# Supplementary material for: Finding New Order in Biological Functions from the Network Structure of Gene Annotations
Source: PLoS Comput Biol. 2015 Nov 20;11(11):e1004565. doi: 10.1371/journal.pcbi.1004565 (PMC4654495; doi:10.1371/journal.pcbi.1004565)
Supplement: S1 Data — A text file that lists information about the term communities, including the GO terms belonging to each. (TXT) [file pcbi.1004565.s001.txt]

CommunityName	CommunitySize	ResolutionValueWhereFound	Members
TC:0000000	85	0.000000	GO:0001514,GO:0002161,GO:0002196,GO:0004812,GO:0004813,GO:0004814,GO:0004815,GO:0004816,GO:0004817,GO:0004818,GO:0004819,GO:0004820,GO:0004821,GO:0004823,GO:0004824,GO:0004825,GO:0004827,GO:0004828,GO:0004829,GO:0004830,GO:0004832,GO:0006399,GO:0006418,GO:0006419,GO:0006420,GO:0006421,GO:0006422,GO:0006423,GO:0006424,GO:0006425,GO:0006426,GO:0006427,GO:0006429,GO:0006430,GO:0006431,GO:0006433,GO:…
TC:0000001	2947	0.000000	GO:0000012,GO:0000014,GO:0000019,GO:0000045,GO:0000028,GO:0000054,GO:0000055,GO:0000056,GO:0000075,GO:0000027,GO:0000070,GO:0000076,GO:0000077,GO:0000082,GO:0000083,GO:0000086,GO:0000109,GO:0000110,GO:0000111,GO:0000117,GO:0000118,GO:0000002,GO:0000123,GO:0000124,GO:0000125,GO:0000151,GO:0000152,GO:0000049,GO:0000154,GO:0000164,GO:0000166,GO:0000022,GO:0000171,GO:0000172,GO:0000173,GO:0000175,GO:…
TC:0000002	831	0.000000	GO:0000042,GO:0000246,GO:0000285,GO:0000301,GO:0000338,GO:0001523,GO:0001540,GO:0001920,GO:0001937,GO:0001941,GO:0001953,GO:0002021,GO:0002041,GO:0002087,GO:0002090,GO:0002091,GO:0003184,GO:0000250,GO:0001949,GO:0003846,GO:0003847,GO:0004012,GO:0004144,GO:0004190,GO:0004438,GO:0004439,GO:0004465,GO:0004512,GO:0004561,GO:0004607,GO:0004620,GO:0004622,GO:0004623,GO:0004697,GO:0004699,GO:0004722,GO:…
TC:0000003	1506	0.000000	GO:0000035,GO:0000182,GO:0000320,GO:0000719,GO:0000821,GO:0000994,GO:0001016,GO:0001025,GO:0001030,GO:0001031,GO:0001032,GO:0001156,GO:0001300,GO:0001541,GO:0001550,GO:0001580,GO:0001588,GO:0001591,GO:0001595,GO:0001601,GO:0001602,GO:0001604,GO:0001605,GO:0001608,GO:0001609,GO:0001614,GO:0001621,GO:0001635,GO:0001640,GO:0001641,GO:0001642,GO:0001653,GO:0001545,GO:0001626,GO:0001659,GO:0001662,GO:…
TC:0000004	1892	0.000000	GO:0000018,GO:0000046,GO:0000060,GO:0000187,GO:0000255,GO:0000323,GO:0000346,GO:0000347,GO:0000445,GO:0000481,GO:0000788,GO:0001553,GO:0001562,GO:0001618,GO:0001637,GO:0001675,GO:0001767,GO:0001766,GO:0001768,GO:0001771,GO:0001772,GO:0001775,GO:0001776,GO:0001779,GO:0001781,GO:0001782,GO:0001786,GO:0001787,GO:0001792,GO:0001796,GO:0001798,GO:0001803,GO:0001805,GO:0001808,GO:0001810,GO:0001812,GO:…
TC:0000005	796	0.000000	GO:0000003,GO:0000041,GO:0000064,GO:0000066,GO:0000099,GO:0000101,GO:0000221,GO:0000726,GO:0000938,GO:0000940,GO:0000942,GO:0001539,GO:0001556,GO:0001587,GO:0001669,GO:0001783,GO:0001807,GO:0001809,GO:0001825,GO:0002007,GO:0002071,GO:0002079,GO:0002081,GO:0002162,GO:0002328,GO:0002448,GO:0002455,GO:0002532,GO:0002568,GO:0002681,GO:0002947,GO:0003029,GO:0003032,GO:0003333,GO:0003909,GO:0003910,GO:…
TC:0000006	1765	0.000000	GO:0000009,GO:0000030,GO:0000026,GO:0000033,GO:0000015,GO:0000038,GO:0000137,GO:0000139,GO:0000062,GO:0000146,GO:0000104,GO:0000220,GO:0000253,GO:0000268,GO:0000271,GO:0000023,GO:0000272,GO:0000506,GO:0000823,GO:0000824,GO:0000827,GO:0000828,GO:0000831,GO:0000832,GO:0000921,GO:0000972,GO:0001405,GO:0001507,GO:0001552,GO:0001573,GO:0001574,GO:0001575,GO:0001576,GO:0001579,GO:0001661,GO:0001665,GO:…
TC:0000007	765	0.000000	GO:0000149,GO:0000145,GO:0000256,GO:0000309,GO:0000774,GO:0000815,GO:0000920,GO:0000922,GO:0000813,GO:0001578,GO:0001750,GO:0001770,GO:0001881,GO:0001927,GO:0001928,GO:0000814,GO:0001948,GO:0002332,GO:0002333,GO:0002625,GO:0003091,GO:0003097,GO:0003352,GO:0003353,GO:0003373,GO:0003374,GO:0003774,GO:0003777,GO:0003779,GO:0003785,GO:0003923,GO:0003924,GO:0003944,GO:0004037,GO:0004177,GO:0004430,GO:…
TC:0000008	1580	0.000000	GO:0000150,GO:0000303,GO:0000305,GO:0000413,GO:0000768,GO:0000975,GO:0000976,GO:0000977,GO:0000978,GO:0000981,GO:0000982,GO:0000983,GO:0000987,GO:0001012,GO:0001047,GO:0001067,GO:0001071,GO:0001075,GO:0001076,GO:0001077,GO:0001085,GO:0001102,GO:0001103,GO:0001104,GO:0001105,GO:0001159,GO:0001161,GO:0001162,GO:0001190,GO:0001191,GO:0001205,GO:0001227,GO:0001228,GO:0001306,GO:0001315,GO:0001508,GO:…
TC:0000009	791	0.000000	GO:0000153,GO:0000189,GO:0000244,GO:0000059,GO:0000302,GO:0000422,GO:0000835,GO:0000836,GO:0001147,GO:0001160,GO:0001222,GO:0001504,GO:0001505,GO:0001660,GO:0001672,GO:0001730,GO:0001919,GO:0001921,GO:0001933,GO:0001956,GO:0001964,GO:0002020,GO:0002036,GO:0002082,GO:0002097,GO:0002098,GO:0002143,GO:0002439,GO:0002944,GO:0002945,GO:0003729,GO:0003973,GO:0004008,GO:0004053,GO:0004096,GO:0004322,GO:…
TC:0000010	1042	0.000000	GO:0000096,GO:0000097,GO:0000098,GO:0000105,GO:0000235,GO:0000293,GO:0001516,GO:0001519,GO:0001520,GO:0001692,GO:0001694,GO:0001716,GO:0001735,GO:0001887,GO:0002001,GO:0002142,GO:0002534,GO:0002541,GO:0002543,GO:0003058,GO:0003100,GO:0000334,GO:0001760,GO:0003746,GO:0003747,GO:0003827,GO:0003839,GO:0003842,GO:0003868,GO:0003870,GO:0003874,GO:0003884,GO:0003937,GO:0003941,GO:0003948,GO:0003951,GO:…
TC:0000011	476	0.000000	GO:0000159,GO:0000155,GO:0000160,GO:0001100,GO:0001101,GO:0001543,GO:0001596,GO:0001607,GO:0001710,GO:0001736,GO:0001845,GO:0001885,GO:0001990,GO:0001998,GO:0001999,GO:0002003,GO:0002005,GO:0002016,GO:0002018,GO:0002019,GO:0002023,GO:0002034,GO:0002044,GO:0002092,GO:0003015,GO:0003044,GO:0003050,GO:0003051,GO:0003062,GO:0003064,GO:0003065,GO:0003072,GO:0003073,GO:0003081,GO:0003083,GO:0003084,GO:…
TC:0000012	127	0.000000	GO:0000306,GO:0001894,GO:0001895,GO:0002640,GO:0002642,GO:0002776,GO:0002777,GO:0002779,GO:0002780,GO:0003025,GO:0003094,GO:0005046,GO:0005201,GO:0005581,GO:0005582,GO:0005587,GO:0005590,GO:0005591,GO:0005593,GO:0005594,GO:0005595,GO:0005596,GO:0005597,GO:0005598,GO:0005600,GO:0005614,GO:0006621,GO:0007160,GO:0009925,GO:0010698,GO:0017005,GO:0019862,GO:0021520,GO:0021521,GO:0021526,GO:0021559,GO:…
TC:0000013	734	0.000000	GO:0000275,GO:0000287,GO:0000215,GO:0000421,GO:0000702,GO:0000703,GO:0000717,GO:0001821,GO:0001829,GO:0001884,GO:0001890,GO:0002054,GO:0002055,GO:0002058,GO:0002059,GO:0002060,GO:0002061,GO:0002069,GO:0002070,GO:0002100,GO:0002134,GO:0002135,GO:0002189,GO:0002313,GO:0002314,GO:0002335,GO:0002634,GO:0002636,GO:0002903,GO:0002905,GO:0002906,GO:0000210,GO:0000276,GO:0001401,GO:0003692,GO:0003726,GO:…
TC:0000014	53	0.000000	GO:0000242,GO:0001849,GO:0001871,GO:0001872,GO:0002199,GO:0005832,GO:0007021,GO:0007339,GO:0008228,GO:0030247,GO:0035036,GO:0042000,GO:0043946,GO:0043947,GO:0044053,GO:0044359,GO:0044362,GO:0044417,GO:0044501,GO:0044866,GO:0044867,GO:0044868,GO:0044869,GO:0044870,GO:0044871,GO:0045656,GO:0046596,GO:0046597,GO:0046790,GO:0048525,GO:0051082,GO:0051131,GO:0051702,GO:0051808,GO:0051836,GO:0051851,GO:…
TC:0000015	486	0.000000	GO:0000120,GO:0000188,GO:0000247,GO:0001010,GO:0001013,GO:0001082,GO:0001133,GO:0001134,GO:0001135,GO:0001163,GO:0001164,GO:0001167,GO:0001169,GO:0001179,GO:0001186,GO:0001187,GO:0001188,GO:0001189,GO:0001632,GO:0001765,GO:0001784,GO:0001847,GO:0001848,GO:0001850,GO:0001851,GO:0001855,GO:0001856,GO:0001861,GO:0001868,GO:0001869,GO:0001631,GO:0001957,GO:0001959,GO:0001960,GO:0002158,GO:0002384,GO:…
TC:0000016	16	0.000000	GO:0004111,GO:0004706,GO:0006599,GO:0006600,GO:0006601,GO:0006603,GO:0007256,GO:0008349,GO:0015067,GO:0015068,GO:0016775,GO:0030731,GO:0042396,GO:0046314,GO:0060721,GO:0060723,
TC:0000017	1616	0.000000	GO:0000050,GO:0000052,GO:0000053,GO:0000079,GO:0000122,GO:0000132,GO:0000186,GO:0000578,GO:0000902,GO:0000904,GO:0000979,GO:0001042,GO:0001046,GO:0001078,GO:0001106,GO:0001158,GO:0001501,GO:0001502,GO:0001503,GO:0001544,GO:0001547,GO:0001546,GO:0001568,GO:0001569,GO:0001649,GO:0001650,GO:0001654,GO:0001655,GO:0001656,GO:0001657,GO:0001658,GO:0001701,GO:0001702,GO:0001708,GO:0001709,GO:0001711,GO:…
TC:0000018	905	0.000000	GO:0000103,GO:0000165,GO:0000295,GO:0000270,GO:0001530,GO:0001561,GO:0001773,GO:0001774,GO:0001867,GO:0001875,GO:0001906,GO:0001909,GO:0001922,GO:0001965,GO:0002218,GO:0002220,GO:0002221,GO:0002224,GO:0002225,GO:0002227,GO:0002232,GO:0002238,GO:0002248,GO:0002251,GO:0002277,GO:0002322,GO:0002374,GO:0002377,GO:0002381,GO:0002385,GO:0002396,GO:0002397,GO:0002399,GO:0002426,GO:0002428,GO:0002444,GO:…
TC:0000019	195	0.000000	GO:0000248,GO:0001886,GO:0003017,GO:0003421,GO:0003810,GO:0003840,GO:0004052,GO:0004057,GO:0004306,GO:0004380,GO:0004381,GO:0004463,GO:0004514,GO:0004516,GO:0004656,GO:0004666,GO:0004692,GO:0004768,GO:0005546,GO:0006636,GO:0006646,GO:0006691,GO:0006769,GO:0006801,GO:0006910,GO:0008116,GO:0008127,GO:0008475,GO:0009585,GO:0010543,GO:0014719,GO:0014734,GO:0014816,GO:0014841,GO:0014856,GO:0016165,GO:…
TC:0000020	130	0.000000	GO:0001918,GO:0004129,GO:0004161,GO:0004310,GO:0004311,GO:0004337,GO:0004659,GO:0004660,GO:0004661,GO:0004662,GO:0004663,GO:0005176,GO:0005604,GO:0005605,GO:0005606,GO:0005607,GO:0005608,GO:0005610,GO:0005751,GO:0005953,GO:0005965,GO:0005968,GO:0006123,GO:0006784,GO:0007213,GO:0008318,GO:0008495,GO:0008535,GO:0009060,GO:0009399,GO:0010257,GO:0014002,GO:0014044,GO:0015002,GO:0016114,GO:0016226,GO:…
TC:0000021	461	0.000000	GO:0000138,GO:0000185,GO:0000266,GO:0000394,GO:0000820,GO:0001079,GO:0001080,GO:0001678,GO:0001743,GO:0001777,GO:0001836,GO:0001844,GO:0001946,GO:0001974,GO:0002063,GO:0002194,GO:0002326,GO:0002339,GO:0002352,GO:0002358,GO:0002432,GO:0003273,GO:0000224,GO:0003831,GO:0003933,GO:0003934,GO:0003945,GO:0004058,GO:0004155,GO:0004461,GO:0004498,GO:0004511,GO:0004566,GO:0004603,GO:0004887,GO:0005172,GO:…
TC:0000022	4	0.000000	GO:0007343,GO:0033011,GO:0035039,GO:0050699,
TC:0000023	25	0.000000	GO:0001972,GO:0002080,GO:0004867,GO:0005501,GO:0007342,GO:0019840,GO:0031091,GO:0031094,GO:0031210,GO:0032190,GO:0033293,GO:0036024,GO:0036025,GO:0036026,GO:0036027,GO:0036028,GO:0036029,GO:0036030,GO:0045026,GO:0050997,GO:0097179,GO:0097180,GO:0097181,GO:0097182,GO:0097183,
TC:0000024	3	0.000000	GO:0072546,GO:0097630,GO:0097631,
TC:0000025	2	0.000000	GO:0008321,GO:0032485,
TC:0000026	20	0.000000	GO:0004379,GO:0006480,GO:0006498,GO:0006499,GO:0006500,GO:0018008,GO:0018009,GO:0018011,GO:0018012,GO:0018016,GO:0018194,GO:0018201,GO:0018377,GO:0019107,GO:0031365,GO:0035568,GO:0035570,GO:0035572,GO:0035573,GO:0071885,
TC:0000027	10	0.000000	GO:0008626,GO:0030502,GO:0033364,GO:0033370,GO:0033371,GO:0033373,GO:0033377,GO:0033379,GO:0033382,GO:0042588,
TC:0000028	6	0.000000	GO:0036046,GO:0036047,GO:0036048,GO:0036049,GO:0036054,GO:0036055,
TC:0000029	4	0.000000	GO:0036323,GO:0036326,GO:0036327,GO:0036332,
TC:0000030	4	0.000000	GO:0003414,GO:0003422,GO:0003429,GO:0090171,
TC:0000031	3	0.000000	GO:0021509,GO:2001049,GO:2001051,
TC:0000032	3	0.000000	GO:0030842,GO:0030844,GO:0045108,
TC:0000033	3	0.000000	GO:0098633,GO:1904026,GO:1904027,
TC:0000034	3	0.000000	GO:0005140,GO:0045405,GO:0045407,
TC:0000035	3	0.000000	GO:0000773,GO:0004608,GO:0080101,
TC:0000036	3	0.000000	GO:0005898,GO:0016515,GO:0035772,
TC:0000037	3	0.000000	GO:0070701,GO:0070702,GO:0070703,
TC:0000038	3	0.000000	GO:0042946,GO:0042947,GO:1901656,
TC:0000039	3	0.000000	GO:0004919,GO:0019983,GO:0038113,
TC:0000040	3	0.000000	GO:0016412,GO:0018190,GO:0018191,
TC:0000041	3	0.000000	GO:0030387,GO:0030389,GO:0030393,
TC:0000042	3	0.000000	GO:0001681,GO:0008126,GO:0034338,
TC:0000043	2	0.000000	GO:0047453,GO:0052855,
TC:0000044	2	0.000000	GO:1903868,GO:1903869,
TC:0000045	2	0.000000	GO:0001532,GO:0038114,
TC:0000046	2	0.000000	GO:0015098,GO:0015689,
TC:0000047	2	0.000000	GO:0007291,GO:0007349,
TC:0000048	2	0.000000	GO:0007321,GO:0046692,
TC:0000049	2	0.000000	GO:0000257,GO:0016815,
TC:0000050	2	0.000000	GO:0008893,GO:0016794,
TC:0000051	590	0.250000	GO:0000002,GO:0000185,GO:0000253,GO:0000266,GO:0000394,GO:0000723,GO:0000781,GO:0000782,GO:0000783,GO:0000784,GO:0000820,GO:0001079,GO:0001080,GO:0001302,GO:0001539,GO:0001541,GO:0001777,GO:0001782,GO:0001783,GO:0001836,GO:0001844,GO:0001928,GO:0002063,GO:0002071,GO:0002262,GO:0002326,GO:0002339,GO:0002352,GO:0002358,GO:0002448,GO:0002947,GO:0003095,GO:0003373,GO:0003374,GO:0003691,GO:0003933,GO:…
TC:0000052	989	0.250000	GO:0000041,GO:0000153,GO:0000189,GO:0000244,GO:0000059,GO:0000302,GO:0000422,GO:0000726,GO:0000835,GO:0000836,GO:0000940,GO:0000942,GO:0001147,GO:0001160,GO:0001222,GO:0001504,GO:0001505,GO:0001660,GO:0001672,GO:0001919,GO:0001921,GO:0001933,GO:0001956,GO:0001964,GO:0002007,GO:0002020,GO:0002036,GO:0002097,GO:0002098,GO:0002143,GO:0002328,GO:0002439,GO:0002944,GO:0002945,GO:0003029,GO:0003032,GO:…
TC:0000053	1365	0.250000	GO:0000320,GO:0000717,GO:0000719,GO:0000821,GO:0001300,GO:0001550,GO:0001588,GO:0001591,GO:0001595,GO:0001601,GO:0001602,GO:0001604,GO:0001605,GO:0001608,GO:0001609,GO:0001614,GO:0001621,GO:0001635,GO:0001640,GO:0001641,GO:0001653,GO:0001545,GO:0001626,GO:0001659,GO:0001662,GO:0001515,GO:0001666,GO:0001696,GO:0001697,GO:0001698,GO:0001616,GO:0001581,GO:0001846,GO:0001884,GO:0001917,GO:0001963,GO:…
TC:0000054	136	0.250000	GO:0000035,GO:0000182,GO:0000126,GO:0000990,GO:0000994,GO:0000995,GO:0001007,GO:0001016,GO:0001025,GO:0001026,GO:0001030,GO:0001031,GO:0001032,GO:0001156,GO:0001580,GO:0000822,GO:0001886,GO:0001582,GO:0003421,GO:0000127,GO:0004656,GO:0004984,GO:0005220,GO:0005549,GO:0005550,GO:0005952,GO:0006359,GO:0006383,GO:0006384,GO:0006910,GO:0008139,GO:0008361,GO:0008475,GO:0008527,GO:0008603,GO:0009301,GO:…
TC:0000055	1303	0.250000	GO:0000015,GO:0000038,GO:0000062,GO:0000220,GO:0000268,GO:0000823,GO:0000824,GO:0000827,GO:0000828,GO:0000831,GO:0000832,GO:0000972,GO:0001405,GO:0001507,GO:0001552,GO:0001579,GO:0001642,GO:0001661,GO:0001676,GO:0001758,GO:0001785,GO:0001897,GO:0001907,GO:0002017,GO:0002083,GO:0002094,GO:0002138,GO:0002152,GO:0002316,GO:0000010,GO:0000036,GO:0000254,GO:0001567,GO:0003824,GO:0003826,GO:0003834,GO:…
TC:0000056	707	0.250000	GO:0000096,GO:0000097,GO:0000098,GO:0000105,GO:0000256,GO:0000293,GO:0000309,GO:0001516,GO:0001520,GO:0001692,GO:0001694,GO:0001735,GO:0001887,GO:0002332,GO:0002333,GO:0002541,GO:0002543,GO:0003058,GO:0003091,GO:0003097,GO:0003100,GO:0003839,GO:0003840,GO:0003842,GO:0003884,GO:0003937,GO:0003941,GO:0004013,GO:0004021,GO:0004037,GO:0004057,GO:0004068,GO:0004089,GO:0004102,GO:0004122,GO:0004123,GO:…
TC:0000057	524	0.250000	GO:0000009,GO:0000030,GO:0000026,GO:0000033,GO:0000138,GO:0000137,GO:0000139,GO:0000271,GO:0000023,GO:0000272,GO:0000506,GO:0001517,GO:0001537,GO:0001573,GO:0001574,GO:0001575,GO:0001576,GO:0001665,GO:0001727,GO:0001729,GO:0001733,GO:0001881,GO:0001980,GO:0002077,GO:0002084,GO:0002086,GO:0002175,GO:0003009,GO:0003010,GO:0003011,GO:0003016,GO:0003376,GO:0000016,GO:0000170,GO:0000224,GO:0000225,GO:…
TC:0000058	1633	0.250000	GO:0000012,GO:0000014,GO:0000019,GO:0000045,GO:0000075,GO:0000070,GO:0000076,GO:0000077,GO:0000082,GO:0000083,GO:0000109,GO:0000110,GO:0000111,GO:0000118,GO:0000123,GO:0000124,GO:0000125,GO:0000151,GO:0000152,GO:0000173,GO:0000183,GO:0000209,GO:0000217,GO:0000228,GO:0000278,GO:0000280,GO:0000296,GO:0000306,GO:0000307,GO:0000308,GO:0000400,GO:0000403,GO:0000404,GO:0000405,GO:0000406,GO:0000407,GO:…
TC:0000059	900	0.250000	GO:0000028,GO:0000054,GO:0000055,GO:0000056,GO:0000027,GO:0000117,GO:0000049,GO:0000154,GO:0000171,GO:0000172,GO:0000175,GO:0000176,GO:0000177,GO:0000178,GO:0000179,GO:0000184,GO:0000214,GO:0000213,GO:0000245,GO:0000229,GO:0000262,GO:0000288,GO:0000289,GO:0000290,GO:0000291,GO:0000313,GO:0000314,GO:0000315,GO:0000333,GO:0000332,GO:0000339,GO:0000340,GO:0000349,GO:0000354,GO:0000375,GO:0000243,GO:…
TC:0000060	2041	0.250000	GO:0000003,GO:0000018,GO:0000046,GO:0000060,GO:0000187,GO:0000255,GO:0000323,GO:0000346,GO:0000347,GO:0000416,GO:0000445,GO:0000788,GO:0000938,GO:0001042,GO:0001553,GO:0001562,GO:0001618,GO:0001637,GO:0001587,GO:0001669,GO:0001675,GO:0001767,GO:0001768,GO:0001771,GO:0001772,GO:0001775,GO:0001776,GO:0001779,GO:0001781,GO:0001786,GO:0001787,GO:0001792,GO:0001796,GO:0001798,GO:0001803,GO:0001805,GO:…
TC:0000061	1150	0.250000	GO:0000086,GO:0000146,GO:0000145,GO:0000164,GO:0000022,GO:0000212,GO:0000226,GO:0000235,GO:0000281,GO:0000444,GO:0000774,GO:0000776,GO:0000777,GO:0000778,GO:0000779,GO:0000780,GO:0000789,GO:0000796,GO:0000797,GO:0000799,GO:0000815,GO:0000910,GO:0000912,GO:0000915,GO:0000917,GO:0000920,GO:0000921,GO:0000922,GO:0000939,GO:0000813,GO:0001534,GO:0001578,GO:0001674,GO:0001725,GO:0001726,GO:0001750,GO:…
TC:0000062	183	0.250000	GO:0001918,GO:0002776,GO:0002777,GO:0002779,GO:0002780,GO:0003025,GO:0004129,GO:0004161,GO:0004310,GO:0004311,GO:0004337,GO:0004379,GO:0004659,GO:0004660,GO:0004661,GO:0004662,GO:0004663,GO:0004724,GO:0004741,GO:0005176,GO:0005201,GO:0005581,GO:0005582,GO:0005587,GO:0005590,GO:0005591,GO:0005593,GO:0005594,GO:0005595,GO:0005596,GO:0005597,GO:0005598,GO:0005600,GO:0005602,GO:0005604,GO:0005605,GO:…
TC:0000063	1448	0.250000	GO:0000079,GO:0000132,GO:0000186,GO:0000578,GO:0000902,GO:0000904,GO:0000979,GO:0001501,GO:0001502,GO:0001503,GO:0001547,GO:0001546,GO:0001568,GO:0001569,GO:0001649,GO:0001650,GO:0001654,GO:0001655,GO:0001656,GO:0001657,GO:0001658,GO:0001701,GO:0001702,GO:0001708,GO:0001709,GO:0001711,GO:0001714,GO:0001738,GO:0001754,GO:0001759,GO:0001763,GO:0001806,GO:0001822,GO:0001823,GO:0001826,GO:0001830,GO:…
TC:0000064	662	0.250000	GO:0000159,GO:0000155,GO:0000160,GO:0001100,GO:0001101,GO:0001527,GO:0001543,GO:0001558,GO:0001596,GO:0001607,GO:0001664,GO:0001710,GO:0001736,GO:0001845,GO:0001885,GO:0001942,GO:0001948,GO:0001984,GO:0001990,GO:0001998,GO:0001999,GO:0002003,GO:0002005,GO:0002016,GO:0002018,GO:0002019,GO:0002023,GO:0002034,GO:0002044,GO:0002092,GO:0002689,GO:0003015,GO:0003044,GO:0003050,GO:0003051,GO:0003062,GO:…
TC:0000065	573	0.250000	GO:0000064,GO:0000066,GO:0000099,GO:0000101,GO:0000149,GO:0000246,GO:0002532,GO:0003333,GO:0003945,GO:0004352,GO:0004353,GO:0004430,GO:0004461,GO:0004503,GO:0004822,GO:0004831,GO:0004890,GO:0005046,GO:0005153,GO:0005215,GO:0005230,GO:0005237,GO:0005242,GO:0005253,GO:0005280,GO:0005283,GO:0005287,GO:0005289,GO:0005290,GO:0005292,GO:0005294,GO:0005298,GO:0005302,GO:0005308,GO:0005309,GO:0005310,GO:…
TC:0000066	1452	0.250000	GO:0000122,GO:0000150,GO:0000303,GO:0000305,GO:0000413,GO:0000768,GO:0000975,GO:0000976,GO:0000977,GO:0000978,GO:0000980,GO:0000981,GO:0000982,GO:0000983,GO:0000987,GO:0000988,GO:0001012,GO:0001046,GO:0001047,GO:0001067,GO:0001071,GO:0001075,GO:0001076,GO:0001077,GO:0001078,GO:0001085,GO:0001102,GO:0001103,GO:0001104,GO:0001105,GO:0001106,GO:0001158,GO:0001159,GO:0001161,GO:0001162,GO:0001190,GO:…
TC:0000067	848	0.250000	GO:0000050,GO:0000052,GO:0000053,GO:0000166,GO:0000104,GO:0000221,GO:0000275,GO:0000287,GO:0000702,GO:0000703,GO:0001519,GO:0001821,GO:0001829,GO:0001882,GO:0001890,GO:0002054,GO:0002055,GO:0002058,GO:0002059,GO:0002060,GO:0002061,GO:0002069,GO:0002070,GO:0002100,GO:0002189,GO:0002313,GO:0002314,GO:0002335,GO:0002634,GO:0002636,GO:0002903,GO:0002905,GO:0002906,GO:0000210,GO:0000276,GO:0003692,GO:…
TC:0000068	37	0.250000	GO:0000242,GO:0001972,GO:0002080,GO:0002199,GO:0004867,GO:0005501,GO:0005832,GO:0007021,GO:0007339,GO:0007342,GO:0019840,GO:0031091,GO:0031094,GO:0031210,GO:0032190,GO:0033293,GO:0036024,GO:0036025,GO:0036026,GO:0036027,GO:0036028,GO:0036029,GO:0036030,GO:0042000,GO:0044053,GO:0044417,GO:0044801,GO:0045026,GO:0050997,GO:0051808,GO:0051836,GO:0097179,GO:0097180,GO:0097181,GO:0097182,GO:0097183,GO:…
TC:0000069	461	0.250000	GO:0000120,GO:0000188,GO:0000247,GO:0001010,GO:0001013,GO:0001054,GO:0001082,GO:0001133,GO:0001134,GO:0001135,GO:0001163,GO:0001164,GO:0001167,GO:0001169,GO:0001179,GO:0001186,GO:0001187,GO:0001188,GO:0001189,GO:0001632,GO:0001765,GO:0001784,GO:0001631,GO:0001957,GO:0001959,GO:0001960,GO:0002158,GO:0002384,GO:0002508,GO:0002538,GO:0002540,GO:0002635,GO:0002646,GO:0002648,GO:0002649,GO:0002651,GO:…
TC:0000070	832	0.250000	GO:0000042,GO:0000285,GO:0000301,GO:0000338,GO:0001523,GO:0001540,GO:0001920,GO:0001937,GO:0001941,GO:0001953,GO:0002021,GO:0002041,GO:0002087,GO:0002090,GO:0002091,GO:0003184,GO:0001949,GO:0003810,GO:0003846,GO:0003847,GO:0004012,GO:0004052,GO:0004113,GO:0004144,GO:0004306,GO:0004438,GO:0004439,GO:0004465,GO:0004561,GO:0004607,GO:0004620,GO:0004622,GO:0004623,GO:0004692,GO:0004697,GO:0004699,GO:…
TC:0000071	82	0.250000	GO:0001894,GO:0001895,GO:0003094,GO:0003334,GO:0003366,GO:0003404,GO:0003409,GO:0009925,GO:0010944,GO:0017005,GO:0019862,GO:0021506,GO:0021520,GO:0021521,GO:0021523,GO:0021526,GO:0021559,GO:0021623,GO:0021642,GO:0021703,GO:0021956,GO:0030021,GO:0030097,GO:0030197,GO:0030345,GO:0034669,GO:0034987,GO:0035850,GO:0036053,GO:0036317,GO:0042482,GO:0042571,GO:0043199,GO:0045171,GO:0046904,GO:0048936,GO:…
TC:0000072	426	0.250000	GO:0001716,GO:0002001,GO:0002534,GO:0000334,GO:0001760,GO:0003746,GO:0003747,GO:0003827,GO:0003868,GO:0003870,GO:0003874,GO:0003948,GO:0003951,GO:0003952,GO:0003977,GO:0004014,GO:0004034,GO:0004045,GO:0004046,GO:0004059,GO:0004060,GO:0004061,GO:0004066,GO:0004067,GO:0004069,GO:0004084,GO:0004145,GO:0004149,GO:0004333,GO:0004334,GO:0004342,GO:0004343,GO:0004351,GO:0004356,GO:0004360,GO:0004361,GO:…
TC:0000073	880	0.250000	GO:0000103,GO:0000165,GO:0000295,GO:0000270,GO:0001530,GO:0001561,GO:0001766,GO:0001773,GO:0001774,GO:0001867,GO:0001875,GO:0001906,GO:0001909,GO:0001922,GO:0001965,GO:0002218,GO:0002221,GO:0002224,GO:0002225,GO:0002227,GO:0002232,GO:0002238,GO:0002248,GO:0002251,GO:0002277,GO:0002322,GO:0002374,GO:0002377,GO:0002381,GO:0002385,GO:0002396,GO:0002397,GO:0002399,GO:0002426,GO:0002428,GO:0002444,GO:…
TC:0000074	11	0.250000	GO:0004111,GO:0004706,GO:0006599,GO:0006603,GO:0007256,GO:0008349,GO:0016775,GO:0042396,GO:0046314,GO:0060721,GO:0060723,
TC:0000075	2	0.250000	GO:0030280,GO:0030281,
TC:0000076	3	0.250000	GO:0031257,GO:0031259,GO:0097197,
TC:0000077	8	0.250000	GO:0000248,GO:0004768,GO:0016215,GO:0016717,GO:0033490,GO:0046996,GO:0050046,GO:0070704,
TC:0000078	5	0.250000	GO:0016603,GO:0017186,GO:0018153,GO:0018199,GO:0018262,
TC:0000079	2	0.250000	GO:1900757,GO:1900758,
TC:0000080	2	0.250000	GO:0072590,GO:0072591,
TC:0000081	5	0.250000	GO:0035596,GO:0035598,GO:0035600,GO:0050497,GO:1990145,
TC:0000082	4	0.250000	GO:0044501,GO:0052027,GO:0052250,GO:0085032,
TC:0000083	2	0.250000	GO:0042017,GO:0042018,
TC:0000084	1	0.250000	GO:0003998,
TC:0000085	1	0.250000	GO:0004997,
TC:0000086	1	0.250000	GO:0008887,
TC:0000087	1	0.250000	GO:0047992,
TC:0000088	1	0.250000	GO:0050201,
TC:0000089	1	0.250000	GO:1990565,
TC:0000090	972	0.500000	GO:0000015,GO:0000038,GO:0000062,GO:0000104,GO:0000220,GO:0000253,GO:0000268,GO:0000506,GO:0000823,GO:0000824,GO:0000827,GO:0000828,GO:0000831,GO:0000832,GO:0001405,GO:0001552,GO:0001579,GO:0001676,GO:0001897,GO:0001907,GO:0002017,GO:0002083,GO:0002094,GO:0002152,GO:0002316,GO:0002943,GO:0003091,GO:0003095,GO:0000010,GO:0000036,GO:0000225,GO:0000250,GO:0000254,GO:0000773,GO:0001567,GO:0003824,GO:…
TC:0000091	315	0.500000	GO:0000164,GO:0000035,GO:0000271,GO:0000306,GO:0000900,GO:0001731,GO:0001732,GO:0001888,GO:0001955,GO:0002063,GO:0002115,GO:0002183,GO:0002190,GO:0002192,GO:0002432,GO:0003144,GO:0003218,GO:0003418,GO:0003419,GO:0003730,GO:0003743,GO:0004164,GO:0004597,GO:0004727,GO:0004860,GO:0005042,GO:0005046,GO:0005070,GO:0005078,GO:0005158,GO:0005159,GO:0005850,GO:0005851,GO:0005852,GO:0006023,GO:0006024,GO:…
TC:0000092	81	0.500000	GO:0002161,GO:0002196,GO:0004812,GO:0004813,GO:0004814,GO:0004815,GO:0004816,GO:0004817,GO:0004818,GO:0004819,GO:0004820,GO:0004821,GO:0004823,GO:0004824,GO:0004825,GO:0004827,GO:0004828,GO:0004829,GO:0004830,GO:0004832,GO:0006399,GO:0006418,GO:0006419,GO:0006420,GO:0006421,GO:0006422,GO:0006423,GO:0006424,GO:0006425,GO:0006426,GO:0006427,GO:0006429,GO:0006430,GO:0006431,GO:0006433,GO:0006434,GO:…
TC:0000093	508	0.500000	GO:0000125,GO:0000173,GO:0000120,GO:0000188,GO:0000247,GO:0001010,GO:0001013,GO:0001054,GO:0001082,GO:0001133,GO:0001134,GO:0001135,GO:0001163,GO:0001164,GO:0001167,GO:0001169,GO:0001179,GO:0001186,GO:0001187,GO:0001188,GO:0001189,GO:0001632,GO:0001765,GO:0001784,GO:0001847,GO:0001848,GO:0001851,GO:0001855,GO:0001856,GO:0001861,GO:0001868,GO:0001869,GO:0001631,GO:0001957,GO:0001959,GO:0001960,GO:…
TC:0000094	4	0.500000	GO:0004984,GO:0005549,GO:0005550,GO:0050911,
TC:0000095	2460	0.500000	GO:0000012,GO:0000014,GO:0000019,GO:0000045,GO:0000028,GO:0000075,GO:0000027,GO:0000070,GO:0000076,GO:0000077,GO:0000082,GO:0000083,GO:0000086,GO:0000109,GO:0000110,GO:0000111,GO:0000117,GO:0000002,GO:0000123,GO:0000124,GO:0000151,GO:0000152,GO:0000049,GO:0000154,GO:0000166,GO:0000171,GO:0000172,GO:0000175,GO:0000176,GO:0000177,GO:0000178,GO:0000179,GO:0000182,GO:0000183,GO:0000184,GO:0000209,GO:…
TC:0000096	564	0.500000	GO:0000054,GO:0000055,GO:0000056,GO:0000145,GO:0000022,GO:0000226,GO:0000281,GO:0000314,GO:0000315,GO:0000346,GO:0000347,GO:0000445,GO:0000815,GO:0000910,GO:0000912,GO:0000915,GO:0000917,GO:0000920,GO:0000922,GO:0000938,GO:0000813,GO:0001514,GO:0001750,GO:0001792,GO:0001849,GO:0001871,GO:0001872,GO:0001927,GO:0000814,GO:0001791,GO:0002414,GO:0002415,GO:0002416,GO:0002495,GO:0002504,GO:0003056,GO:…
TC:0000097	2804	0.500000	GO:0000018,GO:0000046,GO:0000060,GO:0000103,GO:0000146,GO:0000165,GO:0000187,GO:0000255,GO:0000295,GO:0000270,GO:0000788,GO:0000972,GO:0001530,GO:0001553,GO:0001561,GO:0001562,GO:0001618,GO:0001637,GO:0001675,GO:0001767,GO:0001766,GO:0001768,GO:0001771,GO:0001772,GO:0001773,GO:0001774,GO:0001775,GO:0001776,GO:0001779,GO:0001781,GO:0001786,GO:0001787,GO:0001796,GO:0001798,GO:0001803,GO:0001805,GO:…
TC:0000098	578	0.500000	GO:0000320,GO:0000821,GO:0001580,GO:0001605,GO:0001635,GO:0001545,GO:0001659,GO:0000822,GO:0001581,GO:0001846,GO:0001917,GO:0001968,GO:0001985,GO:0001987,GO:0001994,GO:0001986,GO:0001996,GO:0001997,GO:0002024,GO:0002025,GO:0002026,GO:0002028,GO:0002029,GO:0002032,GO:0002154,GO:0001582,GO:0003026,GO:0003061,GO:0003085,GO:0003099,GO:0003108,GO:0003116,GO:0003117,GO:0003756,GO:0003958,GO:0004112,GO:…
TC:0000099	242	0.500000	GO:0001918,GO:0001972,GO:0002080,GO:0002776,GO:0002777,GO:0002779,GO:0002780,GO:0003025,GO:0004074,GO:0004129,GO:0004161,GO:0004222,GO:0004310,GO:0004311,GO:0004337,GO:0004468,GO:0004659,GO:0004660,GO:0004661,GO:0004662,GO:0004663,GO:0005176,GO:0005198,GO:0005201,GO:0005501,GO:0005581,GO:0005582,GO:0005587,GO:0005590,GO:0005591,GO:0005592,GO:0005593,GO:0005594,GO:0005595,GO:0005596,GO:0005598,GO:…
TC:0000100	372	0.500000	GO:0000774,GO:0000921,GO:0001515,GO:0001725,GO:0001726,GO:0001770,GO:0001948,GO:0002093,GO:0002162,GO:0002254,GO:0002353,GO:0002538,GO:0002540,GO:0002542,GO:0003779,GO:0003810,GO:0003840,GO:0003976,GO:0004051,GO:0004052,GO:0004057,GO:0004185,GO:0004306,GO:0004463,GO:0004464,GO:0004475,GO:0004476,GO:0004559,GO:0004569,GO:0004571,GO:0004572,GO:0004615,GO:0004889,GO:0005200,GO:0005519,GO:0005546,GO:…
TC:0000101	755	0.500000	GO:0000221,GO:0000275,GO:0000287,GO:0000215,GO:0000702,GO:0000703,GO:0000717,GO:0001550,GO:0001608,GO:0001609,GO:0001614,GO:0001621,GO:0001821,GO:0001829,GO:0001884,GO:0001890,GO:0001973,GO:0002054,GO:0002055,GO:0002058,GO:0002059,GO:0002060,GO:0002061,GO:0002069,GO:0002070,GO:0002100,GO:0002134,GO:0002135,GO:0002189,GO:0002313,GO:0002314,GO:0002335,GO:0002634,GO:0002636,GO:0002903,GO:0002905,GO:…
TC:0000102	487	0.500000	GO:0000009,GO:0000030,GO:0000026,GO:0000033,GO:0000138,GO:0000137,GO:0000139,GO:0000246,GO:0000023,GO:0000272,GO:0000323,GO:0001517,GO:0001537,GO:0001573,GO:0001574,GO:0001575,GO:0001576,GO:0001665,GO:0001727,GO:0001729,GO:0001733,GO:0001881,GO:0001980,GO:0002077,GO:0002084,GO:0002086,GO:0002175,GO:0003009,GO:0003010,GO:0003011,GO:0003016,GO:0003065,GO:0003245,GO:0003376,GO:0000016,GO:0000170,GO:…
TC:0000103	1100	0.500000	GO:0000003,GO:0000041,GO:0000050,GO:0000052,GO:0000053,GO:0000185,GO:0000302,GO:0000394,GO:0000422,GO:0000940,GO:0000942,GO:0001147,GO:0001160,GO:0001222,GO:0001504,GO:0001505,GO:0001660,GO:0001587,GO:0001730,GO:0001807,GO:0001809,GO:0001825,GO:0001919,GO:0001921,GO:0001933,GO:0001956,GO:0001964,GO:0002007,GO:0002020,GO:0002036,GO:0002081,GO:0002082,GO:0002097,GO:0002098,GO:0002143,GO:0002369,GO:…
TC:0000104	1273	0.500000	GO:0000159,GO:0000186,GO:0000719,GO:0001100,GO:0001300,GO:0001516,GO:0001520,GO:0001542,GO:0001543,GO:0001544,GO:0001547,GO:0001546,GO:0001588,GO:0001591,GO:0001595,GO:0001596,GO:0001601,GO:0001602,GO:0001604,GO:0001607,GO:0001640,GO:0001641,GO:0001642,GO:0001653,GO:0001626,GO:0001662,GO:0001664,GO:0001666,GO:0001696,GO:0001697,GO:0001698,GO:0001616,GO:0001850,GO:0001885,GO:0001963,GO:0001975,GO:…
TC:0000105	851	0.500000	GO:0000042,GO:0000285,GO:0000301,GO:0000338,GO:0001523,GO:0001540,GO:0001891,GO:0001920,GO:0001937,GO:0001941,GO:0001953,GO:0002021,GO:0002041,GO:0002087,GO:0002090,GO:0002091,GO:0002640,GO:0002642,GO:0002740,GO:0003184,GO:0001949,GO:0003847,GO:0004012,GO:0004113,GO:0004438,GO:0004439,GO:0004465,GO:0004512,GO:0004561,GO:0004607,GO:0004620,GO:0004622,GO:0004623,GO:0004679,GO:0004690,GO:0004691,GO:…
TC:0000106	511	0.500000	GO:0000064,GO:0000066,GO:0000099,GO:0000101,GO:0000149,GO:0002046,GO:0002532,GO:0003333,GO:0003404,GO:0003409,GO:0003831,GO:0003945,GO:0004190,GO:0004351,GO:0004352,GO:0004353,GO:0004356,GO:0004461,GO:0004503,GO:0004822,GO:0004831,GO:0004890,GO:0005153,GO:0005215,GO:0005230,GO:0005231,GO:0005237,GO:0005242,GO:0005280,GO:0005283,GO:0005287,GO:0005289,GO:0005290,GO:0005292,GO:0005294,GO:0005298,GO:…
TC:0000107	672	0.500000	GO:0000266,GO:0000820,GO:0001079,GO:0001080,GO:0001101,GO:0001507,GO:0001541,GO:0001661,GO:0001758,GO:0001777,GO:0001782,GO:0001783,GO:0001785,GO:0001836,GO:0001844,GO:0001928,GO:0002138,GO:0002262,GO:0002326,GO:0002339,GO:0002352,GO:0002358,GO:0002448,GO:0002947,GO:0003373,GO:0003374,GO:0003707,GO:0003834,GO:0003955,GO:0003960,GO:0003990,GO:0004022,GO:0004024,GO:0004028,GO:0004029,GO:0004030,GO:…
TC:0000108	1574	0.500000	GO:0000079,GO:0000132,GO:0000578,GO:0000902,GO:0000904,GO:0000979,GO:0001042,GO:0001501,GO:0001502,GO:0001503,GO:0001569,GO:0001649,GO:0001654,GO:0001655,GO:0001656,GO:0001657,GO:0001658,GO:0001702,GO:0001708,GO:0001709,GO:0001710,GO:0001711,GO:0001714,GO:0001736,GO:0001738,GO:0001754,GO:0001759,GO:0001763,GO:0001806,GO:0001822,GO:0001823,GO:0001826,GO:0001827,GO:0001830,GO:0001837,GO:0001838,GO:…
TC:0000109	1596	0.500000	GO:0000118,GO:0000122,GO:0000150,GO:0000153,GO:0000155,GO:0000160,GO:0000189,GO:0000244,GO:0000059,GO:0000413,GO:0000768,GO:0000796,GO:0000797,GO:0000799,GO:0000835,GO:0000836,GO:0000975,GO:0000976,GO:0000977,GO:0000978,GO:0000980,GO:0000981,GO:0000982,GO:0000983,GO:0000987,GO:0001012,GO:0001046,GO:0001047,GO:0001067,GO:0001071,GO:0001075,GO:0001076,GO:0001077,GO:0001078,GO:0001085,GO:0001102,GO:…
TC:0000110	436	0.500000	GO:0000235,GO:0000296,GO:0000309,GO:0001716,GO:0002001,GO:0002142,GO:0002534,GO:0000334,GO:0001760,GO:0003746,GO:0003747,GO:0003777,GO:0003827,GO:0003868,GO:0003870,GO:0003951,GO:0003952,GO:0003977,GO:0004014,GO:0004034,GO:0004045,GO:0004046,GO:0004061,GO:0004069,GO:0004145,GO:0004149,GO:0004180,GO:0004181,GO:0004252,GO:0004333,GO:0004334,GO:0004342,GO:0004343,GO:0004349,GO:0004350,GO:0004360,GO:…
TC:0000111	248	0.500000	GO:0000303,GO:0000305,GO:0001161,GO:0001162,GO:0001306,GO:0001315,GO:0001539,GO:0000248,GO:0002071,GO:0002177,GO:0002930,GO:0003069,GO:0003309,GO:0003310,GO:0003311,GO:0003322,GO:0003326,GO:0003327,GO:0003329,GO:0003358,GO:0003359,GO:0004649,GO:0004768,GO:0004784,GO:0004796,GO:0005930,GO:0005952,GO:0007400,GO:0007405,GO:0007420,GO:0007584,GO:0007601,GO:0007605,GO:0007634,GO:0008020,GO:0008331,GO:…
TC:0000112	75	0.500000	GO:0001895,GO:0003094,GO:0003223,GO:0003366,GO:0007160,GO:0008449,GO:0009925,GO:0014846,GO:0016167,GO:0017005,GO:0019862,GO:0021520,GO:0021559,GO:0021986,GO:0034669,GO:0034987,GO:0035850,GO:0035860,GO:0036053,GO:0036317,GO:0042482,GO:0042571,GO:0043199,GO:0045019,GO:0045171,GO:0046904,GO:0046930,GO:0048936,GO:0051355,GO:0051866,GO:0055100,GO:0060055,GO:0060263,GO:0060267,GO:0060290,GO:0060384,GO:…
TC:0000113	654	0.500000	GO:0000096,GO:0000097,GO:0000098,GO:0000105,GO:0000256,GO:0001519,GO:0001692,GO:0001694,GO:0001735,GO:0001820,GO:0001887,GO:0002541,GO:0002543,GO:0003839,GO:0003842,GO:0003874,GO:0003884,GO:0003923,GO:0003937,GO:0003941,GO:0003948,GO:0004013,GO:0004018,GO:0004019,GO:0004021,GO:0004037,GO:0004044,GO:0004047,GO:0004066,GO:0004067,GO:0004068,GO:0004084,GO:0004089,GO:0004122,GO:0004123,GO:0004177,GO:…
TC:0000114	51	0.500000	GO:0001886,GO:0003421,GO:0004656,GO:0006910,GO:0008475,GO:0009585,GO:0014719,GO:0014816,GO:0014841,GO:0014856,GO:0016222,GO:0016706,GO:0017185,GO:0018126,GO:0018208,GO:0018395,GO:0018400,GO:0018401,GO:0019471,GO:0019511,GO:0019797,GO:0019798,GO:0019842,GO:0030867,GO:0031418,GO:0031543,GO:0031544,GO:0031545,GO:0031590,GO:0031591,GO:0033746,GO:0033749,GO:0033823,GO:0042622,GO:0043654,GO:0046946,GO:…
TC:0000115	14	0.500000	GO:0000126,GO:0000990,GO:0000995,GO:0001007,GO:0001026,GO:0000127,GO:0006383,GO:0009303,GO:0009304,GO:0042790,GO:0042791,GO:0042797,GO:0090576,GO:0098781,
TC:0000116	23	0.500000	GO:0004379,GO:0004724,GO:0004741,GO:0006480,GO:0006498,GO:0006499,GO:0006500,GO:0018008,GO:0018009,GO:0018011,GO:0018012,GO:0018016,GO:0018194,GO:0018201,GO:0018377,GO:0019107,GO:0031365,GO:0035568,GO:0035570,GO:0035572,GO:0035573,GO:0035970,GO:0071885,
TC:0000117	2	0.500000	GO:0004920,GO:0019969,
TC:0000118	3	0.500000	GO:0008142,GO:0044128,GO:0044148,
TC:0000119	4	0.500000	GO:0050826,GO:0070417,GO:0070552,GO:0071497,
TC:0000120	3	0.500000	GO:0070176,GO:0070722,GO:0090571,
TC:0000121	3	0.500000	GO:0006844,GO:0015227,GO:1902616,
TC:0000122	2	0.500000	GO:2000287,GO:2000290,
TC:0000123	1	0.500000	GO:0006624,
TC:0000124	1	0.500000	GO:0008418,
TC:0000125	1	0.500000	GO:0030354,
TC:0000126	1	0.500000	GO:0032399,
TC:0000127	1	0.500000	GO:0033867,
TC:0000128	1	0.500000	GO:0035262,
TC:0000129	1	0.500000	GO:0044317,
TC:0000130	1	0.500000	GO:0048749,
TC:0000131	1	0.500000	GO:0070773,
TC:0000132	1	0.500000	GO:1903118,
TC:0000133	1	0.500000	GO:1990384,
TC:0000134	8	1.000000	GO:0004919,GO:0004984,GO:0005549,GO:0005550,GO:0019983,GO:0038113,GO:0050911,GO:1903955,
TC:0000135	670	1.000000	GO:0000009,GO:0000030,GO:0000026,GO:0000033,GO:0000138,GO:0000137,GO:0000139,GO:0000271,GO:0000023,GO:0000272,GO:0000323,GO:0001517,GO:0001527,GO:0001537,GO:0001573,GO:0001574,GO:0001575,GO:0001576,GO:0001665,GO:0001727,GO:0001729,GO:0001733,GO:0001881,GO:0001888,GO:0001980,GO:0002084,GO:0002086,GO:0002175,GO:0003009,GO:0003010,GO:0003011,GO:0003016,GO:0003245,GO:0003376,GO:0003418,GO:0003419,GO:…
TC:0000136	887	1.000000	GO:0000146,GO:0000145,GO:0000022,GO:0000226,GO:0000281,GO:0000774,GO:0000815,GO:0000910,GO:0000912,GO:0000915,GO:0000917,GO:0000920,GO:0000921,GO:0000922,GO:0000938,GO:0000813,GO:0001514,GO:0001578,GO:0001515,GO:0001669,GO:0001725,GO:0001726,GO:0001750,GO:0001770,GO:0001792,GO:0001927,GO:0000814,GO:0001948,GO:0002093,GO:0002162,GO:0002254,GO:0002353,GO:0001791,GO:0002414,GO:0002415,GO:0002416,GO:…
TC:0000137	515	1.000000	GO:0000320,GO:0000821,GO:0001580,GO:0001605,GO:0001618,GO:0001635,GO:0001545,GO:0001659,GO:0000822,GO:0001581,GO:0001846,GO:0001917,GO:0001968,GO:0001984,GO:0001985,GO:0001987,GO:0001994,GO:0001986,GO:0001996,GO:0001997,GO:0002024,GO:0002025,GO:0002026,GO:0002029,GO:0002032,GO:0002154,GO:0001582,GO:0003026,GO:0003057,GO:0003061,GO:0003085,GO:0003099,GO:0003108,GO:0003756,GO:0004362,GO:0004364,GO:…
TC:0000138	477	1.000000	GO:0000149,GO:0000159,GO:0000256,GO:0000309,GO:0000439,GO:0000717,GO:0001516,GO:0001520,GO:0001666,GO:0001884,GO:0001913,GO:0002134,GO:0002135,GO:0002332,GO:0002333,GO:0003058,GO:0003097,GO:0003100,GO:0003365,GO:0001401,GO:0003785,GO:0004037,GO:0004102,GO:0004177,GO:0004180,GO:0004181,GO:0004383,GO:0004415,GO:0004430,GO:0004447,GO:0004515,GO:0004708,GO:0004712,GO:0004800,GO:0004947,GO:0004962,GO:…
TC:0000139	691	1.000000	GO:0000002,GO:0000185,GO:0000266,GO:0000394,GO:0000723,GO:0000781,GO:0000782,GO:0000783,GO:0000784,GO:0000820,GO:0001079,GO:0001080,GO:0001302,GO:0001541,GO:0001678,GO:0001743,GO:0001777,GO:0001782,GO:0001783,GO:0001836,GO:0001844,GO:0001865,GO:0001928,GO:0001946,GO:0002063,GO:0002071,GO:0002194,GO:0002262,GO:0002326,GO:0002339,GO:0002352,GO:0002358,GO:0002448,GO:0002947,GO:0003373,GO:0003374,GO:…
TC:0000140	74	1.000000	GO:0000242,GO:0001886,GO:0002199,GO:0003421,GO:0004656,GO:0005832,GO:0006457,GO:0006458,GO:0006910,GO:0007021,GO:0007339,GO:0008037,GO:0008475,GO:0009368,GO:0009585,GO:0009841,GO:0014719,GO:0014816,GO:0014841,GO:0014856,GO:0016222,GO:0016272,GO:0016706,GO:0017185,GO:0018126,GO:0018208,GO:0018395,GO:0018400,GO:0018401,GO:0019471,GO:0019511,GO:0019797,GO:0019798,GO:0019842,GO:0030867,GO:0031418,GO:…
TC:0000141	878	1.000000	GO:0000028,GO:0000054,GO:0000055,GO:0000056,GO:0000027,GO:0000049,GO:0000154,GO:0000164,GO:0000171,GO:0000172,GO:0000175,GO:0000176,GO:0000177,GO:0000178,GO:0000179,GO:0000184,GO:0000214,GO:0000213,GO:0000245,GO:0000288,GO:0000289,GO:0000290,GO:0000291,GO:0000313,GO:0000314,GO:0000333,GO:0000332,GO:0000339,GO:0000340,GO:0000346,GO:0000347,GO:0000349,GO:0000354,GO:0000375,GO:0000243,GO:0000377,GO:…
TC:0000142	466	1.000000	GO:0000120,GO:0000247,GO:0001010,GO:0001013,GO:0001054,GO:0001082,GO:0001133,GO:0001134,GO:0001135,GO:0001163,GO:0001164,GO:0001167,GO:0001169,GO:0001179,GO:0001186,GO:0001187,GO:0001188,GO:0001189,GO:0001632,GO:0001784,GO:0001847,GO:0001848,GO:0001851,GO:0001855,GO:0001856,GO:0001861,GO:0001868,GO:0001869,GO:0001631,GO:0001957,GO:0001959,GO:0001960,GO:0002158,GO:0002176,GO:0002384,GO:0002430,GO:…
TC:0000143	158	1.000000	GO:0000306,GO:0000444,GO:0001955,GO:0002432,GO:0002640,GO:0002642,GO:0002776,GO:0002777,GO:0002779,GO:0002780,GO:0003025,GO:0003144,GO:0003218,GO:0003880,GO:0003948,GO:0004066,GO:0004067,GO:0004175,GO:0004222,GO:0004671,GO:0004719,GO:0004874,GO:0005042,GO:0005046,GO:0005201,GO:0005581,GO:0005582,GO:0005587,GO:0005590,GO:0005591,GO:0005592,GO:0005593,GO:0005594,GO:0005595,GO:0005596,GO:0005597,GO:…
TC:0000144	78	1.000000	GO:0001534,GO:0001539,GO:0001830,GO:0002046,GO:0002177,GO:0005858,GO:0005929,GO:0005930,GO:0005952,GO:0007227,GO:0007634,GO:0008020,GO:0014037,GO:0018094,GO:0021546,GO:0021568,GO:0021569,GO:0021570,GO:0021571,GO:0021572,GO:0021594,GO:0021599,GO:0021658,GO:0021660,GO:0021666,GO:0021754,GO:0021914,GO:0030991,GO:0030992,GO:0032391,GO:0032502,GO:0034464,GO:0035284,GO:0035329,GO:0035720,GO:0035721,GO:…
TC:0000145	1609	1.000000	GO:0000012,GO:0000014,GO:0000019,GO:0000045,GO:0000075,GO:0000070,GO:0000076,GO:0000077,GO:0000082,GO:0000083,GO:0000086,GO:0000109,GO:0000110,GO:0000111,GO:0000117,GO:0000118,GO:0000123,GO:0000124,GO:0000125,GO:0000151,GO:0000152,GO:0000173,GO:0000183,GO:0000209,GO:0000212,GO:0000217,GO:0000228,GO:0000278,GO:0000280,GO:0000307,GO:0000308,GO:0000400,GO:0000403,GO:0000404,GO:0000405,GO:0000406,GO:…
TC:0000146	916	1.000000	GO:0000719,GO:0001100,GO:0001300,GO:0001543,GO:0001544,GO:0001547,GO:0001546,GO:0001550,GO:0001556,GO:0001588,GO:0001591,GO:0001595,GO:0001596,GO:0001601,GO:0001602,GO:0001604,GO:0001607,GO:0001608,GO:0001609,GO:0001614,GO:0001621,GO:0001653,GO:0001626,GO:0001662,GO:0001664,GO:0001696,GO:0001697,GO:0001698,GO:0001736,GO:0001616,GO:0001885,GO:0001942,GO:0001963,GO:0001973,GO:0001975,GO:0001976,GO:…
TC:0000147	72	1.000000	GO:0000315,GO:0001075,GO:0001849,GO:0001867,GO:0001871,GO:0001872,GO:0004999,GO:0005044,GO:0005509,GO:0005540,GO:0005762,GO:0008228,GO:0030247,GO:0033615,GO:0039531,GO:0039532,GO:0039533,GO:0039534,GO:0039535,GO:0039536,GO:0042255,GO:0042256,GO:0043461,GO:0043946,GO:0043947,GO:0044359,GO:0044362,GO:0044501,GO:0044866,GO:0044867,GO:0044868,GO:0044869,GO:0044870,GO:0044871,GO:0045137,GO:0045656,GO:…
TC:0000148	7	1.000000	GO:0005882,GO:0030280,GO:0030281,GO:0030842,GO:0030844,GO:0045095,GO:0045108,
TC:0000149	609	1.000000	GO:0000015,GO:0000220,GO:0000253,GO:0001101,GO:0001661,GO:0001676,GO:0001758,GO:0001785,GO:0002017,GO:0002083,GO:0002094,GO:0002138,GO:0003091,GO:0003095,GO:0000010,GO:0000254,GO:0003834,GO:0003845,GO:0003854,GO:0003865,GO:0003872,GO:0003873,GO:0003939,GO:0003943,GO:0003955,GO:0003957,GO:0003960,GO:0003993,GO:0004022,GO:0004024,GO:0004030,GO:0004031,GO:0004032,GO:0004033,GO:0004063,GO:0004064,GO:…
TC:0000150	35	1.000000	GO:0001972,GO:0002080,GO:0004857,GO:0004866,GO:0005501,GO:0007342,GO:0019840,GO:0030234,GO:0030414,GO:0030667,GO:0031091,GO:0031094,GO:0031210,GO:0032190,GO:0033293,GO:0036024,GO:0036025,GO:0036026,GO:0036027,GO:0036028,GO:0036029,GO:0036030,GO:0045026,GO:0050997,GO:0061134,GO:0061135,GO:0097179,GO:0097180,GO:0097181,GO:0097182,GO:0097183,GO:0097223,GO:0098772,GO:1902225,GO:2000266,
TC:0000151	78	1.000000	GO:0001895,GO:0003094,GO:0003223,GO:0004065,GO:0008449,GO:0009925,GO:0014846,GO:0016167,GO:0017005,GO:0019814,GO:0019862,GO:0021520,GO:0021521,GO:0021526,GO:0021559,GO:0021986,GO:0032650,GO:0032730,GO:0033235,GO:0034987,GO:0035860,GO:0036053,GO:0036317,GO:0042571,GO:0043199,GO:0045171,GO:0046904,GO:0048665,GO:0048936,GO:0051355,GO:0051866,GO:0055100,GO:0060055,GO:0060263,GO:0060267,GO:0060290,GO:…
TC:0000152	519	1.000000	GO:0000038,GO:0000103,GO:0000062,GO:0000268,GO:0000506,GO:0000823,GO:0000824,GO:0000827,GO:0000828,GO:0000831,GO:0000832,GO:0001405,GO:0001552,GO:0001579,GO:0001897,GO:0001907,GO:0002115,GO:0002152,GO:0002316,GO:0000036,GO:0000225,GO:0001567,GO:0003841,GO:0003846,GO:0003857,GO:0003858,GO:0003881,GO:0003882,GO:0003954,GO:0003975,GO:0003985,GO:0003986,GO:0003988,GO:0003989,GO:0003997,GO:0004020,GO:…
TC:0000153	626	1.000000	GO:0000096,GO:0000097,GO:0000098,GO:0000105,GO:0000293,GO:0001519,GO:0001640,GO:0001641,GO:0001642,GO:0001692,GO:0001694,GO:0001735,GO:0001820,GO:0001887,GO:0002541,GO:0002543,GO:0003839,GO:0003842,GO:0003874,GO:0003884,GO:0003937,GO:0003941,GO:0004013,GO:0004018,GO:0004019,GO:0004021,GO:0004029,GO:0004044,GO:0004047,GO:0004068,GO:0004084,GO:0004089,GO:0004122,GO:0004123,GO:0004326,GO:0004329,GO:…
TC:0000154	1133	1.000000	GO:0000155,GO:0000160,GO:0000035,GO:0000188,GO:0000413,GO:0000768,GO:0000983,GO:0001104,GO:0001105,GO:0001190,GO:0001205,GO:0001508,GO:0001518,GO:0001558,GO:0001560,GO:0001671,GO:0001704,GO:0001706,GO:0001707,GO:0001710,GO:0001756,GO:0001765,GO:0001778,GO:0001828,GO:0001845,GO:0001880,GO:0001947,GO:0001967,GO:0001977,GO:0002005,GO:0002011,GO:0002016,GO:0002019,GO:0002027,GO:0002028,GO:0002159,GO:…
TC:0000155	1877	1.000000	GO:0000079,GO:0000122,GO:0000132,GO:0000150,GO:0000186,GO:0000578,GO:0000902,GO:0000904,GO:0000975,GO:0000976,GO:0000977,GO:0000978,GO:0000979,GO:0000981,GO:0000982,GO:0000987,GO:0001012,GO:0001042,GO:0001046,GO:0001047,GO:0001067,GO:0001071,GO:0001076,GO:0001077,GO:0001078,GO:0001085,GO:0001102,GO:0001103,GO:0001106,GO:0001158,GO:0001159,GO:0001161,GO:0001162,GO:0001191,GO:0001227,GO:0001228,GO:…
TC:0000156	1495	1.000000	GO:0000003,GO:0000018,GO:0000046,GO:0000187,GO:0000255,GO:0000788,GO:0001553,GO:0001562,GO:0001637,GO:0001675,GO:0001767,GO:0001768,GO:0001771,GO:0001772,GO:0001775,GO:0001776,GO:0001779,GO:0001781,GO:0001786,GO:0001787,GO:0001796,GO:0001798,GO:0001803,GO:0001805,GO:0001808,GO:0001810,GO:0001812,GO:0001817,GO:0001818,GO:0001819,GO:0001850,GO:0001866,GO:0001878,GO:0001910,GO:0001912,GO:0001914,GO:…
TC:0000157	477	1.000000	GO:0000064,GO:0000066,GO:0000099,GO:0000101,GO:0002532,GO:0003333,GO:0003404,GO:0003409,GO:0004351,GO:0004352,GO:0004353,GO:0004356,GO:0004503,GO:0004822,GO:0004831,GO:0004890,GO:0005153,GO:0005215,GO:0005230,GO:0005231,GO:0005237,GO:0005280,GO:0005283,GO:0005287,GO:0005289,GO:0005290,GO:0005292,GO:0005294,GO:0005298,GO:0005302,GO:0005308,GO:0005309,GO:0005310,GO:0005313,GO:0005314,GO:0005315,GO:…
TC:0000158	1099	1.000000	GO:0000041,GO:0000153,GO:0000189,GO:0000244,GO:0000059,GO:0000302,GO:0000303,GO:0000305,GO:0000422,GO:0000799,GO:0000835,GO:0000836,GO:0000940,GO:0000942,GO:0001147,GO:0001160,GO:0001222,GO:0001306,GO:0001315,GO:0001504,GO:0001505,GO:0001660,GO:0001672,GO:0001674,GO:0001807,GO:0001809,GO:0001825,GO:0001919,GO:0001921,GO:0001933,GO:0001956,GO:0001964,GO:0002007,GO:0002020,GO:0002036,GO:0002081,GO:…
TC:0000159	408	1.000000	GO:0000104,GO:0000235,GO:0000296,GO:0001716,GO:0002001,GO:0002077,GO:0002142,GO:0002534,GO:0000334,GO:0001760,GO:0003746,GO:0003747,GO:0003868,GO:0003870,GO:0003951,GO:0003952,GO:0003994,GO:0004014,GO:0004040,GO:0004045,GO:0004046,GO:0004059,GO:0004060,GO:0004061,GO:0004069,GO:0004109,GO:0004145,GO:0004148,GO:0004149,GO:0004174,GO:0004252,GO:0004333,GO:0004334,GO:0004361,GO:0004408,GO:0004411,GO:…
TC:0000160	844	1.000000	GO:0000042,GO:0000285,GO:0000301,GO:0001523,GO:0001540,GO:0001891,GO:0001920,GO:0001937,GO:0001941,GO:0001953,GO:0002021,GO:0002041,GO:0002087,GO:0002090,GO:0002091,GO:0002092,GO:0002740,GO:0003184,GO:0003420,GO:0001949,GO:0003847,GO:0003958,GO:0004012,GO:0004128,GO:0004421,GO:0004438,GO:0004439,GO:0004465,GO:0004561,GO:0004607,GO:0004622,GO:0004623,GO:0004679,GO:0004690,GO:0004691,GO:0004692,GO:…
TC:0000161	826	1.000000	GO:0000050,GO:0000052,GO:0000053,GO:0000166,GO:0000221,GO:0000275,GO:0000287,GO:0000421,GO:0000702,GO:0000703,GO:0001821,GO:0001829,GO:0001882,GO:0001883,GO:0001890,GO:0002054,GO:0002055,GO:0002058,GO:0002059,GO:0002060,GO:0002061,GO:0002069,GO:0002070,GO:0002100,GO:0002189,GO:0002313,GO:0002314,GO:0002335,GO:0002634,GO:0002636,GO:0002902,GO:0002903,GO:0002905,GO:0002906,GO:0000210,GO:0000276,GO:…
TC:0000162	1168	1.000000	GO:0000060,GO:0000165,GO:0000295,GO:0000270,GO:0000972,GO:0001530,GO:0001561,GO:0001587,GO:0001766,GO:0001773,GO:0001774,GO:0001816,GO:0001875,GO:0001894,GO:0001906,GO:0001909,GO:0001911,GO:0001915,GO:0001922,GO:0001961,GO:0001965,GO:0002037,GO:0002148,GO:0002149,GO:0002218,GO:0002220,GO:0002221,GO:0002224,GO:0002225,GO:0002227,GO:0002228,GO:0002232,GO:0002238,GO:0002248,GO:0002251,GO:0002253,GO:…
TC:0000163	290	1.000000	GO:0000246,GO:0001507,GO:0001918,GO:0000773,GO:0003990,GO:0003995,GO:0004028,GO:0004043,GO:0004092,GO:0004103,GO:0004104,GO:0004105,GO:0004129,GO:0004161,GO:0004190,GO:0004305,GO:0004310,GO:0004311,GO:0004337,GO:0004379,GO:0004466,GO:0004608,GO:0004659,GO:0004660,GO:0004661,GO:0004662,GO:0004663,GO:0004969,GO:0005176,GO:0005277,GO:0005307,GO:0005329,GO:0005333,GO:0005334,GO:0005605,GO:0005606,GO:…
TC:0000164	2	1.000000	GO:0000338,GO:0010388,
TC:0000165	40	1.000000	GO:0000182,GO:0000126,GO:0000990,GO:0000994,GO:0000995,GO:0001007,GO:0001016,GO:0001025,GO:0001026,GO:0001030,GO:0001031,GO:0001032,GO:0001156,GO:0000127,GO:0006294,GO:0006359,GO:0006383,GO:0009301,GO:0009303,GO:0009304,GO:0016480,GO:0019185,GO:0031931,GO:0031998,GO:0035363,GO:0042790,GO:0042791,GO:0042795,GO:0042796,GO:0042797,GO:0043610,GO:0045945,GO:0051534,GO:0060077,GO:0060785,GO:0070217,GO:…
TC:0000166	74	1.000000	GO:0002161,GO:0002196,GO:0004812,GO:0004813,GO:0004814,GO:0004815,GO:0004816,GO:0004817,GO:0004818,GO:0004819,GO:0004820,GO:0004821,GO:0004823,GO:0004824,GO:0004825,GO:0004827,GO:0004828,GO:0004829,GO:0004830,GO:0004832,GO:0006418,GO:0006419,GO:0006420,GO:0006421,GO:0006422,GO:0006423,GO:0006424,GO:0006425,GO:0006426,GO:0006427,GO:0006429,GO:0006430,GO:0006431,GO:0006433,GO:0006434,GO:0006435,GO:…
TC:0000167	11	1.000000	GO:0009399,GO:0016226,GO:0031163,GO:0034552,GO:0034553,GO:0036455,GO:0044571,GO:0071817,GO:0097032,GO:0097361,GO:0097428,
TC:0000168	14	1.000000	GO:0007168,GO:0008048,GO:0010851,GO:0010852,GO:0010853,GO:0030249,GO:0030250,GO:0030251,GO:0030824,GO:0030827,GO:0031282,GO:0031283,GO:0035003,GO:0097381,
TC:0000169	5	1.000000	GO:0017017,GO:0033549,GO:0045204,GO:0045208,GO:0045209,
TC:0000170	7	1.000000	GO:0004904,GO:0004905,GO:0004906,GO:0019961,GO:0019962,GO:0019964,GO:1990390,
TC:0000171	3	1.000000	GO:0007225,GO:0008158,GO:0035638,
TC:0000172	7	1.000000	GO:0019799,GO:0021542,GO:0071929,GO:0097427,GO:1900227,GO:2000574,GO:2000576,
TC:0000173	2	1.000000	GO:0003875,GO:0051725,
TC:0000174	7	1.000000	GO:0071566,GO:0071568,GO:0071569,GO:1903719,GO:1903721,GO:1990564,GO:1990592,
TC:0000175	3	1.000000	GO:0033227,GO:0051032,GO:0051033,
TC:0000176	2	1.000000	GO:0004057,GO:0016598,
TC:0000177	10	1.000000	GO:0006480,GO:0018011,GO:0018012,GO:0018016,GO:0018194,GO:0035568,GO:0035570,GO:0035572,GO:0035573,GO:0071885,
TC:0000178	3	1.000000	GO:0004081,GO:0008796,GO:0008803,
TC:0000179	2	1.000000	GO:0000229,GO:0000262,
TC:0000180	1	1.000000	GO:0004727,
TC:0000181	1	1.000000	GO:0004982,
TC:0000182	1	1.000000	GO:0004991,
TC:0000183	1	1.000000	GO:0005673,
TC:0000184	1	1.000000	GO:0008112,
TC:0000185	1	1.000000	GO:0009400,
TC:0000186	1	1.000000	GO:0015055,
TC:0000187	1	1.000000	GO:0030372,
TC:0000188	1	1.000000	GO:0032542,
TC:0000189	1	1.000000	GO:0032783,
TC:0000190	1	1.000000	GO:0035048,
TC:0000191	1	1.000000	GO:0042801,
TC:0000192	1	1.000000	GO:0042988,
TC:0000193	1	1.000000	GO:0044599,
TC:0000194	1	1.000000	GO:0050571,
TC:0000195	1	1.000000	GO:0060016,
TC:0000196	1	1.000000	GO:0090214,
TC:0000197	1	1.000000	GO:1900402,
TC:0000198	1	1.000000	GO:1990738,
TC:0000199	11	2.000000	GO:0015055,GO:0030280,GO:0030281,GO:0044317,GO:0044422,GO:0044424,GO:0044446,GO:0044464,GO:0045095,GO:1900402,GO:1903118,
TC:0000200	9	2.000000	GO:0006624,GO:0008887,GO:0043226,GO:0043229,GO:0043231,GO:0047946,GO:0047961,GO:0047962,GO:0070773,
TC:0000201	18	2.000000	GO:0009966,GO:0010646,GO:0033146,GO:0048583,GO:0048749,GO:0060392,GO:0071460,GO:0071461,GO:0071566,GO:0071567,GO:0071568,GO:0071569,GO:0072572,GO:1903719,GO:1903721,GO:1990564,GO:1990592,GO:2000312,
TC:0000202	2	2.000000	GO:0005575,GO:1990565,
TC:0000203	2	2.000000	GO:0003674,GO:0047992,
TC:0000204	2	2.000000	GO:0003998,GO:0008150,
TC:0000205	2	2.000000	GO:0005488,GO:0050201,
TC:0000206	9	2.000000	GO:0010604,GO:0031325,GO:0032783,GO:0033235,GO:0048519,GO:0048523,GO:1900039,GO:1902071,GO:1902073,
TC:0000207	3	2.000000	GO:0003875,GO:0009987,GO:0051725,
TC:0000208	3	2.000000	GO:0005515,GO:0034448,GO:1990131,
TC:0000209	10	2.000000	GO:0004164,GO:0017178,GO:0017182,GO:0017183,GO:0018202,GO:0044444,GO:0044699,GO:0044763,GO:0061685,GO:0090560,
TC:0000210	4	2.000000	GO:0008479,GO:0008616,GO:0043227,GO:0046116,
TC:0000211	24	2.000000	GO:0005085,GO:0005088,GO:0005089,GO:0005956,GO:0008321,GO:0009400,GO:0009893,GO:0019222,GO:0032045,GO:0032485,GO:0034066,GO:0042801,GO:0044093,GO:0048518,GO:0050789,GO:0050790,GO:0050794,GO:0065007,GO:0065009,GO:0071640,GO:0071641,GO:1900757,GO:1900758,GO:1901625,
TC:0000212	15	2.000000	GO:0003880,GO:0004671,GO:0004719,GO:0006481,GO:0008113,GO:0008152,GO:0008171,GO:0010340,GO:0016671,GO:0019153,GO:0030091,GO:0033743,GO:0044237,GO:0051998,GO:0070191,
TC:0000213	118	2.000000	GO:0000124,GO:0000338,GO:0002947,GO:0003353,GO:0004175,GO:0004181,GO:0004197,GO:0004843,GO:0004904,GO:0004905,GO:0004906,GO:0006508,GO:0007039,GO:0007113,GO:0008233,GO:0008234,GO:0008237,GO:0008270,GO:0008379,GO:0008427,GO:0008488,GO:0010388,GO:0010858,GO:0016320,GO:0016578,GO:0016579,GO:0017090,GO:0018095,GO:0018169,GO:0018200,GO:0019538,GO:0019781,GO:0019783,GO:0019785,GO:0019788,GO:0019961,GO:…
TC:0000214	23	2.000000	GO:0000293,GO:0004998,GO:0008823,GO:0010106,GO:0015091,GO:0015682,GO:0016722,GO:0022865,GO:0032011,GO:0033216,GO:0039706,GO:0043167,GO:0043169,GO:0046872,GO:0052851,GO:0072510,GO:0072512,GO:0072673,GO:0097459,GO:0097461,GO:1990459,GO:1990460,GO:1990712,
TC:0000215	21	2.000000	GO:0004111,GO:0004706,GO:0006599,GO:0006600,GO:0006601,GO:0006603,GO:0007256,GO:0008349,GO:0010941,GO:0015067,GO:0015068,GO:0016775,GO:0030731,GO:0042396,GO:0042981,GO:0043067,GO:0046314,GO:0060016,GO:0060721,GO:0060723,GO:0071228,
TC:0000216	12	2.000000	GO:0001515,GO:0017124,GO:0030154,GO:0034239,GO:0034241,GO:0048522,GO:0060142,GO:0060143,GO:0061430,GO:0072674,GO:0072675,GO:0090290,
TC:0000217	52	2.000000	GO:0000182,GO:0000126,GO:0000990,GO:0000994,GO:0000995,GO:0001007,GO:0001016,GO:0001025,GO:0001026,GO:0001030,GO:0001031,GO:0001032,GO:0001156,GO:0000127,GO:0006294,GO:0006359,GO:0006383,GO:0006384,GO:0008361,GO:0009301,GO:0009303,GO:0009304,GO:0009889,GO:0010468,GO:0010556,GO:0016480,GO:0019185,GO:0031323,GO:0031326,GO:0031931,GO:0035363,GO:0042790,GO:0042791,GO:0042795,GO:0042796,GO:0042797,GO:…
TC:0000218	154	2.000000	GO:0001534,GO:0001539,GO:0001750,GO:0001917,GO:0002046,GO:0002142,GO:0002177,GO:0002495,GO:0003341,GO:0003777,GO:0004862,GO:0005858,GO:0005868,GO:0005871,GO:0005873,GO:0005874,GO:0005875,GO:0005929,GO:0005930,GO:0005952,GO:0007018,GO:0007227,GO:0007275,GO:0007605,GO:0007634,GO:0008020,GO:0008420,GO:0008544,GO:0008574,GO:0008603,GO:0008607,GO:0010171,GO:0010172,GO:0010927,GO:0010970,GO:0014037,GO:…
TC:0000219	32	2.000000	GO:0001580,GO:0000822,GO:0001582,GO:0004984,GO:0005220,GO:0005549,GO:0005550,GO:0007165,GO:0008527,GO:0009593,GO:0016020,GO:0018969,GO:0031883,GO:0033038,GO:0033041,GO:0036393,GO:0043533,GO:0044425,GO:0046983,GO:0050896,GO:0050906,GO:0050907,GO:0050909,GO:0050911,GO:0050912,GO:0050913,GO:0050916,GO:0050917,GO:0051606,GO:0070679,GO:1903767,GO:1903768,
TC:0000220	125	2.000000	GO:0000248,GO:0001830,GO:0003810,GO:0003840,GO:0004052,GO:0004057,GO:0004306,GO:0004463,GO:0004768,GO:0006636,GO:0006646,GO:0006690,GO:0006691,GO:0006801,GO:0006909,GO:0008116,GO:0008127,GO:0008404,GO:0008405,GO:0010543,GO:0014734,GO:0016165,GO:0016215,GO:0016404,GO:0016598,GO:0016603,GO:0016701,GO:0016702,GO:0016717,GO:0016755,GO:0016801,GO:0016803,GO:0017186,GO:0018149,GO:0018153,GO:0018199,GO:…
TC:0000221	80	2.000000	GO:0000242,GO:0000439,GO:0000717,GO:0000774,GO:0001884,GO:0002134,GO:0002135,GO:0002199,GO:0000773,GO:0001401,GO:0004608,GO:0004711,GO:0004919,GO:0005675,GO:0005832,GO:0006457,GO:0006458,GO:0006461,GO:0006626,GO:0006839,GO:0006986,GO:0007007,GO:0007008,GO:0007021,GO:0007023,GO:0007339,GO:0008281,GO:0008282,GO:0009368,GO:0009841,GO:0009988,GO:0010657,GO:0010658,GO:0010659,GO:0010698,GO:0015467,GO:…
TC:0000222	685	2.000000	GO:0000320,GO:0000413,GO:0000821,GO:0001605,GO:0001618,GO:0001635,GO:0001545,GO:0001659,GO:0001671,GO:0001581,GO:0001846,GO:0001968,GO:0001985,GO:0001987,GO:0001994,GO:0001986,GO:0001996,GO:0001997,GO:0002024,GO:0002025,GO:0002026,GO:0002028,GO:0002029,GO:0002032,GO:0002154,GO:0002502,GO:0002880,GO:0002882,GO:0003012,GO:0003018,GO:0003026,GO:0003061,GO:0003085,GO:0003099,GO:0003108,GO:0003116,GO:…
TC:0000223	89	2.000000	GO:0000235,GO:0002044,GO:0004835,GO:0005003,GO:0005004,GO:0005005,GO:0005030,GO:0005046,GO:0005130,GO:0005639,GO:0005882,GO:0006621,GO:0007097,GO:0008594,GO:0010761,GO:0016973,GO:0019056,GO:0021540,GO:0021952,GO:0021955,GO:0021957,GO:0030663,GO:0030842,GO:0030844,GO:0031022,GO:0031229,GO:0031771,GO:0031772,GO:0031981,GO:0032990,GO:0034993,GO:0035437,GO:0039656,GO:0040023,GO:0042324,GO:0042731,GO:…
TC:0000224	782	2.000000	GO:0000719,GO:0001161,GO:0001162,GO:0001544,GO:0001547,GO:0001546,GO:0001550,GO:0001555,GO:0001588,GO:0001591,GO:0001601,GO:0001602,GO:0001604,GO:0001608,GO:0001609,GO:0001614,GO:0001621,GO:0001641,GO:0001653,GO:0001626,GO:0001662,GO:0001696,GO:0001697,GO:0001698,GO:0001616,GO:0001963,GO:0001973,GO:0001975,GO:0001976,GO:0002031,GO:0002125,GO:0002209,GO:0002438,GO:0002790,GO:0002095,GO:0002791,GO:…
TC:0000225	246	2.000000	GO:0000164,GO:0000166,GO:0000381,GO:0000900,GO:0001731,GO:0001732,GO:0002161,GO:0002183,GO:0002190,GO:0002192,GO:0002196,GO:0003730,GO:0003743,GO:0004483,GO:0004812,GO:0004813,GO:0004814,GO:0004815,GO:0004816,GO:0004817,GO:0004818,GO:0004819,GO:0004820,GO:0004821,GO:0004823,GO:0004824,GO:0004825,GO:0004827,GO:0004829,GO:0004830,GO:0004832,GO:0004864,GO:0005070,GO:0005737,GO:0005840,GO:0005850,GO:…
TC:0000226	84	2.000000	GO:0000315,GO:0001075,GO:0001849,GO:0001867,GO:0001871,GO:0001872,GO:0004999,GO:0005509,GO:0005540,GO:0005762,GO:0006948,GO:0008228,GO:0030247,GO:0033119,GO:0033615,GO:0035145,GO:0035821,GO:0039531,GO:0039532,GO:0039533,GO:0039534,GO:0039535,GO:0039536,GO:0042255,GO:0042256,GO:0043461,GO:0043946,GO:0043947,GO:0044092,GO:0044359,GO:0044362,GO:0044501,GO:0044866,GO:0044867,GO:0044868,GO:0044869,GO:…
TC:0000227	407	2.000000	GO:0000938,GO:0001669,GO:0001939,GO:0001940,GO:0001948,GO:0002159,GO:0002275,GO:0002279,GO:0002318,GO:0002371,GO:0002372,GO:0002429,GO:0002431,GO:0002433,GO:0002551,GO:0002768,GO:0002934,GO:0003165,GO:0003366,GO:0003923,GO:0003972,GO:0004113,GO:0004672,GO:0004674,GO:0004676,GO:0004698,GO:0004713,GO:0004716,GO:0004900,GO:0004951,GO:0005009,GO:0005010,GO:0005020,GO:0005057,GO:0005102,GO:0005154,GO:…
TC:0000228	945	2.000000	GO:0000014,GO:0000019,GO:0000075,GO:0000070,GO:0000076,GO:0000082,GO:0000083,GO:0000086,GO:0000109,GO:0000110,GO:0000111,GO:0000146,GO:0000151,GO:0000022,GO:0000209,GO:0000212,GO:0000217,GO:0000226,GO:0000228,GO:0000244,GO:0000245,GO:0000229,GO:0000262,GO:0000278,GO:0000280,GO:0000281,GO:0000349,GO:0000354,GO:0000375,GO:0000243,GO:0000377,GO:0000380,GO:0000386,GO:0000387,GO:0000389,GO:0000390,GO:…
TC:0000229	812	2.000000	GO:0000012,GO:0000045,GO:0000077,GO:0000117,GO:0000118,GO:0000122,GO:0000123,GO:0000152,GO:0000183,GO:0000306,GO:0000307,GO:0000308,GO:0000407,GO:0000409,GO:0000411,GO:0000414,GO:0000415,GO:0000416,GO:0000421,GO:0000429,GO:0000430,GO:0000431,GO:0000432,GO:0000433,GO:0000435,GO:0000436,GO:0000437,GO:0000720,GO:0000731,GO:0000733,GO:0000785,GO:0000786,GO:0000789,GO:0000790,GO:0000791,GO:0000792,GO:…
TC:0000230	102	2.000000	GO:0001886,GO:0002776,GO:0002777,GO:0002779,GO:0002780,GO:0003025,GO:0003414,GO:0003421,GO:0003422,GO:0003429,GO:0003681,GO:0004222,GO:0004656,GO:0005198,GO:0005201,GO:0005576,GO:0005581,GO:0005582,GO:0005587,GO:0005590,GO:0005591,GO:0005592,GO:0005593,GO:0005594,GO:0005595,GO:0005596,GO:0005597,GO:0005598,GO:0005600,GO:0005602,GO:0005614,GO:0005788,GO:0006910,GO:0007608,GO:0008475,GO:0009585,GO:…
TC:0000231	657	2.000000	GO:0000028,GO:0000054,GO:0000055,GO:0000056,GO:0000027,GO:0000049,GO:0000154,GO:0000171,GO:0000172,GO:0000175,GO:0000176,GO:0000177,GO:0000178,GO:0000179,GO:0000184,GO:0000214,GO:0000213,GO:0000288,GO:0000289,GO:0000290,GO:0000291,GO:0000313,GO:0000314,GO:0000333,GO:0000332,GO:0000339,GO:0000340,GO:0000379,GO:0000215,GO:0000408,GO:0000428,GO:0000447,GO:0000448,GO:0000451,GO:0000453,GO:0000459,GO:…
TC:0000232	54	2.000000	GO:0001972,GO:0002079,GO:0002080,GO:0004857,GO:0004866,GO:0004867,GO:0005044,GO:0005501,GO:0005615,GO:0007342,GO:0019840,GO:0022414,GO:0030141,GO:0030414,GO:0030667,GO:0031091,GO:0031094,GO:0031210,GO:0031639,GO:0032190,GO:0035375,GO:0036024,GO:0036025,GO:0036026,GO:0036027,GO:0036028,GO:0036029,GO:0036030,GO:0043152,GO:0044801,GO:0045026,GO:0045861,GO:0050997,GO:0051638,GO:0051695,GO:0061025,GO:…
TC:0000233	101	2.000000	GO:0001894,GO:0001895,GO:0001984,GO:0003014,GO:0003094,GO:0003223,GO:0004065,GO:0004098,GO:0004252,GO:0004566,GO:0004773,GO:0005766,GO:0008236,GO:0008449,GO:0008484,GO:0014846,GO:0015643,GO:0016167,GO:0016250,GO:0016826,GO:0017171,GO:0019814,GO:0021520,GO:0021521,GO:0021526,GO:0021559,GO:0021986,GO:0030097,GO:0030200,GO:0030305,GO:0031716,GO:0032644,GO:0032650,GO:0032724,GO:0032730,GO:0032732,GO:…
TC:0000234	387	2.000000	GO:0000145,GO:0000815,GO:0000920,GO:0000922,GO:0000813,GO:0001514,GO:0001770,GO:0001792,GO:0001882,GO:0001883,GO:0001927,GO:0000814,GO:0002093,GO:0001791,GO:0002414,GO:0002415,GO:0002416,GO:0003056,GO:0000011,GO:0002412,GO:0003924,GO:0003944,GO:0004693,GO:0004707,GO:0004728,GO:0004736,GO:0004828,GO:0005087,GO:0005092,GO:0005093,GO:0005094,GO:0005137,GO:0005525,GO:0005622,GO:0005623,GO:0005673,GO:…
TC:0000235	226	2.000000	GO:0000296,GO:0001716,GO:0002534,GO:0000334,GO:0001760,GO:0003746,GO:0003747,GO:0003868,GO:0003870,GO:0003952,GO:0004014,GO:0004045,GO:0004046,GO:0004059,GO:0004060,GO:0004061,GO:0004069,GO:0004096,GO:0004145,GO:0004149,GO:0004333,GO:0004334,GO:0004361,GO:0004408,GO:0004411,GO:0004492,GO:0004502,GO:0004510,GO:0004514,GO:0004516,GO:0004586,GO:0004591,GO:0004601,GO:0004609,GO:0004753,GO:0004766,GO:…
TC:0000236	600	2.000000	GO:0000009,GO:0000030,GO:0000026,GO:0000033,GO:0000015,GO:0000139,GO:0000220,GO:0000271,GO:0001517,GO:0001537,GO:0001888,GO:0002063,GO:0002071,GO:0002522,GO:0003418,GO:0003419,GO:0003824,GO:0003827,GO:0003830,GO:0003835,GO:0003844,GO:0003872,GO:0003873,GO:0003939,GO:0003951,GO:0003974,GO:0003976,GO:0003977,GO:0003978,GO:0003980,GO:0003993,GO:0004034,GO:0004082,GO:0004083,GO:0004309,GO:0004331,GO:…
TC:0000237	344	2.000000	GO:0000138,GO:0000137,GO:0000023,GO:0000272,GO:0000323,GO:0001573,GO:0001574,GO:0001575,GO:0001576,GO:0001665,GO:0001727,GO:0001729,GO:0001733,GO:0001881,GO:0001980,GO:0002077,GO:0002084,GO:0002086,GO:0002175,GO:0002317,GO:0003009,GO:0003010,GO:0003011,GO:0003016,GO:0003245,GO:0003376,GO:0000016,GO:0000170,GO:0000224,GO:0001962,GO:0002178,GO:0003796,GO:0003828,GO:0003836,GO:0003851,GO:0003867,GO:…
TC:0000238	178	2.000000	GO:0001405,GO:0001918,GO:0003954,GO:0004129,GO:0004161,GO:0004310,GO:0004311,GO:0004337,GO:0004468,GO:0004659,GO:0004660,GO:0004661,GO:0004662,GO:0004663,GO:0005096,GO:0005176,GO:0005604,GO:0005605,GO:0005606,GO:0005607,GO:0005608,GO:0005610,GO:0005743,GO:0005746,GO:0005750,GO:0005751,GO:0005953,GO:0005965,GO:0005968,GO:0006120,GO:0006122,GO:0006123,GO:0006784,GO:0006818,GO:0007213,GO:0007519,GO:…
TC:0000239	463	2.000000	GO:0000064,GO:0000066,GO:0000099,GO:0000101,GO:0002532,GO:0003333,GO:0004351,GO:0004352,GO:0004353,GO:0004356,GO:0004503,GO:0004822,GO:0004831,GO:0004890,GO:0005153,GO:0005215,GO:0005230,GO:0005237,GO:0005242,GO:0005280,GO:0005283,GO:0005287,GO:0005289,GO:0005290,GO:0005292,GO:0005294,GO:0005298,GO:0005302,GO:0005308,GO:0005309,GO:0005310,GO:0005313,GO:0005314,GO:0005315,GO:0005316,GO:0005326,GO:…
TC:0000240	296	2.000000	GO:0000050,GO:0000052,GO:0000053,GO:0000104,GO:0000972,GO:0001106,GO:0002246,GO:0002887,GO:0003334,GO:0003404,GO:0003409,GO:0003943,GO:0003948,GO:0003994,GO:0004042,GO:0004053,GO:0004055,GO:0004056,GO:0004066,GO:0004067,GO:0004070,GO:0004074,GO:0004077,GO:0004078,GO:0004079,GO:0004080,GO:0004087,GO:0004088,GO:0004109,GO:0004151,GO:0004152,GO:0004174,GO:0004325,GO:0004349,GO:0004350,GO:0004392,GO:…
TC:0000241	381	2.000000	GO:0000125,GO:0000120,GO:0000188,GO:0000247,GO:0001010,GO:0001013,GO:0001054,GO:0001082,GO:0001133,GO:0001134,GO:0001163,GO:0001164,GO:0001167,GO:0001169,GO:0001179,GO:0001186,GO:0001187,GO:0001188,GO:0001189,GO:0001632,GO:0001587,GO:0001765,GO:0001784,GO:0001932,GO:0001631,GO:0001933,GO:0001957,GO:0001959,GO:0001960,GO:0002158,GO:0002538,GO:0002540,GO:0002931,GO:0003057,GO:0003096,GO:0003431,GO:…
TC:0000242	857	2.000000	GO:0000046,GO:0000042,GO:0000246,GO:0000285,GO:0000301,GO:0001523,GO:0001540,GO:0001920,GO:0001937,GO:0001941,GO:0002001,GO:0002021,GO:0002041,GO:0002087,GO:0002090,GO:0002091,GO:0002278,GO:0002640,GO:0002642,GO:0002740,GO:0003420,GO:0001949,GO:0003847,GO:0003958,GO:0004128,GO:0004438,GO:0004439,GO:0004459,GO:0004561,GO:0004607,GO:0004679,GO:0004690,GO:0004691,GO:0004697,GO:0004699,GO:0004722,GO:…
TC:0000243	695	2.000000	GO:0000002,GO:0000185,GO:0000266,GO:0000394,GO:0000723,GO:0000781,GO:0000782,GO:0000783,GO:0000784,GO:0000820,GO:0000980,GO:0001079,GO:0001080,GO:0001302,GO:0001541,GO:0001554,GO:0001777,GO:0001782,GO:0001783,GO:0001836,GO:0001844,GO:0001847,GO:0001848,GO:0001850,GO:0001851,GO:0001855,GO:0001856,GO:0001861,GO:0001865,GO:0001868,GO:0001869,GO:0001971,GO:0002262,GO:0002326,GO:0002339,GO:0002352,GO:…
TC:0000244	445	2.000000	GO:0000149,GO:0000159,GO:0000173,GO:0000309,GO:0001516,GO:0001520,GO:0001666,GO:0001913,GO:0002332,GO:0002333,GO:0002014,GO:0003058,GO:0003091,GO:0003097,GO:0003100,GO:0003352,GO:0003365,GO:0003785,GO:0004102,GO:0004177,GO:0004430,GO:0004515,GO:0004708,GO:0004712,GO:0004947,GO:0004962,GO:0005034,GO:0005128,GO:0005135,GO:0005163,GO:0005200,GO:0005217,GO:0005221,GO:0005222,GO:0005223,GO:0005267,GO:…
TC:0000245	620	2.000000	GO:0000038,GO:0000103,GO:0000062,GO:0000253,GO:0000268,GO:0000506,GO:0000823,GO:0000824,GO:0000827,GO:0000828,GO:0000831,GO:0000832,GO:0001552,GO:0001579,GO:0001676,GO:0001897,GO:0001907,GO:0002115,GO:0002152,GO:0002316,GO:0003095,GO:0000036,GO:0000225,GO:0003826,GO:0003841,GO:0003846,GO:0003857,GO:0003858,GO:0003863,GO:0003878,GO:0003881,GO:0003882,GO:0003975,GO:0003985,GO:0003986,GO:0003987,GO:…
TC:0000246	1400	2.000000	GO:0000018,GO:0000060,GO:0000255,GO:0000256,GO:0000788,GO:0001042,GO:0001553,GO:0001562,GO:0001637,GO:0001767,GO:0001766,GO:0001768,GO:0001771,GO:0001772,GO:0001775,GO:0001776,GO:0001779,GO:0001781,GO:0001786,GO:0001787,GO:0001808,GO:0001816,GO:0001817,GO:0001818,GO:0001819,GO:0001866,GO:0001878,GO:0001891,GO:0001910,GO:0001911,GO:0001912,GO:0001914,GO:0001915,GO:0001916,GO:0001923,GO:0001934,GO:…
TC:0000247	700	2.000000	GO:0000221,GO:0000275,GO:0000287,GO:0000702,GO:0000703,GO:0001519,GO:0001821,GO:0001829,GO:0001890,GO:0002054,GO:0002055,GO:0002058,GO:0002059,GO:0002060,GO:0002061,GO:0002069,GO:0002070,GO:0002100,GO:0002189,GO:0002313,GO:0002314,GO:0002335,GO:0002634,GO:0002636,GO:0002903,GO:0002905,GO:0002906,GO:0000210,GO:0000276,GO:0003692,GO:0003726,GO:0003837,GO:0003860,GO:0003876,GO:0003883,GO:0003905,GO:…
TC:0000248	531	2.000000	GO:0000096,GO:0000097,GO:0000098,GO:0000105,GO:0001300,GO:0001640,GO:0001642,GO:0001692,GO:0001694,GO:0001735,GO:0001820,GO:0001887,GO:0001953,GO:0002254,GO:0002353,GO:0002541,GO:0002542,GO:0002543,GO:0003839,GO:0003842,GO:0003874,GO:0003884,GO:0003937,GO:0003941,GO:0004013,GO:0004021,GO:0004047,GO:0004068,GO:0004089,GO:0004122,GO:0004123,GO:0004185,GO:0004326,GO:0004329,GO:0004357,GO:0004363,GO:…
TC:0000249	924	2.000000	GO:0000165,GO:0000187,GO:0000295,GO:0000270,GO:0001530,GO:0001561,GO:0001773,GO:0001774,GO:0001875,GO:0001906,GO:0001909,GO:0001922,GO:0001928,GO:0001961,GO:0001965,GO:0002218,GO:0002220,GO:0002221,GO:0002224,GO:0002225,GO:0002227,GO:0002232,GO:0002238,GO:0002248,GO:0002251,GO:0002253,GO:0002274,GO:0002277,GO:0002281,GO:0002282,GO:0002322,GO:0002374,GO:0002377,GO:0002381,GO:0002385,GO:0002396,GO:…
TC:0000250	467	2.000000	GO:0001507,GO:0001661,GO:0001758,GO:0001785,GO:0002017,GO:0002083,GO:0002094,GO:0002138,GO:0000010,GO:0000254,GO:0001567,GO:0003834,GO:0003845,GO:0003854,GO:0003865,GO:0003955,GO:0003957,GO:0003960,GO:0003973,GO:0003990,GO:0004022,GO:0004024,GO:0004028,GO:0004029,GO:0004030,GO:0004031,GO:0004032,GO:0004033,GO:0004043,GO:0004063,GO:0004064,GO:0004103,GO:0004104,GO:0004105,GO:0004163,GO:0004168,GO:…
TC:0000251	1245	2.000000	GO:0000079,GO:0000132,GO:0000186,GO:0000578,GO:0000902,GO:0000904,GO:0000979,GO:0001046,GO:0001158,GO:0001501,GO:0001502,GO:0001503,GO:0001568,GO:0001595,GO:0001649,GO:0001654,GO:0001655,GO:0001656,GO:0001657,GO:0001658,GO:0001702,GO:0001708,GO:0001709,GO:0001711,GO:0001714,GO:0001738,GO:0001754,GO:0001759,GO:0001763,GO:0001806,GO:0001822,GO:0001823,GO:0001826,GO:0001837,GO:0001838,GO:0001839,GO:…
TC:0000252	1078	2.000000	GO:0000150,GO:0000768,GO:0000975,GO:0000976,GO:0000977,GO:0000978,GO:0000981,GO:0000982,GO:0000983,GO:0000987,GO:0001012,GO:0001067,GO:0001071,GO:0001076,GO:0001077,GO:0001078,GO:0001085,GO:0001102,GO:0001103,GO:0001104,GO:0001105,GO:0001159,GO:0001190,GO:0001191,GO:0001227,GO:0001228,GO:0001508,GO:0001518,GO:0001525,GO:0001527,GO:0001558,GO:0001560,GO:0001569,GO:0001570,GO:0001667,GO:0001701,GO:…
TC:0000253	1079	2.000000	GO:0000003,GO:0000041,GO:0000153,GO:0000035,GO:0000189,GO:0000059,GO:0000302,GO:0000303,GO:0000305,GO:0000346,GO:0000347,GO:0000422,GO:0000445,GO:0000799,GO:0000835,GO:0000836,GO:0000942,GO:0001147,GO:0001160,GO:0001222,GO:0001306,GO:0001315,GO:0001504,GO:0001505,GO:0001660,GO:0001672,GO:0001674,GO:0001796,GO:0001798,GO:0001803,GO:0001805,GO:0001807,GO:0001809,GO:0001810,GO:0001812,GO:0001825,GO:…
TC:0000254	24	2.000000	GO:0001730,GO:0004379,GO:0004724,GO:0004741,GO:0006480,GO:0006498,GO:0006499,GO:0006500,GO:0018008,GO:0018009,GO:0018011,GO:0018012,GO:0018016,GO:0018194,GO:0018201,GO:0018377,GO:0019107,GO:0031365,GO:0035568,GO:0035570,GO:0035572,GO:0035573,GO:0035970,GO:0071885,
TC:0000255	528	2.000000	GO:0000155,GO:0000160,GO:0001100,GO:0001101,GO:0001543,GO:0001596,GO:0001607,GO:0001664,GO:0001675,GO:0001710,GO:0001736,GO:0001756,GO:0001845,GO:0001885,GO:0001942,GO:0001974,GO:0001990,GO:0001998,GO:0001999,GO:0002003,GO:0002005,GO:0002011,GO:0002016,GO:0002018,GO:0002019,GO:0002023,GO:0002034,GO:0002092,GO:0002568,GO:0002681,GO:0003015,GO:0003044,GO:0003050,GO:0003051,GO:0003062,GO:0003064,GO:…
TC:0000256	10	2.000000	GO:0000917,GO:0003383,GO:0006931,GO:0009826,GO:0014839,GO:0032023,GO:0033269,GO:0048319,GO:0090529,GO:1902410,
TC:0000257	10	2.000000	GO:0009399,GO:0016226,GO:0031163,GO:0034552,GO:0034553,GO:0036455,GO:0044571,GO:0097032,GO:0097361,GO:0097428,
TC:0000258	17	2.000000	GO:0005740,GO:0008626,GO:0030502,GO:0032025,GO:0033364,GO:0033370,GO:0033371,GO:0033373,GO:0033377,GO:0033379,GO:0033382,GO:0035694,GO:0035695,GO:0042588,GO:0051990,GO:0071279,GO:1990144,
TC:0000259	6	2.000000	GO:0034423,GO:0036398,GO:0036399,GO:0043276,GO:0051645,GO:0071493,
TC:0000260	2	2.000000	GO:0003953,GO:0050135,
TC:0000261	2	2.000000	GO:0006627,GO:0042720,
TC:0000262	4	2.000000	GO:0017005,GO:0036317,GO:0070259,GO:0070260,
TC:0000263	2	2.000000	GO:0045517,GO:0045518,
TC:0000264	2	2.000000	GO:1990697,GO:1990699,
TC:0000265	2	2.000000	GO:0000250,GO:0031559,
TC:0000266	1	2.000000	GO:0002151,
TC:0000267	1	2.000000	GO:0003912,
TC:0000268	1	2.000000	GO:0004910,
TC:0000269	1	2.000000	GO:0007506,
TC:0000270	1	2.000000	GO:0008460,
TC:0000271	1	2.000000	GO:0008502,
TC:0000272	1	2.000000	GO:0014886,
TC:0000273	1	2.000000	GO:0016012,
TC:0000274	1	2.000000	GO:0021503,
TC:0000275	1	2.000000	GO:0021859,
TC:0000276	1	2.000000	GO:0031849,
TC:0000277	1	2.000000	GO:0033925,
TC:0000278	1	2.000000	GO:0042007,
TC:0000279	1	2.000000	GO:0050429,
TC:0000280	1	2.000000	GO:0070876,
TC:0000281	1	2.000000	GO:1990175,
TC:0000282	2	4.000000	GO:0003912,GO:0044422,
TC:0000283	2	4.000000	GO:0044444,GO:1990565,
TC:0000284	10	4.000000	GO:0002943,GO:0005673,GO:0006725,GO:0006807,GO:0008460,GO:0017150,GO:0034641,GO:0046483,GO:0052381,GO:1901360,
TC:0000285	2	4.000000	GO:0044446,GO:1903118,
TC:0000286	9	4.000000	GO:0007420,GO:0008112,GO:0016012,GO:0030842,GO:0030844,GO:0045108,GO:0045111,GO:0048513,GO:0048856,
TC:0000287	2	4.000000	GO:0006624,GO:0043170,
TC:0000288	3	4.000000	GO:0031323,GO:0033867,GO:0060255,
TC:0000289	2	4.000000	GO:0004997,GO:0016020,
TC:0000290	60	4.000000	GO:0001932,GO:0001934,GO:0004674,GO:0004686,GO:0004702,GO:0004706,GO:0004709,GO:0005057,GO:0005130,GO:0005956,GO:0006468,GO:0006948,GO:0007256,GO:0008349,GO:0009966,GO:0009967,GO:0010647,GO:0010941,GO:0016310,GO:0016772,GO:0019220,GO:0021512,GO:0023056,GO:0031257,GO:0031259,GO:0031399,GO:0031401,GO:0032268,GO:0032270,GO:0033674,GO:0042325,GO:0042327,GO:0042801,GO:0042981,GO:0043067,GO:0043085,GO:…
TC:0000291	2	4.000000	GO:0014886,GO:0080090,
TC:0000292	2	4.000000	GO:0008887,GO:0043167,
TC:0000293	3	4.000000	GO:0003875,GO:0044260,GO:0051725,
TC:0000294	3	4.000000	GO:0050201,GO:0097159,GO:1901363,
TC:0000295	7	4.000000	GO:0016596,GO:0032448,GO:0042788,GO:0043228,GO:0043232,GO:0050682,GO:0071598,
TC:0000296	11	4.000000	GO:0006810,GO:0006844,GO:0015227,GO:0035048,GO:0044599,GO:0044765,GO:0051179,GO:0051234,GO:0097020,GO:1902578,GO:1902616,
TC:0000297	8	4.000000	GO:0015095,GO:0015693,GO:0016021,GO:0031224,GO:0044425,GO:0072546,GO:0097630,GO:0097631,
TC:0000298	3	4.000000	GO:0008418,GO:0015055,GO:0044707,
TC:0000299	2	4.000000	GO:0032542,GO:0050896,
TC:0000300	34	4.000000	GO:0004379,GO:0004721,GO:0004724,GO:0004727,GO:0004741,GO:0005078,GO:0006480,GO:0006498,GO:0006499,GO:0006500,GO:0008330,GO:0008579,GO:0017017,GO:0018008,GO:0018009,GO:0018011,GO:0018012,GO:0018016,GO:0018194,GO:0018201,GO:0018377,GO:0019107,GO:0031365,GO:0033549,GO:0035568,GO:0035570,GO:0035572,GO:0035573,GO:0035970,GO:0045204,GO:0045208,GO:0045209,GO:0071885,GO:1902532,
TC:0000301	2	4.000000	GO:0002517,GO:0048522,
TC:0000302	2	4.000000	GO:0005634,GO:0070773,
TC:0000303	7	4.000000	GO:0000254,GO:0005783,GO:0035596,GO:0035598,GO:0035600,GO:0050497,GO:1990145,
TC:0000304	4	4.000000	GO:0016043,GO:0060427,GO:0060658,GO:0071840,
TC:0000305	3	4.000000	GO:0042017,GO:0042018,GO:0048519,
TC:0000306	10	4.000000	GO:0021859,GO:0030154,GO:0030387,GO:0030389,GO:0030393,GO:0032502,GO:0044767,GO:0047598,GO:0048869,GO:0070625,
TC:0000307	7	4.000000	GO:0003676,GO:0006409,GO:0032545,GO:0032991,GO:0034456,GO:0043234,GO:0051031,
TC:0000308	4	4.000000	GO:0003824,GO:0047946,GO:0047961,GO:0047962,
TC:0000309	3	4.000000	GO:0004920,GO:0007165,GO:0019969,
TC:0000310	3	4.000000	GO:0005737,GO:0072590,GO:0072591,
TC:0000311	16	4.000000	GO:0001681,GO:0000257,GO:0004492,GO:0008126,GO:0016005,GO:0016815,GO:0021503,GO:0031982,GO:0031988,GO:0034338,GO:0042988,GO:0043230,GO:0065010,GO:0070062,GO:1903561,GO:1990738,
TC:0000312	7	4.000000	GO:0000788,GO:0031105,GO:0043095,GO:0043105,GO:0044549,GO:0051291,GO:0097227,
TC:0000313	14	4.000000	GO:0005085,GO:0005087,GO:0005088,GO:0005622,GO:0008321,GO:0009893,GO:0032483,GO:0032485,GO:0043547,GO:0051336,GO:0065009,GO:0071640,GO:0071641,GO:1902018,
TC:0000314	5	4.000000	GO:0004457,GO:0004458,GO:0004459,GO:0016898,GO:0044710,
TC:0000315	3	4.000000	GO:0007321,GO:0032501,GO:0046692,
TC:0000316	17	4.000000	GO:0009968,GO:0010646,GO:0010648,GO:0023051,GO:0023057,GO:0038167,GO:0038168,GO:0048523,GO:0048583,GO:0048585,GO:0048749,GO:0060648,GO:0071461,GO:1901223,GO:1990172,GO:1990697,GO:1990699,
TC:0000317	9	4.000000	GO:0000248,GO:0004768,GO:0016215,GO:0016717,GO:0033490,GO:0046996,GO:0050046,GO:0070704,GO:1901576,
TC:0000318	5	4.000000	GO:0008479,GO:0008616,GO:0043169,GO:0046116,GO:0046872,
TC:0000319	4	4.000000	GO:0065008,GO:0070701,GO:0070702,GO:0070703,
TC:0000320	161	4.000000	GO:0000079,GO:0000118,GO:0000123,GO:0000124,GO:0000125,GO:0000173,GO:0000308,GO:0000812,GO:0000988,GO:0000989,GO:0003712,GO:0003713,GO:0004197,GO:0004402,GO:0004468,GO:0004843,GO:0004861,GO:0005671,GO:0006351,GO:0006357,GO:0006464,GO:0006473,GO:0006475,GO:0006996,GO:0008080,GO:0008234,GO:0008267,GO:0008607,GO:0010286,GO:0010484,GO:0010485,GO:0015019,GO:0016262,GO:0016407,GO:0016410,GO:0016538,GO:…
TC:0000321	13	4.000000	GO:0001544,GO:0001547,GO:0001546,GO:0007291,GO:0007349,GO:0007506,GO:0022414,GO:0032399,GO:0034056,GO:0038052,GO:0044702,GO:0060280,GO:0090214,
TC:0000322	25	4.000000	GO:0006626,GO:0007518,GO:0007527,GO:0008320,GO:0010033,GO:0014908,GO:0015450,GO:0022884,GO:0033227,GO:0034239,GO:0034241,GO:0042221,GO:0043503,GO:0051032,GO:0051033,GO:0060142,GO:0060143,GO:0061430,GO:0070887,GO:0072674,GO:0072675,GO:0090290,GO:1901701,GO:1901739,GO:1901741,
TC:0000323	9	4.000000	GO:0004164,GO:0005829,GO:0009058,GO:0017178,GO:0017182,GO:0017183,GO:0044249,GO:0061685,GO:0090560,
TC:0000324	5	4.000000	GO:0004919,GO:0008283,GO:0019983,GO:0038113,GO:0044459,
TC:0000325	3	4.000000	GO:0004991,GO:0008285,GO:0021920,
TC:0000326	10	4.000000	GO:0002113,GO:0002114,GO:0004908,GO:0004909,GO:0004910,GO:0032879,GO:0035655,GO:0038172,GO:0042008,GO:0051049,
TC:0000327	5	4.000000	GO:0006950,GO:0017005,GO:0036317,GO:0070259,GO:0070260,
TC:0000328	47	4.000000	GO:0000117,GO:0001071,GO:0001206,GO:0003677,GO:0003700,GO:0006355,GO:0009059,GO:0009889,GO:0009891,GO:0010468,GO:0010556,GO:0010557,GO:0010604,GO:0010628,GO:0016602,GO:0018130,GO:0019219,GO:0019438,GO:0023035,GO:0031325,GO:0031326,GO:0031328,GO:0032783,GO:0034645,GO:0042078,GO:0044271,GO:0045893,GO:0045935,GO:0045944,GO:0048133,GO:0051171,GO:0051173,GO:0051252,GO:0051254,GO:0071340,GO:0097039,GO:…
TC:0000329	8	4.000000	GO:0004971,GO:0005545,GO:0005954,GO:0005969,GO:0016189,GO:0043005,GO:0044308,GO:0044317,
TC:0000330	5	4.000000	GO:0050793,GO:0051241,GO:0098633,GO:1904026,GO:1904027,
TC:0000331	4	4.000000	GO:0005140,GO:0045405,GO:0045407,GO:0051128,
TC:0000332	105	4.000000	GO:0000245,GO:0000349,GO:0000354,GO:0000375,GO:0000243,GO:0000377,GO:0000380,GO:0000381,GO:0000387,GO:0000389,GO:0000390,GO:0000395,GO:0000398,GO:0000481,GO:0000974,GO:0001833,GO:0001834,GO:0005654,GO:0005681,GO:0005682,GO:0005683,GO:0005684,GO:0005685,GO:0005686,GO:0005687,GO:0005689,GO:0005690,GO:0006139,GO:0006353,GO:0006369,GO:0006376,GO:0006397,GO:0006398,GO:0008380,GO:0016604,GO:0016607,GO:…
TC:0000333	203	4.000000	GO:0002046,GO:0004503,GO:0004822,GO:0004831,GO:0004862,GO:0005042,GO:0005153,GO:0005302,GO:0005929,GO:0005952,GO:0006428,GO:0006437,GO:0006582,GO:0006583,GO:0006726,GO:0007156,GO:0007224,GO:0007227,GO:0007371,GO:0007601,GO:0008020,GO:0008273,GO:0008347,GO:0008544,GO:0008603,GO:0009954,GO:0010573,GO:0010625,GO:0010837,GO:0010838,GO:0014904,GO:0015633,GO:0015828,GO:0016592,GO:0016716,GO:0017034,GO:…
TC:0000334	46	4.000000	GO:0001580,GO:0000822,GO:0001792,GO:0001791,GO:0002414,GO:0002415,GO:0002416,GO:0001582,GO:0002412,GO:0004871,GO:0004872,GO:0004888,GO:0004984,GO:0005220,GO:0005549,GO:0005550,GO:0005886,GO:0007166,GO:0007606,GO:0007608,GO:0008527,GO:0009593,GO:0018969,GO:0019770,GO:0031849,GO:0031883,GO:0033038,GO:0033041,GO:0036393,GO:0038023,GO:0043533,GO:0045056,GO:0050906,GO:0050907,GO:0050909,GO:0050911,GO:…
TC:0000335	3	4.000000	GO:0019899,GO:1903868,GO:1903869,
TC:0000336	5	4.000000	GO:0002014,GO:0048471,GO:1900757,GO:1900758,GO:1990175,
TC:0000337	44	4.000000	GO:0004512,GO:0004647,GO:0004648,GO:0004720,GO:0004733,GO:0005044,GO:0006020,GO:0006021,GO:0006564,GO:0008254,GO:0008441,GO:0008478,GO:0008614,GO:0008615,GO:0008934,GO:0009443,GO:0016641,GO:0016872,GO:0018277,GO:0030372,GO:0030955,GO:0031247,GO:0031402,GO:0031403,GO:0031420,GO:0032361,GO:0033883,GO:0035299,GO:0042803,GO:0042816,GO:0042819,GO:0042822,GO:0042823,GO:0046184,GO:0050571,GO:0052593,GO:…
TC:0000338	31	4.000000	GO:0007113,GO:0007286,GO:0008379,GO:0008427,GO:0010858,GO:0019781,GO:0034164,GO:0034499,GO:0038163,GO:0038164,GO:0043066,GO:0043069,GO:0044322,GO:0045595,GO:0045652,GO:0045653,GO:0045654,GO:0051094,GO:0051239,GO:0060548,GO:0071955,GO:0072706,GO:0072707,GO:1901534,GO:1904211,GO:2000026,GO:2000174,GO:2000176,GO:2000254,GO:2000255,GO:2000256,
TC:0000339	4	4.000000	GO:0005898,GO:0016515,GO:0035772,GO:0042127,
TC:0000340	6	4.000000	GO:0031590,GO:0031591,GO:0042802,GO:0046983,GO:2000287,GO:2000290,
TC:0000341	12	4.000000	GO:0001555,GO:0033146,GO:0051716,GO:0071460,GO:0071566,GO:0071567,GO:0071568,GO:0071569,GO:1903719,GO:1903721,GO:1990564,GO:1990592,
TC:0000342	27	4.000000	GO:0004561,GO:0005509,GO:0007168,GO:0008047,GO:0008048,GO:0008502,GO:0008594,GO:0010851,GO:0010852,GO:0010853,GO:0030249,GO:0030250,GO:0030251,GO:0030824,GO:0030826,GO:0030827,GO:0031282,GO:0031283,GO:0035003,GO:0038032,GO:0046548,GO:0046549,GO:0050254,GO:0060040,GO:0060060,GO:0070593,GO:0097381,
TC:0000343	76	4.000000	GO:0001527,GO:0002044,GO:0002640,GO:0002642,GO:0002776,GO:0002777,GO:0002779,GO:0002780,GO:0003025,GO:0003414,GO:0003422,GO:0003429,GO:0004175,GO:0004222,GO:0005198,GO:0005201,GO:0005576,GO:0005578,GO:0005581,GO:0005582,GO:0005586,GO:0005587,GO:0005589,GO:0005590,GO:0005591,GO:0005592,GO:0005593,GO:0005594,GO:0005595,GO:0005596,GO:0005597,GO:0005598,GO:0005600,GO:0005602,GO:0005614,GO:0005788,GO:…
TC:0000344	82	4.000000	GO:0001928,GO:0002151,GO:0002230,GO:0002625,GO:0003373,GO:0003374,GO:0005096,GO:0005525,GO:0009400,GO:0009605,GO:0019001,GO:0030050,GO:0030695,GO:0031625,GO:0032484,GO:0032561,GO:0032606,GO:0032607,GO:0032608,GO:0032635,GO:0033157,GO:0034124,GO:0034126,GO:0034127,GO:0034198,GO:0034315,GO:0034448,GO:0035438,GO:0036021,GO:0036503,GO:0039528,GO:0039529,GO:0039530,GO:0042171,GO:0043330,GO:0043331,GO:…
TC:0000345	6	4.000000	GO:0001830,GO:0003365,GO:0035329,GO:0035556,GO:0043532,GO:1902459,
TC:0000346	46	4.000000	GO:0000255,GO:0000256,GO:0004037,GO:0004084,GO:0004177,GO:0004181,GO:0006508,GO:0006549,GO:0006550,GO:0006573,GO:0007039,GO:0008233,GO:0008237,GO:0008238,GO:0008239,GO:0008270,GO:0008709,GO:0009081,GO:0009082,GO:0009083,GO:0016787,GO:0016805,GO:0016999,GO:0017090,GO:0017159,GO:0019428,GO:0019628,GO:0030283,GO:0034235,GO:0035608,GO:0035609,GO:0035610,GO:0035611,GO:0043605,GO:0047015,GO:0050129,GO:…
TC:0000347	224	4.000000	GO:0000009,GO:0000030,GO:0000026,GO:0000033,GO:0000139,GO:0000271,GO:0001517,GO:0001537,GO:0001888,GO:0002426,GO:0003829,GO:0003830,GO:0004373,GO:0004376,GO:0004377,GO:0004378,GO:0004380,GO:0004381,GO:0004465,GO:0004576,GO:0004578,GO:0004579,GO:0004581,GO:0004583,GO:0004653,GO:0005009,GO:0005158,GO:0005159,GO:0005797,GO:0005899,GO:0005976,GO:0006022,GO:0006023,GO:0006024,GO:0006029,GO:0006477,GO:…
TC:0000348	1153	4.000000	GO:0000003,GO:0000018,GO:0000132,GO:0001042,GO:0001553,GO:0001562,GO:0001637,GO:0001738,GO:0001767,GO:0001768,GO:0001771,GO:0001775,GO:0001779,GO:0001781,GO:0001796,GO:0001798,GO:0001803,GO:0001805,GO:0001807,GO:0001808,GO:0001809,GO:0001810,GO:0001812,GO:0001817,GO:0001819,GO:0001825,GO:0001878,GO:0001910,GO:0001912,GO:0001914,GO:0001916,GO:0001954,GO:0001955,GO:0001969,GO:0001970,GO:0002030,GO:…
TC:0000349	8	4.000000	GO:0002947,GO:0009628,GO:0050826,GO:0070417,GO:0070552,GO:0071497,GO:2001270,GO:2001271,
TC:0000350	180	4.000000	GO:0000246,GO:0001507,GO:0002093,GO:0000773,GO:0003990,GO:0003995,GO:0003997,GO:0004028,GO:0004029,GO:0004043,GO:0004047,GO:0004092,GO:0004103,GO:0004104,GO:0004105,GO:0004190,GO:0004305,GO:0004375,GO:0004466,GO:0004478,GO:0004608,GO:0004790,GO:0004889,GO:0005231,GO:0005277,GO:0005307,GO:0005329,GO:0005333,GO:0005334,GO:0005892,GO:0005960,GO:0006509,GO:0006546,GO:0006555,GO:0006556,GO:0006577,GO:…
TC:0000351	239	4.000000	GO:0000054,GO:0000055,GO:0000056,GO:0000145,GO:0000209,GO:0000502,GO:0001824,GO:0001927,GO:0002223,GO:0002228,GO:0002376,GO:0002396,GO:0002397,GO:0002399,GO:0002428,GO:0002429,GO:0002474,GO:0002475,GO:0002476,GO:0002477,GO:0002478,GO:0002479,GO:0002480,GO:0002481,GO:0002483,GO:0002484,GO:0002485,GO:0002488,GO:0002489,GO:0002501,GO:0002502,GO:0002503,GO:0002506,GO:0002584,GO:0002587,GO:0002589,GO:…
TC:0000352	158	4.000000	GO:0001533,GO:0001865,GO:0002538,GO:0002540,GO:0003334,GO:0003810,GO:0003840,GO:0004051,GO:0004052,GO:0004057,GO:0004096,GO:0004306,GO:0004447,GO:0004463,GO:0004464,GO:0004601,GO:0004602,GO:0004692,GO:0004800,GO:0005001,GO:0005497,GO:0005546,GO:0006590,GO:0006633,GO:0006636,GO:0006646,GO:0006691,GO:0006801,GO:0007089,GO:0007185,GO:0007285,GO:0008127,GO:0008426,GO:0008430,GO:0010266,GO:0010482,GO:…
TC:0000353	27	4.000000	GO:0009890,GO:0009892,GO:0010428,GO:0010558,GO:0010605,GO:0010629,GO:0014036,GO:0031151,GO:0031324,GO:0031327,GO:0034729,GO:0035262,GO:0036046,GO:0036047,GO:0036048,GO:0036049,GO:0036054,GO:0036055,GO:0045892,GO:0045934,GO:0051172,GO:0051253,GO:1902366,GO:1902367,GO:1902679,GO:1903507,GO:2000113,
TC:0000354	978	4.000000	GO:0000150,GO:0000975,GO:0000978,GO:0000981,GO:0000982,GO:0000983,GO:0000987,GO:0001067,GO:0001076,GO:0001077,GO:0001078,GO:0001085,GO:0001102,GO:0001103,GO:0001104,GO:0001105,GO:0001190,GO:0001228,GO:0001508,GO:0001518,GO:0001525,GO:0001560,GO:0001568,GO:0001569,GO:0001570,GO:0001667,GO:0001701,GO:0001704,GO:0001706,GO:0001707,GO:0001708,GO:0001743,GO:0001755,GO:0001757,GO:0001764,GO:0001778,GO:…
TC:0000355	13	4.000000	GO:0005102,GO:0005623,GO:0016584,GO:0031779,GO:0031780,GO:0031781,GO:0031782,GO:0031783,GO:0040030,GO:0043035,GO:0070996,GO:2001263,GO:2001264,
TC:0000356	475	4.000000	GO:0000253,GO:0001661,GO:0001676,GO:0001758,GO:0001785,GO:0002017,GO:0002138,GO:0003014,GO:0003095,GO:0003834,GO:0003845,GO:0003854,GO:0003865,GO:0003955,GO:0003960,GO:0004022,GO:0004024,GO:0004030,GO:0004031,GO:0004032,GO:0004033,GO:0004058,GO:0004059,GO:0004060,GO:0004063,GO:0004064,GO:0004090,GO:0004168,GO:0004301,GO:0004303,GO:0004341,GO:0004497,GO:0004498,GO:0004507,GO:0004509,GO:0004510,GO:…
TC:0000357	154	4.000000	GO:0001766,GO:0001787,GO:0001866,GO:0003923,GO:0004113,GO:0004672,GO:0004713,GO:0004714,GO:0005003,GO:0005004,GO:0005005,GO:0005030,GO:0005089,GO:0005154,GO:0005178,GO:0005518,GO:0005924,GO:0005925,GO:0005927,GO:0006928,GO:0007155,GO:0007160,GO:0007167,GO:0007169,GO:0007411,GO:0010810,GO:0010975,GO:0016255,GO:0016477,GO:0018108,GO:0018212,GO:0019056,GO:0019199,GO:0019911,GO:0021952,GO:0021955,GO:…
TC:0000358	51	4.000000	GO:0001750,GO:0001917,GO:0002142,GO:0003008,GO:0005902,GO:0007600,GO:0007605,GO:0008420,GO:0015934,GO:0016459,GO:0016461,GO:0016591,GO:0017160,GO:0022625,GO:0030046,GO:0030507,GO:0031477,GO:0032029,GO:0032036,GO:0032420,GO:0032426,GO:0032530,GO:0032534,GO:0033291,GO:0034463,GO:0038016,GO:0042694,GO:0042995,GO:0045160,GO:0045334,GO:0045494,GO:0048318,GO:0050877,GO:0050954,GO:0050957,GO:0051643,GO:…
TC:0000359	140	4.000000	GO:0000166,GO:0001514,GO:0001882,GO:0001883,GO:0002161,GO:0002196,GO:0003839,GO:0003858,GO:0004357,GO:0004363,GO:0004365,GO:0004416,GO:0004812,GO:0004813,GO:0004814,GO:0004815,GO:0004816,GO:0004817,GO:0004818,GO:0004819,GO:0004820,GO:0004821,GO:0004823,GO:0004824,GO:0004825,GO:0004827,GO:0004828,GO:0004829,GO:0004830,GO:0004832,GO:0004835,GO:0004982,GO:0005524,GO:0006068,GO:0006418,GO:0006419,GO:…
TC:0000360	52	4.000000	GO:0000151,GO:0001534,GO:0001539,GO:0003341,GO:0003351,GO:0003356,GO:0004842,GO:0004904,GO:0004905,GO:0004906,GO:0005858,GO:0006461,GO:0006895,GO:0010927,GO:0018095,GO:0018169,GO:0019787,GO:0019788,GO:0019961,GO:0019962,GO:0019964,GO:0030891,GO:0031461,GO:0031462,GO:0031463,GO:0031464,GO:0031465,GO:0031466,GO:0031467,GO:0035082,GO:0036156,GO:0036157,GO:0036158,GO:0036159,GO:0043224,GO:0044447,GO:…
TC:0000361	69	4.000000	GO:0000242,GO:0001669,GO:0002077,GO:0002199,GO:0003756,GO:0004040,GO:0004148,GO:0004252,GO:0004791,GO:0005212,GO:0005537,GO:0005832,GO:0005923,GO:0006457,GO:0006458,GO:0007021,GO:0007023,GO:0007339,GO:0007340,GO:0007341,GO:0008037,GO:0008113,GO:0008236,GO:0009368,GO:0009841,GO:0009988,GO:0016272,GO:0016338,GO:0016668,GO:0016671,GO:0016864,GO:0017171,GO:0019153,GO:0019828,GO:0030070,GO:0030091,GO:…
TC:0000362	167	4.000000	GO:0000164,GO:0000413,GO:0000444,GO:0001731,GO:0001732,GO:0001933,GO:0002063,GO:0002183,GO:0002190,GO:0002192,GO:0002431,GO:0002433,GO:0003431,GO:0003433,GO:0003681,GO:0003743,GO:0003755,GO:0004722,GO:0004860,GO:0004864,GO:0004865,GO:0005070,GO:0005840,GO:0005850,GO:0005851,GO:0005852,GO:0006356,GO:0006446,GO:0006470,GO:0006930,GO:0006983,GO:0006984,GO:0006991,GO:0007050,GO:0007172,GO:0007179,GO:…
TC:0000363	29	4.000000	GO:0004111,GO:0005308,GO:0005309,GO:0005477,GO:0006599,GO:0006600,GO:0006601,GO:0006603,GO:0006848,GO:0006850,GO:0008028,GO:0015067,GO:0015068,GO:0015129,GO:0015130,GO:0015727,GO:0015728,GO:0015881,GO:0016775,GO:0030731,GO:0031226,GO:0035873,GO:0035879,GO:0042396,GO:0046314,GO:0050833,GO:0051780,GO:1901475,GO:1902598,
TC:0000364	631	4.000000	GO:0000028,GO:0000027,GO:0000049,GO:0000154,GO:0000171,GO:0000172,GO:0000175,GO:0000176,GO:0000177,GO:0000178,GO:0000179,GO:0000184,GO:0000214,GO:0000213,GO:0000288,GO:0000289,GO:0000290,GO:0000291,GO:0000333,GO:0000332,GO:0000339,GO:0000340,GO:0000379,GO:0000408,GO:0000428,GO:0000447,GO:0000448,GO:0000451,GO:0000453,GO:0000459,GO:0000460,GO:0000461,GO:0000462,GO:0000463,GO:0000466,GO:0000467,GO:…
TC:0000365	170	4.000000	GO:0000938,GO:0002159,GO:0002934,GO:0003096,GO:0003165,GO:0003223,GO:0003944,GO:0004676,GO:0004698,GO:0005092,GO:0005093,GO:0005094,GO:0005199,GO:0005519,GO:0005784,GO:0005795,GO:0005882,GO:0005911,GO:0005912,GO:0005913,GO:0005915,GO:0005938,GO:0006622,GO:0006623,GO:0006713,GO:0006890,GO:0006901,GO:0007016,GO:0007041,GO:0007043,GO:0007044,GO:0007084,GO:0008013,GO:0009931,GO:0010668,GO:0010767,GO:…
TC:0000366	67	4.000000	GO:0001894,GO:0001895,GO:0001972,GO:0002079,GO:0002080,GO:0004857,GO:0004866,GO:0004867,GO:0005501,GO:0005615,GO:0006959,GO:0007342,GO:0008525,GO:0010466,GO:0010951,GO:0019730,GO:0019731,GO:0019814,GO:0019840,GO:0019862,GO:0030414,GO:0031091,GO:0031094,GO:0031210,GO:0032190,GO:0033293,GO:0034987,GO:0036024,GO:0036025,GO:0036026,GO:0036027,GO:0036028,GO:0036029,GO:0036030,GO:0042571,GO:0043086,GO:…
TC:0000367	330	4.000000	GO:0000159,GO:0000309,GO:0001754,GO:0001948,GO:0002332,GO:0002333,GO:0003091,GO:0003097,GO:0003785,GO:0004383,GO:0004415,GO:0004430,GO:0004515,GO:0004708,GO:0004712,GO:0004947,GO:0005034,GO:0005128,GO:0005135,GO:0005200,GO:0005217,GO:0005221,GO:0005222,GO:0005223,GO:0005365,GO:0005367,GO:0005372,GO:0005638,GO:0005802,GO:0005881,GO:0005903,GO:0006182,GO:0006403,GO:0006833,GO:0006884,GO:0006970,GO:…
TC:0000368	163	4.000000	GO:0001918,GO:0004129,GO:0004161,GO:0004163,GO:0004310,GO:0004311,GO:0004337,GO:0004452,GO:0004496,GO:0004631,GO:0004659,GO:0004660,GO:0004661,GO:0004662,GO:0004663,GO:0004693,GO:0005176,GO:0005604,GO:0005605,GO:0005606,GO:0005607,GO:0005608,GO:0005610,GO:0005750,GO:0005751,GO:0005953,GO:0005965,GO:0005968,GO:0006122,GO:0006123,GO:0006784,GO:0007213,GO:0007519,GO:0008121,GO:0008299,GO:0008318,GO:…
TC:0000369	467	4.000000	GO:0000041,GO:0000064,GO:0000066,GO:0000099,GO:0000101,GO:0000002,GO:0000221,GO:0000293,GO:0000726,GO:0000940,GO:0000942,GO:0001556,GO:0002007,GO:0002328,GO:0002532,GO:0003029,GO:0003032,GO:0003333,GO:0003909,GO:0003910,GO:0003972,GO:0004176,GO:0004998,GO:0005215,GO:0005280,GO:0005283,GO:0005287,GO:0005289,GO:0005290,GO:0005292,GO:0005294,GO:0005298,GO:0005310,GO:0005313,GO:0005314,GO:0005315,GO:…
TC:0000370	56	4.000000	GO:0002177,GO:0003416,GO:0004788,GO:0005046,GO:0005148,GO:0005250,GO:0006621,GO:0006772,GO:0007272,GO:0007275,GO:0007422,GO:0007634,GO:0008366,GO:0009229,GO:0014037,GO:0016778,GO:0021546,GO:0021569,GO:0021570,GO:0021571,GO:0021572,GO:0021594,GO:0021599,GO:0021660,GO:0021666,GO:0021754,GO:0022010,GO:0030663,GO:0030975,GO:0031133,GO:0032291,GO:0032536,GO:0033596,GO:0035284,GO:0035437,GO:0042131,GO:…
TC:0000371	193	4.000000	GO:0000086,GO:0000022,GO:0000226,GO:0000235,GO:0000281,GO:0000774,GO:0000912,GO:0000915,GO:0000917,GO:0001578,GO:0002162,GO:0002495,GO:0002504,GO:0002522,GO:0003353,GO:0003383,GO:0003774,GO:0003777,GO:0003976,GO:0004475,GO:0004476,GO:0004559,GO:0004569,GO:0004571,GO:0004572,GO:0004615,GO:0005547,GO:0005794,GO:0005813,GO:0005814,GO:0005815,GO:0005819,GO:0005828,GO:0005856,GO:0005869,GO:0005871,GO:…
TC:0000372	375	4.000000	GO:0000138,GO:0000137,GO:0000023,GO:0000272,GO:0001573,GO:0001574,GO:0001575,GO:0001576,GO:0001640,GO:0001641,GO:0001642,GO:0001665,GO:0001727,GO:0001729,GO:0001733,GO:0001881,GO:0001980,GO:0002086,GO:0002175,GO:0003009,GO:0003010,GO:0003011,GO:0003016,GO:0003376,GO:0000016,GO:0000170,GO:0001962,GO:0002178,GO:0003826,GO:0003828,GO:0003835,GO:0003836,GO:0003851,GO:0003863,GO:0003867,GO:0003878,GO:…
TC:0000373	93	4.000000	GO:0000313,GO:0000314,GO:0000315,GO:0001075,GO:0001849,GO:0001867,GO:0001871,GO:0001872,GO:0002526,GO:0004999,GO:0005540,GO:0005761,GO:0005762,GO:0005763,GO:0006952,GO:0006953,GO:0008190,GO:0008228,GO:0030247,GO:0032543,GO:0033119,GO:0033615,GO:0039531,GO:0039532,GO:0039533,GO:0039534,GO:0039535,GO:0039536,GO:0042255,GO:0042256,GO:0043022,GO:0043273,GO:0043461,GO:0043946,GO:0043947,GO:0044359,GO:…
TC:0000374	174	4.000000	GO:0000285,GO:0000789,GO:0001886,GO:0001939,GO:0001940,GO:0002318,GO:0003421,GO:0004629,GO:0004656,GO:0004951,GO:0005168,GO:0005942,GO:0005943,GO:0005944,GO:0006211,GO:0006304,GO:0006482,GO:0006661,GO:0006910,GO:0007173,GO:0007387,GO:0007388,GO:0008214,GO:0008398,GO:0008475,GO:0008543,GO:0009585,GO:0009994,GO:0014065,GO:0015054,GO:0016222,GO:0016303,GO:0016307,GO:0016308,GO:0016309,GO:0016316,GO:…
TC:0000375	307	4.000000	GO:0000303,GO:0000305,GO:0000976,GO:0000977,GO:0001012,GO:0001159,GO:0001161,GO:0001162,GO:0001227,GO:0001306,GO:0001315,GO:0001660,GO:0001730,GO:0002246,GO:0002439,GO:0002544,GO:0003069,GO:0003094,GO:0003163,GO:0003309,GO:0003310,GO:0003311,GO:0003322,GO:0003326,GO:0003327,GO:0003329,GO:0003358,GO:0003359,GO:0004074,GO:0004392,GO:0004649,GO:0004784,GO:0004796,GO:0005149,GO:0005150,GO:0005151,GO:…
TC:0000376	665	4.000000	GO:0000012,GO:0000045,GO:0000122,GO:0000183,GO:0000306,GO:0000407,GO:0000409,GO:0000411,GO:0000414,GO:0000415,GO:0000416,GO:0000421,GO:0000429,GO:0000430,GO:0000431,GO:0000432,GO:0000433,GO:0000435,GO:0000436,GO:0000437,GO:0000720,GO:0000731,GO:0000733,GO:0000779,GO:0000780,GO:0000785,GO:0000786,GO:0000790,GO:0000791,GO:0000792,GO:0000794,GO:0000796,GO:0000797,GO:0000799,GO:0000803,GO:0000805,GO:…
TC:0000377	729	4.000000	GO:0000719,GO:0001550,GO:0001588,GO:0001591,GO:0001595,GO:0001601,GO:0001602,GO:0001604,GO:0001608,GO:0001609,GO:0001614,GO:0001621,GO:0001653,GO:0001626,GO:0001662,GO:0001587,GO:0001664,GO:0001696,GO:0001697,GO:0001698,GO:0001616,GO:0001963,GO:0001973,GO:0001975,GO:0001976,GO:0001991,GO:0002031,GO:0002033,GO:0002035,GO:0002125,GO:0002209,GO:0002438,GO:0002740,GO:0002790,GO:0002095,GO:0002791,GO:…
TC:0000378	79	4.000000	GO:0000323,GO:0002084,GO:0002347,GO:0002357,GO:0002418,GO:0004622,GO:0005764,GO:0005765,GO:0005773,GO:0005774,GO:0006896,GO:0007289,GO:0008474,GO:0008626,GO:0009506,GO:0012510,GO:0015232,GO:0015439,GO:0015886,GO:0030021,GO:0030197,GO:0030345,GO:0030502,GO:0030660,GO:0031214,GO:0032427,GO:0032880,GO:0033364,GO:0033370,GO:0033371,GO:0033373,GO:0033377,GO:0033379,GO:0033382,GO:0034464,GO:0035034,GO:…
TC:0000379	435	4.000000	GO:0000038,GO:0000103,GO:0000062,GO:0000268,GO:0000506,GO:0000823,GO:0000824,GO:0000827,GO:0000828,GO:0000831,GO:0000832,GO:0001552,GO:0001579,GO:0002152,GO:0002316,GO:0000036,GO:0000225,GO:0001567,GO:0003841,GO:0003846,GO:0003857,GO:0003881,GO:0003882,GO:0003975,GO:0003985,GO:0003986,GO:0003988,GO:0004020,GO:0004027,GO:0004035,GO:0004062,GO:0004095,GO:0004140,GO:0004142,GO:0004144,GO:0004165,GO:…
TC:0000380	654	4.000000	GO:0000042,GO:0000301,GO:0001523,GO:0001540,GO:0001891,GO:0001920,GO:0001937,GO:0001941,GO:0002001,GO:0002021,GO:0002041,GO:0002087,GO:0002090,GO:0002091,GO:0001949,GO:0003847,GO:0004438,GO:0004439,GO:0004607,GO:0004697,GO:0004699,GO:0004771,GO:0004772,GO:0004806,GO:0004873,GO:0005166,GO:0005319,GO:0005496,GO:0005522,GO:0005543,GO:0005548,GO:0005641,GO:0005769,GO:0005770,GO:0005798,GO:0005905,GO:…
TC:0000381	498	4.000000	GO:0000185,GO:0000266,GO:0000394,GO:0000723,GO:0000781,GO:0000782,GO:0000783,GO:0000784,GO:0000820,GO:0000980,GO:0001079,GO:0001080,GO:0001302,GO:0001541,GO:0001554,GO:0001776,GO:0001777,GO:0001782,GO:0001783,GO:0001836,GO:0001844,GO:0002260,GO:0002262,GO:0002326,GO:0002339,GO:0002352,GO:0002358,GO:0002448,GO:0002931,GO:0003691,GO:0003831,GO:0003945,GO:0004461,GO:0004887,GO:0005123,GO:0005163,GO:…
TC:0000382	264	4.000000	GO:0000015,GO:0000220,GO:0002071,GO:0003844,GO:0003872,GO:0003873,GO:0003939,GO:0003957,GO:0003974,GO:0003978,GO:0003993,GO:0004082,GO:0004083,GO:0004309,GO:0004331,GO:0004332,GO:0004335,GO:0004340,GO:0004345,GO:0004346,GO:0004347,GO:0004367,GO:0004368,GO:0004370,GO:0004371,GO:0004382,GO:0004396,GO:0004427,GO:0004446,GO:0004448,GO:0004449,GO:0004450,GO:0004454,GO:0004614,GO:0004616,GO:0004619,GO:…
TC:0000383	517	4.000000	GO:0000155,GO:0000160,GO:0001100,GO:0001101,GO:0001520,GO:0001543,GO:0001558,GO:0001596,GO:0001607,GO:0001675,GO:0001710,GO:0001736,GO:0001756,GO:0001845,GO:0001913,GO:0001942,GO:0001974,GO:0001990,GO:0001998,GO:0001999,GO:0002003,GO:0002005,GO:0002011,GO:0002016,GO:0002018,GO:0002019,GO:0002023,GO:0002034,GO:0002092,GO:0002568,GO:0002681,GO:0003015,GO:0003044,GO:0003050,GO:0003051,GO:0003062,GO:…
TC:0000384	368	4.000000	GO:0000120,GO:0000188,GO:0000247,GO:0001010,GO:0001013,GO:0001054,GO:0001082,GO:0001133,GO:0001134,GO:0001135,GO:0001163,GO:0001164,GO:0001167,GO:0001169,GO:0001179,GO:0001186,GO:0001187,GO:0001188,GO:0001189,GO:0001632,GO:0001765,GO:0001784,GO:0001631,GO:0001957,GO:0001959,GO:0001960,GO:0002158,GO:0002384,GO:0002508,GO:0002635,GO:0002646,GO:0002648,GO:0002649,GO:0002651,GO:0002661,GO:0002663,GO:…
TC:0000385	510	4.000000	GO:0000046,GO:0000149,GO:0000152,GO:0000189,GO:0000059,GO:0000346,GO:0000347,GO:0000445,GO:0000776,GO:0000815,GO:0000920,GO:0000922,GO:0000813,GO:0001672,GO:0001770,GO:0000814,GO:0002278,GO:0003056,GO:0000011,GO:0003924,GO:0004531,GO:0004707,GO:0004728,GO:0005137,GO:0005142,GO:0005483,GO:0005484,GO:0005487,GO:0005521,GO:0005544,GO:0005635,GO:0005643,GO:0005674,GO:0005680,GO:0005688,GO:0005768,GO:…
TC:0000386	648	4.000000	GO:0000035,GO:0000320,GO:0000768,GO:0000821,GO:0001545,GO:0001659,GO:0001671,GO:0001581,GO:0001985,GO:0001987,GO:0001994,GO:0001986,GO:0001996,GO:0001997,GO:0002024,GO:0002025,GO:0002026,GO:0002028,GO:0002029,GO:0002032,GO:0002154,GO:0003012,GO:0003026,GO:0003057,GO:0003061,GO:0003085,GO:0003099,GO:0003108,GO:0003116,GO:0003117,GO:0004112,GO:0004114,GO:0004115,GO:0004117,GO:0004118,GO:0004119,GO:…
TC:0000387	627	4.000000	GO:0000014,GO:0000019,GO:0000075,GO:0000070,GO:0000076,GO:0000077,GO:0000082,GO:0000083,GO:0000109,GO:0000110,GO:0000111,GO:0000146,GO:0000212,GO:0000217,GO:0000228,GO:0000229,GO:0000262,GO:0000278,GO:0000280,GO:0000386,GO:0000400,GO:0000403,GO:0000404,GO:0000405,GO:0000406,GO:0000700,GO:0000701,GO:0000710,GO:0000712,GO:0000715,GO:0000718,GO:0000722,GO:0000724,GO:0000725,GO:0000727,GO:0000729,GO:…
TC:0000388	90	4.000000	GO:0000182,GO:0000126,GO:0000990,GO:0000994,GO:0000995,GO:0001007,GO:0001016,GO:0001025,GO:0001026,GO:0001030,GO:0001031,GO:0001032,GO:0001156,GO:0001405,GO:0002083,GO:0002094,GO:0000010,GO:0000127,GO:0003880,GO:0003954,GO:0004324,GO:0004395,GO:0004499,GO:0004671,GO:0004719,GO:0005667,GO:0006294,GO:0006359,GO:0006383,GO:0006384,GO:0006481,GO:0006743,GO:0006744,GO:0008137,GO:0008140,GO:0008169,GO:…
TC:0000389	638	4.000000	GO:0000153,GO:0000244,GO:0000302,GO:0000422,GO:0000835,GO:0000836,GO:0001147,GO:0001160,GO:0001222,GO:0001504,GO:0001505,GO:0001919,GO:0001921,GO:0001956,GO:0001964,GO:0002020,GO:0002036,GO:0002082,GO:0002097,GO:0002098,GO:0002143,GO:0002944,GO:0002945,GO:0003973,GO:0004008,GO:0004322,GO:0004462,GO:0004500,GO:0004534,GO:0004792,GO:0004808,GO:0004859,GO:0004869,GO:0005008,GO:0005330,GO:0005335,GO:…
TC:0000390	400	4.000000	GO:0000307,GO:0001605,GO:0001618,GO:0001635,GO:0001678,GO:0001772,GO:0001786,GO:0001846,GO:0001847,GO:0001848,GO:0001850,GO:0001851,GO:0001855,GO:0001856,GO:0001861,GO:0001868,GO:0001869,GO:0001911,GO:0001915,GO:0001968,GO:0001971,GO:0002176,GO:0002279,GO:0002291,GO:0002317,GO:0002327,GO:0002329,GO:0002368,GO:0002371,GO:0002372,GO:0002430,GO:0002440,GO:0002457,GO:0002467,GO:0002518,GO:0002551,GO:…
TC:0000391	403	4.000000	GO:0000096,GO:0000097,GO:0000098,GO:0001300,GO:0001735,GO:0001820,GO:0001952,GO:0001953,GO:0002254,GO:0002353,GO:0002541,GO:0002542,GO:0002543,GO:0002578,GO:0002581,GO:0002605,GO:0003417,GO:0003842,GO:0003884,GO:0003941,GO:0004013,GO:0004021,GO:0004068,GO:0004089,GO:0004122,GO:0004123,GO:0004185,GO:0004372,GO:0004657,GO:0004760,GO:0004782,GO:0004793,GO:0004794,GO:0004890,GO:0005224,GO:0005225,GO:…
TC:0000392	596	4.000000	GO:0000275,GO:0000287,GO:0000702,GO:0000703,GO:0001821,GO:0001829,GO:0001890,GO:0002054,GO:0002055,GO:0002058,GO:0002059,GO:0002060,GO:0002061,GO:0002069,GO:0002070,GO:0002189,GO:0002313,GO:0002314,GO:0002335,GO:0002634,GO:0002636,GO:0002902,GO:0002903,GO:0002905,GO:0002906,GO:0000210,GO:0000276,GO:0003692,GO:0003726,GO:0003837,GO:0003860,GO:0003876,GO:0003883,GO:0003905,GO:0003920,GO:0003921,GO:…
TC:0000393	264	4.000000	GO:0000050,GO:0000052,GO:0000053,GO:0000104,GO:0000270,GO:0000972,GO:0001106,GO:0001158,GO:0001191,GO:0001519,GO:0001897,GO:0001907,GO:0003404,GO:0003409,GO:0003989,GO:0003994,GO:0004018,GO:0004019,GO:0004042,GO:0004053,GO:0004055,GO:0004056,GO:0004070,GO:0004075,GO:0004077,GO:0004078,GO:0004079,GO:0004080,GO:0004087,GO:0004088,GO:0004109,GO:0004151,GO:0004152,GO:0004174,GO:0004325,GO:0004349,GO:…
TC:0000394	864	4.000000	GO:0000060,GO:0000165,GO:0000187,GO:0000295,GO:0001516,GO:0001530,GO:0001561,GO:0001773,GO:0001774,GO:0001816,GO:0001818,GO:0001875,GO:0001885,GO:0001906,GO:0001909,GO:0001922,GO:0001961,GO:0001965,GO:0001984,GO:0002037,GO:0002148,GO:0002149,GO:0002218,GO:0002220,GO:0002221,GO:0002224,GO:0002225,GO:0002227,GO:0002232,GO:0002237,GO:0002238,GO:0002248,GO:0002251,GO:0002253,GO:0002274,GO:0002277,GO:…
TC:0000395	361	4.000000	GO:0000105,GO:0000296,GO:0001692,GO:0001694,GO:0001716,GO:0001827,GO:0002534,GO:0002678,GO:0000334,GO:0001760,GO:0003868,GO:0003870,GO:0003874,GO:0003933,GO:0003934,GO:0003937,GO:0003951,GO:0003952,GO:0004014,GO:0004046,GO:0004061,GO:0004069,GO:0004145,GO:0004149,GO:0004155,GO:0004326,GO:0004329,GO:0004333,GO:0004334,GO:0004351,GO:0004352,GO:0004353,GO:0004356,GO:0004359,GO:0004361,GO:0004397,GO:…
TC:0000396	945	4.000000	GO:0000186,GO:0000578,GO:0000902,GO:0000904,GO:0000979,GO:0001046,GO:0001501,GO:0001502,GO:0001503,GO:0001649,GO:0001650,GO:0001654,GO:0001655,GO:0001656,GO:0001657,GO:0001658,GO:0001702,GO:0001709,GO:0001711,GO:0001714,GO:0001759,GO:0001763,GO:0001806,GO:0001822,GO:0001823,GO:0001826,GO:0001837,GO:0001838,GO:0001839,GO:0001840,GO:0001843,GO:0001892,GO:0001935,GO:0001938,GO:0001958,GO:0002009,GO:…
TC:0000397	30	4.000000	GO:0003948,GO:0004066,GO:0004067,GO:0006528,GO:0006529,GO:0006530,GO:0008242,GO:0008798,GO:0015132,GO:0015140,GO:0015301,GO:0015347,GO:0015367,GO:0015635,GO:0015636,GO:0015732,GO:0015742,GO:0015912,GO:0015913,GO:0016920,GO:0031427,GO:0033345,GO:0034722,GO:0043252,GO:0050152,GO:0070981,GO:0070982,GO:0071714,GO:0071718,GO:0097254,
TC:0000398	227	4.000000	GO:0000439,GO:0000717,GO:0001884,GO:0002134,GO:0002135,GO:0000224,GO:0001401,GO:0003796,GO:0003827,GO:0003977,GO:0003979,GO:0003980,GO:0003983,GO:0004034,GO:0004342,GO:0004343,GO:0004360,GO:0004567,GO:0004568,GO:0004610,GO:0004711,GO:0005275,GO:0005338,GO:0005345,GO:0005350,GO:0005351,GO:0005355,GO:0005362,GO:0005402,GO:0005412,GO:0005415,GO:0005456,GO:0005459,GO:0005461,GO:0005462,GO:0005464,GO:…
TC:0000399	6	4.000000	GO:0001887,GO:0004756,GO:0009000,GO:0016259,GO:0016260,GO:0016781,
TC:0000400	2	4.000000	GO:0001923,GO:0002337,
TC:0000401	2	4.000000	GO:0004946,GO:0031989,
TC:0000402	2	4.000000	GO:0000215,GO:0008665,
TC:0000403	2	4.000000	GO:0002100,GO:0008251,
TC:0000404	2	4.000000	GO:0097232,GO:0097233,
TC:0000405	3	4.000000	GO:0018872,GO:0030791,GO:0030792,
TC:0000406	2	4.000000	GO:2000298,GO:2000299,
TC:0000407	1	4.000000	GO:0001515,
TC:0000408	1	4.000000	GO:0003674,
TC:0000409	1	4.000000	GO:0004506,
TC:0000410	1	4.000000	GO:0005488,
TC:0000411	1	4.000000	GO:0005515,
TC:0000412	1	4.000000	GO:0005575,
TC:0000413	1	4.000000	GO:0005787,
TC:0000414	1	4.000000	GO:0007624,
TC:0000415	1	4.000000	GO:0008150,
TC:0000416	1	4.000000	GO:0008152,
TC:0000417	1	4.000000	GO:0009987,
TC:0000418	1	4.000000	GO:0016492,
TC:0000419	1	4.000000	GO:0016503,
TC:0000420	1	4.000000	GO:0016524,
TC:0000421	1	4.000000	GO:0018025,
TC:0000422	1	4.000000	GO:0019222,
TC:0000423	1	4.000000	GO:0019780,
TC:0000424	1	4.000000	GO:0032299,
TC:0000425	1	4.000000	GO:0043226,
TC:0000426	1	4.000000	GO:0043227,
TC:0000427	1	4.000000	GO:0043229,
TC:0000428	1	4.000000	GO:0043231,
TC:0000429	1	4.000000	GO:0044237,
TC:0000430	1	4.000000	GO:0044238,
TC:0000431	1	4.000000	GO:0044424,
TC:0000432	1	4.000000	GO:0044464,
TC:0000433	1	4.000000	GO:0044699,
TC:0000434	1	4.000000	GO:0044763,
TC:0000435	1	4.000000	GO:0045095,
TC:0000436	1	4.000000	GO:0048518,
TC:0000437	1	4.000000	GO:0048788,
TC:0000438	1	4.000000	GO:0050023,
TC:0000439	1	4.000000	GO:0050789,
TC:0000440	1	4.000000	GO:0050794,
TC:0000441	1	4.000000	GO:0065007,
TC:0000442	1	4.000000	GO:0071704,
TC:0000443	1	4.000000	GO:0072345,
TC:0000444	1	4.000000	GO:0097196,
TC:0000445	2	8.000000	GO:0016070,GO:0070274,
TC:0000446	2	8.000000	GO:0006950,GO:0032542,
TC:0000447	3	8.000000	GO:0018130,GO:0034654,GO:1900402,
TC:0000448	2	8.000000	GO:0004506,GO:1901362,
TC:0000449	2	8.000000	GO:0065008,GO:1903118,
TC:0000450	2	8.000000	GO:0044267,GO:0070773,
TC:0000451	2	8.000000	GO:0005829,GO:0033925,
TC:0000452	2	8.000000	GO:0035048,GO:0044765,
TC:0000453	7	8.000000	GO:0000122,GO:0021985,GO:0051094,GO:0051240,GO:1902035,GO:1902037,GO:2000026,
TC:0000454	2	8.000000	GO:0048856,GO:0090214,
TC:0000455	2	8.000000	GO:0016005,GO:0065009,
TC:0000456	3	8.000000	GO:0005956,GO:0032268,GO:0051246,
TC:0000457	4	8.000000	GO:0010917,GO:0046982,GO:0051562,GO:1990050,
TC:0000458	3	8.000000	GO:0043230,GO:0065010,GO:1990738,
TC:0000459	2	8.000000	GO:0032879,GO:0035397,
TC:0000460	6	8.000000	GO:0005730,GO:0007624,GO:0008142,GO:0040008,GO:0044128,GO:0044148,
TC:0000461	2	8.000000	GO:0004492,GO:1903561,
TC:0000462	2	8.000000	GO:0017090,GO:0070062,
TC:0000463	2	8.000000	GO:0006624,GO:0031090,
TC:0000464	2	8.000000	GO:0003335,GO:0048869,
TC:0000465	3	8.000000	GO:0043168,GO:0072590,GO:0072591,
TC:0000466	2	8.000000	GO:0003912,GO:0005654,
TC:0000467	2	8.000000	GO:0004997,GO:0044459,
TC:0000468	2	8.000000	GO:0051716,GO:0097196,
TC:0000469	2	8.000000	GO:0006996,GO:0051012,
TC:0000470	4	8.000000	GO:0000250,GO:0031559,GO:0043228,GO:0043232,
TC:0000471	3	8.000000	GO:0002943,GO:0017150,GO:0036094,
TC:0000472	9	8.000000	GO:0003414,GO:0003422,GO:0003429,GO:0006461,GO:0022607,GO:0043933,GO:0070652,GO:0071822,GO:0090171,
TC:0000473	2	8.000000	GO:0050793,GO:0071963,
TC:0000474	15	8.000000	GO:0000975,GO:0000976,GO:0001067,GO:0001071,GO:0003677,GO:0003700,GO:0006357,GO:0021520,GO:0021521,GO:0021526,GO:0032422,GO:0043565,GO:0044212,GO:0045944,GO:0060573,
TC:0000475	4	8.000000	GO:0004949,GO:0038171,GO:0042221,GO:0071926,
TC:0000476	3	8.000000	GO:0044281,GO:0047453,GO:0052855,
TC:0000477	5	8.000000	GO:0005673,GO:0006351,GO:0006366,GO:0032774,GO:0097659,
TC:0000478	2	8.000000	GO:0005602,GO:0048584,
TC:0000479	10	8.000000	GO:0010607,GO:0010728,GO:0010729,GO:0010730,GO:0033043,GO:0035795,GO:0051128,GO:0051129,GO:1901029,GO:1902109,
TC:0000480	3	8.000000	GO:0009967,GO:0010647,GO:0023056,
TC:0000481	9	8.000000	GO:0004164,GO:0006464,GO:0017178,GO:0017182,GO:0017183,GO:0036211,GO:0043412,GO:0061685,GO:0090560,
TC:0000482	3	8.000000	GO:0007275,GO:0008267,GO:0030354,
TC:0000483	36	8.000000	GO:0002113,GO:0002114,GO:0000773,GO:0004608,GO:0004908,GO:0004909,GO:0004910,GO:0004919,GO:0010638,GO:0019948,GO:0019983,GO:0031510,GO:0032386,GO:0032388,GO:0032880,GO:0033157,GO:0035655,GO:0038113,GO:0038172,GO:0042008,GO:0045063,GO:0046822,GO:0051049,GO:0051050,GO:0051222,GO:0051223,GO:0060341,GO:0060392,GO:0070201,GO:0071701,GO:0080101,GO:0090316,GO:1903533,GO:1903649,GO:1903651,GO:1903829,
TC:0000484	11	8.000000	GO:0009968,GO:0010648,GO:0023057,GO:0038167,GO:0038168,GO:0048585,GO:0048749,GO:1901223,GO:1990172,GO:1990697,GO:1990699,
TC:0000485	10	8.000000	GO:0009891,GO:0010557,GO:0010628,GO:0031328,GO:0045893,GO:0045935,GO:0051173,GO:0051254,GO:1902680,GO:1903508,
TC:0000486	99	8.000000	GO:0000079,GO:0000123,GO:0000124,GO:0000125,GO:0000173,GO:0000812,GO:0000988,GO:0000989,GO:0003712,GO:0003713,GO:0004402,GO:0004468,GO:0004861,GO:0005671,GO:0006325,GO:0006473,GO:0006475,GO:0008080,GO:0008190,GO:0008607,GO:0010484,GO:0010485,GO:0015019,GO:0016262,GO:0016407,GO:0016410,GO:0016538,GO:0016568,GO:0016569,GO:0016570,GO:0016573,GO:0016578,GO:0018003,GO:0018076,GO:0018193,GO:0018205,GO:…
TC:0000487	2	8.000000	GO:0000444,GO:0035556,
TC:0000488	4	8.000000	GO:0008479,GO:0008616,GO:0016740,GO:0046116,
TC:0000489	3	8.000000	GO:0001532,GO:0002376,GO:0038114,
TC:0000490	15	8.000000	GO:0005638,GO:0007084,GO:0007225,GO:0007517,GO:0008158,GO:0016012,GO:0021920,GO:0030951,GO:0031468,GO:0031965,GO:0035105,GO:0035638,GO:0047598,GO:0048513,GO:0061629,
TC:0000491	4	8.000000	GO:0032101,GO:0042017,GO:0042018,GO:1902531,
TC:0000492	4	8.000000	GO:0006793,GO:0006796,GO:1903868,GO:1903869,
TC:0000493	120	8.000000	GO:0000408,GO:0002097,GO:0002098,GO:0002100,GO:0002128,GO:0002143,GO:0002181,GO:0002940,GO:0003223,GO:0004322,GO:0004482,GO:0004792,GO:0004808,GO:0004809,GO:0006400,GO:0006767,GO:0006777,GO:0007529,GO:0008033,GO:0008097,GO:0008173,GO:0008175,GO:0008176,GO:0008199,GO:0008251,GO:0008265,GO:0008482,GO:0008757,GO:0009019,GO:0009399,GO:0009439,GO:0009440,GO:0009451,GO:0010722,GO:0016226,GO:0016300,GO:…
TC:0000494	3	8.000000	GO:0002380,GO:0048305,GO:0051649,
TC:0000495	4	8.000000	GO:0030154,GO:0030387,GO:0030389,GO:0030393,
TC:0000496	4	8.000000	GO:0048471,GO:1900757,GO:1900758,GO:1990175,
TC:0000497	3	8.000000	GO:0004920,GO:0009605,GO:0019969,
TC:0000498	4	8.000000	GO:0019782,GO:0032020,GO:0033554,GO:0042296,
TC:0000499	6	8.000000	GO:0002684,GO:0005898,GO:0008284,GO:0016515,GO:0035772,GO:0042127,
TC:0000500	29	8.000000	GO:0002254,GO:0002353,GO:0002542,GO:0003050,GO:0004175,GO:0004180,GO:0004181,GO:0004185,GO:0004252,GO:0007039,GO:0007597,GO:0008236,GO:0008237,GO:0008238,GO:0010756,GO:0016787,GO:0017171,GO:0034769,GO:0035608,GO:0035609,GO:0035610,GO:0035611,GO:0036143,GO:0042222,GO:0050720,GO:0051919,GO:0070008,GO:0070009,GO:0070684,
TC:0000501	6	8.000000	GO:0004984,GO:0005549,GO:0005550,GO:0007608,GO:0050911,GO:0060089,
TC:0000502	2	8.000000	GO:0050571,GO:0051130,
TC:0000503	143	8.000000	GO:0000139,GO:0000271,GO:0001517,GO:0001537,GO:0001888,GO:0002426,GO:0003829,GO:0004415,GO:0004653,GO:0006022,GO:0006023,GO:0006024,GO:0006029,GO:0006477,GO:0006478,GO:0006493,GO:0007495,GO:0008109,GO:0008146,GO:0008160,GO:0008194,GO:0008375,GO:0008376,GO:0008457,GO:0008459,GO:0008467,GO:0008476,GO:0008532,GO:0008955,GO:0009100,GO:0009101,GO:0010764,GO:0014904,GO:0015012,GO:0015014,GO:0015015,GO:…
TC:0000504	25	8.000000	GO:0000166,GO:0001882,GO:0001883,GO:0001887,GO:0004686,GO:0004756,GO:0005524,GO:0008887,GO:0009000,GO:0016259,GO:0016260,GO:0016772,GO:0016781,GO:0017076,GO:0030554,GO:0032549,GO:0032550,GO:0032553,GO:0032555,GO:0032559,GO:0033867,GO:0035639,GO:0050201,GO:0097367,GO:1901265,
TC:0000505	28	8.000000	GO:0000413,GO:0003681,GO:0003755,GO:0004744,GO:0005502,GO:0006776,GO:0007468,GO:0007601,GO:0008144,GO:0009314,GO:0009416,GO:0009628,GO:0010968,GO:0016018,GO:0016859,GO:0033687,GO:0045872,GO:0047173,GO:0048539,GO:0050908,GO:0050953,GO:0050962,GO:0052884,GO:0052885,GO:0060042,GO:0060480,GO:0060764,GO:1903899,
TC:0000506	6	8.000000	GO:0005853,GO:0014886,GO:0019899,GO:0019900,GO:0019901,GO:0045065,
TC:0000507	15	8.000000	GO:0001923,GO:0002337,GO:0003714,GO:0008081,GO:0008889,GO:0017005,GO:0032530,GO:0032534,GO:0036317,GO:0047394,GO:0047395,GO:0070259,GO:0070260,GO:0070290,GO:1903697,
TC:0000508	8	8.000000	GO:0045595,GO:0045596,GO:0051093,GO:0051241,GO:0060648,GO:0098633,GO:1904026,GO:1904027,
TC:0000509	8	8.000000	GO:0002228,GO:0006952,GO:0006955,GO:0023024,GO:0023030,GO:0032403,GO:0042267,GO:1990405,
TC:0000510	4	8.000000	GO:0005622,GO:0008270,GO:0071640,GO:0071641,
TC:0000511	3	8.000000	GO:0008398,GO:0033488,GO:0046914,
TC:0000512	9	8.000000	GO:0000248,GO:0004768,GO:0016215,GO:0016717,GO:0033490,GO:0046996,GO:0050046,GO:0070704,GO:0098588,
TC:0000513	3	8.000000	GO:0008670,GO:0019166,GO:0051260,
TC:0000514	3	8.000000	GO:0009653,GO:0060427,GO:0060658,
TC:0000515	3	8.000000	GO:0007321,GO:0046692,GO:0051704,
TC:0000516	5	8.000000	GO:0008112,GO:0042493,GO:0043221,GO:0097232,GO:0097233,
TC:0000517	21	8.000000	GO:0004113,GO:0004967,GO:0004994,GO:0009719,GO:0009725,GO:0010033,GO:0010243,GO:0021528,GO:0030900,GO:0033993,GO:0038169,GO:0038170,GO:0070887,GO:0071310,GO:0071495,GO:0071986,GO:1901653,GO:1901698,GO:1901699,GO:1901700,GO:1901701,
TC:0000518	3	8.000000	GO:0044248,GO:0090409,GO:0090410,
TC:0000519	19	8.000000	GO:0001544,GO:0001547,GO:0001546,GO:0003006,GO:0006627,GO:0007276,GO:0007283,GO:0007506,GO:0009386,GO:0022414,GO:0032399,GO:0034056,GO:0042720,GO:0044702,GO:0048232,GO:0048511,GO:0048609,GO:0060280,GO:0097224,
TC:0000520	2	8.000000	GO:0015378,GO:0098589,
TC:0000521	8	8.000000	GO:0006928,GO:0031704,GO:0042643,GO:0060183,GO:0090130,GO:0090132,GO:0090133,GO:0090134,
TC:0000522	15	8.000000	GO:0001934,GO:0010562,GO:0019220,GO:0031399,GO:0031401,GO:0032270,GO:0042327,GO:0045517,GO:0045518,GO:0045937,GO:0051174,GO:0051247,GO:1900062,GO:1901625,GO:1902533,
TC:0000523	5	8.000000	GO:0001515,GO:0012505,GO:0042946,GO:0042947,GO:1901656,
TC:0000524	15	8.000000	GO:0001766,GO:0005087,GO:0005089,GO:0006915,GO:0008219,GO:0012501,GO:0016265,GO:0019911,GO:0030676,GO:0030887,GO:0031580,GO:0045210,GO:0045569,GO:0051665,GO:0071800,
TC:0000525	12	8.000000	GO:0006626,GO:0007007,GO:0008320,GO:0015450,GO:0022884,GO:0033227,GO:0042407,GO:0042719,GO:0045039,GO:0051032,GO:0051033,GO:0071702,
TC:0000526	7	8.000000	GO:0005887,GO:0007167,GO:0008521,GO:0015876,GO:0015916,GO:0031226,GO:1901337,
TC:0000527	87	8.000000	GO:0000182,GO:0000428,GO:0000126,GO:0000990,GO:0000994,GO:0000995,GO:0001007,GO:0001016,GO:0001025,GO:0001026,GO:0001030,GO:0001031,GO:0001032,GO:0001054,GO:0001055,GO:0001056,GO:0001156,GO:0001192,GO:0001193,GO:0001605,GO:0001635,GO:0000127,GO:0003899,GO:0004948,GO:0005665,GO:0005666,GO:0005667,GO:0005736,GO:0006171,GO:0006294,GO:0006352,GO:0006359,GO:0006367,GO:0006383,GO:0006384,GO:0006385,GO:…
TC:0000528	4	8.000000	GO:0034397,GO:0044877,GO:0045141,GO:0090220,
TC:0000529	39	8.000000	GO:0002230,GO:0002252,GO:0002682,GO:0004904,GO:0004905,GO:0004906,GO:0006895,GO:0009607,GO:0019961,GO:0019962,GO:0019964,GO:0031347,GO:0032606,GO:0032607,GO:0032608,GO:0032635,GO:0034124,GO:0034126,GO:0034127,GO:0034340,GO:0034342,GO:0035438,GO:0036021,GO:0039530,GO:0044565,GO:0045351,GO:0045358,GO:0050689,GO:0050691,GO:0050776,GO:0060337,GO:0061501,GO:0061507,GO:0071357,GO:0071888,GO:0080134,GO:…
TC:0000530	25	8.000000	GO:0004704,GO:0004869,GO:0006722,GO:0008384,GO:0010941,GO:0014876,GO:0019742,GO:0023035,GO:0030162,GO:0030289,GO:0030362,GO:0035631,GO:0038061,GO:0042981,GO:0043066,GO:0043067,GO:0043069,GO:0060548,GO:0070247,GO:0089720,GO:0097039,GO:0097194,GO:0097340,GO:0097341,GO:1990001,
TC:0000531	5	8.000000	GO:0005954,GO:0043005,GO:0044317,GO:0071796,GO:0097458,
TC:0000532	2	8.000000	GO:0008283,GO:0030372,
TC:0000533	4	8.000000	GO:0042592,GO:0070701,GO:0070702,GO:0070703,
TC:0000534	9	8.000000	GO:0002517,GO:0005509,GO:0007155,GO:0007156,GO:0016524,GO:0022610,GO:0042988,GO:0098609,GO:0098742,
TC:0000535	460	8.000000	GO:0000014,GO:0000019,GO:0000075,GO:0000076,GO:0000077,GO:0000083,GO:0000109,GO:0000110,GO:0000111,GO:0000217,GO:0000228,GO:0000229,GO:0000262,GO:0000386,GO:0000400,GO:0000403,GO:0000404,GO:0000405,GO:0000406,GO:0000700,GO:0000701,GO:0000702,GO:0000703,GO:0000710,GO:0000712,GO:0000715,GO:0000718,GO:0000722,GO:0000724,GO:0000725,GO:0000727,GO:0000729,GO:0000730,GO:0000711,GO:0000737,GO:0000738,GO:…
TC:0000536	43	8.000000	GO:0001580,GO:0000822,GO:0001792,GO:0001791,GO:0002414,GO:0002415,GO:0002416,GO:0002431,GO:0002433,GO:0001582,GO:0002412,GO:0004871,GO:0004872,GO:0004888,GO:0005220,GO:0005834,GO:0007186,GO:0007600,GO:0007606,GO:0008527,GO:0009593,GO:0019770,GO:0031883,GO:0033038,GO:0033041,GO:0038023,GO:0038094,GO:0038096,GO:0043235,GO:0043533,GO:0045056,GO:0050877,GO:0050906,GO:0050907,GO:0050909,GO:0050912,GO:…
TC:0000537	24	8.000000	GO:0005092,GO:0005093,GO:0005094,GO:0005096,GO:0007264,GO:0008047,GO:0008321,GO:0009400,GO:0030234,GO:0030695,GO:0032485,GO:0043085,GO:0043087,GO:0043547,GO:0044093,GO:0050790,GO:0051056,GO:0051336,GO:0051345,GO:0060589,GO:0070586,GO:0080048,GO:0098772,GO:1902018,
TC:0000538	5	8.000000	GO:0005783,GO:0051726,GO:0070939,GO:1902504,GO:1990423,
TC:0000539	34	8.000000	GO:0003948,GO:0004066,GO:0004067,GO:0006528,GO:0006529,GO:0006530,GO:0008242,GO:0008798,GO:0015132,GO:0015140,GO:0015301,GO:0015347,GO:0015349,GO:0015367,GO:0015635,GO:0015636,GO:0015732,GO:0015742,GO:0015912,GO:0015913,GO:0016920,GO:0031427,GO:0033345,GO:0034722,GO:0043252,GO:0047127,GO:0050152,GO:0070327,GO:0070981,GO:0070982,GO:0071714,GO:0071718,GO:0097254,GO:0098590,
TC:0000540	6	8.000000	GO:0031590,GO:0031591,GO:0042802,GO:0042803,GO:0046983,GO:0050104,
TC:0000541	162	8.000000	GO:0000105,GO:0001692,GO:0001694,GO:0001827,GO:0002063,GO:0003874,GO:0003933,GO:0003934,GO:0003937,GO:0004018,GO:0004019,GO:0004044,GO:0004155,GO:0004326,GO:0004329,GO:0004359,GO:0004372,GO:0004397,GO:0004398,GO:0004477,GO:0004479,GO:0004486,GO:0004487,GO:0004488,GO:0004489,GO:0004505,GO:0004637,GO:0004638,GO:0004639,GO:0004641,GO:0004642,GO:0004643,GO:0004644,GO:0004757,GO:0004793,GO:0006167,GO:…
TC:0000542	4	8.000000	GO:0005739,GO:0047946,GO:0047961,GO:0047962,
TC:0000543	44	8.000000	GO:0001932,GO:0001933,GO:0004721,GO:0004725,GO:0004727,GO:0005078,GO:0006469,GO:0007185,GO:0008138,GO:0008269,GO:0008330,GO:0008579,GO:0010563,GO:0016311,GO:0016791,GO:0017017,GO:0031400,GO:0032269,GO:0033549,GO:0033673,GO:0035335,GO:0042325,GO:0042326,GO:0042578,GO:0043086,GO:0043405,GO:0043408,GO:0043549,GO:0044092,GO:0045081,GO:0045204,GO:0045208,GO:0045209,GO:0045859,GO:0045936,GO:0051248,GO:…
TC:0000544	19	8.000000	GO:0000086,GO:0001632,GO:0001631,GO:0004974,GO:0005882,GO:0007417,GO:0007420,GO:0008544,GO:0021858,GO:0030842,GO:0030844,GO:0032980,GO:0033566,GO:0044839,GO:0045095,GO:0045108,GO:0045111,GO:0050827,GO:0051546,
TC:0000545	75	8.000000	GO:0002084,GO:0005522,GO:0005784,GO:0005795,GO:0005798,GO:0006888,GO:0006890,GO:0006892,GO:0006901,GO:0007030,GO:0008474,GO:0009506,GO:0012507,GO:0016192,GO:0021691,GO:0030117,GO:0030118,GO:0030119,GO:0030120,GO:0030121,GO:0030125,GO:0030126,GO:0030127,GO:0030128,GO:0030130,GO:0030131,GO:0030133,GO:0030140,GO:0032051,GO:0032427,GO:0032588,GO:0034464,GO:0036501,GO:0042175,GO:0042996,GO:0042997,GO:…
TC:0000546	8	8.000000	GO:0003008,GO:0007588,GO:0008465,GO:0015055,GO:0016618,GO:0021681,GO:0030267,GO:0030421,
TC:0000547	29	8.000000	GO:0007113,GO:0008379,GO:0008427,GO:0010858,GO:0019781,GO:0031293,GO:0034164,GO:0034499,GO:0038163,GO:0038164,GO:0042147,GO:0042500,GO:0043000,GO:0044322,GO:0045597,GO:0045652,GO:0045653,GO:0045654,GO:0071944,GO:0071955,GO:0072706,GO:0072707,GO:1901534,GO:1904211,GO:2000174,GO:2000176,GO:2000254,GO:2000255,GO:2000256,
TC:0000548	20	8.000000	GO:0001824,GO:0000224,GO:0004566,GO:0004576,GO:0004579,GO:0006516,GO:0008250,GO:0015095,GO:0015693,GO:0030167,GO:0030200,GO:0030305,GO:0035623,GO:0042586,GO:0043686,GO:0070555,GO:1901509,GO:1902203,GO:2001112,GO:2001113,
TC:0000549	19	8.000000	GO:0009890,GO:0010428,GO:0010558,GO:0010629,GO:0031327,GO:0035262,GO:0036046,GO:0036047,GO:0036048,GO:0036049,GO:0036054,GO:0036055,GO:0045892,GO:0045934,GO:0051172,GO:0051253,GO:1902679,GO:1903507,GO:2000113,
TC:0000550	7	8.000000	GO:0003972,GO:0008452,GO:0009790,GO:0009792,GO:0032299,GO:0043009,GO:0072669,
TC:0000551	31	8.000000	GO:0003847,GO:0004620,GO:0004622,GO:0004623,GO:0005044,GO:0006660,GO:0006948,GO:0008970,GO:0009056,GO:0009395,GO:0016298,GO:0016788,GO:0017064,GO:0031161,GO:0032281,GO:0034441,GO:0034638,GO:0042160,GO:0042161,GO:0045234,GO:0046338,GO:0046475,GO:0047179,GO:0047391,GO:0047499,GO:0050429,GO:0052689,GO:0052739,GO:0052740,GO:1901575,GO:1990698,
TC:0000552	85	8.000000	GO:0001894,GO:0001895,GO:0001972,GO:0002080,GO:0003823,GO:0004857,GO:0004866,GO:0004867,GO:0005501,GO:0005539,GO:0005543,GO:0005577,GO:0006959,GO:0007342,GO:0007596,GO:0007599,GO:0008289,GO:0008525,GO:0010466,GO:0010951,GO:0019730,GO:0019731,GO:0019840,GO:0019862,GO:0022412,GO:0030141,GO:0030414,GO:0030667,GO:0031091,GO:0031094,GO:0031210,GO:0031639,GO:0032190,GO:0033293,GO:0034987,GO:0035375,GO:…
TC:0000553	28	8.000000	GO:0004889,GO:0005230,GO:0005231,GO:0005237,GO:0005368,GO:0005369,GO:0005892,GO:0007154,GO:0007267,GO:0007268,GO:0015276,GO:0015734,GO:0016594,GO:0016596,GO:0016933,GO:0016934,GO:0022824,GO:0022834,GO:0022835,GO:0022848,GO:0023052,GO:0030054,GO:0030977,GO:0044700,GO:0045211,GO:0097060,GO:1903048,GO:1903049,
TC:0000554	16	8.000000	GO:0004096,GO:0004601,GO:0005344,GO:0005833,GO:0006897,GO:0006898,GO:0010035,GO:0015671,GO:0018969,GO:0030492,GO:0031720,GO:0031721,GO:0031838,GO:0036393,GO:0042744,GO:0051259,
TC:0000555	10	8.000000	GO:0008134,GO:0008285,GO:0035034,GO:0035561,GO:0035563,GO:0051098,GO:2001176,GO:2001178,GO:2001263,GO:2001264,
TC:0000556	29	8.000000	GO:0004111,GO:0005308,GO:0005309,GO:0005477,GO:0006599,GO:0006600,GO:0006601,GO:0006603,GO:0006848,GO:0006850,GO:0008028,GO:0010457,GO:0015067,GO:0015068,GO:0015129,GO:0015130,GO:0015727,GO:0015728,GO:0015881,GO:0016775,GO:0030731,GO:0035873,GO:0035879,GO:0042396,GO:0046314,GO:0050833,GO:0051780,GO:1901475,GO:1902598,
TC:0000557	68	8.000000	GO:0000184,GO:0000313,GO:0000314,GO:0003735,GO:0005047,GO:0005198,GO:0005761,GO:0005763,GO:0005785,GO:0005786,GO:0005787,GO:0005840,GO:0006412,GO:0006413,GO:0006414,GO:0006415,GO:0006605,GO:0006610,GO:0006612,GO:0006613,GO:0006614,GO:0006616,GO:0006617,GO:0006886,GO:0008104,GO:0008312,GO:0015031,GO:0015934,GO:0015935,GO:0019843,GO:0022625,GO:0030942,GO:0031204,GO:0032543,GO:0032984,GO:0033036,GO:…
TC:0000558	343	8.000000	GO:0000054,GO:0000055,GO:0000056,GO:0000070,GO:0000152,GO:0000189,GO:0000278,GO:0000059,GO:0000346,GO:0000347,GO:0000445,GO:0000776,GO:0000815,GO:0000920,GO:0000922,GO:0000813,GO:0001672,GO:0000814,GO:0003746,GO:0005049,GO:0005137,GO:0005487,GO:0005635,GO:0005642,GO:0005643,GO:0005680,GO:0005688,GO:0005827,GO:0005846,GO:0005868,GO:0005895,GO:0006404,GO:0006405,GO:0006406,GO:0006408,GO:0006449,GO:…
TC:0000559	14	8.000000	GO:0002014,GO:0005102,GO:0005139,GO:0005140,GO:0005615,GO:0008083,GO:0021509,GO:0021512,GO:0045405,GO:0045407,GO:0048468,GO:0060016,GO:2001049,GO:2001051,
TC:0000560	371	8.000000	GO:0000155,GO:0000160,GO:0001671,GO:0001581,GO:0002026,GO:0002028,GO:0002502,GO:0003012,GO:0003026,GO:0003064,GO:0003116,GO:0003117,GO:0004112,GO:0004114,GO:0004115,GO:0004117,GO:0004118,GO:0004119,GO:0004198,GO:0004362,GO:0004364,GO:0004673,GO:0005216,GO:0005242,GO:0005244,GO:0005246,GO:0005249,GO:0005250,GO:0005251,GO:0005252,GO:0005261,GO:0005267,GO:0005388,GO:0005391,GO:0005451,GO:0005527,GO:…
TC:0000561	131	8.000000	GO:0000165,GO:0000187,GO:0000296,GO:0000307,GO:0000308,GO:0003056,GO:0000011,GO:0004672,GO:0004674,GO:0004693,GO:0004702,GO:0004706,GO:0004707,GO:0004709,GO:0004711,GO:0004728,GO:0005057,GO:0005674,GO:0006354,GO:0006368,GO:0006468,GO:0006513,GO:0007178,GO:0007179,GO:0007256,GO:0008023,GO:0008024,GO:0008349,GO:0008353,GO:0008545,GO:0010009,GO:0010390,GO:0016230,GO:0016301,GO:0016310,GO:0016574,GO:…
TC:0000562	28	8.000000	GO:0000242,GO:0001669,GO:0002199,GO:0004960,GO:0004961,GO:0005832,GO:0006457,GO:0006458,GO:0007021,GO:0007023,GO:0009368,GO:0009841,GO:0016272,GO:0038193,GO:0042000,GO:0042609,GO:0042610,GO:0044053,GO:0044297,GO:0044417,GO:0044450,GO:0051082,GO:0051083,GO:0051084,GO:0051087,GO:0051808,GO:0051836,GO:0072668,
TC:0000563	135	8.000000	GO:0000145,GO:0001770,GO:0001927,GO:0001956,GO:0002007,GO:0002044,GO:0002095,GO:0003029,GO:0005085,GO:0005088,GO:0005521,GO:0005544,GO:0005639,GO:0005768,GO:0006887,GO:0006893,GO:0006904,GO:0007009,GO:0007097,GO:0007265,GO:0007269,GO:0007274,GO:0008021,GO:0008117,GO:0010761,GO:0012506,GO:0012510,GO:0014048,GO:0014832,GO:0014848,GO:0014849,GO:0015277,GO:0016079,GO:0017016,GO:0017112,GO:0017137,GO:…
TC:0000564	4	8.000000	GO:0007399,GO:0033781,GO:0048731,GO:1990384,
TC:0000565	41	8.000000	GO:0001514,GO:0001830,GO:0001865,GO:0004447,GO:0004730,GO:0004800,GO:0004828,GO:0004886,GO:0006434,GO:0006451,GO:0006590,GO:0007089,GO:0008430,GO:0010266,GO:0010861,GO:0016592,GO:0016785,GO:0030374,GO:0030375,GO:0031119,GO:0032633,GO:0033798,GO:0035329,GO:0042403,GO:0042404,GO:0042809,GO:0042975,GO:0046966,GO:0048822,GO:0051638,GO:0051695,GO:0060242,GO:0060332,GO:0060335,GO:0071301,GO:0071494,GO:…
TC:0000566	69	8.000000	GO:0001503,GO:0001554,GO:0002776,GO:0002777,GO:0002779,GO:0002780,GO:0002932,GO:0003025,GO:0003431,GO:0003433,GO:0004222,GO:0005201,GO:0005576,GO:0005578,GO:0005581,GO:0005582,GO:0005583,GO:0005585,GO:0005586,GO:0005587,GO:0005588,GO:0005589,GO:0005590,GO:0005591,GO:0005592,GO:0005593,GO:0005594,GO:0005595,GO:0005596,GO:0005597,GO:0005598,GO:0005600,GO:0005614,GO:0005788,GO:0008191,GO:0021563,GO:…
TC:0000567	33	8.000000	GO:0000323,GO:0001984,GO:0005764,GO:0005766,GO:0005773,GO:0008347,GO:0009611,GO:0015643,GO:0016477,GO:0031104,GO:0031716,GO:0032644,GO:0032650,GO:0032724,GO:0032730,GO:0040011,GO:0042582,GO:0043114,GO:0045123,GO:0045360,GO:0045362,GO:0048246,GO:0048870,GO:0050721,GO:0050722,GO:0050725,GO:0050726,GO:0050752,GO:0050754,GO:1902473,GO:1902474,GO:1902683,GO:1902685,
TC:0000568	173	8.000000	GO:0000164,GO:0001955,GO:0002432,GO:0002640,GO:0002642,GO:0003144,GO:0003218,GO:0004860,GO:0004864,GO:0004865,GO:0005046,GO:0005070,GO:0005850,GO:0005851,GO:0006356,GO:0006446,GO:0006470,GO:0006621,GO:0006930,GO:0006983,GO:0006984,GO:0006986,GO:0006991,GO:0007172,GO:0008093,GO:0008140,GO:0008287,GO:0008599,GO:0008601,GO:0008995,GO:0010921,GO:0010923,GO:0017015,GO:0019208,GO:0019211,GO:0019212,GO:…
TC:0000569	69	8.000000	GO:0000045,GO:0000306,GO:0000421,GO:0001928,GO:0003373,GO:0003374,GO:0003924,GO:0005042,GO:0005525,GO:0005776,GO:0005905,GO:0007033,GO:0009894,GO:0009896,GO:0009991,GO:0010506,GO:0019001,GO:0021535,GO:0021686,GO:0021932,GO:0021933,GO:0030050,GO:0031329,GO:0031667,GO:0032484,GO:0032561,GO:0032584,GO:0033194,GO:0033564,GO:0034045,GO:0034198,GO:0034273,GO:0034448,GO:0036503,GO:0038007,GO:0042171,GO:…
TC:0000570	24	8.000000	GO:0007169,GO:0014066,GO:0030334,GO:0030335,GO:0032794,GO:0036323,GO:0036326,GO:0036327,GO:0036332,GO:0036458,GO:0040012,GO:0040017,GO:0043931,GO:0045765,GO:0051270,GO:0051272,GO:0070347,GO:0070349,GO:0090287,GO:1900220,GO:1901342,GO:2000145,GO:2000147,GO:2000546,
TC:0000571	465	8.000000	GO:0000028,GO:0000027,GO:0000154,GO:0000171,GO:0000172,GO:0000175,GO:0000176,GO:0000177,GO:0000178,GO:0000179,GO:0000214,GO:0000213,GO:0000288,GO:0000289,GO:0000290,GO:0000291,GO:0000333,GO:0000332,GO:0000339,GO:0000340,GO:0000379,GO:0000447,GO:0000448,GO:0000451,GO:0000453,GO:0000459,GO:0000460,GO:0000461,GO:0000462,GO:0000463,GO:0000466,GO:0000467,GO:0000469,GO:0000470,GO:0000472,GO:0000478,GO:…
TC:0000572	231	8.000000	GO:0001716,GO:0002534,GO:0000334,GO:0001760,GO:0003842,GO:0003868,GO:0003870,GO:0003952,GO:0004014,GO:0004046,GO:0004061,GO:0004069,GO:0004145,GO:0004149,GO:0004333,GO:0004334,GO:0004351,GO:0004352,GO:0004353,GO:0004356,GO:0004361,GO:0004408,GO:0004411,GO:0004462,GO:0004502,GO:0004514,GO:0004516,GO:0004586,GO:0004591,GO:0004609,GO:0004753,GO:0004766,GO:0004833,GO:0004838,GO:0005801,GO:0006084,GO:…
TC:0000573	5	8.000000	GO:0007343,GO:0019904,GO:0033011,GO:0035039,GO:0050699,
TC:0000574	5	8.000000	GO:0019028,GO:0019031,GO:0036338,GO:0044423,GO:1990247,
TC:0000575	218	8.000000	GO:0000439,GO:0000717,GO:0001884,GO:0002134,GO:0002135,GO:0001401,GO:0003827,GO:0003831,GO:0003945,GO:0003974,GO:0003977,GO:0003978,GO:0003979,GO:0003980,GO:0003983,GO:0004034,GO:0004342,GO:0004343,GO:0004360,GO:0004461,GO:0004610,GO:0004614,GO:0005275,GO:0005338,GO:0005345,GO:0005350,GO:0005351,GO:0005355,GO:0005362,GO:0005402,GO:0005412,GO:0005415,GO:0005456,GO:0005459,GO:0005461,GO:0005462,GO:…
TC:0000576	69	8.000000	GO:0001675,GO:0001756,GO:0003951,GO:0004470,GO:0004471,GO:0004473,GO:0004882,GO:0005452,GO:0005497,GO:0006108,GO:0006741,GO:0007050,GO:0007285,GO:0007289,GO:0008656,GO:0008948,GO:0009590,GO:0009629,GO:0015252,GO:0016615,GO:0019207,GO:0019209,GO:0019887,GO:0030060,GO:0030171,GO:0030284,GO:0030295,GO:0030331,GO:0030518,GO:0030521,GO:0032274,GO:0032275,GO:0032448,GO:0032783,GO:0033327,GO:0034423,GO:…
TC:0000577	124	8.000000	GO:0000244,GO:0000245,GO:0000349,GO:0000354,GO:0000375,GO:0000243,GO:0000377,GO:0000380,GO:0000381,GO:0000387,GO:0000389,GO:0000390,GO:0000395,GO:0000398,GO:0000481,GO:0000491,GO:0000492,GO:0000974,GO:0001731,GO:0001732,GO:0001833,GO:0001834,GO:0002183,GO:0002190,GO:0002192,GO:0003743,GO:0005662,GO:0005681,GO:0005682,GO:0005683,GO:0005684,GO:0005685,GO:0005686,GO:0005687,GO:0005689,GO:0005690,GO:…
TC:0000578	15	8.000000	GO:0001666,GO:0001886,GO:0002051,GO:0003421,GO:0014070,GO:0016900,GO:0036293,GO:0047057,GO:0047058,GO:0048545,GO:0060348,GO:0070482,GO:0097305,GO:1903402,GO:1903403,
TC:0000579	51	8.000000	GO:0002522,GO:0003976,GO:0004380,GO:0004381,GO:0004475,GO:0004476,GO:0004559,GO:0004569,GO:0004571,GO:0004572,GO:0004615,GO:0005794,GO:0006004,GO:0006013,GO:0006486,GO:0006491,GO:0008417,GO:0008424,GO:0008446,GO:0008454,GO:0008455,GO:0008905,GO:0009298,GO:0009312,GO:0015924,GO:0016256,GO:0017060,GO:0017124,GO:0019307,GO:0019317,GO:0019673,GO:0032580,GO:0033578,GO:0036065,GO:0036066,GO:0036071,GO:…
TC:0000580	21	8.000000	GO:0000247,GO:0004163,GO:0004168,GO:0004452,GO:0004496,GO:0004631,GO:0004769,GO:0006489,GO:0008903,GO:0009240,GO:0016860,GO:0016863,GO:0019287,GO:0043048,GO:0044711,GO:0046465,GO:0046490,GO:0047750,GO:0047874,GO:0050992,GO:0050993,
TC:0000581	37	8.000000	GO:0000414,GO:0000415,GO:0000416,GO:0005227,GO:0005740,GO:0008626,GO:0009888,GO:0015269,GO:0016286,GO:0022894,GO:0030021,GO:0030197,GO:0030345,GO:0030502,GO:0031214,GO:0032025,GO:0033364,GO:0033370,GO:0033371,GO:0033373,GO:0033377,GO:0033379,GO:0033382,GO:0035694,GO:0035695,GO:0042483,GO:0042489,GO:0042588,GO:0046541,GO:0051990,GO:0060717,GO:0070168,GO:0070171,GO:0071279,GO:0097345,GO:1903867,GO:…
TC:0000582	148	8.000000	GO:0000035,GO:0000789,GO:0001891,GO:0004126,GO:0004656,GO:0006211,GO:0006216,GO:0006304,GO:0006482,GO:0006910,GO:0008214,GO:0008475,GO:0008603,GO:0009410,GO:0009585,GO:0009972,GO:0009994,GO:0010528,GO:0010529,GO:0014719,GO:0014816,GO:0014841,GO:0014856,GO:0016222,GO:0016554,GO:0016577,GO:0016706,GO:0017034,GO:0017185,GO:0018023,GO:0018126,GO:0018208,GO:0018395,GO:0018400,GO:0018401,GO:0019471,GO:…
TC:0000583	145	8.000000	GO:0000226,GO:0001534,GO:0001539,GO:0001750,GO:0001917,GO:0002046,GO:0002142,GO:0002495,GO:0002504,GO:0003341,GO:0003351,GO:0003356,GO:0003774,GO:0003777,GO:0004862,GO:0005813,GO:0005815,GO:0005858,GO:0005871,GO:0005873,GO:0005874,GO:0005875,GO:0005929,GO:0005930,GO:0005952,GO:0007017,GO:0007018,GO:0007019,GO:0007028,GO:0007227,GO:0007296,GO:0008017,GO:0008020,GO:0008039,GO:0008574,GO:0010171,GO:…
TC:0000584	288	8.000000	GO:0001618,GO:0001678,GO:0001786,GO:0001846,GO:0001847,GO:0001848,GO:0001850,GO:0001851,GO:0001855,GO:0001856,GO:0001861,GO:0001868,GO:0001869,GO:0001968,GO:0001971,GO:0002159,GO:0002176,GO:0002291,GO:0002430,GO:0002457,GO:0002576,GO:0002713,GO:0002890,GO:0002921,GO:0002923,GO:0002924,GO:0002934,GO:0003165,GO:0003366,GO:0004621,GO:0004630,GO:0004875,GO:0004876,GO:0004877,GO:0004878,GO:0004918,GO:…
TC:0000585	230	8.000000	GO:0000303,GO:0000305,GO:0000977,GO:0000978,GO:0000981,GO:0000987,GO:0001012,GO:0001078,GO:0001101,GO:0001159,GO:0001161,GO:0001162,GO:0001227,GO:0001306,GO:0001315,GO:0001660,GO:0001764,GO:0001841,GO:0002088,GO:0002209,GO:0002439,GO:0002930,GO:0003069,GO:0003309,GO:0003310,GO:0003311,GO:0003322,GO:0003326,GO:0003327,GO:0003329,GO:0003358,GO:0003359,GO:0004649,GO:0004784,GO:0004796,GO:0005149,GO:…
TC:0000586	39	8.000000	GO:0000117,GO:0001206,GO:0005923,GO:0008013,GO:0014028,GO:0016328,GO:0016338,GO:0016602,GO:0019799,GO:0019828,GO:0021881,GO:0023021,GO:0030511,GO:0035090,GO:0038032,GO:0042078,GO:0044752,GO:0045197,GO:0045199,GO:0045202,GO:0048133,GO:0048320,GO:0060035,GO:0060823,GO:0070016,GO:0070160,GO:0071340,GO:0071929,GO:0097016,GO:0097025,GO:0097427,GO:0098722,GO:0098728,GO:1900227,GO:1903846,GO:2000539,GO:…
TC:0000587	54	8.000000	GO:0000338,GO:0004197,GO:0004843,GO:0006508,GO:0006511,GO:0008233,GO:0008234,GO:0009057,GO:0010388,GO:0016320,GO:0016579,GO:0019783,GO:0019785,GO:0019941,GO:0021698,GO:0030163,GO:0030433,GO:0032089,GO:0035517,GO:0035520,GO:0035521,GO:0035522,GO:0035523,GO:0035616,GO:0035871,GO:0036459,GO:0043632,GO:0044313,GO:0044501,GO:0048386,GO:0050826,GO:0051603,GO:0052027,GO:0052250,GO:0061578,GO:0061649,GO:…
TC:0000588	52	8.000000	GO:0001405,GO:0002083,GO:0002094,GO:0000010,GO:0003854,GO:0003880,GO:0003954,GO:0004324,GO:0004395,GO:0004499,GO:0004671,GO:0004719,GO:0005743,GO:0006481,GO:0006743,GO:0006744,GO:0008137,GO:0008169,GO:0008171,GO:0008425,GO:0008689,GO:0010340,GO:0010420,GO:0015039,GO:0016730,GO:0016731,GO:0019866,GO:0019898,GO:0030150,GO:0030580,GO:0031312,GO:0031314,GO:0031315,GO:0031966,GO:0034899,GO:0043430,GO:…
TC:0000589	39	8.000000	GO:0000159,GO:0007518,GO:0007525,GO:0007527,GO:0007548,GO:0014807,GO:0014908,GO:0022603,GO:0031257,GO:0031259,GO:0033829,GO:0034239,GO:0034241,GO:0043503,GO:0048741,GO:0051088,GO:0051089,GO:0060142,GO:0060143,GO:0061061,GO:0061430,GO:0072674,GO:0072675,GO:0090249,GO:0090290,GO:0097038,GO:0097197,GO:1901229,GO:1901231,GO:1901232,GO:1901233,GO:1901739,GO:1901741,GO:1902366,GO:1902367,GO:2000052,GO:…
TC:0000590	63	8.000000	GO:0001550,GO:0001556,GO:0001608,GO:0001609,GO:0001614,GO:0001621,GO:0001973,GO:0002880,GO:0002882,GO:0003363,GO:0004692,GO:0004930,GO:0004964,GO:0004971,GO:0005154,GO:0005969,GO:0007143,GO:0014069,GO:0015065,GO:0016189,GO:0016502,GO:0017082,GO:0021815,GO:0021816,GO:0021859,GO:0022605,GO:0030264,GO:0030425,GO:0031260,GO:0031268,GO:0031269,GO:0031685,GO:0031686,GO:0032591,GO:0032960,GO:0032962,GO:…
TC:0000591	437	8.000000	GO:0001100,GO:0001543,GO:0001596,GO:0001607,GO:0001664,GO:0001710,GO:0001736,GO:0001843,GO:0001845,GO:0001885,GO:0001942,GO:0001990,GO:0001998,GO:0001999,GO:0002003,GO:0002005,GO:0002011,GO:0002016,GO:0002018,GO:0002019,GO:0002023,GO:0002034,GO:0002092,GO:0003015,GO:0003044,GO:0003051,GO:0003062,GO:0003072,GO:0003073,GO:0003081,GO:0003083,GO:0003084,GO:0003106,GO:0003136,GO:0003306,GO:0003330,GO:…
TC:0000592	844	8.000000	GO:0000150,GO:0000982,GO:0000983,GO:0001076,GO:0001077,GO:0001085,GO:0001102,GO:0001103,GO:0001104,GO:0001105,GO:0001190,GO:0001228,GO:0001508,GO:0001518,GO:0001525,GO:0001560,GO:0001570,GO:0001667,GO:0001701,GO:0001704,GO:0001706,GO:0001707,GO:0001743,GO:0001755,GO:0001757,GO:0001778,GO:0001828,GO:0001831,GO:0001842,GO:0001880,GO:0001889,GO:0001893,GO:0001936,GO:0001938,GO:0001944,GO:0001946,GO:…
TC:0000593	64	8.000000	GO:0000221,GO:0000275,GO:0003365,GO:0000276,GO:0005215,GO:0005753,GO:0005754,GO:0005774,GO:0006754,GO:0006839,GO:0006873,GO:0006933,GO:0008286,GO:0008553,GO:0015078,GO:0015399,GO:0015672,GO:0015682,GO:0015985,GO:0015986,GO:0015988,GO:0015991,GO:0016462,GO:0016469,GO:0016471,GO:0016817,GO:0016818,GO:0016820,GO:0016887,GO:0017111,GO:0019725,GO:0030003,GO:0030666,GO:0030670,GO:0033176,GO:0033177,GO:…
TC:0000594	88	8.000000	GO:0004430,GO:0005011,GO:0005765,GO:0008057,GO:0008088,GO:0008089,GO:0016023,GO:0016404,GO:0030033,GO:0030123,GO:0030139,GO:0030742,GO:0031082,GO:0031083,GO:0031084,GO:0031085,GO:0031088,GO:0031410,GO:0031904,GO:0031905,GO:0032438,GO:0032474,GO:0032528,GO:0033059,GO:0033299,GO:0033644,GO:0034331,GO:0035526,GO:0035612,GO:0035646,GO:0035650,GO:0035651,GO:0035838,GO:0035841,GO:0036449,GO:0036461,GO:…
TC:0000595	220	8.000000	GO:0000082,GO:0000209,GO:0000285,GO:0000502,GO:0001939,GO:0001940,GO:0002220,GO:0002223,GO:0002253,GO:0002279,GO:0002318,GO:0002371,GO:0002372,GO:0002429,GO:0002474,GO:0002478,GO:0002479,GO:0002551,GO:0002757,GO:0002764,GO:0002768,GO:0004298,GO:0004435,GO:0004629,GO:0004697,GO:0004698,GO:0004716,GO:0004900,GO:0004951,GO:0005010,GO:0005020,GO:0005168,GO:0005838,GO:0005839,GO:0005942,GO:0005943,GO:…
TC:0000596	48	8.000000	GO:0000786,GO:0000788,GO:0001207,GO:0003682,GO:0006334,GO:0006335,GO:0006336,GO:0006338,GO:0008623,GO:0010216,GO:0010286,GO:0016584,GO:0016589,GO:0016590,GO:0017053,GO:0031010,GO:0031055,GO:0031213,GO:0031508,GO:0031779,GO:0031780,GO:0031781,GO:0031782,GO:0031783,GO:0033186,GO:0034080,GO:0034508,GO:0034723,GO:0034724,GO:0034728,GO:0040030,GO:0043035,GO:0043240,GO:0043486,GO:0044815,GO:0051037,GO:…
TC:0000597	27	8.000000	GO:0003953,GO:0003963,GO:0004016,GO:0004383,GO:0007168,GO:0008022,GO:0008048,GO:0008294,GO:0009975,GO:0010851,GO:0010852,GO:0010853,GO:0016849,GO:0030249,GO:0030250,GO:0030251,GO:0030273,GO:0030824,GO:0030827,GO:0031253,GO:0031282,GO:0031283,GO:0031284,GO:0035003,GO:0050135,GO:0060170,GO:0097381,
TC:0000598	44	8.000000	GO:0000151,GO:0001578,GO:0002177,GO:0003353,GO:0004842,GO:0005171,GO:0007288,GO:0016567,GO:0018094,GO:0018095,GO:0018169,GO:0019787,GO:0019788,GO:0030891,GO:0031275,GO:0031461,GO:0031462,GO:0031463,GO:0031464,GO:0031465,GO:0031466,GO:0031467,GO:0031625,GO:0032446,GO:0035037,GO:0035082,GO:0042787,GO:0043224,GO:0044389,GO:0045116,GO:0045183,GO:0060712,GO:0061630,GO:0061659,GO:0070449,GO:0070735,GO:…
TC:0000599	133	8.000000	GO:0000235,GO:0001527,GO:0001558,GO:0004561,GO:0004713,GO:0004714,GO:0004835,GO:0005003,GO:0005004,GO:0005005,GO:0005030,GO:0005130,GO:0005166,GO:0007409,GO:0007628,GO:0008038,GO:0008090,GO:0008594,GO:0010465,GO:0010720,GO:0010769,GO:0010770,GO:0010975,GO:0010976,GO:0018108,GO:0018212,GO:0019056,GO:0019199,GO:0019838,GO:0021540,GO:0021955,GO:0021957,GO:0022604,GO:0030023,GO:0030307,GO:0030379,GO:…
TC:0000600	62	8.000000	GO:0000972,GO:0003943,GO:0004065,GO:0004098,GO:0004109,GO:0004325,GO:0004346,GO:0004418,GO:0004423,GO:0004655,GO:0004729,GO:0004773,GO:0004853,GO:0005212,GO:0006027,GO:0008449,GO:0008484,GO:0009589,GO:0010999,GO:0014740,GO:0014846,GO:0015119,GO:0015143,GO:0015152,GO:0015712,GO:0015747,GO:0015760,GO:0016167,GO:0016250,GO:0016525,GO:0016826,GO:0018160,GO:0030097,GO:0030207,GO:0030274,GO:0030350,GO:…
TC:0000601	471	8.000000	GO:0000287,GO:0001821,GO:0001829,GO:0001890,GO:0002054,GO:0002055,GO:0002058,GO:0002059,GO:0002060,GO:0002061,GO:0002069,GO:0002070,GO:0002189,GO:0002313,GO:0002314,GO:0002335,GO:0002634,GO:0002636,GO:0002903,GO:0002905,GO:0002906,GO:0003837,GO:0003876,GO:0003883,GO:0003920,GO:0003921,GO:0003922,GO:0003938,GO:0003999,GO:0004000,GO:0004001,GO:0004017,GO:0004127,GO:0004132,GO:0004137,GO:0004138,GO:…
TC:0000602	1143	8.000000	GO:0000132,GO:0000578,GO:0000902,GO:0000904,GO:0000979,GO:0001501,GO:0001502,GO:0001568,GO:0001569,GO:0001649,GO:0001650,GO:0001654,GO:0001655,GO:0001656,GO:0001657,GO:0001658,GO:0001702,GO:0001708,GO:0001709,GO:0001711,GO:0001714,GO:0001738,GO:0001754,GO:0001759,GO:0001763,GO:0001806,GO:0001822,GO:0001823,GO:0001826,GO:0001837,GO:0001838,GO:0001839,GO:0001840,GO:0001892,GO:0001935,GO:0001958,GO:…
TC:0000603	12	8.000000	GO:0001949,GO:0004911,GO:0004913,GO:0004917,GO:0005175,GO:0006924,GO:0019976,GO:0019982,GO:0032287,GO:0038110,GO:0038111,GO:0080132,
TC:0000604	40	8.000000	GO:0001730,GO:0004379,GO:0004722,GO:0004723,GO:0004724,GO:0004741,GO:0005955,GO:0006480,GO:0006497,GO:0006498,GO:0006499,GO:0006500,GO:0008597,GO:0016056,GO:0016412,GO:0018008,GO:0018009,GO:0018011,GO:0018012,GO:0018016,GO:0018190,GO:0018191,GO:0018194,GO:0018201,GO:0018209,GO:0018377,GO:0019107,GO:0022400,GO:0031365,GO:0031987,GO:0033173,GO:0033192,GO:0035568,GO:0035570,GO:0035572,GO:0035573,GO:…
TC:0000605	175	8.000000	GO:0001948,GO:0002347,GO:0002357,GO:0002418,GO:0002689,GO:0004720,GO:0004890,GO:0005001,GO:0005095,GO:0005272,GO:0006896,GO:0006935,GO:0007411,GO:0007605,GO:0007634,GO:0008045,GO:0008046,GO:0008131,GO:0008201,GO:0008401,GO:0008503,GO:0010591,GO:0010593,GO:0010631,GO:0010633,GO:0010831,GO:0010977,GO:0014036,GO:0014037,GO:0014738,GO:0014739,GO:0014910,GO:0014912,GO:0015232,GO:0015439,GO:0015886,GO:…
TC:0000606	787	8.000000	GO:0000295,GO:0001530,GO:0001561,GO:0001773,GO:0001816,GO:0001818,GO:0001875,GO:0001909,GO:0001911,GO:0001915,GO:0001922,GO:0002218,GO:0002221,GO:0002224,GO:0002225,GO:0002227,GO:0002232,GO:0002237,GO:0002238,GO:0002248,GO:0002251,GO:0002274,GO:0002277,GO:0002282,GO:0002322,GO:0002367,GO:0002374,GO:0002377,GO:0002381,GO:0002385,GO:0002396,GO:0002397,GO:0002399,GO:0002428,GO:0002440,GO:0002441,GO:…
TC:0000607	16	8.000000	GO:0008387,GO:0008396,GO:0030573,GO:0033146,GO:0033782,GO:0033783,GO:0047704,GO:0071460,GO:0071566,GO:0071567,GO:0071568,GO:0071569,GO:1903719,GO:1903721,GO:1990564,GO:1990592,
TC:0000608	54	8.000000	GO:0001849,GO:0001867,GO:0001871,GO:0001872,GO:0002526,GO:0002674,GO:0006953,GO:0006954,GO:0008228,GO:0019061,GO:0030247,GO:0043900,GO:0043946,GO:0043947,GO:0044359,GO:0044362,GO:0044419,GO:0044866,GO:0044867,GO:0044868,GO:0044869,GO:0044870,GO:0044871,GO:0045638,GO:0045655,GO:0045656,GO:0046596,GO:0046597,GO:0046598,GO:0046790,GO:0047389,GO:0048525,GO:0050792,GO:0051131,GO:0051702,GO:0051851,GO:…
TC:0000609	33	8.000000	GO:0000009,GO:0000030,GO:0000026,GO:0000033,GO:0004306,GO:0004376,GO:0004377,GO:0004378,GO:0004465,GO:0004578,GO:0005789,GO:0006488,GO:0006490,GO:0008653,GO:0008781,GO:0009103,GO:0019187,GO:0033164,GO:0033577,GO:0042281,GO:0043687,GO:0047444,GO:0047485,GO:0050462,GO:0050518,GO:0050528,GO:0051691,GO:0052917,GO:0052918,GO:0052925,GO:0052926,GO:0070567,GO:0097502,
TC:0000610	95	8.000000	GO:0000138,GO:0000137,GO:0001727,GO:0001729,GO:0001881,GO:0003245,GO:0003376,GO:0000170,GO:0002178,GO:0004143,GO:0004758,GO:0004767,GO:0005086,GO:0005797,GO:0005879,GO:0006665,GO:0006666,GO:0006667,GO:0006668,GO:0006669,GO:0006670,GO:0006671,GO:0006684,GO:0006685,GO:0006686,GO:0008481,GO:0008499,GO:0008897,GO:0010256,GO:0010561,GO:0016263,GO:0016409,GO:0016454,GO:0016780,GO:0017040,GO:0017050,GO:…
TC:0000611	27	8.000000	GO:0003416,GO:0004788,GO:0005148,GO:0006772,GO:0009229,GO:0016778,GO:0017134,GO:0021700,GO:0022010,GO:0030975,GO:0031133,GO:0032291,GO:0042131,GO:0042357,GO:0042723,GO:0045163,GO:0050333,GO:0052642,GO:0060117,GO:0060168,GO:0061144,GO:0070977,GO:0071205,GO:0071206,GO:0090080,GO:1902178,GO:2001311,
TC:0000612	261	8.000000	GO:0000118,GO:0000212,GO:0000280,GO:0000775,GO:0000777,GO:0000778,GO:0000779,GO:0000780,GO:0000796,GO:0000797,GO:0000799,GO:0000939,GO:0000980,GO:0001158,GO:0001674,GO:0001832,GO:0001835,GO:0002115,GO:0002865,GO:0002877,GO:0002878,GO:0003383,GO:0003407,GO:0003418,GO:0003419,GO:0004407,GO:0004597,GO:0005112,GO:0005721,GO:0005726,GO:0005731,GO:0005814,GO:0005819,GO:0005876,GO:0006337,GO:0006348,GO:…
TC:0000613	387	8.000000	GO:0000185,GO:0000266,GO:0000394,GO:0000723,GO:0000781,GO:0000782,GO:0000783,GO:0000784,GO:0000820,GO:0001079,GO:0001080,GO:0001302,GO:0001541,GO:0001776,GO:0001777,GO:0001782,GO:0001783,GO:0001836,GO:0001844,GO:0002260,GO:0002262,GO:0002326,GO:0002339,GO:0002352,GO:0002358,GO:0002448,GO:0002947,GO:0003691,GO:0004887,GO:0005123,GO:0005172,GO:0005173,GO:0005499,GO:0005741,GO:0005757,GO:0006275,GO:…
TC:0000614	429	8.000000	GO:0000041,GO:0000064,GO:0000066,GO:0000099,GO:0000101,GO:0000002,GO:0000293,GO:0000726,GO:0000940,GO:0000942,GO:0002328,GO:0002369,GO:0002532,GO:0002568,GO:0002681,GO:0003032,GO:0003333,GO:0003909,GO:0003910,GO:0004176,GO:0004998,GO:0005280,GO:0005283,GO:0005287,GO:0005289,GO:0005290,GO:0005292,GO:0005294,GO:0005298,GO:0005310,GO:0005313,GO:0005314,GO:0005315,GO:0005326,GO:0005328,GO:0005332,GO:…
TC:0000615	892	8.000000	GO:0000018,GO:0000060,GO:0001553,GO:0001562,GO:0001775,GO:0001779,GO:0001781,GO:0001787,GO:0001817,GO:0001819,GO:0001866,GO:0001878,GO:0001910,GO:0001912,GO:0001914,GO:0001916,GO:0002030,GO:0002037,GO:0002148,GO:0002149,GO:0002215,GO:0002246,GO:0002250,GO:0002263,GO:0002266,GO:0002268,GO:0002285,GO:0002286,GO:0002287,GO:0002292,GO:0002293,GO:0002294,GO:0002295,GO:0002296,GO:0002302,GO:0002309,GO:…
TC:0000616	167	8.000000	GO:0000246,GO:0001507,GO:0003908,GO:0003990,GO:0003995,GO:0003997,GO:0004028,GO:0004029,GO:0004043,GO:0004047,GO:0004092,GO:0004103,GO:0004104,GO:0004105,GO:0004142,GO:0004190,GO:0004305,GO:0004375,GO:0004466,GO:0004478,GO:0004605,GO:0004790,GO:0005277,GO:0005307,GO:0005329,GO:0005330,GO:0005333,GO:0005334,GO:0005960,GO:0006546,GO:0006555,GO:0006556,GO:0006577,GO:0006578,GO:0006579,GO:0006581,GO:…
TC:0000617	32	8.000000	GO:0001735,GO:0002077,GO:0003756,GO:0004040,GO:0004148,GO:0004791,GO:0005537,GO:0005623,GO:0007340,GO:0007341,GO:0008113,GO:0008555,GO:0016668,GO:0016670,GO:0016671,GO:0016864,GO:0016971,GO:0016972,GO:0019153,GO:0030091,GO:0030327,GO:0030328,GO:0030329,GO:0033150,GO:0033743,GO:0042806,GO:0043159,GO:0043335,GO:0045454,GO:0045735,GO:0047134,GO:0070191,
TC:0000618	13	8.000000	GO:0000938,GO:0010668,GO:0014005,GO:0017119,GO:0030280,GO:0030281,GO:0032456,GO:0034676,GO:0035878,GO:0048213,GO:0048611,GO:0097186,GO:1990745,
TC:0000619	2	8.000000	GO:0032039,GO:0070876,
TC:0000620	53	8.000000	GO:0000210,GO:0004035,GO:0004081,GO:0004512,GO:0004551,GO:0004647,GO:0004648,GO:0004733,GO:0005365,GO:0005367,GO:0006020,GO:0006021,GO:0006564,GO:0006742,GO:0008254,GO:0008441,GO:0008478,GO:0008614,GO:0008615,GO:0008796,GO:0008803,GO:0008934,GO:0009443,GO:0015798,GO:0016872,GO:0019310,GO:0019364,GO:0019677,GO:0030504,GO:0030505,GO:0030955,GO:0031247,GO:0031402,GO:0031403,GO:0031420,GO:0032361,GO:…
TC:0000621	477	8.000000	GO:0000719,GO:0001588,GO:0001591,GO:0001595,GO:0001601,GO:0001602,GO:0001604,GO:0001653,GO:0001626,GO:0001662,GO:0001696,GO:0001697,GO:0001698,GO:0001616,GO:0001963,GO:0001965,GO:0001975,GO:0001976,GO:0001991,GO:0002031,GO:0002033,GO:0002035,GO:0002125,GO:0002438,GO:0002790,GO:0002791,GO:0002792,GO:0002793,GO:0001594,GO:0003352,GO:0003904,GO:0003913,GO:0003914,GO:0004611,GO:0004613,GO:0004726,GO:…
TC:0000622	486	8.000000	GO:0000012,GO:0000183,GO:0000407,GO:0000409,GO:0000411,GO:0000429,GO:0000430,GO:0000431,GO:0000432,GO:0000433,GO:0000435,GO:0000436,GO:0000437,GO:0000720,GO:0000731,GO:0000733,GO:0000741,GO:0000785,GO:0000790,GO:0000791,GO:0000792,GO:0000794,GO:0000803,GO:0000805,GO:0000806,GO:0000930,GO:0000931,GO:0001046,GO:0001047,GO:0001205,GO:0001542,GO:0001705,GO:0001739,GO:0001740,GO:0001741,GO:0001780,GO:…
TC:0000623	409	8.000000	GO:0000253,GO:0001661,GO:0001676,GO:0001758,GO:0001785,GO:0001967,GO:0002017,GO:0002138,GO:0003095,GO:0003834,GO:0003845,GO:0003865,GO:0003955,GO:0003960,GO:0004022,GO:0004024,GO:0004030,GO:0004031,GO:0004032,GO:0004033,GO:0004058,GO:0004059,GO:0004060,GO:0004063,GO:0004064,GO:0004074,GO:0004090,GO:0004301,GO:0004303,GO:0004341,GO:0004497,GO:0004498,GO:0004507,GO:0004509,GO:0004510,GO:0004511,GO:…
TC:0000624	330	8.000000	GO:0000146,GO:0000022,GO:0000281,GO:0000774,GO:0000910,GO:0000912,GO:0000915,GO:0000917,GO:0000921,GO:0001725,GO:0001726,GO:0001772,GO:0001931,GO:0002093,GO:0002102,GO:0002162,GO:0002625,GO:0003065,GO:0003779,GO:0003785,GO:0004676,GO:0005200,GO:0005516,GO:0005519,GO:0005547,GO:0005826,GO:0005828,GO:0005856,GO:0005859,GO:0005862,GO:0005865,GO:0005881,GO:0005884,GO:0005885,GO:0005902,GO:0005911,GO:…
TC:0000625	48	8.000000	GO:0000255,GO:0000256,GO:0000506,GO:0000225,GO:0003860,GO:0003923,GO:0004037,GO:0004084,GO:0004177,GO:0006506,GO:0006549,GO:0006550,GO:0006573,GO:0006574,GO:0008239,GO:0008709,GO:0009081,GO:0009082,GO:0009083,GO:0016254,GO:0016255,GO:0016805,GO:0016999,GO:0017159,GO:0017176,GO:0018410,GO:0019428,GO:0019628,GO:0030283,GO:0030377,GO:0031225,GO:0034235,GO:0034701,GO:0035091,GO:0038195,GO:0042765,GO:…
TC:0000626	289	8.000000	GO:0000186,GO:0000309,GO:0001516,GO:0001520,GO:0001913,GO:0002332,GO:0002333,GO:0003014,GO:0003058,GO:0003091,GO:0003094,GO:0003097,GO:0003100,GO:0004102,GO:0004515,GO:0004708,GO:0004712,GO:0004947,GO:0004962,GO:0005034,GO:0005128,GO:0005135,GO:0005163,GO:0005217,GO:0005221,GO:0005222,GO:0005223,GO:0005372,GO:0005802,GO:0005903,GO:0006182,GO:0006403,GO:0006833,GO:0006884,GO:0006939,GO:0006970,GO:…
TC:0000627	63	8.000000	GO:0000315,GO:0001075,GO:0003747,GO:0004045,GO:0004999,GO:0005540,GO:0005762,GO:0006390,GO:0006393,GO:0008079,GO:0010257,GO:0016149,GO:0016150,GO:0017062,GO:0018444,GO:0032592,GO:0032981,GO:0033108,GO:0033119,GO:0033615,GO:0033617,GO:0034551,GO:0034552,GO:0034553,GO:0035145,GO:0039531,GO:0039532,GO:0039533,GO:0039534,GO:0039535,GO:0039536,GO:0042255,GO:0042256,GO:0043021,GO:0043022,GO:0043461,GO:…
TC:0000628	114	8.000000	GO:0000023,GO:0000272,GO:0001980,GO:0002086,GO:0003009,GO:0003010,GO:0003011,GO:0003016,GO:0003796,GO:0003844,GO:0003940,GO:0004012,GO:0004133,GO:0004134,GO:0004135,GO:0004339,GO:0004373,GO:0004553,GO:0004555,GO:0004556,GO:0004558,GO:0004564,GO:0004567,GO:0004568,GO:0004573,GO:0004574,GO:0004575,GO:0004581,GO:0004583,GO:0004683,GO:0004689,GO:0005523,GO:0005861,GO:0005863,GO:0005964,GO:0005976,GO:…
TC:0000629	230	8.000000	GO:0000015,GO:0000220,GO:0002071,GO:0003872,GO:0003873,GO:0003939,GO:0003957,GO:0003993,GO:0004082,GO:0004083,GO:0004309,GO:0004331,GO:0004332,GO:0004335,GO:0004340,GO:0004345,GO:0004347,GO:0004367,GO:0004368,GO:0004370,GO:0004371,GO:0004382,GO:0004396,GO:0004427,GO:0004446,GO:0004448,GO:0004449,GO:0004450,GO:0004454,GO:0004616,GO:0004619,GO:0004634,GO:0004743,GO:0004747,GO:0004750,GO:0004751,GO:…
TC:0000630	203	8.000000	GO:0000104,GO:0001573,GO:0001574,GO:0001575,GO:0001576,GO:0001640,GO:0001641,GO:0001642,GO:0001665,GO:0001733,GO:0002175,GO:0002317,GO:0000016,GO:0001962,GO:0003826,GO:0003828,GO:0003835,GO:0003836,GO:0003851,GO:0003863,GO:0003867,GO:0003878,GO:0003947,GO:0003987,GO:0003994,GO:0003996,GO:0004085,GO:0004108,GO:0004174,GO:0004308,GO:0004336,GO:0004348,GO:0004421,GO:0004474,GO:0004493,GO:0004494,GO:…
TC:0000631	116	8.000000	GO:0001533,GO:0002538,GO:0002540,GO:0003334,GO:0003810,GO:0003840,GO:0004051,GO:0004052,GO:0004463,GO:0004464,GO:0004602,GO:0006633,GO:0006636,GO:0006646,GO:0006691,GO:0006801,GO:0008116,GO:0008127,GO:0008426,GO:0010482,GO:0010839,GO:0014734,GO:0016165,GO:0016603,GO:0016701,GO:0016702,GO:0016755,GO:0016801,GO:0016803,GO:0016853,GO:0017186,GO:0018149,GO:0018153,GO:0018199,GO:0018262,GO:0019370,GO:…
TC:0000632	341	8.000000	GO:0000120,GO:0000188,GO:0001010,GO:0001013,GO:0001082,GO:0001133,GO:0001134,GO:0001135,GO:0001163,GO:0001164,GO:0001167,GO:0001169,GO:0001179,GO:0001186,GO:0001187,GO:0001188,GO:0001189,GO:0001765,GO:0001784,GO:0001957,GO:0001959,GO:0001960,GO:0001961,GO:0002158,GO:0002384,GO:0002508,GO:0002573,GO:0002635,GO:0002645,GO:0002646,GO:0002648,GO:0002649,GO:0002651,GO:0002661,GO:0002663,GO:0002888,GO:…
TC:0000633	614	8.000000	GO:0000042,GO:0000301,GO:0001523,GO:0001540,GO:0001920,GO:0001937,GO:0001941,GO:0002001,GO:0002021,GO:0002041,GO:0002087,GO:0002090,GO:0002091,GO:0002739,GO:0002740,GO:0004438,GO:0004439,GO:0004607,GO:0004679,GO:0004690,GO:0004691,GO:0004699,GO:0004771,GO:0004772,GO:0004806,GO:0004873,GO:0005319,GO:0005496,GO:0005545,GO:0005548,GO:0005641,GO:0005769,GO:0006066,GO:0006465,GO:0006638,GO:0006639,GO:…
TC:0000634	233	8.000000	GO:0000050,GO:0000052,GO:0000053,GO:0000270,GO:0001106,GO:0001191,GO:0001519,GO:0001897,GO:0001906,GO:0001907,GO:0003096,GO:0003404,GO:0003409,GO:0003944,GO:0003989,GO:0004042,GO:0004053,GO:0004055,GO:0004056,GO:0004070,GO:0004075,GO:0004077,GO:0004078,GO:0004079,GO:0004080,GO:0004087,GO:0004088,GO:0004151,GO:0004152,GO:0004349,GO:0004350,GO:0004485,GO:0004490,GO:0004504,GO:0004585,GO:0004587,GO:…
TC:0000635	389	8.000000	GO:0000038,GO:0000103,GO:0000062,GO:0000268,GO:0000823,GO:0000824,GO:0000827,GO:0000828,GO:0000831,GO:0000832,GO:0001552,GO:0001579,GO:0002152,GO:0002316,GO:0000036,GO:0003841,GO:0003846,GO:0003857,GO:0003881,GO:0003882,GO:0003975,GO:0003985,GO:0003986,GO:0003988,GO:0004020,GO:0004027,GO:0004062,GO:0004095,GO:0004140,GO:0004144,GO:0004165,GO:0004169,GO:0004300,GO:0004304,GO:0004307,GO:0004312,GO:…
TC:0000636	256	8.000000	GO:0000320,GO:0000768,GO:0001545,GO:0001659,GO:0001985,GO:0001987,GO:0001994,GO:0001986,GO:0001996,GO:0001997,GO:0002024,GO:0002025,GO:0002029,GO:0002032,GO:0003013,GO:0003018,GO:0003061,GO:0003085,GO:0003099,GO:0003108,GO:0004420,GO:0004441,GO:0004445,GO:0004703,GO:0004912,GO:0004914,GO:0004935,GO:0004936,GO:0004937,GO:0004938,GO:0004939,GO:0004940,GO:0004941,GO:0004963,GO:0005009,GO:0005158,GO:…
TC:0000637	131	8.000000	GO:0001042,GO:0001918,GO:0004129,GO:0004161,GO:0004310,GO:0004311,GO:0004337,GO:0004659,GO:0004660,GO:0004661,GO:0004662,GO:0004663,GO:0005124,GO:0005176,GO:0005604,GO:0005605,GO:0005606,GO:0005607,GO:0005608,GO:0005610,GO:0005746,GO:0005750,GO:0005751,GO:0005953,GO:0005965,GO:0005968,GO:0006122,GO:0006123,GO:0006784,GO:0007213,GO:0008121,GO:0008299,GO:0008318,GO:0008495,GO:0008535,GO:0009055,GO:…
TC:0000638	286	8.000000	GO:0000096,GO:0000097,GO:0000098,GO:0001300,GO:0001953,GO:0002541,GO:0002543,GO:0003884,GO:0003941,GO:0003958,GO:0004013,GO:0004021,GO:0004068,GO:0004089,GO:0004122,GO:0004123,GO:0004657,GO:0004760,GO:0004782,GO:0004794,GO:0005174,GO:0005224,GO:0005225,GO:0005229,GO:0005247,GO:0005253,GO:0005254,GO:0005260,GO:0005316,GO:0005353,GO:0005436,GO:0006522,GO:0006524,GO:0006534,GO:0006535,GO:0006545,GO:…
TC:0000639	345	8.000000	GO:0000003,GO:0000046,GO:0000149,GO:0001555,GO:0001637,GO:0001587,GO:0001767,GO:0001768,GO:0001771,GO:0001796,GO:0001798,GO:0001803,GO:0001805,GO:0001807,GO:0001808,GO:0001809,GO:0001810,GO:0001812,GO:0001820,GO:0001825,GO:0001945,GO:0001952,GO:0001954,GO:0001969,GO:0001970,GO:0002079,GO:0002081,GO:0002275,GO:0002278,GO:0002281,GO:0002283,GO:0002407,GO:0002408,GO:0002442,GO:0002455,GO:0002554,GO:…
TC:0000640	152	8.000000	GO:0000049,GO:0002161,GO:0002196,GO:0003839,GO:0003858,GO:0004357,GO:0004363,GO:0004365,GO:0004416,GO:0004503,GO:0004812,GO:0004813,GO:0004814,GO:0004815,GO:0004816,GO:0004817,GO:0004818,GO:0004819,GO:0004820,GO:0004821,GO:0004822,GO:0004823,GO:0004824,GO:0004825,GO:0004827,GO:0004829,GO:0004830,GO:0004831,GO:0004832,GO:0005153,GO:0005302,GO:0006068,GO:0006399,GO:0006418,GO:0006419,GO:0006420,GO:…
TC:0000641	7	8.000000	GO:0008431,GO:0043325,GO:0046909,GO:0071976,GO:0090210,GO:0090212,GO:1903445,
TC:0000642	559	8.000000	GO:0000153,GO:0000302,GO:0000422,GO:0000821,GO:0000835,GO:0000836,GO:0001147,GO:0001160,GO:0001222,GO:0001504,GO:0001505,GO:0001774,GO:0001919,GO:0001921,GO:0001964,GO:0002020,GO:0002036,GO:0002082,GO:0002944,GO:0002945,GO:0003973,GO:0004008,GO:0004500,GO:0004517,GO:0004534,GO:0004859,GO:0005008,GO:0005335,GO:0005504,GO:0005507,GO:0005640,GO:0005691,GO:0005742,GO:0005747,GO:0005758,GO:0005791,GO:…
TC:0000643	2	8.000000	GO:0030008,GO:1990071,
TC:0000644	5	8.000000	GO:0004457,GO:0004458,GO:0004459,GO:0016898,GO:0019516,
TC:0000645	4	8.000000	GO:0006409,GO:0032545,GO:0034456,GO:0051031,
TC:0000646	3	8.000000	GO:0019566,GO:0046373,GO:0046556,
TC:0000647	2	8.000000	GO:0007387,GO:0007388,
TC:0000648	2	8.000000	GO:0016843,GO:0016844,
TC:0000649	2	8.000000	GO:0008397,GO:0033778,
TC:0000650	1	8.000000	GO:0002769,
TC:0000651	1	8.000000	GO:0000254,
TC:0000652	1	8.000000	GO:0001567,
TC:0000653	1	8.000000	GO:0003676,
TC:0000654	1	8.000000	GO:0003824,
TC:0000655	1	8.000000	GO:0003830,
TC:0000656	1	8.000000	GO:0004531,
TC:0000657	1	8.000000	GO:0005634,
TC:0000658	1	8.000000	GO:0005737,
TC:0000659	1	8.000000	GO:0005869,
TC:0000660	1	8.000000	GO:0005886,
TC:0000661	1	8.000000	GO:0006139,
TC:0000662	1	8.000000	GO:0006355,
TC:0000663	1	8.000000	GO:0006725,
TC:0000664	1	8.000000	GO:0006807,
TC:0000665	1	8.000000	GO:0006810,
TC:0000666	1	8.000000	GO:0007165,
TC:0000667	1	8.000000	GO:0007166,
TC:0000668	1	8.000000	GO:0008419,
TC:0000669	1	8.000000	GO:0008768,
TC:0000670	1	8.000000	GO:0009058,
TC:0000671	1	8.000000	GO:0009059,
TC:0000672	1	8.000000	GO:0009889,
TC:0000673	1	8.000000	GO:0009892,
TC:0000674	1	8.000000	GO:0009893,
TC:0000675	1	8.000000	GO:0009966,
TC:0000676	1	8.000000	GO:0010468,
TC:0000677	1	8.000000	GO:0010556,
TC:0000678	1	8.000000	GO:0010604,
TC:0000679	1	8.000000	GO:0010605,
TC:0000680	1	8.000000	GO:0010646,
TC:0000681	1	8.000000	GO:0016020,
TC:0000682	1	8.000000	GO:0016021,
TC:0000683	1	8.000000	GO:0016043,
TC:0000684	1	8.000000	GO:0016232,
TC:0000685	1	8.000000	GO:0019219,
TC:0000686	1	8.000000	GO:0019438,
TC:0000687	1	8.000000	GO:0019538,
TC:0000688	1	8.000000	GO:0023051,
TC:0000689	1	8.000000	GO:0030110,
TC:0000690	1	8.000000	GO:0030144,
TC:0000691	1	8.000000	GO:0031224,
TC:0000692	1	8.000000	GO:0031323,
TC:0000693	1	8.000000	GO:0031324,
TC:0000694	1	8.000000	GO:0031325,
TC:0000695	1	8.000000	GO:0031326,
TC:0000696	1	8.000000	GO:0031854,
TC:0000697	1	8.000000	GO:0031982,
TC:0000698	1	8.000000	GO:0031988,
TC:0000699	1	8.000000	GO:0032501,
TC:0000700	1	8.000000	GO:0032502,
TC:0000701	1	8.000000	GO:0032991,
TC:0000702	1	8.000000	GO:0033897,
TC:0000703	1	8.000000	GO:0034641,
TC:0000704	1	8.000000	GO:0034645,
TC:0000705	1	8.000000	GO:0035102,
TC:0000706	1	8.000000	GO:0042502,
TC:0000707	1	8.000000	GO:0043167,
TC:0000708	1	8.000000	GO:0043169,
TC:0000709	1	8.000000	GO:0043170,
TC:0000710	1	8.000000	GO:0043234,
TC:0000711	1	8.000000	GO:0044249,
TC:0000712	1	8.000000	GO:0044260,
TC:0000713	1	8.000000	GO:0044271,
TC:0000714	1	8.000000	GO:0044421,
TC:0000715	1	8.000000	GO:0044422,
TC:0000716	1	8.000000	GO:0044425,
TC:0000717	1	8.000000	GO:0044428,
TC:0000718	1	8.000000	GO:0044444,
TC:0000719	1	8.000000	GO:0044446,
TC:0000720	1	8.000000	GO:0044707,
TC:0000721	1	8.000000	GO:0044710,
TC:0000722	1	8.000000	GO:0044767,
TC:0000723	1	8.000000	GO:0046483,
TC:0000724	1	8.000000	GO:0046872,
TC:0000725	1	8.000000	GO:0047734,
TC:0000726	1	8.000000	GO:0048519,
TC:0000727	1	8.000000	GO:0048522,
TC:0000728	1	8.000000	GO:0048523,
TC:0000729	1	8.000000	GO:0048583,
TC:0000730	1	8.000000	GO:0050613,
TC:0000731	1	8.000000	GO:0050896,
TC:0000732	1	8.000000	GO:0051171,
TC:0000733	1	8.000000	GO:0051179,
TC:0000734	1	8.000000	GO:0051234,
TC:0000735	1	8.000000	GO:0051239,
TC:0000736	1	8.000000	GO:0051252,
TC:0000737	1	8.000000	GO:0051786,
TC:0000738	1	8.000000	GO:0055107,
TC:0000739	1	8.000000	GO:0060255,
TC:0000740	1	8.000000	GO:0070625,
TC:0000741	1	8.000000	GO:0070772,
TC:0000742	1	8.000000	GO:0070782,
TC:0000743	1	8.000000	GO:0071840,
TC:0000744	1	8.000000	GO:0080090,
TC:0000745	1	8.000000	GO:0090304,
TC:0000746	1	8.000000	GO:0097159,
TC:0000747	1	8.000000	GO:1901360,
TC:0000748	1	8.000000	GO:1901363,
TC:0000749	1	8.000000	GO:1901576,
TC:0000750	1	8.000000	GO:1902578,
TC:0000751	1	8.000000	GO:1903506,
TC:0000752	1	8.000000	GO:2000112,
TC:0000753	1	8.000000	GO:2001141,
TC:0000754	2	16.000000	GO:0048585,GO:0060648,
TC:0000755	2	16.000000	GO:0003008,GO:0016232,
TC:0000756	2	16.000000	GO:0050023,GO:1901564,
TC:0000757	2	16.000000	GO:0016596,GO:0044430,
TC:0000758	3	16.000000	GO:0045892,GO:1902679,GO:1903507,
TC:0000759	3	16.000000	GO:0015031,GO:0045184,GO:0061618,
TC:0000760	2	16.000000	GO:0016503,GO:0038023,
TC:0000761	2	16.000000	GO:0031226,GO:0050613,
TC:0000762	3	16.000000	GO:0012510,GO:0046907,GO:1902582,
TC:0000763	2	16.000000	GO:0002517,GO:0006955,
TC:0000764	2	16.000000	GO:0006624,GO:0044248,
TC:0000765	2	16.000000	GO:0005887,GO:0015055,
TC:0000766	2	16.000000	GO:0001932,GO:0005956,
TC:0000767	2	16.000000	GO:0016012,GO:0048513,
TC:0000768	2	16.000000	GO:0005615,GO:0008894,
TC:0000769	2	16.000000	GO:0004888,GO:0004997,
TC:0000770	3	16.000000	GO:0005215,GO:0015098,GO:0015689,
TC:0000771	2	16.000000	GO:0010648,GO:1990172,
TC:0000772	2	16.000000	GO:0001071,GO:0003700,
TC:0000773	2	16.000000	GO:0023057,GO:0048749,
TC:0000774	3	16.000000	GO:0000229,GO:0000262,GO:0042802,
TC:0000775	2	16.000000	GO:0010968,GO:0033043,
TC:0000776	5	16.000000	GO:0033319,GO:0033320,GO:0042803,GO:0046983,GO:0048040,
TC:0000777	7	16.000000	GO:0004164,GO:0017178,GO:0017182,GO:0017183,GO:0044711,GO:0061685,GO:0090560,
TC:0000778	2	16.000000	GO:0009628,GO:0017125,
TC:0000779	3	16.000000	GO:0008270,GO:0019417,GO:0043914,
TC:0000780	2	16.000000	GO:0032269,GO:0051248,
TC:0000781	2	16.000000	GO:0044317,GO:0097458,
TC:0000782	4	16.000000	GO:0001594,GO:0010562,GO:0045937,GO:1990081,
TC:0000783	2	16.000000	GO:0017090,GO:0098796,
TC:0000784	3	16.000000	GO:0006461,GO:0065003,GO:0070652,
TC:0000785	6	16.000000	GO:0003998,GO:0008768,GO:0016462,GO:0016817,GO:0016818,GO:0047734,
TC:0000786	59	16.000000	GO:0000179,GO:0000408,GO:0001510,GO:0002128,GO:0002181,GO:0002940,GO:0002943,GO:0004482,GO:0004730,GO:0004809,GO:0004826,GO:0006391,GO:0006400,GO:0006432,GO:0008033,GO:0008173,GO:0008175,GO:0008176,GO:0008479,GO:0008616,GO:0008650,GO:0008757,GO:0008988,GO:0009019,GO:0009328,GO:0009451,GO:0016300,GO:0016423,GO:0016426,GO:0016427,GO:0016428,GO:0016429,GO:0016433,GO:0016434,GO:0016436,GO:0017150,GO:…
TC:0000787	3	16.000000	GO:0045517,GO:0045518,GO:0045597,
TC:0000788	4	16.000000	GO:0008709,GO:0030283,GO:0044822,GO:0047015,
TC:0000789	13	16.000000	GO:0005085,GO:0005087,GO:0005088,GO:0005089,GO:0008321,GO:0032483,GO:0032485,GO:0043087,GO:0043547,GO:0051336,GO:0051345,GO:0080048,GO:0098772,
TC:0000790	3	16.000000	GO:0006629,GO:0008670,GO:0019166,
TC:0000791	2	16.000000	GO:0003944,GO:0051641,
TC:0000792	2	16.000000	GO:0016499,GO:0071310,
TC:0000793	3	16.000000	GO:0009968,GO:1990697,GO:1990699,
TC:0000794	2	16.000000	GO:0004982,GO:0040011,
TC:0000795	2	16.000000	GO:0016477,GO:0048870,
TC:0000796	2	16.000000	GO:0032399,GO:0044702,
TC:0000797	4	16.000000	GO:0007321,GO:0022414,GO:0046692,GO:0048609,
TC:0000798	2	16.000000	GO:0051726,GO:0070975,
TC:0000799	3	16.000000	GO:0008134,GO:0010265,GO:0034622,
TC:0000800	4	16.000000	GO:0060437,GO:0070374,GO:0071701,GO:1902533,
TC:0000801	127	16.000000	GO:0001849,GO:0001867,GO:0001871,GO:0001872,GO:0001897,GO:0001906,GO:0001907,GO:0001909,GO:0002443,GO:0002444,GO:0002446,GO:0002526,GO:0002674,GO:0002679,GO:0003989,GO:0004075,GO:0004485,GO:0004490,GO:0004658,GO:0004736,GO:0005579,GO:0005618,GO:0006552,GO:0006953,GO:0007029,GO:0008228,GO:0008470,GO:0009317,GO:0016421,GO:0016885,GO:0019072,GO:0019074,GO:0019835,GO:0019836,GO:0030247,GO:0030312,GO:…
TC:0000802	2	16.000000	GO:0098805,GO:1900402,
TC:0000803	7	16.000000	GO:0005509,GO:0007155,GO:0007156,GO:0022610,GO:0042988,GO:0098609,GO:0098742,
TC:0000804	4	16.000000	GO:0004930,GO:0004946,GO:0007186,GO:0031989,
TC:0000805	2	16.000000	GO:0016005,GO:0030234,
TC:0000806	2	16.000000	GO:0032403,GO:0051012,
TC:0000807	6	16.000000	GO:0005623,GO:0033829,GO:0051098,GO:1990502,GO:2001263,GO:2001264,
TC:0000808	13	16.000000	GO:0005129,GO:0005139,GO:0043066,GO:0043069,GO:0050902,GO:0051041,GO:0060548,GO:1901099,GO:2001233,GO:2001234,GO:2001236,GO:2001237,GO:2001240,
TC:0000809	4	16.000000	GO:0043086,GO:0044092,GO:1900757,GO:1900758,
TC:0000810	6	16.000000	GO:0045596,GO:0051093,GO:0051129,GO:0098633,GO:1904026,GO:1904027,
TC:0000811	2	16.000000	GO:0006393,GO:0010467,
TC:0000812	4	16.000000	GO:0007387,GO:0007388,GO:0008418,GO:0044708,
TC:0000813	4	16.000000	GO:0006915,GO:0008219,GO:0012501,GO:0016265,
TC:0000814	3	16.000000	GO:0014070,GO:0033993,GO:1901625,
TC:0000815	3	16.000000	GO:0009368,GO:0009841,GO:0051260,
TC:0000816	5	16.000000	GO:0005794,GO:0012505,GO:0042946,GO:0042947,GO:1901656,
TC:0000817	3	16.000000	GO:0016492,GO:0038046,GO:0045121,
TC:0000818	3	16.000000	GO:0022603,GO:0022604,GO:0071963,
TC:0000819	42	16.000000	GO:0001534,GO:0001539,GO:0003341,GO:0003351,GO:0003356,GO:0005858,GO:0010927,GO:0030030,GO:0030031,GO:0030317,GO:0030992,GO:0031514,GO:0035469,GO:0035545,GO:0035686,GO:0036064,GO:0036126,GO:0036156,GO:0036157,GO:0036158,GO:0036159,GO:0042384,GO:0043623,GO:0044441,GO:0044447,GO:0044458,GO:0044463,GO:0044782,GO:0045504,GO:0060285,GO:0060287,GO:0060632,GO:0061525,GO:0070286,GO:0070925,GO:0071973,GO:…
TC:0000820	6	16.000000	GO:0007399,GO:0009611,GO:0021681,GO:0030421,GO:0033781,GO:0048731,
TC:0000821	50	16.000000	GO:0000184,GO:0000313,GO:0000314,GO:0003735,GO:0005047,GO:0005761,GO:0005763,GO:0005785,GO:0005786,GO:0005787,GO:0005840,GO:0006412,GO:0006414,GO:0006415,GO:0006605,GO:0006612,GO:0006613,GO:0006614,GO:0006616,GO:0006617,GO:0006620,GO:0006886,GO:0008312,GO:0015934,GO:0016482,GO:0019083,GO:0022625,GO:0030942,GO:0031204,GO:0032984,GO:0033365,GO:0034613,GO:0036498,GO:0043241,GO:0043624,GO:0044445,GO:…
TC:0000822	6	16.000000	GO:0035397,GO:0047708,GO:0050708,GO:0051046,GO:0090087,GO:1903530,
TC:0000823	4	16.000000	GO:0009607,GO:0043207,GO:0051673,GO:0070442,
TC:0000824	3	16.000000	GO:0005856,GO:0031105,GO:0097227,
TC:0000825	2	16.000000	GO:0008283,GO:0038018,
TC:0000826	8	16.000000	GO:0001558,GO:0005140,GO:0008083,GO:0045405,GO:0045407,GO:0045927,GO:0060016,GO:0070851,
TC:0000827	3	16.000000	GO:0016023,GO:0031410,GO:0097020,
TC:0000828	6	16.000000	GO:0005673,GO:0006366,GO:0016032,GO:0044403,GO:0044419,GO:0044764,
TC:0000829	56	16.000000	GO:0001730,GO:0004379,GO:0004576,GO:0004579,GO:0004581,GO:0004596,GO:0004722,GO:0004724,GO:0004741,GO:0006474,GO:0006498,GO:0006499,GO:0006500,GO:0008080,GO:0008250,GO:0015019,GO:0016056,GO:0016407,GO:0016410,GO:0016746,GO:0016747,GO:0017196,GO:0017198,GO:0018002,GO:0018008,GO:0018009,GO:0018200,GO:0018201,GO:0018206,GO:0018377,GO:0019107,GO:0019799,GO:0022400,GO:0022626,GO:0030920,GO:0031365,GO:…
TC:0000830	3	16.000000	GO:0015378,GO:0098589,GO:0098590,
TC:0000831	2	16.000000	GO:0004686,GO:0007169,
TC:0000832	3	16.000000	GO:0000122,GO:1902035,GO:1902037,
TC:0000833	2	16.000000	GO:0008285,GO:0021512,
TC:0000834	2	16.000000	GO:0005200,GO:0005212,
TC:0000835	4	16.000000	GO:0031347,GO:0032101,GO:0042017,GO:0042018,
TC:0000836	25	16.000000	GO:0000773,GO:0004608,GO:0004919,GO:0005130,GO:0010821,GO:0010822,GO:0019983,GO:0032386,GO:0032388,GO:0032880,GO:0033157,GO:0038113,GO:0051050,GO:0051222,GO:0051223,GO:0070201,GO:0080101,GO:0090316,GO:1903214,GO:1903533,GO:1903649,GO:1903651,GO:1903827,GO:1903829,GO:1903955,
TC:0000837	5	16.000000	GO:0007596,GO:0007599,GO:0008269,GO:0050817,GO:0050878,
TC:0000838	3	16.000000	GO:0007291,GO:0007349,GO:0048646,
TC:0000839	3	16.000000	GO:0004991,GO:0007568,GO:0017077,
TC:0000840	8	16.000000	GO:0004672,GO:0005954,GO:0006468,GO:0016310,GO:0016772,GO:0016773,GO:1903868,GO:1903869,
TC:0000841	3	16.000000	GO:0005815,GO:0030289,GO:0030362,
TC:0000842	2	16.000000	GO:0003713,GO:0021985,
TC:0000843	22	16.000000	GO:0000506,GO:0000225,GO:0003923,GO:0005789,GO:0006497,GO:0006501,GO:0006505,GO:0006506,GO:0016254,GO:0016255,GO:0016412,GO:0017176,GO:0018190,GO:0018191,GO:0018410,GO:0030377,GO:0038195,GO:0042765,GO:0044432,GO:0051267,GO:0051377,GO:0051697,
TC:0000844	4	16.000000	GO:0019566,GO:0046373,GO:0046556,GO:0050877,
TC:0000845	4	16.000000	GO:0010942,GO:0043065,GO:0043068,GO:0045210,
TC:0000846	5	16.000000	GO:0021859,GO:0021920,GO:0050767,GO:0051960,GO:0060284,
TC:0000847	57	16.000000	GO:0000054,GO:0000055,GO:0000056,GO:0000145,GO:0000315,GO:0001927,GO:0003746,GO:0003747,GO:0004045,GO:0005049,GO:0005642,GO:0005762,GO:0005853,GO:0006405,GO:0006449,GO:0006452,GO:0006611,GO:0006913,GO:0008079,GO:0008262,GO:0008536,GO:0008612,GO:0010509,GO:0016149,GO:0016150,GO:0018444,GO:0019003,GO:0019135,GO:0031074,GO:0031503,GO:0033566,GO:0033750,GO:0033753,GO:0034629,GO:0035281,GO:0042564,GO:…
TC:0000848	2	16.000000	GO:0048471,GO:1990175,
TC:0000849	15	16.000000	GO:0004128,GO:0005344,GO:0005833,GO:0015671,GO:0030492,GO:0031720,GO:0031721,GO:0031838,GO:0038060,GO:0043095,GO:0043105,GO:0044549,GO:0051259,GO:0051291,GO:0070984,
TC:0000850	5	16.000000	GO:0007167,GO:0008521,GO:0015876,GO:0015916,GO:1901337,
TC:0000851	4	16.000000	GO:0005898,GO:0008284,GO:0016515,GO:0035772,
TC:0000852	4	16.000000	GO:0003920,GO:0016657,GO:1902494,GO:1902560,
TC:0000853	2	16.000000	GO:0001817,GO:0045523,
TC:0000854	43	16.000000	GO:0000444,GO:0000775,GO:0000777,GO:0000778,GO:0000798,GO:0000800,GO:0001890,GO:0004978,GO:0007064,GO:0007067,GO:0008278,GO:0008280,GO:0009566,GO:0030893,GO:0030999,GO:0031262,GO:0031700,GO:0032466,GO:0032875,GO:0032876,GO:0032877,GO:0033301,GO:0034991,GO:0035034,GO:0035561,GO:0035562,GO:0035563,GO:0036033,GO:0048608,GO:0051301,GO:0051382,GO:0051383,GO:0060706,GO:0060707,GO:0060712,GO:0060718,GO:…
TC:0000855	2	16.000000	GO:0032844,GO:0072345,
TC:0000856	2	16.000000	GO:0080135,GO:1900062,
TC:0000857	6	16.000000	GO:0004457,GO:0004458,GO:0004459,GO:0016898,GO:0019516,GO:0055114,
TC:0000858	4	16.000000	GO:0032039,GO:0034474,GO:0044451,GO:0070876,
TC:0000859	9	16.000000	GO:0000975,GO:0000976,GO:0000977,GO:0000981,GO:0001012,GO:0001067,GO:0032783,GO:0043565,GO:0044212,
TC:0000860	4	16.000000	GO:0010720,GO:0032794,GO:0043931,GO:1900220,
TC:0000861	12	16.000000	GO:0006954,GO:0010563,GO:0019900,GO:0019901,GO:0044501,GO:0045936,GO:0052027,GO:0052250,GO:0070372,GO:0085032,GO:1902532,GO:1903034,
TC:0000862	12	16.000000	GO:0000248,GO:0004768,GO:0006082,GO:0016215,GO:0016717,GO:0019752,GO:0033490,GO:0043436,GO:0044255,GO:0046996,GO:0050046,GO:0070704,
TC:0000863	7	16.000000	GO:0009057,GO:0019782,GO:0032020,GO:0042296,GO:0044265,GO:0061631,GO:0061650,
TC:0000864	7	16.000000	GO:0007154,GO:0007267,GO:0008281,GO:0008282,GO:0015467,GO:0023052,GO:0044700,
TC:0000865	11	16.000000	GO:0001701,GO:0005112,GO:0007179,GO:0009790,GO:0009792,GO:0035696,GO:0042492,GO:0043009,GO:0046629,GO:0072365,GO:1990134,
TC:0000866	3	16.000000	GO:0031647,GO:0045023,GO:0097196,
TC:0000867	63	16.000000	GO:0000221,GO:0000275,GO:0000276,GO:0005753,GO:0005754,GO:0006754,GO:0006812,GO:0006818,GO:0006839,GO:0006873,GO:0006885,GO:0008286,GO:0008553,GO:0015078,GO:0015399,GO:0015405,GO:0015672,GO:0015682,GO:0015985,GO:0015986,GO:0015988,GO:0015991,GO:0015992,GO:0016469,GO:0016471,GO:0016820,GO:0016887,GO:0017111,GO:0022890,GO:0030003,GO:0030641,GO:0030670,GO:0033176,GO:0033177,GO:0033178,GO:0033179,GO:…
TC:0000868	49	16.000000	GO:0001972,GO:0002080,GO:0004857,GO:0004866,GO:0004867,GO:0005501,GO:0005539,GO:0007342,GO:0008201,GO:0008525,GO:0009897,GO:0019840,GO:0022412,GO:0030141,GO:0030414,GO:0030667,GO:0031091,GO:0031094,GO:0031210,GO:0031406,GO:0032190,GO:0033293,GO:0036024,GO:0036025,GO:0036026,GO:0036027,GO:0036028,GO:0036029,GO:0036030,GO:0043177,GO:0043178,GO:0044801,GO:0045026,GO:0045861,GO:0050997,GO:0051346,GO:…
TC:0000869	3	16.000000	GO:0009888,GO:0060427,GO:0060658,
TC:0000870	66	16.000000	GO:0000075,GO:0000076,GO:0000083,GO:0000727,GO:0000808,GO:0000811,GO:0000819,GO:0000939,GO:0003678,GO:0003688,GO:0003896,GO:0003916,GO:0003917,GO:0003918,GO:0004386,GO:0005656,GO:0005658,GO:0005664,GO:0006260,GO:0006265,GO:0006267,GO:0006268,GO:0006269,GO:0006270,GO:0006271,GO:0007049,GO:0007089,GO:0009330,GO:0010225,GO:0010266,GO:0019035,GO:0022616,GO:0030263,GO:0031261,GO:0031298,GO:0031938,GO:…
TC:0000871	7	16.000000	GO:0001601,GO:0001602,GO:0004983,GO:0007610,GO:0042922,GO:0050804,GO:0060112,
TC:0000872	56	16.000000	GO:0000226,GO:0002142,GO:0002495,GO:0002504,GO:0003774,GO:0003777,GO:0004957,GO:0005871,GO:0005873,GO:0005874,GO:0005875,GO:0005930,GO:0007017,GO:0007018,GO:0007019,GO:0007028,GO:0007296,GO:0008017,GO:0008039,GO:0008092,GO:0008574,GO:0010938,GO:0010970,GO:0015630,GO:0015631,GO:0016404,GO:0016938,GO:0016939,GO:0019886,GO:0019894,GO:0021685,GO:0021693,GO:0021695,GO:0030705,GO:0030990,GO:0031109,GO:…
TC:0000873	3	16.000000	GO:0030155,GO:1902366,GO:1902367,
TC:0000874	9	16.000000	GO:0004667,GO:0005783,GO:0005791,GO:0008147,GO:0035596,GO:0035598,GO:0035600,GO:0050497,GO:1990145,
TC:0000875	3	16.000000	GO:0007275,GO:0007495,GO:0061146,
TC:0000876	3	16.000000	GO:0014886,GO:0043025,GO:0044297,
TC:0000877	4	16.000000	GO:0005198,GO:0030280,GO:0030281,GO:0045095,
TC:0000878	28	16.000000	GO:0000104,GO:0003994,GO:0004108,GO:0004174,GO:0005749,GO:0006099,GO:0006101,GO:0006121,GO:0008177,GO:0009060,GO:0016635,GO:0016649,GO:0016900,GO:0018293,GO:0036440,GO:0043783,GO:0044429,GO:0045257,GO:0045273,GO:0045281,GO:0045283,GO:0047057,GO:0047058,GO:0048038,GO:0048039,GO:0051538,GO:0051539,GO:0072350,
TC:0000879	8	16.000000	GO:0004111,GO:0006599,GO:0006603,GO:0010457,GO:0016301,GO:0016775,GO:0042396,GO:0046314,
TC:0000880	21	16.000000	GO:0002252,GO:0002253,GO:0002431,GO:0002433,GO:0002684,GO:0002757,GO:0002764,GO:0002768,GO:0005602,GO:0006956,GO:0006958,GO:0006959,GO:0038093,GO:0038094,GO:0038095,GO:0038096,GO:0042105,GO:0045087,GO:0050776,GO:0050778,GO:0072376,
TC:0000881	4	16.000000	GO:0002380,GO:0005174,GO:0046903,GO:0048305,
TC:0000882	3	16.000000	GO:0006979,GO:0032542,GO:0044752,
TC:0000883	13	16.000000	GO:0006480,GO:0007010,GO:0007059,GO:0018011,GO:0018012,GO:0018016,GO:0018194,GO:0018209,GO:0035568,GO:0035570,GO:0035572,GO:0035573,GO:0071885,
TC:0000884	10	16.000000	GO:0000287,GO:0000988,GO:0000989,GO:0003712,GO:0003714,GO:0017005,GO:0036317,GO:0050827,GO:0070259,GO:0070260,
TC:0000885	6	16.000000	GO:0008889,GO:0031225,GO:0047390,GO:0047394,GO:0047395,GO:0071575,
TC:0000886	10	16.000000	GO:0003839,GO:0003858,GO:0004416,GO:0004462,GO:0006518,GO:0008667,GO:0009237,GO:0017168,GO:0019184,GO:0019290,
TC:0000887	39	16.000000	GO:0001533,GO:0002030,GO:0006851,GO:0006874,GO:0006875,GO:0008962,GO:0010917,GO:0014853,GO:0015292,GO:0016603,GO:0017020,GO:0017186,GO:0018149,GO:0018153,GO:0018199,GO:0018262,GO:0019725,GO:0031304,GO:0031305,GO:0031424,GO:0032592,GO:0035786,GO:0036444,GO:0047545,GO:0050801,GO:0051560,GO:0051561,GO:0051562,GO:0051823,GO:0055065,GO:0055074,GO:0055080,GO:0055082,GO:0072503,GO:0072507,GO:0098573,GO:…
TC:0000888	30	16.000000	GO:0000165,GO:0000186,GO:0000187,GO:0001934,GO:0004674,GO:0004702,GO:0004706,GO:0004709,GO:0005057,GO:0007256,GO:0008349,GO:0023014,GO:0032147,GO:0033674,GO:0042327,GO:0042801,GO:0043405,GO:0043406,GO:0043408,GO:0043410,GO:0043549,GO:0045859,GO:0045860,GO:0046328,GO:0051338,GO:0051347,GO:0060721,GO:0060723,GO:0071900,GO:0071902,
TC:0000889	13	16.000000	GO:0003334,GO:0008426,GO:0008544,GO:0010482,GO:0010837,GO:0045617,GO:0048468,GO:0050678,GO:0060598,GO:0060649,GO:0060659,GO:0060887,GO:0098773,
TC:0000890	10	16.000000	GO:0001626,GO:0004960,GO:0004961,GO:0007204,GO:0007584,GO:0030168,GO:0032496,GO:0038193,GO:0042493,GO:0051480,
TC:0000891	2	16.000000	GO:0033867,GO:0097190,
TC:0000892	29	16.000000	GO:0001580,GO:0000822,GO:0001582,GO:0005220,GO:0005834,GO:0007600,GO:0007606,GO:0008527,GO:0009593,GO:0018969,GO:0031683,GO:0031849,GO:0031883,GO:0033038,GO:0033041,GO:0036393,GO:0043533,GO:0050906,GO:0050907,GO:0050909,GO:0050912,GO:0050913,GO:0050916,GO:0050917,GO:0051606,GO:0070679,GO:0071786,GO:1903767,GO:1903768,
TC:0000893	3	16.000000	GO:0009986,GO:0016843,GO:0016844,
TC:0000894	6	16.000000	GO:0021528,GO:0036017,GO:0036018,GO:0040008,GO:0045926,GO:0071294,
TC:0000895	7	16.000000	GO:0030522,GO:0032448,GO:0042788,GO:0050682,GO:0071598,GO:0071640,GO:0071641,
TC:0000896	16	16.000000	GO:0000938,GO:0004980,GO:0010668,GO:0014005,GO:0017119,GO:0032456,GO:0032458,GO:0048213,GO:0048611,GO:0060987,GO:0060988,GO:0070300,GO:0071800,GO:0097320,GO:1990745,GO:2000253,
TC:0000897	6	16.000000	GO:0032530,GO:0032534,GO:0044087,GO:0060491,GO:0070290,GO:1903697,
TC:0000898	123	16.000000	GO:0000164,GO:0001955,GO:0002432,GO:0003144,GO:0003218,GO:0004860,GO:0005070,GO:0005850,GO:0005851,GO:0006356,GO:0006446,GO:0006930,GO:0006983,GO:0006984,GO:0007172,GO:0008093,GO:0008140,GO:0008287,GO:0008599,GO:0009299,GO:0010921,GO:0010923,GO:0019208,GO:0019211,GO:0019777,GO:0019888,GO:0019902,GO:0019903,GO:0030032,GO:0030159,GO:0030275,GO:0030472,GO:0030968,GO:0031369,GO:0032055,GO:0032056,GO:…
TC:0000899	16	16.000000	GO:0004177,GO:0004180,GO:0004181,GO:0006508,GO:0007039,GO:0008233,GO:0008235,GO:0008237,GO:0008238,GO:0034701,GO:0035608,GO:0035609,GO:0035610,GO:0035611,GO:0050129,GO:0070011,
TC:0000900	29	16.000000	GO:0002177,GO:0003002,GO:0007379,GO:0007389,GO:0007411,GO:0007422,GO:0007634,GO:0009952,GO:0014037,GO:0021546,GO:0021569,GO:0021570,GO:0021571,GO:0021572,GO:0021594,GO:0021599,GO:0021660,GO:0021666,GO:0021698,GO:0021754,GO:0032526,GO:0035284,GO:0035914,GO:0042473,GO:0048532,GO:0048702,GO:0050890,GO:0060876,GO:0097485,
TC:0000901	42	16.000000	GO:0000188,GO:0001757,GO:0001933,GO:0004721,GO:0004725,GO:0004727,GO:0005078,GO:0005119,GO:0006469,GO:0006470,GO:0007225,GO:0008138,GO:0008158,GO:0008330,GO:0008579,GO:0016311,GO:0016791,GO:0017017,GO:0021532,GO:0021997,GO:0031862,GO:0031867,GO:0031870,GO:0033549,GO:0033673,GO:0035335,GO:0035638,GO:0035869,GO:0036038,GO:0042326,GO:0043409,GO:0043584,GO:0044292,GO:0044294,GO:0044302,GO:0045204,GO:…
TC:0000902	2	16.000000	GO:0008123,GO:0019216,
TC:0000903	106	16.000000	GO:0000049,GO:0002161,GO:0002196,GO:0004046,GO:0004096,GO:0004503,GO:0004812,GO:0004813,GO:0004814,GO:0004815,GO:0004816,GO:0004817,GO:0004818,GO:0004819,GO:0004820,GO:0004821,GO:0004822,GO:0004823,GO:0004824,GO:0004825,GO:0004827,GO:0004829,GO:0004830,GO:0004831,GO:0004832,GO:0005153,GO:0005302,GO:0006399,GO:0006418,GO:0006419,GO:0006420,GO:0006421,GO:0006422,GO:0006423,GO:0006424,GO:0006425,GO:…
TC:0000904	8	16.000000	GO:0007050,GO:0007611,GO:0016524,GO:0030426,GO:0030427,GO:0050758,GO:0050760,GO:0070064,
TC:0000905	4	16.000000	GO:0003682,GO:0034397,GO:0045141,GO:0090220,
TC:0000906	5	16.000000	GO:0001770,GO:0005768,GO:0005769,GO:0071203,GO:0071437,
TC:0000907	6	16.000000	GO:0001775,GO:0001532,GO:0038114,GO:0045065,GO:0045321,GO:0046649,
TC:0000908	67	16.000000	GO:0001550,GO:0001556,GO:0001608,GO:0001609,GO:0001614,GO:0001621,GO:0001973,GO:0002044,GO:0003363,GO:0004931,GO:0004964,GO:0004968,GO:0005154,GO:0005639,GO:0007143,GO:0008585,GO:0014069,GO:0015065,GO:0016500,GO:0016502,GO:0017082,GO:0019228,GO:0021815,GO:0021816,GO:0022605,GO:0030264,GO:0030273,GO:0031229,GO:0031260,GO:0031268,GO:0031269,GO:0031685,GO:0031686,GO:0032591,GO:0032960,GO:0032962,GO:…
TC:0000909	9	16.000000	GO:0009894,GO:0010638,GO:0030372,GO:0031329,GO:0050571,GO:0098779,GO:1901585,GO:1903146,GO:1903599,
TC:0000910	19	16.000000	GO:0001525,GO:0030334,GO:0030335,GO:0036323,GO:0036326,GO:0036327,GO:0036332,GO:0036458,GO:0040012,GO:0040017,GO:0045765,GO:0048010,GO:0051270,GO:0051272,GO:0070848,GO:0071363,GO:1901342,GO:2000145,GO:2000147,
TC:0000911	21	16.000000	GO:0003943,GO:0004065,GO:0004098,GO:0004423,GO:0004773,GO:0005795,GO:0008449,GO:0008484,GO:0014846,GO:0016167,GO:0016250,GO:0016826,GO:0030207,GO:0031974,GO:0035860,GO:0042340,GO:0043233,GO:0043890,GO:0044437,GO:0061580,GO:0061582,
TC:0000912	12	16.000000	GO:0032446,GO:0033146,GO:0070647,GO:0071460,GO:0071566,GO:0071567,GO:0071568,GO:0071569,GO:1903719,GO:1903721,GO:1990564,GO:1990592,
TC:0000913	29	16.000000	GO:0000242,GO:0001669,GO:0002199,GO:0005813,GO:0005832,GO:0006457,GO:0006458,GO:0007021,GO:0007023,GO:0007339,GO:0008037,GO:0009988,GO:0016272,GO:0034454,GO:0035036,GO:0042000,GO:0044053,GO:0044417,GO:0044450,GO:0051082,GO:0051083,GO:0051084,GO:0051087,GO:0051808,GO:0051836,GO:0061485,GO:0070695,GO:0072668,GO:0090222,
TC:0000914	56	16.000000	GO:0000009,GO:0000030,GO:0000026,GO:0000033,GO:0003830,GO:0003835,GO:0003836,GO:0004306,GO:0004376,GO:0004377,GO:0004378,GO:0004465,GO:0004578,GO:0004583,GO:0004653,GO:0006486,GO:0006487,GO:0006488,GO:0006490,GO:0006493,GO:0008118,GO:0008653,GO:0008781,GO:0009103,GO:0016266,GO:0016757,GO:0018146,GO:0018193,GO:0018196,GO:0018242,GO:0018243,GO:0018279,GO:0019187,GO:0033164,GO:0033577,GO:0042281,GO:…
TC:0000915	22	16.000000	GO:0001792,GO:0001791,GO:0002414,GO:0002415,GO:0002416,GO:0002412,GO:0005765,GO:0005774,GO:0010008,GO:0019770,GO:0030881,GO:0030882,GO:0030883,GO:0030884,GO:0033218,GO:0042277,GO:0044440,GO:0045056,GO:0048003,GO:0048006,GO:0048007,GO:0048211,
TC:0000916	15	16.000000	GO:0003050,GO:0004175,GO:0004252,GO:0006627,GO:0008236,GO:0016485,GO:0017171,GO:0030070,GO:0030133,GO:0034230,GO:0034231,GO:0042222,GO:0042720,GO:0050720,GO:0051604,
TC:0000917	49	16.000000	GO:0000118,GO:0000786,GO:0000788,GO:0006334,GO:0006335,GO:0006336,GO:0008622,GO:0008623,GO:0010286,GO:0016581,GO:0016584,GO:0016589,GO:0016590,GO:0031010,GO:0031055,GO:0031213,GO:0031508,GO:0031779,GO:0031780,GO:0031781,GO:0031782,GO:0031783,GO:0033186,GO:0034080,GO:0034508,GO:0034723,GO:0034724,GO:0034728,GO:0040030,GO:0043035,GO:0043240,GO:0043486,GO:0044427,GO:0044815,GO:0065004,GO:0070176,GO:…
TC:0000918	9	16.000000	GO:0006601,GO:0008112,GO:0014813,GO:0015067,GO:0015068,GO:0030731,GO:0031099,GO:0031104,GO:1990384,
TC:0000919	15	16.000000	GO:0001077,GO:0001228,GO:0002932,GO:0007517,GO:0008597,GO:0014707,GO:0031987,GO:0033687,GO:0035426,GO:0048534,GO:0048539,GO:0048625,GO:0060435,GO:0060668,GO:0060764,
TC:0000920	43	16.000000	GO:0001405,GO:0002083,GO:0002094,GO:0000010,GO:0003880,GO:0004324,GO:0004395,GO:0004499,GO:0004671,GO:0004719,GO:0005759,GO:0006481,GO:0006743,GO:0006744,GO:0008169,GO:0008171,GO:0008425,GO:0008689,GO:0010340,GO:0010420,GO:0015039,GO:0016730,GO:0016731,GO:0019898,GO:0030150,GO:0030580,GO:0031312,GO:0031314,GO:0031315,GO:0034899,GO:0043430,GO:0044283,GO:0044595,GO:0044596,GO:0047293,GO:0050347,GO:…
TC:0000921	9	16.000000	GO:0004965,GO:0030425,GO:0038037,GO:0038038,GO:0038039,GO:0038042,GO:0043005,GO:0097648,GO:0098797,
TC:0000922	7	16.000000	GO:0000902,GO:0003414,GO:0003422,GO:0003429,GO:0009887,GO:0032989,GO:0090171,
TC:0000923	56	16.000000	GO:0004129,GO:0004161,GO:0004310,GO:0004311,GO:0004337,GO:0004659,GO:0005743,GO:0005746,GO:0005750,GO:0005751,GO:0006091,GO:0006122,GO:0006123,GO:0006784,GO:0008121,GO:0008299,GO:0008495,GO:0008535,GO:0009055,GO:0010257,GO:0015002,GO:0016114,GO:0016126,GO:0016675,GO:0016676,GO:0016679,GO:0016681,GO:0016765,GO:0017004,GO:0019646,GO:0019866,GO:0021539,GO:0021548,GO:0022900,GO:0022904,GO:0031966,GO:…
TC:0000924	31	16.000000	GO:0000022,GO:0000281,GO:0000912,GO:0000915,GO:0000917,GO:0005547,GO:0009826,GO:0014839,GO:0017048,GO:0030496,GO:0030865,GO:0030866,GO:0031234,GO:0032465,GO:0032467,GO:0032506,GO:0034501,GO:0034506,GO:0043015,GO:0044837,GO:0048365,GO:0051231,GO:0051233,GO:0051255,GO:0051256,GO:0072356,GO:0090529,GO:0097149,GO:1902410,GO:1903047,GO:1990023,
TC:0000925	70	16.000000	GO:0000124,GO:0000153,GO:0004197,GO:0004843,GO:0005225,GO:0005784,GO:0008234,GO:0015105,GO:0016578,GO:0016579,GO:0019783,GO:0019785,GO:0030433,GO:0030868,GO:0031593,GO:0032089,GO:0032182,GO:0035517,GO:0035520,GO:0035521,GO:0035522,GO:0035523,GO:0035616,GO:0035871,GO:0036459,GO:0043130,GO:0044313,GO:0045048,GO:0048386,GO:0048388,GO:0050747,GO:0060254,GO:0060262,GO:0061136,GO:0061578,GO:0061649,GO:…
TC:0000926	13	16.000000	GO:0003924,GO:0005525,GO:0006891,GO:0007265,GO:0018125,GO:0030008,GO:0034067,GO:0034498,GO:0042147,GO:0048193,GO:0070381,GO:0097494,GO:1990071,
TC:0000927	5	16.000000	GO:0007623,GO:0008142,GO:0044128,GO:0044148,GO:0072539,
TC:0000928	138	16.000000	GO:0000235,GO:0002001,GO:0004713,GO:0004714,GO:0005003,GO:0005004,GO:0005005,GO:0005030,GO:0005163,GO:0005166,GO:0005796,GO:0005798,GO:0006465,GO:0007354,GO:0007409,GO:0008038,GO:0008090,GO:0008191,GO:0008488,GO:0010465,GO:0010576,GO:0010769,GO:0010770,GO:0010975,GO:0010976,GO:0014013,GO:0017187,GO:0018108,GO:0018212,GO:0018214,GO:0019056,GO:0019082,GO:0019199,GO:0019838,GO:0021540,GO:0021730,GO:…
TC:0000929	162	16.000000	GO:0000015,GO:0000220,GO:0003872,GO:0003873,GO:0003939,GO:0003957,GO:0004331,GO:0004332,GO:0004335,GO:0004340,GO:0004345,GO:0004347,GO:0004367,GO:0004368,GO:0004370,GO:0004371,GO:0004396,GO:0004448,GO:0004449,GO:0004450,GO:0004454,GO:0004616,GO:0004634,GO:0004743,GO:0004747,GO:0004750,GO:0004751,GO:0004801,GO:0004802,GO:0004807,GO:0004856,GO:0005534,GO:0005536,GO:0005945,GO:0005975,GO:0005996,GO:…
TC:0000930	24	16.000000	GO:0005521,GO:0005635,GO:0005638,GO:0005869,GO:0007084,GO:0007097,GO:0007163,GO:0008117,GO:0010761,GO:0030951,GO:0031022,GO:0031468,GO:0031965,GO:0031967,GO:0031975,GO:0031981,GO:0035105,GO:0040023,GO:0051457,GO:0071595,GO:0072595,GO:0090286,GO:0090292,GO:1903118,
TC:0000931	21	16.000000	GO:0004967,GO:0004994,GO:0009725,GO:0010243,GO:0032870,GO:0038169,GO:0038170,GO:0043434,GO:0043627,GO:0048545,GO:0071375,GO:0071396,GO:0071407,GO:0071417,GO:0071495,GO:0097305,GO:1901652,GO:1901653,GO:1901698,GO:1901699,GO:1901701,
TC:0000932	20	16.000000	GO:0004904,GO:0004905,GO:0004906,GO:0005802,GO:0006892,GO:0006895,GO:0019955,GO:0019961,GO:0019962,GO:0019964,GO:0030139,GO:0030970,GO:0031984,GO:0032527,GO:0035526,GO:0036501,GO:0042175,GO:0090387,GO:0098791,GO:1990390,
TC:0000933	12	16.000000	GO:0000139,GO:0004380,GO:0004381,GO:0008378,GO:0008457,GO:0008499,GO:0016263,GO:0044431,GO:0047256,GO:0047273,GO:0047915,GO:0048531,
TC:0000934	26	16.000000	GO:0001731,GO:0001732,GO:0002151,GO:0002183,GO:0002190,GO:0002192,GO:0003724,GO:0003743,GO:0004004,GO:0005852,GO:0006413,GO:0008026,GO:0008135,GO:0008186,GO:0016281,GO:0016282,GO:0032790,GO:0032988,GO:0033290,GO:0070035,GO:0070993,GO:0071541,GO:0097158,GO:0097322,GO:1900259,GO:1900260,
TC:0000935	103	16.000000	GO:0000285,GO:0002279,GO:0002318,GO:0002371,GO:0002372,GO:0002551,GO:0002573,GO:0004697,GO:0004698,GO:0004716,GO:0004900,GO:0004951,GO:0005020,GO:0005944,GO:0006661,GO:0007173,GO:0008543,GO:0009931,GO:0010609,GO:0010857,GO:0010863,GO:0015054,GO:0016303,GO:0016307,GO:0016308,GO:0016309,GO:0016316,GO:0016572,GO:0018107,GO:0018210,GO:0030099,GO:0031532,GO:0031666,GO:0031739,GO:0031741,GO:0032252,GO:…
TC:0000936	7	16.000000	GO:0010728,GO:0010729,GO:0010730,GO:0035795,GO:0051051,GO:1901029,GO:1902109,
TC:0000937	29	16.000000	GO:0005905,GO:0006897,GO:0006898,GO:0030117,GO:0030118,GO:0030119,GO:0030120,GO:0030121,GO:0030125,GO:0030128,GO:0030130,GO:0030131,GO:0030132,GO:0030276,GO:0030666,GO:0030669,GO:0030674,GO:0032051,GO:0032588,GO:0035615,GO:0044433,GO:0044599,GO:0048268,GO:0050690,GO:0060090,GO:0071439,GO:0072583,GO:0097539,GO:0098748,
TC:0000938	15	16.000000	GO:0005543,GO:0008289,GO:0008431,GO:0035091,GO:0043325,GO:0046909,GO:0070294,GO:0071976,GO:0072358,GO:0090210,GO:0090212,GO:1900128,GO:1901981,GO:1902936,GO:1903445,
TC:0000939	11	16.000000	GO:0001047,GO:0001544,GO:0001547,GO:0001546,GO:0003006,GO:0007506,GO:0034056,GO:0038052,GO:0048511,GO:0060280,GO:0060743,
TC:0000940	55	16.000000	GO:0000028,GO:0000027,GO:0000447,GO:0000448,GO:0000451,GO:0000453,GO:0000461,GO:0000462,GO:0000463,GO:0000466,GO:0000470,GO:0000472,GO:0000478,GO:0000479,GO:0000480,GO:0000967,GO:0003963,GO:0005055,GO:0005730,GO:0006407,GO:0006409,GO:0007000,GO:0007576,GO:0015935,GO:0017126,GO:0019843,GO:0022613,GO:0022627,GO:0030490,GO:0030529,GO:0030684,GO:0030686,GO:0030687,GO:0030688,GO:0030689,GO:0030692,GO:…
TC:0000941	199	16.000000	GO:0000099,GO:0000101,GO:0003333,GO:0005280,GO:0005283,GO:0005290,GO:0005294,GO:0005298,GO:0005308,GO:0005309,GO:0005310,GO:0005313,GO:0005314,GO:0005315,GO:0005316,GO:0005326,GO:0005328,GO:0005332,GO:0005342,GO:0005343,GO:0005368,GO:0005369,GO:0005416,GO:0005477,GO:0006814,GO:0006820,GO:0006835,GO:0006836,GO:0006842,GO:0006848,GO:0006850,GO:0006858,GO:0006860,GO:0006865,GO:0006867,GO:0006868,GO:…
TC:0000942	168	16.000000	GO:0000303,GO:0000305,GO:0000978,GO:0000979,GO:0000982,GO:0000987,GO:0001078,GO:0001159,GO:0001161,GO:0001162,GO:0001227,GO:0001306,GO:0001315,GO:0001764,GO:0001841,GO:0002065,GO:0002088,GO:0002930,GO:0003069,GO:0003309,GO:0003310,GO:0003311,GO:0003322,GO:0003326,GO:0003327,GO:0003329,GO:0003358,GO:0003359,GO:0004649,GO:0004784,GO:0004796,GO:0007400,GO:0007405,GO:0008331,GO:0009743,GO:0009786,GO:…
TC:0000943	23	16.000000	GO:0001632,GO:0001631,GO:0004561,GO:0004744,GO:0004974,GO:0005502,GO:0006776,GO:0007468,GO:0007601,GO:0009314,GO:0009416,GO:0016859,GO:0032980,GO:0045872,GO:0046548,GO:0047173,GO:0050908,GO:0050953,GO:0050962,GO:0051546,GO:0052884,GO:0052885,GO:0070539,
TC:0000944	51	16.000000	GO:0001984,GO:0003013,GO:0003953,GO:0005766,GO:0006935,GO:0007205,GO:0015643,GO:0030100,GO:0031716,GO:0032059,GO:0032644,GO:0032650,GO:0032724,GO:0032730,GO:0032732,GO:0042330,GO:0042582,GO:0043114,GO:0045123,GO:0045360,GO:0045362,GO:0045779,GO:0045807,GO:0046851,GO:0048246,GO:0050135,GO:0050705,GO:0050717,GO:0050721,GO:0050722,GO:0050725,GO:0050726,GO:0050752,GO:0050754,GO:0050900,GO:0050926,GO:…
TC:0000945	117	16.000000	GO:0000082,GO:0000209,GO:0000278,GO:0000502,GO:0000961,GO:0001554,GO:0002218,GO:0002220,GO:0002223,GO:0002429,GO:0002758,GO:0004298,GO:0004447,GO:0004800,GO:0005010,GO:0005838,GO:0005839,GO:0006511,GO:0006590,GO:0006977,GO:0007346,GO:0008537,GO:0008540,GO:0008541,GO:0009896,GO:0010498,GO:0010499,GO:0010564,GO:0010565,GO:0010948,GO:0010992,GO:0016174,GO:0019773,GO:0019884,GO:0019941,GO:0021888,GO:…
TC:0000946	37	16.000000	GO:0000280,GO:0000806,GO:0001207,GO:0002014,GO:0006986,GO:0007126,GO:0007127,GO:0007140,GO:0007141,GO:0007276,GO:0007281,GO:0007283,GO:0007286,GO:0030174,GO:0030332,GO:0030719,GO:0030849,GO:0031660,GO:0031662,GO:0032298,GO:0033391,GO:0034584,GO:0035755,GO:0035966,GO:0036128,GO:0043186,GO:0048232,GO:0048285,GO:0051037,GO:0051039,GO:0051298,GO:0070194,GO:0071233,GO:0071546,GO:0071547,GO:0071596,GO:…
TC:0000947	12	16.000000	GO:0001666,GO:0001886,GO:0003421,GO:0007566,GO:0010632,GO:0030336,GO:0036293,GO:0060348,GO:0070482,GO:1903402,GO:1903403,GO:2000146,
TC:0000948	31	16.000000	GO:0000289,GO:0000290,GO:0001224,GO:0001226,GO:0004535,GO:0010603,GO:0010606,GO:0010607,GO:0016458,GO:0019046,GO:0030014,GO:0031047,GO:0031087,GO:0031251,GO:0033962,GO:0035194,GO:0035195,GO:0035331,GO:0035770,GO:0036245,GO:0036464,GO:0042994,GO:0051959,GO:0070481,GO:0070966,GO:0097433,GO:1901361,GO:1903231,GO:2000325,GO:2000326,GO:2000327,
TC:0000949	17	16.000000	GO:0004920,GO:0008588,GO:0008592,GO:0019969,GO:0032002,GO:0032003,GO:0034342,GO:0038167,GO:0038168,GO:0043381,GO:0045343,GO:0045345,GO:0045381,GO:0045751,GO:0046822,GO:1900180,GO:1901223,
TC:0000950	9	16.000000	GO:0001075,GO:0004999,GO:0005667,GO:0005672,GO:0035102,GO:0045137,GO:0046545,GO:0051123,GO:0060244,
TC:0000951	55	16.000000	GO:0000182,GO:0000126,GO:0000990,GO:0000994,GO:0000995,GO:0001007,GO:0001016,GO:0001025,GO:0001026,GO:0001030,GO:0001031,GO:0001032,GO:0001156,GO:0001936,GO:0001938,GO:0000127,GO:0005942,GO:0006294,GO:0006359,GO:0006383,GO:0008361,GO:0009301,GO:0009303,GO:0009304,GO:0009408,GO:0016480,GO:0019185,GO:0031929,GO:0031931,GO:0031998,GO:0032233,GO:0035363,GO:0038201,GO:0042308,GO:0042790,GO:0042791,GO:…
TC:0000952	155	16.000000	GO:0000103,GO:0000062,GO:0000823,GO:0000824,GO:0000827,GO:0000828,GO:0000831,GO:0000832,GO:0002316,GO:0003857,GO:0003975,GO:0003985,GO:0003986,GO:0003988,GO:0004020,GO:0004027,GO:0004062,GO:0004140,GO:0004169,GO:0004300,GO:0004304,GO:0004419,GO:0004582,GO:0004594,GO:0004595,GO:0004632,GO:0004633,GO:0004779,GO:0004781,GO:0005504,GO:0005782,GO:0006477,GO:0006478,GO:0006635,GO:0006699,GO:0006700,GO:…
TC:0000953	9	16.000000	GO:0004874,GO:0017162,GO:0033235,GO:0043433,GO:0051090,GO:0061665,GO:1900039,GO:1902071,GO:1902073,
TC:0000954	22	16.000000	GO:0003847,GO:0004620,GO:0004622,GO:0004767,GO:0006660,GO:0006685,GO:0009395,GO:0016298,GO:0016788,GO:0031161,GO:0034441,GO:0034638,GO:0042160,GO:0042161,GO:0044712,GO:0046338,GO:0046475,GO:0047179,GO:0047391,GO:0047499,GO:0050290,GO:0052689,
TC:0000955	44	16.000000	GO:0000151,GO:0001578,GO:0003353,GO:0004835,GO:0004842,GO:0005171,GO:0007288,GO:0016567,GO:0016881,GO:0018094,GO:0018095,GO:0018169,GO:0019787,GO:0019788,GO:0030891,GO:0031461,GO:0031462,GO:0031463,GO:0031464,GO:0031465,GO:0031466,GO:0031467,GO:0031625,GO:0032053,GO:0035082,GO:0035498,GO:0035499,GO:0042787,GO:0043224,GO:0044389,GO:0045116,GO:0045183,GO:0047730,GO:0051013,GO:0061630,GO:0061659,GO:…
TC:0000956	59	16.000000	GO:0001896,GO:0004198,GO:0004512,GO:0004617,GO:0004647,GO:0004648,GO:0004733,GO:0005365,GO:0005367,GO:0006020,GO:0006021,GO:0006564,GO:0008254,GO:0008441,GO:0008478,GO:0008614,GO:0008615,GO:0008817,GO:0008934,GO:0009235,GO:0009236,GO:0009443,GO:0014717,GO:0014718,GO:0015798,GO:0015889,GO:0016872,GO:0019310,GO:0030955,GO:0031247,GO:0031402,GO:0031403,GO:0031420,GO:0032361,GO:0033883,GO:0034224,GO:…
TC:0000957	70	16.000000	GO:0001501,GO:0001502,GO:0001503,GO:0001957,GO:0002776,GO:0002777,GO:0002779,GO:0002780,GO:0003431,GO:0003433,GO:0005201,GO:0005581,GO:0005582,GO:0005583,GO:0005584,GO:0005585,GO:0005586,GO:0005587,GO:0005588,GO:0005589,GO:0005590,GO:0005591,GO:0005592,GO:0005593,GO:0005594,GO:0005595,GO:0005596,GO:0005597,GO:0005598,GO:0005600,GO:0005788,GO:0022411,GO:0022617,GO:0030020,GO:0030198,GO:0030199,GO:…
TC:0000958	148	16.000000	GO:0001847,GO:0001848,GO:0001851,GO:0001855,GO:0001856,GO:0001861,GO:0001868,GO:0001869,GO:0001971,GO:0002071,GO:0002176,GO:0002430,GO:0002448,GO:0002673,GO:0002713,GO:0002890,GO:0002920,GO:0002921,GO:0002923,GO:0002924,GO:0004621,GO:0004630,GO:0004875,GO:0004876,GO:0004877,GO:0004878,GO:0004918,GO:0004942,GO:0004943,GO:0004944,GO:0005741,GO:0006507,GO:0006919,GO:0008637,GO:0008656,GO:0009746,GO:…
TC:0000959	4	16.000000	GO:0030387,GO:0030389,GO:0030393,GO:0030855,
TC:0000960	13	16.000000	GO:0005092,GO:0005093,GO:0005094,GO:0005096,GO:0008047,GO:0017016,GO:0017137,GO:0030695,GO:0031267,GO:0051020,GO:0055107,GO:0060589,GO:1902018,
TC:0000961	67	16.000000	GO:0001786,GO:0005544,GO:0006887,GO:0006904,GO:0007009,GO:0008021,GO:0009306,GO:0012506,GO:0014848,GO:0014849,GO:0016079,GO:0016188,GO:0017158,GO:0019002,GO:0022406,GO:0030658,GO:0030659,GO:0030662,GO:0030665,GO:0030672,GO:0030897,GO:0031045,GO:0031313,GO:0031338,GO:0031339,GO:0031630,GO:0032482,GO:0032889,GO:0032940,GO:0033263,GO:0035272,GO:0035542,GO:0035543,GO:0035544,GO:0035773,GO:0036465,GO:…
TC:0000962	47	16.000000	GO:0000428,GO:0001054,GO:0001055,GO:0001056,GO:0001192,GO:0001193,GO:0001605,GO:0001635,GO:0001653,GO:0003899,GO:0004948,GO:0005665,GO:0005666,GO:0005736,GO:0006171,GO:0006352,GO:0006353,GO:0006354,GO:0006367,GO:0006384,GO:0006385,GO:0006386,GO:0008420,GO:0008528,GO:0008565,GO:0009360,GO:0009452,GO:0016591,GO:0019827,GO:0030880,GO:0032841,GO:0034062,GO:0034587,GO:0035019,GO:0036031,GO:0036260,GO:…
TC:0000963	318	16.000000	GO:0000155,GO:0000160,GO:0000035,GO:0001508,GO:0001671,GO:0002026,GO:0002027,GO:0002028,GO:0003012,GO:0003064,GO:0004115,GO:0004362,GO:0004364,GO:0004673,GO:0005218,GO:0005242,GO:0005246,GO:0005249,GO:0005250,GO:0005251,GO:0005267,GO:0005388,GO:0005391,GO:0005432,GO:0005451,GO:0005513,GO:0005890,GO:0005891,GO:0006813,GO:0006816,GO:0006880,GO:0006937,GO:0006942,GO:0008016,GO:0008043,GO:0008076,GO:…
TC:0000964	116	16.000000	GO:0002159,GO:0002934,GO:0003165,GO:0003223,GO:0003366,GO:0004676,GO:0005178,GO:0005199,GO:0005518,GO:0005911,GO:0005912,GO:0005913,GO:0005915,GO:0005916,GO:0005924,GO:0005925,GO:0005927,GO:0007016,GO:0007043,GO:0007044,GO:0007160,GO:0007229,GO:0016328,GO:0016337,GO:0021986,GO:0030055,GO:0030056,GO:0030057,GO:0031589,GO:0033341,GO:0033342,GO:0033343,GO:0033627,GO:0033631,GO:0034113,GO:0034329,GO:…
TC:0000965	34	16.000000	GO:0004112,GO:0004113,GO:0004114,GO:0004117,GO:0004118,GO:0004119,GO:0004692,GO:0005222,GO:0006198,GO:0008081,GO:0009214,GO:0014074,GO:0017071,GO:0019001,GO:0030033,GO:0030551,GO:0030552,GO:0030553,GO:0032045,GO:0032486,GO:0032528,GO:0032561,GO:0034066,GO:0042578,GO:0046058,GO:0046069,GO:0046683,GO:0047555,GO:0048101,GO:0061028,GO:0070305,GO:0071321,GO:1902804,GO:2000301,
TC:0000966	22	16.000000	GO:0000302,GO:0004415,GO:0005540,GO:0010764,GO:0016320,GO:0019207,GO:0019887,GO:0030292,GO:0030294,GO:0033906,GO:0034423,GO:0036398,GO:0036399,GO:0036481,GO:0043276,GO:0050851,GO:0050852,GO:0051645,GO:0051683,GO:0051896,GO:0071493,GO:0090168,
TC:0000967	10	16.000000	GO:0000086,GO:0000308,GO:0005882,GO:0007417,GO:0007420,GO:0030842,GO:0030844,GO:0044839,GO:0045108,GO:0045111,
TC:0000968	17	16.000000	GO:0004971,GO:0005545,GO:0005969,GO:0006948,GO:0008328,GO:0015277,GO:0016189,GO:0032281,GO:0032983,GO:0043197,GO:0043235,GO:0044308,GO:0044309,GO:0045234,GO:1902897,GO:1990698,GO:2000312,
TC:0000969	92	16.000000	GO:0000726,GO:0000793,GO:0001675,GO:0002244,GO:0002328,GO:0002521,GO:0002568,GO:0002681,GO:0003167,GO:0004882,GO:0005958,GO:0006266,GO:0006303,GO:0008301,GO:0016886,GO:0017145,GO:0019043,GO:0019061,GO:0021542,GO:0021761,GO:0021849,GO:0021873,GO:0030098,GO:0030223,GO:0030284,GO:0030331,GO:0030851,GO:0030852,GO:0030854,GO:0030879,GO:0032274,GO:0032275,GO:0032696,GO:0032807,GO:0033151,GO:0033152,GO:…
TC:0000970	17	16.000000	GO:0000117,GO:0001206,GO:0008582,GO:0016602,GO:0042078,GO:0043523,GO:0045202,GO:0045600,GO:0048133,GO:0071340,GO:0098722,GO:0098728,GO:1900073,GO:1900075,GO:1901214,GO:2000539,GO:2000541,
TC:0000971	85	16.000000	GO:0005042,GO:0005929,GO:0005952,GO:0007227,GO:0007507,GO:0008013,GO:0008020,GO:0008347,GO:0009954,GO:0010573,GO:0010625,GO:0016592,GO:0017053,GO:0021508,GO:0021514,GO:0021766,GO:0021775,GO:0021776,GO:0021795,GO:0021798,GO:0021799,GO:0021801,GO:0021846,GO:0021852,GO:0021885,GO:0021910,GO:0021914,GO:0021965,GO:0022012,GO:0022018,GO:0022030,GO:0030222,GO:0030318,GO:0030324,GO:0030380,GO:0030991,GO:…
TC:0000972	21	16.000000	GO:0004346,GO:0005436,GO:0009673,GO:0015119,GO:0015143,GO:0015152,GO:0015320,GO:0015712,GO:0015747,GO:0015760,GO:0016324,GO:0019428,GO:0019628,GO:0033500,GO:0035435,GO:0042593,GO:0046415,GO:0050309,GO:0090416,GO:1901702,GO:2001142,
TC:0000973	86	16.000000	GO:0000803,GO:0001741,GO:0001766,GO:0002831,GO:0004704,GO:0004869,GO:0005876,GO:0006722,GO:0007051,GO:0007052,GO:0008384,GO:0008569,GO:0009400,GO:0009898,GO:0010466,GO:0010939,GO:0010951,GO:0014876,GO:0019742,GO:0019784,GO:0019911,GO:0023035,GO:0030887,GO:0031580,GO:0033183,GO:0033615,GO:0035631,GO:0035644,GO:0038061,GO:0039531,GO:0039532,GO:0039533,GO:0039534,GO:0039535,GO:0039536,GO:0042255,GO:…
TC:0000974	5	16.000000	GO:0007005,GO:0030956,GO:0032543,GO:0050567,GO:0070681,
TC:0000975	43	16.000000	GO:0000045,GO:0000306,GO:0002640,GO:0002642,GO:0005773,GO:0005776,GO:0007033,GO:0009991,GO:0010506,GO:0010508,GO:0016358,GO:0021535,GO:0021589,GO:0021686,GO:0021813,GO:0021932,GO:0021933,GO:0021942,GO:0031175,GO:0031667,GO:0031668,GO:0031669,GO:0033622,GO:0034045,GO:0034273,GO:0034448,GO:0034663,GO:0034975,GO:0035973,GO:0042594,GO:0048671,GO:0060904,GO:0070969,GO:0071496,GO:0097629,GO:0097632,GO:…
TC:0000976	266	16.000000	GO:0000003,GO:0000041,GO:0000064,GO:0000066,GO:0000293,GO:0000940,GO:0000942,GO:0001587,GO:0001807,GO:0001809,GO:0001825,GO:0002007,GO:0002081,GO:0002369,GO:0002455,GO:0002532,GO:0003029,GO:0003032,GO:0003909,GO:0003910,GO:0004176,GO:0004993,GO:0004998,GO:0005183,GO:0005287,GO:0005289,GO:0005292,GO:0005375,GO:0005381,GO:0005384,GO:0005385,GO:0005507,GO:0005770,GO:0005771,GO:0006273,GO:0006288,GO:…
TC:0000977	7	16.000000	GO:0003025,GO:0005578,GO:0005614,GO:0007608,GO:0021563,GO:0021564,GO:1901681,
TC:0000978	24	16.000000	GO:0000159,GO:0001754,GO:0004864,GO:0007518,GO:0007525,GO:0007527,GO:0008601,GO:0008995,GO:0014908,GO:0019212,GO:0034047,GO:0043503,GO:0046530,GO:0048638,GO:0051722,GO:0051723,GO:0061061,GO:0090249,GO:1901229,GO:1901231,GO:1901232,GO:1901233,GO:2000052,GO:2000096,
TC:0000979	54	16.000000	GO:0000323,GO:0002228,GO:0002347,GO:0002357,GO:0002418,GO:0002576,GO:0005740,GO:0005764,GO:0006896,GO:0007041,GO:0008626,GO:0030278,GO:0030279,GO:0030502,GO:0031093,GO:0031214,GO:0032025,GO:0032439,GO:0033364,GO:0033370,GO:0033371,GO:0033373,GO:0033377,GO:0033379,GO:0033382,GO:0034774,GO:0035694,GO:0035695,GO:0035717,GO:0036363,GO:0042267,GO:0042588,GO:0042599,GO:0043321,GO:0043323,GO:0044194,GO:…
TC:0000980	27	16.000000	GO:0000173,GO:0001923,GO:0002337,GO:0004435,GO:0004629,GO:0004947,GO:0005128,GO:0005135,GO:0008015,GO:0018105,GO:0021700,GO:0030676,GO:0031386,GO:0043249,GO:0046578,GO:0046579,GO:0047484,GO:0048469,GO:0050429,GO:0051056,GO:0051057,GO:1902218,GO:1902219,GO:1902238,GO:1902239,GO:1902250,GO:1902251,
TC:0000981	33	16.000000	GO:0002017,GO:0003845,GO:0003854,GO:0004165,GO:0004452,GO:0004507,GO:0004509,GO:0004769,GO:0006704,GO:0006705,GO:0006713,GO:0008211,GO:0008212,GO:0008332,GO:0010035,GO:0010038,GO:0010045,GO:0016860,GO:0016863,GO:0032341,GO:0032342,GO:0034650,GO:0034651,GO:0035865,GO:0047012,GO:0047016,GO:0047783,GO:0050992,GO:0050993,GO:0061400,GO:0070524,GO:0071241,GO:0071248,
TC:0000982	97	16.000000	GO:0000247,GO:0000785,GO:0000790,GO:0000980,GO:0001076,GO:0001085,GO:0001103,GO:0001158,GO:0001832,GO:0001835,GO:0003407,GO:0003886,GO:0003908,GO:0005726,GO:0006337,GO:0006338,GO:0007068,GO:0007070,GO:0008608,GO:0009008,GO:0010424,GO:0010663,GO:0010666,GO:0016514,GO:0016605,GO:0030218,GO:0030518,GO:0030521,GO:0030900,GO:0030957,GO:0031063,GO:0031134,GO:0031390,GO:0031491,GO:0031571,GO:0032116,GO:…
TC:0000983	11	16.000000	GO:0000338,GO:0001830,GO:0003365,GO:0005923,GO:0008180,GO:0010388,GO:0016338,GO:0035329,GO:0043532,GO:0070160,GO:1902459,
TC:0000984	444	16.000000	GO:0000702,GO:0000703,GO:0001821,GO:0001829,GO:0002055,GO:0002060,GO:0002069,GO:0002189,GO:0002313,GO:0002314,GO:0002335,GO:0002634,GO:0002636,GO:0002902,GO:0002903,GO:0002905,GO:0002906,GO:0003876,GO:0003883,GO:0003905,GO:0003906,GO:0003921,GO:0003922,GO:0003938,GO:0003999,GO:0004000,GO:0004001,GO:0004017,GO:0004127,GO:0004138,GO:0004167,GO:0004170,GO:0004385,GO:0004422,GO:0004550,GO:0004645,GO:…
TC:0000985	94	16.000000	GO:0000421,GO:0001928,GO:0001961,GO:0002230,GO:0002282,GO:0002756,GO:0003373,GO:0003374,GO:0003692,GO:0003726,GO:0005121,GO:0005132,GO:0007249,GO:0008063,GO:0009597,GO:0009615,GO:0016495,GO:0019867,GO:0030050,GO:0031349,GO:0031968,GO:0032479,GO:0032481,GO:0032484,GO:0032606,GO:0032607,GO:0032608,GO:0032635,GO:0032640,GO:0032727,GO:0034124,GO:0034126,GO:0034127,GO:0034138,GO:0034154,GO:0034158,GO:…
TC:0000986	5	16.000000	GO:0015095,GO:0015693,GO:0072546,GO:0097630,GO:0097631,
TC:0000987	32	16.000000	GO:0002931,GO:0004862,GO:0007113,GO:0008379,GO:0008427,GO:0008785,GO:0010858,GO:0019781,GO:0030291,GO:0031293,GO:0034164,GO:0034499,GO:0038163,GO:0038164,GO:0042500,GO:0043000,GO:0044322,GO:0045648,GO:0045652,GO:0045653,GO:0045654,GO:0071944,GO:0071955,GO:0072706,GO:0072707,GO:1901534,GO:1904211,GO:2000174,GO:2000176,GO:2000254,GO:2000255,GO:2000256,
TC:0000988	9	16.000000	GO:0008511,GO:0009791,GO:0021858,GO:0035264,GO:0040007,GO:0045795,GO:0047598,GO:0048589,GO:0070634,
TC:0000989	16	16.000000	GO:0000210,GO:0004081,GO:0004551,GO:0005044,GO:0006742,GO:0008796,GO:0008803,GO:0019364,GO:0019677,GO:0030504,GO:0030505,GO:0033735,GO:0035529,GO:0047710,GO:0070287,GO:0072526,
TC:0000990	53	16.000000	GO:0003951,GO:0003993,GO:0004082,GO:0004083,GO:0004309,GO:0004427,GO:0004446,GO:0004470,GO:0004471,GO:0004473,GO:0004619,GO:0005452,GO:0005497,GO:0006108,GO:0006741,GO:0006797,GO:0006798,GO:0007285,GO:0008510,GO:0008948,GO:0008969,GO:0009590,GO:0015252,GO:0016615,GO:0016866,GO:0016868,GO:0030060,GO:0030171,GO:0034416,GO:0034417,GO:0035445,GO:0035971,GO:0043012,GO:0043020,GO:0043456,GO:0045113,GO:…
TC:0000991	15	16.000000	GO:0002947,GO:0035037,GO:0036503,GO:0050826,GO:0051865,GO:0055038,GO:0070417,GO:0070552,GO:0070936,GO:0071497,GO:0071629,GO:0072572,GO:1900118,GO:2001270,GO:2001271,
TC:0000992	9	16.000000	GO:0004911,GO:0004913,GO:0004917,GO:0019221,GO:0019976,GO:0019982,GO:0038110,GO:0038111,GO:0098552,
TC:0000993	59	16.000000	GO:0001581,GO:0003026,GO:0005216,GO:0005244,GO:0005248,GO:0005252,GO:0005261,GO:0005262,GO:0005272,GO:0008381,GO:0008627,GO:0009266,GO:0009268,GO:0009581,GO:0009582,GO:0009612,GO:0010446,GO:0010447,GO:0015232,GO:0015267,GO:0015280,GO:0015439,GO:0015688,GO:0015891,GO:0016048,GO:0022803,GO:0022832,GO:0022833,GO:0022836,GO:0022838,GO:0022840,GO:0022841,GO:0022842,GO:0030001,GO:0030322,GO:0033040,GO:…
TC:0000994	19	16.000000	GO:0004222,GO:0017124,GO:0031257,GO:0031259,GO:0034097,GO:0034239,GO:0034241,GO:0034612,GO:0051088,GO:0051089,GO:0060142,GO:0060143,GO:0061430,GO:0071345,GO:0072674,GO:0072675,GO:0090290,GO:0097038,GO:0097197,
TC:0000995	430	16.000000	GO:0000719,GO:0001588,GO:0001591,GO:0001595,GO:0001604,GO:0001696,GO:0001697,GO:0001698,GO:0001616,GO:0001963,GO:0001965,GO:0001976,GO:0001991,GO:0002033,GO:0002035,GO:0002438,GO:0002790,GO:0002791,GO:0002792,GO:0002793,GO:0003352,GO:0003904,GO:0003913,GO:0003914,GO:0004611,GO:0004613,GO:0004726,GO:0004903,GO:0004945,GO:0004952,GO:0004966,GO:0004969,GO:0004977,GO:0004979,GO:0004985,GO:0004995,GO:…
TC:0000996	120	16.000000	GO:0000271,GO:0001517,GO:0001537,GO:0001888,GO:0004363,GO:0004601,GO:0004602,GO:0005104,GO:0006022,GO:0006023,GO:0006024,GO:0006029,GO:0006749,GO:0006790,GO:0006982,GO:0008146,GO:0008160,GO:0008194,GO:0008375,GO:0008376,GO:0008430,GO:0008459,GO:0008467,GO:0008532,GO:0008955,GO:0009100,GO:0009101,GO:0009608,GO:0009609,GO:0014843,GO:0014904,GO:0015012,GO:0015014,GO:0015015,GO:0015016,GO:0015018,GO:…
TC:0000997	70	16.000000	GO:0001778,GO:0004656,GO:0006482,GO:0006910,GO:0008214,GO:0008475,GO:0009585,GO:0016222,GO:0016491,GO:0016577,GO:0017185,GO:0018126,GO:0018208,GO:0018395,GO:0018400,GO:0018401,GO:0019471,GO:0019511,GO:0019797,GO:0019798,GO:0019842,GO:0021592,GO:0021678,GO:0021993,GO:0030867,GO:0031418,GO:0031543,GO:0031544,GO:0031545,GO:0032451,GO:0032452,GO:0032453,GO:0032454,GO:0033169,GO:0033746,GO:0033749,GO:…
TC:0000998	198	16.000000	GO:0000146,GO:0000910,GO:0000921,GO:0001726,GO:0001891,GO:0001931,GO:0001952,GO:0001953,GO:0002093,GO:0002102,GO:0002162,GO:0002625,GO:0003779,GO:0005519,GO:0005826,GO:0005828,GO:0005881,GO:0005884,GO:0005885,GO:0005938,GO:0006509,GO:0006607,GO:0006911,GO:0007015,GO:0007020,GO:0007026,GO:0007079,GO:0008064,GO:0008091,GO:0008107,GO:0008154,GO:0008290,GO:0008352,GO:0008360,GO:0010324,GO:0010458,GO:…
TC:0000999	49	16.000000	GO:0001839,GO:0001942,GO:0003383,GO:0005105,GO:0006931,GO:0007178,GO:0007352,GO:0007369,GO:0007509,GO:0010171,GO:0010172,GO:0010717,GO:0014028,GO:0019828,GO:0021543,GO:0021544,GO:0021882,GO:0021893,GO:0030509,GO:0030617,GO:0031704,GO:0032023,GO:0033291,GO:0034463,GO:0035058,GO:0035090,GO:0045199,GO:0048185,GO:0048318,GO:0048339,GO:0048570,GO:0048598,GO:0060183,GO:0060394,GO:0060825,GO:0070278,GO:…
TC:0001000	158	16.000000	GO:0000212,GO:0000779,GO:0000780,GO:0000796,GO:0000797,GO:0000799,GO:0001662,GO:0001674,GO:0001808,GO:0002115,GO:0002865,GO:0002877,GO:0002878,GO:0002879,GO:0002884,GO:0003418,GO:0003419,GO:0004407,GO:0004597,GO:0005731,GO:0005814,GO:0005819,GO:0006348,GO:0007056,GO:0007057,GO:0007072,GO:0007091,GO:0007100,GO:0007272,GO:0008366,GO:0010507,GO:0010799,GO:0010801,GO:0014065,GO:0016521,GO:0016941,GO:…
TC:0001001	36	16.000000	GO:0001750,GO:0001917,GO:0002046,GO:0005516,GO:0005902,GO:0007605,GO:0016028,GO:0016461,GO:0017160,GO:0030046,GO:0030507,GO:0031477,GO:0031513,GO:0031941,GO:0032029,GO:0032420,GO:0032426,GO:0035845,GO:0036372,GO:0038016,GO:0042491,GO:0045160,GO:0045334,GO:0045494,GO:0050954,GO:0050957,GO:0050973,GO:0060001,GO:0060002,GO:0060088,GO:0060091,GO:0060118,GO:0060122,GO:0060171,GO:0097470,GO:1900748,
TC:0001002	144	16.000000	GO:0001660,GO:0001756,GO:0002209,GO:0002439,GO:0002544,GO:0003094,GO:0003163,GO:0004421,GO:0005149,GO:0005150,GO:0005151,GO:0005152,GO:0005165,GO:0005169,GO:0007214,GO:0007402,GO:0007412,GO:0008052,GO:0008428,GO:0009642,GO:0009644,GO:0009645,GO:0010160,GO:0010996,GO:0014050,GO:0014076,GO:0014822,GO:0019966,GO:0021520,GO:0021767,GO:0030010,GO:0030097,GO:0030547,GO:0030859,GO:0031308,GO:0031309,GO:…
TC:0001003	27	16.000000	GO:0004016,GO:0004383,GO:0007168,GO:0008022,GO:0008048,GO:0008294,GO:0008502,GO:0008613,GO:0009975,GO:0010851,GO:0010852,GO:0010853,GO:0016849,GO:0030249,GO:0030250,GO:0030251,GO:0030824,GO:0030825,GO:0030826,GO:0030827,GO:0030828,GO:0031282,GO:0031283,GO:0031284,GO:0034199,GO:0035003,GO:0097381,
TC:0001004	18	16.000000	GO:0000774,GO:0001680,GO:0004810,GO:0006626,GO:0007007,GO:0008320,GO:0015266,GO:0015450,GO:0042407,GO:0042719,GO:0042780,GO:0045039,GO:0045041,GO:0052927,GO:0052928,GO:0052929,GO:0070585,GO:0072655,
TC:0001005	21	16.000000	GO:0001772,GO:0002064,GO:0002291,GO:0002457,GO:0005142,GO:0010477,GO:0022614,GO:0022884,GO:0030369,GO:0032620,GO:0033227,GO:0034687,GO:0043126,GO:0043128,GO:0044795,GO:0051032,GO:0051033,GO:0060009,GO:0097368,GO:1902463,GO:1904036,
TC:0001006	19	16.000000	GO:0000346,GO:0000347,GO:0000445,GO:0001824,GO:0005688,GO:0006406,GO:0019948,GO:0031510,GO:0032011,GO:0032299,GO:0043008,GO:0044609,GO:0046784,GO:0048297,GO:0060215,GO:0072673,GO:2000001,GO:2000002,GO:2000003,
TC:0001007	130	16.000000	GO:0001948,GO:0002689,GO:0004720,GO:0004890,GO:0005001,GO:0005095,GO:0008045,GO:0008046,GO:0008131,GO:0008401,GO:0008503,GO:0010593,GO:0010631,GO:0010831,GO:0010977,GO:0014036,GO:0014738,GO:0014739,GO:0014910,GO:0014912,GO:0016049,GO:0016103,GO:0016198,GO:0016199,GO:0016576,GO:0016638,GO:0016641,GO:0016917,GO:0018277,GO:0019198,GO:0021615,GO:0021644,GO:0021784,GO:0021793,GO:0021834,GO:0021836,GO:…
TC:0001008	237	16.000000	GO:0000070,GO:0000152,GO:0000189,GO:0000059,GO:0000776,GO:0000815,GO:0000920,GO:0000922,GO:0000813,GO:0001672,GO:0000814,GO:0005137,GO:0005487,GO:0005643,GO:0005680,GO:0005827,GO:0005846,GO:0005868,GO:0005895,GO:0006404,GO:0006408,GO:0006623,GO:0006900,GO:0006997,GO:0006998,GO:0006999,GO:0007032,GO:0007034,GO:0007063,GO:0007077,GO:0007080,GO:0007088,GO:0007093,GO:0007094,GO:0007099,GO:0007174,GO:…
TC:0001009	183	16.000000	GO:0000409,GO:0000411,GO:0000429,GO:0000430,GO:0000431,GO:0000432,GO:0000433,GO:0000435,GO:0000436,GO:0000437,GO:0000741,GO:0001205,GO:0001705,GO:0001956,GO:0001992,GO:0002118,GO:0002121,GO:0002124,GO:0002125,GO:0002153,GO:0002155,GO:0002331,GO:0003131,GO:0003680,GO:0004677,GO:0004865,GO:0004990,GO:0005185,GO:0006323,GO:0006333,GO:0007095,GO:0007344,GO:0007569,GO:0007595,GO:0007621,GO:0007625,GO:…
TC:0001010	160	16.000000	GO:0000038,GO:0000268,GO:0001552,GO:0001579,GO:0003841,GO:0003846,GO:0003881,GO:0003882,GO:0004142,GO:0004144,GO:0004307,GO:0004321,GO:0004366,GO:0004467,GO:0004605,GO:0004623,GO:0005048,GO:0005052,GO:0005053,GO:0005324,GO:0005325,GO:0005777,GO:0005778,GO:0005779,GO:0005811,GO:0006625,GO:0006644,GO:0006650,GO:0006651,GO:0006654,GO:0006655,GO:0006658,GO:0006659,GO:0006662,GO:0006663,GO:0007031,GO:…
TC:0001011	63	16.000000	GO:0000900,GO:0003708,GO:0003729,GO:0003730,GO:0004483,GO:0004886,GO:0006370,GO:0006417,GO:0006448,GO:0008143,GO:0008174,GO:0008190,GO:0008494,GO:0009386,GO:0010494,GO:0010608,GO:0010610,GO:0016246,GO:0016422,GO:0017091,GO:0017130,GO:0017148,GO:0030371,GO:0031053,GO:0032422,GO:0035613,GO:0035925,GO:0036396,GO:0036451,GO:0042835,GO:0043023,GO:0043024,GO:0043273,GO:0043487,GO:0043488,GO:0044323,GO:…
TC:0001012	31	16.000000	GO:0003948,GO:0004066,GO:0004067,GO:0006528,GO:0006529,GO:0006530,GO:0008242,GO:0008798,GO:0015132,GO:0015140,GO:0015301,GO:0015347,GO:0015367,GO:0015635,GO:0015636,GO:0015732,GO:0015742,GO:0015912,GO:0015913,GO:0016323,GO:0016920,GO:0031427,GO:0033345,GO:0034722,GO:0043252,GO:0050152,GO:0070981,GO:0070982,GO:0071714,GO:0071718,GO:0097254,
TC:0001013	546	16.000000	GO:0000295,GO:0001530,GO:0001561,GO:0001773,GO:0001774,GO:0001816,GO:0001818,GO:0001875,GO:0001922,GO:0002037,GO:0002148,GO:0002149,GO:0002221,GO:0002224,GO:0002225,GO:0002227,GO:0002232,GO:0002237,GO:0002238,GO:0002248,GO:0002251,GO:0002274,GO:0002277,GO:0002322,GO:0002367,GO:0002374,GO:0002377,GO:0002381,GO:0002385,GO:0002507,GO:0002513,GO:0002520,GO:0002537,GO:0002579,GO:0002580,GO:0002582,GO:…
TC:0001014	18	16.000000	GO:0000413,GO:0003681,GO:0003755,GO:0005527,GO:0005528,GO:0006463,GO:0007548,GO:0016018,GO:0016853,GO:0021521,GO:0021526,GO:0046661,GO:0060573,GO:0061077,GO:2000287,GO:2000290,GO:2000298,GO:2000299,
TC:0001015	13	16.000000	GO:0000079,GO:0002051,GO:0016973,GO:0021509,GO:0042272,GO:0045736,GO:0048853,GO:0060431,GO:0061011,GO:1904029,GO:1904030,GO:2001049,GO:2001051,
TC:0001016	157	16.000000	GO:0000307,GO:0001618,GO:0001846,GO:0001968,GO:0002317,GO:0002327,GO:0002329,GO:0002368,GO:0002523,GO:0002095,GO:0002840,GO:0002842,GO:0005080,GO:0005245,GO:0005520,GO:0006909,GO:0006921,GO:0007157,GO:0007274,GO:0008305,GO:0009744,GO:0010572,GO:0010738,GO:0010739,GO:0010745,GO:0010869,GO:0010871,GO:0010920,GO:0010924,GO:0010925,GO:0019209,GO:0019907,GO:0019908,GO:0030183,GO:0030260,GO:0030262,GO:…
TC:0001017	275	16.000000	GO:0000266,GO:0000723,GO:0000781,GO:0000782,GO:0000783,GO:0000784,GO:0000820,GO:0001079,GO:0001080,GO:0001302,GO:0001541,GO:0001743,GO:0001776,GO:0001777,GO:0001782,GO:0001783,GO:0001836,GO:0001844,GO:0001946,GO:0002194,GO:0002260,GO:0002262,GO:0002326,GO:0002339,GO:0002352,GO:0002358,GO:0003691,GO:0003705,GO:0003707,GO:0003831,GO:0003945,GO:0004461,GO:0004879,GO:0004887,GO:0005499,GO:0005757,GO:…
TC:0001018	37	16.000000	GO:0004889,GO:0005230,GO:0005231,GO:0005232,GO:0005237,GO:0005892,GO:0007197,GO:0007207,GO:0007268,GO:0015269,GO:0015276,GO:0015464,GO:0016286,GO:0016907,GO:0016933,GO:0016934,GO:0021562,GO:0021771,GO:0022824,GO:0022834,GO:0022835,GO:0022848,GO:0022894,GO:0030021,GO:0030197,GO:0030345,GO:0035095,GO:0044456,GO:0045211,GO:0046541,GO:0060005,GO:0060007,GO:0060084,GO:0060304,GO:0097060,GO:1903048,GO:…
TC:0001019	176	16.000000	GO:0000060,GO:0001758,GO:0001785,GO:0003865,GO:0003955,GO:0003960,GO:0004022,GO:0004024,GO:0004030,GO:0004032,GO:0004033,GO:0004163,GO:0004168,GO:0004303,GO:0004341,GO:0004357,GO:0004365,GO:0004496,GO:0004631,GO:0004745,GO:0004956,GO:0004958,GO:0005503,GO:0006064,GO:0006067,GO:0006068,GO:0006069,GO:0006489,GO:0006692,GO:0006693,GO:0006694,GO:0006710,GO:0006720,GO:0006721,GO:0006750,GO:0008106,GO:…
TC:0001020	142	16.000000	GO:0000002,GO:0000439,GO:0000717,GO:0001884,GO:0002134,GO:0002135,GO:0001401,GO:0003827,GO:0003974,GO:0003977,GO:0003978,GO:0003979,GO:0003983,GO:0004034,GO:0004342,GO:0004343,GO:0004360,GO:0004610,GO:0004614,GO:0004652,GO:0005338,GO:0005456,GO:0005459,GO:0005461,GO:0005462,GO:0005464,GO:0005675,GO:0005914,GO:0006002,GO:0006011,GO:0006012,GO:0006040,GO:0006041,GO:0006042,GO:0006043,GO:0006044,GO:…
TC:0001021	288	16.000000	GO:0000012,GO:0000183,GO:0000407,GO:0000422,GO:0000720,GO:0000731,GO:0000733,GO:0000791,GO:0000792,GO:0000805,GO:0000930,GO:0000931,GO:0001046,GO:0001135,GO:0001542,GO:0001678,GO:0001739,GO:0001740,GO:0001780,GO:0002039,GO:0003017,GO:0003950,GO:0003956,GO:0004666,GO:0004839,GO:0005146,GO:0005637,GO:0005677,GO:0005719,GO:0005720,GO:0005721,GO:0005724,GO:0006282,GO:0006290,GO:0006342,GO:0006343,GO:…
TC:0001022	109	16.000000	GO:0001954,GO:0002538,GO:0002540,GO:0003810,GO:0003840,GO:0004051,GO:0004052,GO:0004463,GO:0004464,GO:0005546,GO:0006631,GO:0006633,GO:0006636,GO:0006646,GO:0006690,GO:0006691,GO:0006801,GO:0007162,GO:0010810,GO:0010811,GO:0010812,GO:0014734,GO:0014834,GO:0016165,GO:0016701,GO:0016702,GO:0016755,GO:0016801,GO:0016803,GO:0019372,GO:0019897,GO:0021683,GO:0030104,GO:0030282,GO:0030313,GO:0031407,GO:…
TC:0001023	89	16.000000	GO:0000972,GO:0001894,GO:0001895,GO:0002246,GO:0004074,GO:0004109,GO:0004325,GO:0004392,GO:0004418,GO:0004655,GO:0004729,GO:0004853,GO:0006063,GO:0006447,GO:0006711,GO:0006778,GO:0006787,GO:0006788,GO:0006789,GO:0009589,GO:0009812,GO:0009813,GO:0010999,GO:0014740,GO:0014806,GO:0014900,GO:0015020,GO:0018160,GO:0019585,GO:0019862,GO:0030212,GO:0030213,GO:0030274,GO:0030350,GO:0032791,GO:0033013,GO:…
TC:0001024	71	16.000000	GO:0001649,GO:0004035,GO:0004312,GO:0004313,GO:0004314,GO:0004315,GO:0004316,GO:0004317,GO:0004319,GO:0004320,GO:0004738,GO:0004739,GO:0004740,GO:0004742,GO:0005967,GO:0006086,GO:0006637,GO:0008144,GO:0008465,GO:0008897,GO:0009922,GO:0010510,GO:0015939,GO:0016295,GO:0016296,GO:0016297,GO:0016417,GO:0016418,GO:0016419,GO:0016420,GO:0016618,GO:0016835,GO:0017018,GO:0017159,GO:0018812,GO:0019171,GO:…
TC:0001025	66	16.000000	GO:0000789,GO:0001939,GO:0001940,GO:0004126,GO:0006211,GO:0006216,GO:0006304,GO:0009410,GO:0009972,GO:0009994,GO:0010528,GO:0010529,GO:0016554,GO:0016706,GO:0018023,GO:0019857,GO:0019858,GO:0030895,GO:0031936,GO:0034751,GO:0034752,GO:0034753,GO:0035510,GO:0035511,GO:0035513,GO:0035514,GO:0035515,GO:0035516,GO:0035552,GO:0035553,GO:0035851,GO:0040029,GO:0042245,GO:0043045,GO:0043734,GO:0044355,GO:…
TC:0001026	53	16.000000	GO:0000270,GO:0001519,GO:0002113,GO:0002114,GO:0000224,GO:0003796,GO:0004018,GO:0004019,GO:0004504,GO:0004567,GO:0004568,GO:0004598,GO:0004908,GO:0004909,GO:0004910,GO:0005011,GO:0006026,GO:0006027,GO:0006030,GO:0006032,GO:0006037,GO:0006516,GO:0008061,GO:0008745,GO:0008843,GO:0009253,GO:0009617,GO:0010383,GO:0010412,GO:0015923,GO:0016019,GO:0016715,GO:0016811,GO:0016842,GO:0016998,GO:0031179,GO:…
TC:0001027	212	16.000000	GO:0000096,GO:0000097,GO:0000098,GO:0001300,GO:0001820,GO:0002070,GO:0003842,GO:0003884,GO:0003941,GO:0003958,GO:0004013,GO:0004021,GO:0004089,GO:0004122,GO:0004123,GO:0004372,GO:0004657,GO:0004760,GO:0004793,GO:0004794,GO:0005353,GO:0006522,GO:0006524,GO:0006534,GO:0006535,GO:0006544,GO:0006545,GO:0006551,GO:0006562,GO:0006563,GO:0006565,GO:0006567,GO:0006751,GO:0006837,GO:0006990,GO:0008271,GO:…
TC:0001028	24	16.000000	GO:0001527,GO:0002079,GO:0004873,GO:0017015,GO:0030023,GO:0030512,GO:0035581,GO:0035582,GO:0035583,GO:0038098,GO:0042007,GO:0043205,GO:0050436,GO:0051235,GO:0060392,GO:0071461,GO:0071694,GO:0090092,GO:0090101,GO:0090287,GO:1900115,GO:1900116,GO:1903844,GO:1903845,
TC:0001029	106	16.000000	GO:0000123,GO:0000125,GO:0000812,GO:0001221,GO:0001222,GO:0004402,GO:0004468,GO:0004705,GO:0004707,GO:0004861,GO:0004949,GO:0005031,GO:0005035,GO:0005671,GO:0006473,GO:0006475,GO:0007258,GO:0008607,GO:0010484,GO:0010485,GO:0016262,GO:0016538,GO:0016573,GO:0016909,GO:0018003,GO:0018076,GO:0018205,GO:0018393,GO:0018394,GO:0022037,GO:0030316,GO:0030914,GO:0031011,GO:0031021,GO:0031248,GO:0031620,GO:…
TC:0001030	35	16.000000	GO:0002084,GO:0005522,GO:0006907,GO:0007289,GO:0008474,GO:0009506,GO:0032387,GO:0032427,GO:0034464,GO:0035042,GO:0042996,GO:0042997,GO:0042999,GO:0043002,GO:0043004,GO:0044228,GO:0048549,GO:0048788,GO:0050803,GO:0051220,GO:0051224,GO:0090003,GO:0090005,GO:0090317,GO:0098599,GO:0098734,GO:1903076,GO:1903077,GO:1903564,GO:1903565,GO:1903567,GO:1903568,GO:1903650,GO:1903729,GO:1903828,
TC:0001031	94	16.000000	GO:0000023,GO:0000272,GO:0001980,GO:0002086,GO:0003009,GO:0003010,GO:0003011,GO:0003016,GO:0003844,GO:0003940,GO:0003980,GO:0004012,GO:0004133,GO:0004134,GO:0004135,GO:0004339,GO:0004373,GO:0004553,GO:0004555,GO:0004556,GO:0004558,GO:0004564,GO:0004573,GO:0004574,GO:0004575,GO:0004683,GO:0004689,GO:0005523,GO:0005861,GO:0005964,GO:0005976,GO:0005977,GO:0005978,GO:0005980,GO:0005982,GO:0005983,GO:…
TC:0001032	99	16.000000	GO:0000244,GO:0000245,GO:0000349,GO:0000354,GO:0000375,GO:0000243,GO:0000377,GO:0000380,GO:0000381,GO:0000387,GO:0000389,GO:0000390,GO:0000395,GO:0000398,GO:0000481,GO:0000974,GO:0001833,GO:0001834,GO:0005662,GO:0005681,GO:0005682,GO:0005683,GO:0005684,GO:0005685,GO:0005686,GO:0005687,GO:0005689,GO:0005690,GO:0006369,GO:0006376,GO:0006396,GO:0006397,GO:0006398,GO:0008334,GO:0008380,GO:0015030,GO:…
TC:0001033	90	16.000000	GO:0000014,GO:0000729,GO:0001555,GO:0001827,GO:0001171,GO:0004803,GO:0006305,GO:0006306,GO:0006313,GO:0006325,GO:0006479,GO:0008168,GO:0008170,GO:0008213,GO:0008276,GO:0008327,GO:0008469,GO:0009036,GO:0009405,GO:0010216,GO:0010428,GO:0010452,GO:0015074,GO:0015666,GO:0016273,GO:0016274,GO:0016277,GO:0016278,GO:0016279,GO:0016568,GO:0016569,GO:0016570,GO:0016571,GO:0016741,GO:0018022,GO:0018024,GO:…
TC:0001034	82	16.000000	GO:0000138,GO:0000137,GO:0001727,GO:0001729,GO:0001881,GO:0003245,GO:0003376,GO:0000170,GO:0002178,GO:0004143,GO:0004758,GO:0005086,GO:0005797,GO:0005879,GO:0006066,GO:0006666,GO:0006667,GO:0006668,GO:0006669,GO:0006670,GO:0006671,GO:0006684,GO:0006686,GO:0008481,GO:0010256,GO:0010561,GO:0016231,GO:0016409,GO:0016454,GO:0016780,GO:0017040,GO:0017050,GO:0017059,GO:0019751,GO:0030148,GO:0030173,GO:…
TC:0001035	281	16.000000	GO:0000019,GO:0000077,GO:0000109,GO:0000110,GO:0000111,GO:0000217,GO:0000228,GO:0000386,GO:0000400,GO:0000403,GO:0000404,GO:0000405,GO:0000406,GO:0000700,GO:0000701,GO:0000710,GO:0000712,GO:0000715,GO:0000718,GO:0000722,GO:0000724,GO:0000725,GO:0000730,GO:0000711,GO:0000738,GO:0000795,GO:0000801,GO:0000802,GO:0001011,GO:0001083,GO:0001087,GO:0001091,GO:0001093,GO:0001094,GO:0001098,GO:0001099,GO:…
TC:0001036	15	16.000000	GO:0000491,GO:0000492,GO:0006606,GO:0006608,GO:0006610,GO:0008139,GO:0008267,GO:0034504,GO:0035048,GO:0036261,GO:0051170,GO:0070761,GO:0071164,GO:0071167,GO:1902593,
TC:0001037	45	16.000000	GO:0002522,GO:0003976,GO:0004475,GO:0004476,GO:0004559,GO:0004560,GO:0004569,GO:0004571,GO:0004572,GO:0004615,GO:0006004,GO:0006013,GO:0006491,GO:0008417,GO:0008424,GO:0008446,GO:0008454,GO:0008455,GO:0008905,GO:0009298,GO:0009312,GO:0015924,GO:0015928,GO:0016256,GO:0017060,GO:0019307,GO:0019317,GO:0019673,GO:0032580,GO:0033578,GO:0036065,GO:0036071,GO:0042350,GO:0042351,GO:0042354,GO:0042355,GO:…
TC:0001038	108	16.000000	GO:0000296,GO:0000993,GO:0001514,GO:0003056,GO:0000011,GO:0004693,GO:0004708,GO:0004711,GO:0004712,GO:0004728,GO:0004828,GO:0005674,GO:0006368,GO:0006434,GO:0006451,GO:0006513,GO:0008023,GO:0008024,GO:0008353,GO:0008545,GO:0010009,GO:0010390,GO:0016230,GO:0016574,GO:0016593,GO:0016785,GO:0017069,GO:0031098,GO:0031371,GO:0031372,GO:0031440,GO:0031441,GO:0032021,GO:0032044,GO:0032784,GO:0032786,GO:…
TC:0001039	141	16.000000	GO:0000050,GO:0000052,GO:0000053,GO:0001104,GO:0001105,GO:0001106,GO:0001191,GO:0001889,GO:0003404,GO:0003409,GO:0004042,GO:0004053,GO:0004055,GO:0004056,GO:0004070,GO:0004077,GO:0004078,GO:0004079,GO:0004080,GO:0004087,GO:0004088,GO:0004151,GO:0004152,GO:0004349,GO:0004350,GO:0004585,GO:0004587,GO:0004588,GO:0004590,GO:0004618,GO:0004668,GO:0004735,GO:0004852,GO:0005652,GO:0006207,GO:0006525,GO:…
TC:0001040	76	16.000000	GO:0002091,GO:0004430,GO:0008057,GO:0008088,GO:0008089,GO:0008333,GO:0016050,GO:0016197,GO:0030123,GO:0030742,GO:0031082,GO:0031083,GO:0031084,GO:0031085,GO:0031088,GO:0031523,GO:0031629,GO:0031904,GO:0031905,GO:0032438,GO:0032474,GO:0033059,GO:0033299,GO:0033644,GO:0034988,GO:0035612,GO:0035646,GO:0035650,GO:0035651,GO:0035838,GO:0035841,GO:0036461,GO:0042734,GO:0042827,GO:0043473,GO:0043476,GO:…
TC:0001041	162	16.000000	GO:0001573,GO:0001574,GO:0001575,GO:0001576,GO:0001640,GO:0001641,GO:0001642,GO:0001665,GO:0001733,GO:0002175,GO:0000016,GO:0001962,GO:0003828,GO:0003851,GO:0003867,GO:0003878,GO:0003947,GO:0003987,GO:0003996,GO:0004085,GO:0004308,GO:0004336,GO:0004348,GO:0004474,GO:0004493,GO:0004494,GO:0004513,GO:0004557,GO:0004563,GO:0004565,GO:0004577,GO:0004771,GO:0004774,GO:0004775,GO:0004776,GO:0004777,GO:…
TC:0001042	10	16.000000	GO:0000215,GO:0003972,GO:0005018,GO:0005847,GO:0006388,GO:0008452,GO:0008665,GO:0035790,GO:0071920,GO:0072669,
TC:0001043	269	16.000000	GO:0001100,GO:0001543,GO:0001596,GO:0001607,GO:0001787,GO:0001866,GO:0001885,GO:0001990,GO:0001998,GO:0001999,GO:0002003,GO:0002018,GO:0002023,GO:0002034,GO:0003018,GO:0003044,GO:0003051,GO:0003072,GO:0003073,GO:0003084,GO:0003096,GO:0003116,GO:0003117,GO:0003330,GO:0003331,GO:0003919,GO:0004382,GO:0004723,GO:0004962,GO:0005006,GO:0005854,GO:0005955,GO:0006110,GO:0006622,GO:0006747,GO:0006771,GO:…
TC:0001044	186	16.000000	GO:0000046,GO:0000149,GO:0000255,GO:0000256,GO:0001553,GO:0001779,GO:0001796,GO:0001798,GO:0001803,GO:0001805,GO:0001810,GO:0001812,GO:0001850,GO:0001945,GO:0001969,GO:0001970,GO:0002152,GO:0002263,GO:0002275,GO:0002278,GO:0002281,GO:0002283,GO:0002323,GO:0002366,GO:0002442,GO:0002554,GO:0002721,GO:0002864,GO:0002880,GO:0002882,GO:0002886,GO:0002888,GO:0002892,GO:0002894,GO:0004037,GO:0004084,GO:…
TC:0001045	719	16.000000	GO:0000018,GO:0001562,GO:0001637,GO:0001767,GO:0001768,GO:0001771,GO:0001781,GO:0001819,GO:0001878,GO:0001910,GO:0001912,GO:0001914,GO:0001916,GO:0002215,GO:0002250,GO:0002266,GO:0002268,GO:0002285,GO:0002286,GO:0002287,GO:0002292,GO:0002293,GO:0002294,GO:0002295,GO:0002296,GO:0002302,GO:0002309,GO:0002315,GO:0002355,GO:0002361,GO:0002362,GO:0002363,GO:0002378,GO:0002407,GO:0002408,GO:0002440,GO:…
TC:0001046	74	16.000000	GO:0000246,GO:0000768,GO:0004190,GO:0005046,GO:0005790,GO:0005793,GO:0005801,GO:0006621,GO:0006888,GO:0006890,GO:0006901,GO:0006903,GO:0006949,GO:0007030,GO:0007175,GO:0007520,GO:0015871,GO:0016322,GO:0021536,GO:0021551,GO:0021588,GO:0021691,GO:0021870,GO:0021919,GO:0022004,GO:0030126,GO:0030127,GO:0030135,GO:0030137,GO:0030215,GO:0030579,GO:0030663,GO:0031594,GO:0033116,GO:0034205,GO:0035253,GO:…
TC:0001047	227	16.000000	GO:0000253,GO:0001661,GO:0001676,GO:0001967,GO:0001975,GO:0002138,GO:0003095,GO:0003834,GO:0004058,GO:0004059,GO:0004060,GO:0004063,GO:0004064,GO:0004090,GO:0004301,GO:0004497,GO:0004498,GO:0004510,GO:0004511,GO:0004603,GO:0004970,GO:0004972,GO:0005234,GO:0005506,GO:0006570,GO:0006585,GO:0006703,GO:0006766,GO:0006775,GO:0006805,GO:0007181,GO:0007617,GO:0007622,GO:0007635,GO:0008210,GO:0008355,GO:…
TC:0001048	516	16.000000	GO:0000821,GO:0000835,GO:0000836,GO:0001147,GO:0001160,GO:0001504,GO:0001505,GO:0001919,GO:0001921,GO:0001964,GO:0002020,GO:0002036,GO:0002082,GO:0002944,GO:0002945,GO:0003973,GO:0004008,GO:0004500,GO:0004517,GO:0004534,GO:0004859,GO:0005008,GO:0005330,GO:0005335,GO:0005640,GO:0005691,GO:0005742,GO:0005747,GO:0005758,GO:0006081,GO:0006089,GO:0006515,GO:0006517,GO:0006521,GO:0006584,GO:0006714,GO:…
TC:0001049	35	16.000000	GO:0001735,GO:0002077,GO:0003756,GO:0004040,GO:0004148,GO:0004791,GO:0005537,GO:0007340,GO:0007341,GO:0007624,GO:0008113,GO:0008555,GO:0015035,GO:0016667,GO:0016668,GO:0016670,GO:0016671,GO:0016864,GO:0016971,GO:0016972,GO:0019153,GO:0030091,GO:0030327,GO:0030328,GO:0030329,GO:0033150,GO:0033743,GO:0042806,GO:0043159,GO:0043335,GO:0045454,GO:0045735,GO:0047134,GO:0070191,GO:1903575,
TC:0001050	11	16.000000	GO:0000414,GO:0000415,GO:0000416,GO:0031072,GO:0035518,GO:0042483,GO:0042489,GO:0060715,GO:0060717,GO:0070171,GO:1903867,
TC:0001051	164	16.000000	GO:0000185,GO:0000394,GO:0002054,GO:0002058,GO:0002059,GO:0002061,GO:0003837,GO:0003860,GO:0004031,GO:0004137,GO:0004139,GO:0004146,GO:0004157,GO:0004491,GO:0004566,GO:0004797,GO:0004854,GO:0004855,GO:0005123,GO:0005172,GO:0006145,GO:0006147,GO:0006208,GO:0006210,GO:0006212,GO:0006214,GO:0006574,GO:0006927,GO:0006987,GO:0007257,GO:0008655,GO:0008762,GO:0008892,GO:0009115,GO:0009120,GO:0010596,GO:…
TC:0001052	501	16.000000	GO:0000042,GO:0000301,GO:0001523,GO:0001540,GO:0001920,GO:0001937,GO:0001941,GO:0002021,GO:0002041,GO:0002087,GO:0003183,GO:0004438,GO:0004439,GO:0004607,GO:0004679,GO:0004690,GO:0004691,GO:0004699,GO:0004772,GO:0005319,GO:0005496,GO:0005641,GO:0006638,GO:0006639,GO:0006641,GO:0006695,GO:0006706,GO:0006707,GO:0006869,GO:0007092,GO:0007158,GO:0007271,GO:0007416,GO:0007602,GO:0007603,GO:0007638,GO:…
TC:0001053	79	16.000000	GO:0002097,GO:0002098,GO:0002100,GO:0002143,GO:0004322,GO:0004792,GO:0004808,GO:0006767,GO:0006777,GO:0007529,GO:0007628,GO:0008097,GO:0008199,GO:0008251,GO:0008265,GO:0008482,GO:0008940,GO:0009399,GO:0009439,GO:0009440,GO:0010722,GO:0016226,GO:0016540,GO:0016722,GO:0016724,GO:0016782,GO:0016783,GO:0016784,GO:0018117,GO:0018175,GO:0018192,GO:0018282,GO:0018283,GO:0018315,GO:0019008,GO:0019230,GO:…
TC:0001054	8	16.000000	GO:0008594,GO:0023021,GO:0038032,GO:0046549,GO:0050254,GO:0060040,GO:0060060,GO:0070593,
TC:0001055	128	16.000000	GO:0002396,GO:0002397,GO:0002399,GO:0002428,GO:0002474,GO:0002475,GO:0002476,GO:0002477,GO:0002478,GO:0002479,GO:0002481,GO:0002483,GO:0002484,GO:0002485,GO:0002488,GO:0002489,GO:0002501,GO:0002502,GO:0002503,GO:0002506,GO:0002589,GO:0002591,GO:0003823,GO:0004095,GO:0005124,GO:0005427,GO:0006844,GO:0006853,GO:0006855,GO:0006857,GO:0008493,GO:0008513,GO:0009372,GO:0012507,GO:0015197,GO:0015198,GO:…
TC:0001056	217	16.000000	GO:0000320,GO:0001545,GO:0001659,GO:0001985,GO:0001987,GO:0001994,GO:0001986,GO:0001996,GO:0001997,GO:0002024,GO:0002025,GO:0002029,GO:0002031,GO:0002032,GO:0003061,GO:0003085,GO:0003099,GO:0003108,GO:0004420,GO:0004441,GO:0004445,GO:0004703,GO:0004912,GO:0004914,GO:0004935,GO:0004936,GO:0004937,GO:0004938,GO:0004939,GO:0004940,GO:0004941,GO:0004963,GO:0005000,GO:0005009,GO:0005158,GO:0005159,GO:…
TC:0001057	194	16.000000	GO:0000309,GO:0001516,GO:0001520,GO:0001913,GO:0002332,GO:0002333,GO:0003014,GO:0003058,GO:0003091,GO:0003097,GO:0003100,GO:0004102,GO:0004515,GO:0005034,GO:0005217,GO:0005221,GO:0005223,GO:0005372,GO:0005903,GO:0006182,GO:0006403,GO:0006833,GO:0006884,GO:0006970,GO:0006971,GO:0006972,GO:0006975,GO:0007231,GO:0007589,GO:0008298,GO:0008519,GO:0009187,GO:0009190,GO:0009651,GO:0009925,GO:0009992,GO:…
TC:0001058	129	16.000000	GO:0001911,GO:0001915,GO:0002441,GO:0002553,GO:0002716,GO:0002739,GO:0002740,GO:0002761,GO:0002762,GO:0002765,GO:0002767,GO:0002769,GO:0002774,GO:0005577,GO:0006991,GO:0007171,GO:0007198,GO:0008157,GO:0014062,GO:0014063,GO:0019730,GO:0019731,GO:0019732,GO:0030107,GO:0030109,GO:0030110,GO:0030297,GO:0031342,GO:0031623,GO:0031639,GO:0031664,GO:0031983,GO:0032393,GO:0032396,GO:0032609,GO:0032688,GO:…
TC:0001059	86	16.000000	GO:0000794,GO:0001725,GO:0001865,GO:0002154,GO:0002528,GO:0003065,GO:0003785,GO:0004687,GO:0005859,GO:0005862,GO:0005863,GO:0005865,GO:0006936,GO:0006941,GO:0007076,GO:0007522,GO:0008307,GO:0010861,GO:0014705,GO:0016459,GO:0016460,GO:0021591,GO:0030016,GO:0030017,GO:0030029,GO:0030036,GO:0030048,GO:0030049,GO:0030239,GO:0030241,GO:0030374,GO:0030375,GO:0031032,GO:0031033,GO:0031034,GO:0031275,GO:…
TC:0001060	283	16.000000	GO:0000120,GO:0001010,GO:0001013,GO:0001082,GO:0001133,GO:0001134,GO:0001163,GO:0001164,GO:0001167,GO:0001169,GO:0001179,GO:0001186,GO:0001187,GO:0001188,GO:0001189,GO:0001765,GO:0001784,GO:0001959,GO:0001960,GO:0002158,GO:0002384,GO:0002508,GO:0002635,GO:0002645,GO:0002646,GO:0002648,GO:0002649,GO:0002651,GO:0002661,GO:0002663,GO:0002895,GO:0002897,GO:0003057,GO:0003415,GO:0003430,GO:0004675,GO:…
TC:0001061	84	16.000000	GO:0001042,GO:0001918,GO:0004660,GO:0004661,GO:0004662,GO:0004663,GO:0005176,GO:0005604,GO:0005605,GO:0005606,GO:0005607,GO:0005608,GO:0005610,GO:0005953,GO:0005965,GO:0005968,GO:0007213,GO:0007519,GO:0007528,GO:0008318,GO:0008429,GO:0014002,GO:0014044,GO:0016533,GO:0016534,GO:0017089,GO:0018230,GO:0018231,GO:0018342,GO:0018343,GO:0018344,GO:0018345,GO:0019706,GO:0019707,GO:0021697,GO:0021722,GO:…
TC:0001062	77	16.000000	GO:0005275,GO:0005345,GO:0005350,GO:0005351,GO:0005355,GO:0005362,GO:0005402,GO:0005412,GO:0005415,GO:0006863,GO:0008508,GO:0008520,GO:0008523,GO:0008554,GO:0008559,GO:0008643,GO:0008645,GO:0010021,GO:0015125,GO:0015126,GO:0015136,GO:0015145,GO:0015149,GO:0015204,GO:0015205,GO:0015207,GO:0015229,GO:0015265,GO:0015288,GO:0015389,GO:0015390,GO:0015432,GO:0015578,GO:0015721,GO:0015722,GO:0015739,GO:…
TC:0001063	223	16.000000	GO:0001716,GO:0002534,GO:0002678,GO:0000334,GO:0001760,GO:0003826,GO:0003863,GO:0003868,GO:0003870,GO:0004014,GO:0004061,GO:0004069,GO:0004145,GO:0004149,GO:0004333,GO:0004334,GO:0004351,GO:0004352,GO:0004353,GO:0004356,GO:0004361,GO:0004411,GO:0004502,GO:0004514,GO:0004516,GO:0004586,GO:0004591,GO:0004609,GO:0004753,GO:0004766,GO:0004833,GO:0004838,GO:0004925,GO:0005947,GO:0006084,GO:0006103,GO:…
TC:0001064	289	16.000000	GO:0001664,GO:0001710,GO:0001736,GO:0001843,GO:0001845,GO:0002005,GO:0002016,GO:0002019,GO:0002090,GO:0002092,GO:0003015,GO:0003062,GO:0003081,GO:0003083,GO:0003106,GO:0003136,GO:0003306,GO:0003402,GO:0003408,GO:0005041,GO:0005109,GO:0005110,GO:0005115,GO:0005901,GO:0006649,GO:0007164,GO:0007223,GO:0007521,GO:0008105,GO:0008240,GO:0008241,GO:0008595,GO:0009950,GO:0009997,GO:0010387,GO:0010577,GO:…
TC:0001065	20	16.000000	GO:0000036,GO:0003954,GO:0006120,GO:0008137,GO:0008458,GO:0009106,GO:0009107,GO:0009249,GO:0016406,GO:0016414,GO:0016415,GO:0016979,GO:0016992,GO:0018065,GO:0033819,GO:0044620,GO:0045272,GO:0050136,GO:0051192,GO:0070283,
TC:0001066	296	16.000000	GO:0000154,GO:0000171,GO:0000172,GO:0000175,GO:0000176,GO:0000177,GO:0000178,GO:0000214,GO:0000213,GO:0000288,GO:0000291,GO:0000333,GO:0000332,GO:0000339,GO:0000340,GO:0000379,GO:0000459,GO:0000460,GO:0000467,GO:0000469,GO:0000494,GO:0000495,GO:0000496,GO:0000497,GO:0000737,GO:0000932,GO:0000956,GO:0000957,GO:0000958,GO:0000959,GO:0000960,GO:0000962,GO:0000963,GO:0000964,GO:0000965,GO:0000966,GO:…
TC:0001067	117	16.000000	GO:0000105,GO:0001692,GO:0001694,GO:0002063,GO:0003360,GO:0003874,GO:0003933,GO:0003934,GO:0003937,GO:0004044,GO:0004155,GO:0004326,GO:0004329,GO:0004359,GO:0004397,GO:0004398,GO:0004477,GO:0004479,GO:0004486,GO:0004487,GO:0004488,GO:0004489,GO:0004505,GO:0004637,GO:0004638,GO:0004639,GO:0004641,GO:0004642,GO:0004643,GO:0004644,GO:0004757,GO:0005542,GO:0006189,GO:0006543,GO:0006547,GO:0006548,GO:…
TC:0001068	676	16.000000	GO:0000150,GO:0000983,GO:0001102,GO:0001190,GO:0001518,GO:0001560,GO:0001568,GO:0001569,GO:0001570,GO:0001667,GO:0001704,GO:0001706,GO:0001707,GO:0001755,GO:0001828,GO:0001831,GO:0001842,GO:0001880,GO:0001892,GO:0001893,GO:0001944,GO:0001947,GO:0001974,GO:0001977,GO:0002011,GO:0002040,GO:0002042,GO:0002085,GO:0002116,GO:0002193,GO:0002437,GO:0002575,GO:0003007,GO:0003071,GO:0003093,GO:0003104,GO:…
TC:0001069	116	16.000000	GO:0001507,GO:0003990,GO:0003995,GO:0003997,GO:0004028,GO:0004029,GO:0004043,GO:0004047,GO:0004092,GO:0004103,GO:0004104,GO:0004105,GO:0004305,GO:0004375,GO:0004466,GO:0004790,GO:0005277,GO:0005307,GO:0005329,GO:0005333,GO:0005334,GO:0005960,GO:0006546,GO:0006577,GO:0006578,GO:0006579,GO:0006581,GO:0006656,GO:0006657,GO:0008119,GO:0008172,GO:0008291,GO:0008292,GO:0008336,GO:0008480,GO:0008504,GO:…
TC:0001070	138	16.000000	GO:0002254,GO:0002353,GO:0002541,GO:0002542,GO:0002543,GO:0002578,GO:0002581,GO:0002584,GO:0002587,GO:0002590,GO:0002605,GO:0003417,GO:0001949,GO:0004185,GO:0005175,GO:0005224,GO:0005227,GO:0005229,GO:0005247,GO:0005253,GO:0005254,GO:0005260,GO:0005548,GO:0006817,GO:0006821,GO:0006924,GO:0007597,GO:0007598,GO:0008308,GO:0008507,GO:0010288,GO:0010359,GO:0010360,GO:0010641,GO:0010746,GO:0010747,GO:…
TC:0001071	914	16.000000	GO:0000132,GO:0000578,GO:0000904,GO:0001650,GO:0001654,GO:0001655,GO:0001656,GO:0001657,GO:0001658,GO:0001702,GO:0001708,GO:0001709,GO:0001711,GO:0001714,GO:0001738,GO:0001759,GO:0001763,GO:0001806,GO:0001822,GO:0001823,GO:0001826,GO:0001837,GO:0001838,GO:0001840,GO:0001935,GO:0001958,GO:0002009,GO:0002043,GO:0002052,GO:0002053,GO:0002062,GO:0002066,GO:0002067,GO:0002068,GO:0002072,GO:0002074,GO:…
TC:0001072	29	16.000000	GO:0003416,GO:0004788,GO:0005148,GO:0006772,GO:0009229,GO:0010961,GO:0016778,GO:0019896,GO:0022010,GO:0030975,GO:0031133,GO:0032291,GO:0032536,GO:0033596,GO:0033693,GO:0042131,GO:0042357,GO:0042723,GO:0045163,GO:0050333,GO:0052642,GO:0060168,GO:0061144,GO:0070977,GO:0071205,GO:0071206,GO:0090080,GO:1902178,GO:2001311,
TC:0001073	2	16.000000	GO:0004748,GO:0016728,
TC:0001074	4	16.000000	GO:0002426,GO:0003829,GO:0008109,GO:0047225,
TC:0001075	4	16.000000	GO:0004478,GO:0006556,GO:0048269,GO:0048270,
TC:0001076	2	16.000000	GO:0004068,GO:0004782,
TC:0001077	2	16.000000	GO:0008398,GO:0033488,
TC:0001078	2	16.000000	GO:0090409,GO:0090410,
TC:0001079	1	16.000000	GO:0000166,
TC:0001080	1	16.000000	GO:0001101,
TC:0001081	1	16.000000	GO:0001882,
TC:0001082	1	16.000000	GO:0001883,
TC:0001083	1	16.000000	GO:0002376,
TC:0001084	1	16.000000	GO:0002682,
TC:0001085	1	16.000000	GO:0003335,
TC:0001086	1	16.000000	GO:0003677,
TC:0001087	1	16.000000	GO:0003723,
TC:0001088	1	16.000000	GO:0003952,
TC:0001089	1	16.000000	GO:0004132,
TC:0001090	1	16.000000	GO:0004408,
TC:0001091	1	16.000000	GO:0004492,
TC:0001092	1	16.000000	GO:0004522,
TC:0001093	1	16.000000	GO:0004871,
TC:0001094	1	16.000000	GO:0004872,
TC:0001095	1	16.000000	GO:0005102,
TC:0001096	1	16.000000	GO:0005524,
TC:0001097	1	16.000000	GO:0005576,
TC:0001098	1	16.000000	GO:0005622,
TC:0001099	1	16.000000	GO:0005654,
TC:0001100	1	16.000000	GO:0005829,
TC:0001101	1	16.000000	GO:0006351,
TC:0001102	1	16.000000	GO:0006357,
TC:0001103	1	16.000000	GO:0006464,
TC:0001104	1	16.000000	GO:0006793,
TC:0001105	1	16.000000	GO:0006796,
TC:0001106	1	16.000000	GO:0006811,
TC:0001107	1	16.000000	GO:0006928,
TC:0001108	1	16.000000	GO:0006950,
TC:0001109	1	16.000000	GO:0006952,
TC:0001110	1	16.000000	GO:0006968,
TC:0001111	1	16.000000	GO:0006996,
TC:0001112	1	16.000000	GO:0007185,
TC:0001113	1	16.000000	GO:0007264,
TC:0001114	1	16.000000	GO:0008104,
TC:0001115	1	16.000000	GO:0008127,
TC:0001116	1	16.000000	GO:0008903,
TC:0001117	1	16.000000	GO:0009056,
TC:0001118	1	16.000000	GO:0009605,
TC:0001119	1	16.000000	GO:0009653,
TC:0001120	1	16.000000	GO:0009719,
TC:0001121	1	16.000000	GO:0009890,
TC:0001122	1	16.000000	GO:0009891,
TC:0001123	1	16.000000	GO:0009967,
TC:0001124	1	16.000000	GO:0010033,
TC:0001125	1	16.000000	GO:0010557,
TC:0001126	1	16.000000	GO:0010558,
TC:0001127	1	16.000000	GO:0010628,
TC:0001128	1	16.000000	GO:0010629,
TC:0001129	1	16.000000	GO:0010647,
TC:0001130	1	16.000000	GO:0010941,
TC:0001131	1	16.000000	GO:0016070,
TC:0001132	1	16.000000	GO:0016192,
TC:0001133	1	16.000000	GO:0016740,
TC:0001134	1	16.000000	GO:0016787,
TC:0001135	1	16.000000	GO:0016847,
TC:0001136	1	16.000000	GO:0017076,
TC:0001137	1	16.000000	GO:0018130,
TC:0001138	1	16.000000	GO:0019220,
TC:0001139	1	16.000000	GO:0019899,
TC:0001140	1	16.000000	GO:0022402,
TC:0001141	1	16.000000	GO:0022607,
TC:0001142	1	16.000000	GO:0023056,
TC:0001143	1	16.000000	GO:0030054,
TC:0001144	1	16.000000	GO:0030154,
TC:0001145	1	16.000000	GO:0030162,
TC:0001146	1	16.000000	GO:0030424,
TC:0001147	1	16.000000	GO:0030554,
TC:0001148	1	16.000000	GO:0031090,
TC:0001149	1	16.000000	GO:0031327,
TC:0001150	1	16.000000	GO:0031328,
TC:0001151	1	16.000000	GO:0031399,
TC:0001152	1	16.000000	GO:0031401,
TC:0001153	1	16.000000	GO:0032268,
TC:0001154	1	16.000000	GO:0032270,
TC:0001155	1	16.000000	GO:0032549,
TC:0001156	1	16.000000	GO:0032550,
TC:0001157	1	16.000000	GO:0032553,
TC:0001158	1	16.000000	GO:0032555,
TC:0001159	1	16.000000	GO:0032559,
TC:0001160	1	16.000000	GO:0032774,
TC:0001161	1	16.000000	GO:0032798,
TC:0001162	1	16.000000	GO:0032879,
TC:0001163	1	16.000000	GO:0033036,
TC:0001164	1	16.000000	GO:0033554,
TC:0001165	1	16.000000	GO:0033842,
TC:0001166	1	16.000000	GO:0034654,
TC:0001167	1	16.000000	GO:0035556,
TC:0001168	1	16.000000	GO:0035639,
TC:0001169	1	16.000000	GO:0036094,
TC:0001170	1	16.000000	GO:0036211,
TC:0001171	1	16.000000	GO:0042127,
TC:0001172	1	16.000000	GO:0042221,
TC:0001173	1	16.000000	GO:0042325,
TC:0001174	1	16.000000	GO:0042382,
TC:0001175	1	16.000000	GO:0042592,
TC:0001176	1	16.000000	GO:0042981,
TC:0001177	1	16.000000	GO:0042995,
TC:0001178	1	16.000000	GO:0043067,
TC:0001179	1	16.000000	GO:0043085,
TC:0001180	1	16.000000	GO:0043168,
TC:0001181	1	16.000000	GO:0043228,
TC:0001182	1	16.000000	GO:0043230,
TC:0001183	1	16.000000	GO:0043232,
TC:0001184	1	16.000000	GO:0043412,
TC:0001185	1	16.000000	GO:0043843,
TC:0001186	1	16.000000	GO:0043933,
TC:0001187	1	16.000000	GO:0044093,
TC:0001188	1	16.000000	GO:0044267,
TC:0001189	1	16.000000	GO:0044281,
TC:0001190	1	16.000000	GO:0044459,
TC:0001191	1	16.000000	GO:0044765,
TC:0001192	1	16.000000	GO:0044877,
TC:0001193	1	16.000000	GO:0045595,
TC:0001194	1	16.000000	GO:0045893,
TC:0001195	1	16.000000	GO:0045934,
TC:0001196	1	16.000000	GO:0045935,
TC:0001197	1	16.000000	GO:0045944,
TC:0001198	1	16.000000	GO:0046914,
TC:0001199	1	16.000000	GO:0046982,
TC:0001200	1	16.000000	GO:0047277,
TC:0001201	1	16.000000	GO:0047800,
TC:0001202	1	16.000000	GO:0048584,
TC:0001203	1	16.000000	GO:0048856,
TC:0001204	1	16.000000	GO:0048869,
TC:0001205	1	16.000000	GO:0048878,
TC:0001206	1	16.000000	GO:0050262,
TC:0001207	1	16.000000	GO:0050790,
TC:0001208	1	16.000000	GO:0050793,
TC:0001209	1	16.000000	GO:0051049,
TC:0001210	1	16.000000	GO:0051094,
TC:0001211	1	16.000000	GO:0051128,
TC:0001212	1	16.000000	GO:0051130,
TC:0001213	1	16.000000	GO:0051172,
TC:0001214	1	16.000000	GO:0051173,
TC:0001215	1	16.000000	GO:0051174,
TC:0001216	1	16.000000	GO:0051240,
TC:0001217	1	16.000000	GO:0051241,
TC:0001218	1	16.000000	GO:0051246,
TC:0001219	1	16.000000	GO:0051247,
TC:0001220	1	16.000000	GO:0051253,
TC:0001221	1	16.000000	GO:0051254,
TC:0001222	1	16.000000	GO:0051649,
TC:0001223	1	16.000000	GO:0051704,
TC:0001224	1	16.000000	GO:0051716,
TC:0001225	1	16.000000	GO:0055085,
TC:0001226	1	16.000000	GO:0060089,
TC:0001227	1	16.000000	GO:0060341,
TC:0001228	1	16.000000	GO:0065008,
TC:0001229	1	16.000000	GO:0065009,
TC:0001230	1	16.000000	GO:0065010,
TC:0001231	1	16.000000	GO:0070062,
TC:0001232	1	16.000000	GO:0070267,
TC:0001233	1	16.000000	GO:0070887,
TC:0001234	1	16.000000	GO:0071702,
TC:0001235	1	16.000000	GO:0071822,
TC:0001236	1	16.000000	GO:0080134,
TC:0001237	1	16.000000	GO:0097367,
TC:0001238	1	16.000000	GO:0097543,
TC:0001239	1	16.000000	GO:0097659,
TC:0001240	1	16.000000	GO:0098588,
TC:0001241	1	16.000000	GO:1901265,
TC:0001242	1	16.000000	GO:1901362,
TC:0001243	1	16.000000	GO:1901575,
TC:0001244	1	16.000000	GO:1901700,
TC:0001245	1	16.000000	GO:1902531,
TC:0001246	1	16.000000	GO:1902589,
TC:0001247	1	16.000000	GO:1902680,
TC:0001248	1	16.000000	GO:1903508,
TC:0001249	1	16.000000	GO:1903561,
TC:0001250	1	16.000000	GO:2000026,
TC:0001251	1	16.000000	GO:2000113,
TC:0001252	1	16.000000	GO:2001256,
TC:0001253	2	32.000000	GO:0032299,GO:0044265,
TC:0001254	3	32.000000	GO:0001949,GO:0044802,GO:0080132,
TC:0001255	2	32.000000	GO:0008289,GO:0008525,
TC:0001256	3	32.000000	GO:0001775,GO:0001532,GO:0038114,
TC:0001257	2	32.000000	GO:0019780,GO:0032446,
TC:0001258	3	32.000000	GO:0002764,GO:0002768,GO:0002769,
TC:0001259	3	32.000000	GO:0002683,GO:0002697,GO:0070442,
TC:0001260	46	32.000000	GO:0003416,GO:0004788,GO:0005148,GO:0005250,GO:0006772,GO:0007272,GO:0008253,GO:0008366,GO:0008627,GO:0009229,GO:0010961,GO:0015271,GO:0016778,GO:0019896,GO:0021826,GO:0021830,GO:0021831,GO:0021843,GO:0021853,GO:0022010,GO:0030975,GO:0031133,GO:0032291,GO:0032536,GO:0033268,GO:0033596,GO:0033693,GO:0042131,GO:0042357,GO:0042552,GO:0042723,GO:0045161,GO:0045163,GO:0050146,GO:0050333,GO:0051021,GO:…
TC:0001261	2	32.000000	GO:0006393,GO:0070013,
TC:0001262	2	32.000000	GO:0017124,GO:0019904,
TC:0001263	2	32.000000	GO:0005198,GO:0005212,
TC:0001264	7	32.000000	GO:0007050,GO:0030027,GO:0030426,GO:0030427,GO:0045202,GO:0050758,GO:0050760,
TC:0001265	4	32.000000	GO:0010639,GO:0060627,GO:1901301,GO:1901303,
TC:0001266	4	32.000000	GO:0004672,GO:0004674,GO:1903868,GO:1903869,
TC:0001267	3	32.000000	GO:0004560,GO:0015928,GO:0044723,
TC:0001268	2	32.000000	GO:0034622,GO:0043623,
TC:0001269	5	32.000000	GO:0010720,GO:0045664,GO:0045666,GO:0050769,GO:0051962,
TC:0001270	14	32.000000	GO:0000976,GO:0000977,GO:0000978,GO:0000981,GO:0000982,GO:0000987,GO:0001012,GO:0001077,GO:0001078,GO:0001159,GO:0001227,GO:0001228,GO:0002932,GO:0060803,
TC:0001271	3	32.000000	GO:0003006,GO:0007291,GO:0007349,
TC:0001272	2	32.000000	GO:0032386,GO:0044317,
TC:0001273	2	32.000000	GO:0019900,GO:0019901,
TC:0001274	5	32.000000	GO:0004478,GO:0006556,GO:0048269,GO:0048270,GO:1901566,
TC:0001275	3	32.000000	GO:0000077,GO:0045786,GO:0070975,
TC:0001276	2	32.000000	GO:0005813,GO:0005815,
TC:0001277	2	32.000000	GO:0015382,GO:0098660,
TC:0001278	24	32.000000	GO:0005262,GO:0005432,GO:0006814,GO:0006816,GO:0008273,GO:0015085,GO:0015298,GO:0015368,GO:0015386,GO:0015491,GO:0022821,GO:0022890,GO:0030001,GO:0035725,GO:0070588,GO:0070838,GO:0072345,GO:0072509,GO:0072511,GO:0086038,GO:0098655,GO:0098662,GO:1901660,GO:1990034,
TC:0001279	9	32.000000	GO:0004252,GO:0006627,GO:0008233,GO:0008236,GO:0017171,GO:0033165,GO:0042720,GO:0070011,GO:0070684,
TC:0001280	8	32.000000	GO:0005796,GO:0010669,GO:0030277,GO:0035578,GO:0060392,GO:0070701,GO:0070702,GO:0070703,
TC:0001281	2	32.000000	GO:0010563,GO:0045936,
TC:0001282	4	32.000000	GO:0004408,GO:0005743,GO:0019866,GO:0031966,
TC:0001283	2	32.000000	GO:0005673,GO:0006366,
TC:0001284	2	32.000000	GO:0008419,GO:0016071,
TC:0001285	4	32.000000	GO:0000988,GO:0000989,GO:0003712,GO:0060816,
TC:0001286	10	32.000000	GO:0002776,GO:0002777,GO:0002779,GO:0002780,GO:0004222,GO:0009617,GO:0042742,GO:0051673,GO:0051707,GO:0098542,
TC:0001287	16	32.000000	GO:0002230,GO:0002831,GO:0009896,GO:0010506,GO:0010508,GO:0010821,GO:0010822,GO:0030372,GO:0031331,GO:0050571,GO:0050688,GO:0050691,GO:0098779,GO:1901585,GO:1903146,GO:1903599,
TC:0001288	2	32.000000	GO:0005834,GO:0098797,
TC:0001289	2	32.000000	GO:0031349,GO:0045088,
TC:0001290	5	32.000000	GO:0007156,GO:0016339,GO:0042988,GO:0098609,GO:0098742,
TC:0001291	3	32.000000	GO:0001554,GO:2001233,GO:2001235,
TC:0001292	5	32.000000	GO:0007162,GO:0032794,GO:0043931,GO:0045668,GO:1900220,
TC:0001293	2	32.000000	GO:0004727,GO:0005768,
TC:0001294	13	32.000000	GO:0002253,GO:0002429,GO:0002431,GO:0002433,GO:0005602,GO:0006956,GO:0006958,GO:0006959,GO:0038093,GO:0038094,GO:0038095,GO:0038096,GO:0072376,
TC:0001295	3	32.000000	GO:0021985,GO:0048639,GO:0048732,
TC:0001296	2	32.000000	GO:0051051,GO:0051224,
TC:0001297	7	32.000000	GO:0000086,GO:0000278,GO:0005869,GO:0044770,GO:0044772,GO:0044839,GO:0071460,
TC:0001298	2	32.000000	GO:0009314,GO:0009416,
TC:0001299	6	32.000000	GO:0004720,GO:0005044,GO:0006897,GO:0006898,GO:0018277,GO:0070287,
TC:0001300	4	32.000000	GO:0007596,GO:0007599,GO:0008488,GO:0050817,
TC:0001301	16	32.000000	GO:0002947,GO:0023035,GO:0031593,GO:0031625,GO:0043130,GO:0044389,GO:0050826,GO:0055038,GO:0070417,GO:0070552,GO:0070936,GO:0071497,GO:0071796,GO:0097039,GO:2001270,GO:2001271,
TC:0001302	2	32.000000	GO:0007017,GO:0051012,
TC:0001303	3	32.000000	GO:0019216,GO:0070772,GO:0071595,
TC:0001304	2	32.000000	GO:0009887,GO:0060648,
TC:0001305	13	32.000000	GO:0005838,GO:0015105,GO:0042176,GO:0043248,GO:0045048,GO:0070628,GO:0070682,GO:0071816,GO:0071818,GO:0072379,GO:0080129,GO:1903050,GO:1903362,
TC:0001306	14	32.000000	GO:0000812,GO:0016568,GO:0018205,GO:0031011,GO:0032777,GO:0033202,GO:0035267,GO:0043189,GO:0043968,GO:0070775,GO:0070776,GO:0097346,GO:0097433,GO:1902562,
TC:0001307	2	32.000000	GO:0007268,GO:0030354,
TC:0001308	18	32.000000	GO:0001626,GO:0004960,GO:0004961,GO:0006873,GO:0006874,GO:0006875,GO:0007204,GO:0007584,GO:0030003,GO:0038193,GO:0051480,GO:0055065,GO:0055074,GO:0055080,GO:0055082,GO:0072503,GO:0072507,GO:0098771,
TC:0001309	4	32.000000	GO:0012506,GO:0012510,GO:0030659,GO:0044433,
TC:0001310	3	32.000000	GO:0016337,GO:0042801,GO:0098602,
TC:0001311	2	32.000000	GO:0004175,GO:0017090,
TC:0001312	6	32.000000	GO:0005125,GO:0005126,GO:0045517,GO:0045518,GO:0045637,GO:1903706,
TC:0001313	4	32.000000	GO:0000287,GO:0003875,GO:0050023,GO:0051725,
TC:0001314	9	32.000000	GO:0004842,GO:0016567,GO:0016874,GO:0019782,GO:0019787,GO:0032020,GO:0042296,GO:0061631,GO:0061650,
TC:0001315	2	32.000000	GO:0007411,GO:0097485,
TC:0001316	28	32.000000	GO:0000165,GO:0000187,GO:0004702,GO:0004706,GO:0005057,GO:0007254,GO:0007256,GO:0008349,GO:0008545,GO:0023014,GO:0031098,GO:0032147,GO:0032872,GO:0032874,GO:0043405,GO:0043406,GO:0043410,GO:0045860,GO:0046328,GO:0046330,GO:0051403,GO:0060721,GO:0060723,GO:0070302,GO:0070304,GO:0071902,GO:0072708,GO:0072709,
TC:0001317	3	32.000000	GO:0010917,GO:0042391,GO:1990050,
TC:0001318	4	32.000000	GO:0016324,GO:0019566,GO:0046373,GO:0046556,
TC:0001319	2	32.000000	GO:0014886,GO:0044057,
TC:0001320	7	32.000000	GO:0003335,GO:0019428,GO:0019439,GO:0019628,GO:0044270,GO:0046700,GO:1901361,
TC:0001321	2	32.000000	GO:0006954,GO:0016005,
TC:0001322	2	32.000000	GO:0010008,GO:0044440,
TC:0001323	5	32.000000	GO:0004984,GO:0009593,GO:0050906,GO:0050907,GO:0050911,
TC:0001324	4	32.000000	GO:0007346,GO:0070939,GO:1902504,GO:1990423,
TC:0001325	3	32.000000	GO:0009991,GO:0031667,GO:0061700,
TC:0001326	6	32.000000	GO:0030336,GO:0040013,GO:0051271,GO:0090204,GO:0090435,GO:2000146,
TC:0001327	3	32.000000	GO:0008510,GO:0016323,GO:0060117,
TC:0001328	5	32.000000	GO:0009986,GO:0043385,GO:0043390,GO:0046222,GO:1901376,
TC:0001329	3	32.000000	GO:0032844,GO:0032846,GO:2000021,
TC:0001330	4	32.000000	GO:0007610,GO:0007626,GO:0008418,GO:0031854,
TC:0001331	6	32.000000	GO:0005912,GO:0005924,GO:0005925,GO:0030055,GO:0070161,GO:0071963,
TC:0001332	3	32.000000	GO:0030335,GO:0051272,GO:2000147,
TC:0001333	3	32.000000	GO:0009368,GO:0009841,GO:0045862,
TC:0001334	23	32.000000	GO:0000139,GO:0003836,GO:0006493,GO:0008118,GO:0008378,GO:0008457,GO:0008499,GO:0008532,GO:0016263,GO:0016266,GO:0016269,GO:0018146,GO:0030309,GO:0030311,GO:0042339,GO:0045130,GO:0047223,GO:0047256,GO:0047273,GO:0047288,GO:0047915,GO:0048531,GO:0052798,
TC:0001335	2	32.000000	GO:0009895,GO:0045023,
TC:0001336	83	32.000000	GO:0001671,GO:0003365,GO:0004115,GO:0005391,GO:0005890,GO:0006851,GO:0008556,GO:0008900,GO:0010107,GO:0014724,GO:0014801,GO:0014861,GO:0015292,GO:0015662,GO:0019722,GO:0019932,GO:0030007,GO:0031095,GO:0031304,GO:0031305,GO:0031446,GO:0031448,GO:0031673,GO:0032470,GO:0032780,GO:0032781,GO:0033017,GO:0034704,GO:0035786,GO:0036376,GO:0036444,GO:0042030,GO:0043462,GO:0043532,GO:0044548,GO:0044861,GO:…
TC:0001337	6	32.000000	GO:0002380,GO:0005174,GO:0009306,GO:0032940,GO:0048305,GO:1990502,
TC:0001338	2	32.000000	GO:0008112,GO:0042493,
TC:0001339	2	32.000000	GO:0040017,GO:0046598,
TC:0001340	2	32.000000	GO:0051047,GO:1903532,
TC:0001341	7	32.000000	GO:0016604,GO:0016605,GO:0017005,GO:0036317,GO:0043566,GO:0070259,GO:0070260,
TC:0001342	2	32.000000	GO:0032798,GO:0044454,
TC:0001343	62	32.000000	GO:0000221,GO:0000275,GO:0000276,GO:0005753,GO:0005754,GO:0006754,GO:0006818,GO:0006839,GO:0006879,GO:0006885,GO:0006933,GO:0008286,GO:0008553,GO:0009206,GO:0015077,GO:0015078,GO:0015399,GO:0015405,GO:0015672,GO:0015682,GO:0015985,GO:0015986,GO:0015988,GO:0015991,GO:0015992,GO:0016469,GO:0016471,GO:0016820,GO:0019829,GO:0030004,GO:0030641,GO:0033176,GO:0033177,GO:0033178,GO:0033179,GO:0033180,GO:…
TC:0001344	5	32.000000	GO:0007276,GO:0007283,GO:0032399,GO:0048232,GO:0048609,
TC:0001345	12	32.000000	GO:0000773,GO:0004608,GO:0032388,GO:0033157,GO:0051222,GO:0080101,GO:0090316,GO:1903533,GO:1903649,GO:1903651,GO:1903827,GO:1903829,
TC:0001346	5	32.000000	GO:0016055,GO:0030111,GO:0038018,GO:1990697,GO:1990699,
TC:0001347	7	32.000000	GO:0001923,GO:0002337,GO:0032449,GO:0042109,GO:0042226,GO:0043123,GO:0050811,
TC:0001348	3	32.000000	GO:0001501,GO:0021512,GO:0060429,
TC:0001349	3	32.000000	GO:0021859,GO:0030182,GO:0045210,
TC:0001350	5	32.000000	GO:0002115,GO:0010959,GO:0043270,GO:0051924,GO:2001256,
TC:0001351	25	32.000000	GO:0000188,GO:0001933,GO:0004721,GO:0004725,GO:0006469,GO:0006470,GO:0008138,GO:0008330,GO:0008579,GO:0017017,GO:0032873,GO:0033549,GO:0033673,GO:0035335,GO:0042326,GO:0043407,GO:0043409,GO:0045204,GO:0045208,GO:0045209,GO:0046329,GO:0051348,GO:0070303,GO:0071901,GO:1902532,
TC:0001352	26	32.000000	GO:0003363,GO:0004968,GO:0005183,GO:0010573,GO:0010625,GO:0010721,GO:0017082,GO:0021815,GO:0021816,GO:0030264,GO:0031260,GO:0031268,GO:0031269,GO:0032591,GO:0034446,GO:0044327,GO:0046847,GO:0048365,GO:0060252,GO:0060996,GO:0071763,GO:0071765,GO:0097450,GO:0097451,GO:2001222,GO:2001223,
TC:0001353	6	32.000000	GO:0000444,GO:0007067,GO:0048285,GO:0051301,GO:0070652,GO:1900062,
TC:0001354	3	32.000000	GO:0019948,GO:0031510,GO:0046982,
TC:0001355	3	32.000000	GO:0005549,GO:0005550,GO:0007608,
TC:0001356	6	32.000000	GO:0021528,GO:0030308,GO:0043523,GO:0045926,GO:1901214,GO:1901215,
TC:0001357	4	32.000000	GO:0001525,GO:0036458,GO:0045765,GO:1901342,
TC:0001358	3	32.000000	GO:0031104,GO:0031175,GO:0071598,
TC:0001359	4	32.000000	GO:0070925,GO:0072546,GO:0097630,GO:0097631,
TC:0001360	7	32.000000	GO:0006511,GO:0010498,GO:0019941,GO:0030163,GO:0043161,GO:0043632,GO:0051603,
TC:0001361	19	32.000000	GO:0001819,GO:0002113,GO:0002114,GO:0004896,GO:0004908,GO:0004909,GO:0004910,GO:0005140,GO:0032674,GO:0032754,GO:0035655,GO:0038172,GO:0042008,GO:0045063,GO:0045405,GO:0045407,GO:0050714,GO:0051025,GO:0090197,
TC:0001362	5	32.000000	GO:0000785,GO:0000789,GO:0000790,GO:0009994,GO:0022412,
TC:0001363	2	32.000000	GO:0043235,GO:0050613,
TC:0001364	30	32.000000	GO:0000289,GO:0000290,GO:0000956,GO:0001224,GO:0001226,GO:0004535,GO:0010603,GO:0010606,GO:0010607,GO:0016458,GO:0019046,GO:0030014,GO:0031087,GO:0031251,GO:0033962,GO:0034655,GO:0035194,GO:0035195,GO:0035770,GO:0036245,GO:0036464,GO:0042994,GO:0051959,GO:0070481,GO:0070966,GO:1901202,GO:1903231,GO:2000325,GO:2000326,GO:2000327,
TC:0001365	3	32.000000	GO:0043025,GO:0044297,GO:1902897,
TC:0001366	5	32.000000	GO:0006624,GO:0016485,GO:0031638,GO:0045569,GO:0051604,
TC:0001367	26	32.000000	GO:0000159,GO:0001754,GO:0007518,GO:0007525,GO:0007527,GO:0014807,GO:0014908,GO:0033829,GO:0043503,GO:0045746,GO:0046530,GO:0060422,GO:0060828,GO:0060976,GO:0061061,GO:0090249,GO:1901229,GO:1901231,GO:1901232,GO:1901233,GO:1902366,GO:1902367,GO:2000052,GO:2000096,GO:2000287,GO:2000290,
TC:0001368	6	32.000000	GO:0005905,GO:0015091,GO:0030139,GO:0030168,GO:0072510,GO:1990175,
TC:0001369	3	32.000000	GO:0071396,GO:0071407,GO:1901625,
TC:0001370	5	32.000000	GO:0001701,GO:0009790,GO:0009792,GO:0031315,GO:0043009,
TC:0001371	4	32.000000	GO:0022407,GO:0034110,GO:0045523,GO:1903037,
TC:0001372	5	32.000000	GO:0003924,GO:0005525,GO:0019001,GO:0032561,GO:0071701,
TC:0001373	27	32.000000	GO:0000022,GO:0000281,GO:0000910,GO:0000912,GO:0000915,GO:0005547,GO:0005819,GO:0030496,GO:0030865,GO:0030866,GO:0031105,GO:0032154,GO:0032465,GO:0032467,GO:0043014,GO:0043015,GO:0044837,GO:0051231,GO:0051233,GO:0051255,GO:0051256,GO:0051302,GO:0051781,GO:0061640,GO:0097149,GO:0097227,GO:0097610,
TC:0001374	3	32.000000	GO:0004920,GO:0019221,GO:0019969,
TC:0001375	71	32.000000	GO:0004713,GO:0004714,GO:0005003,GO:0005004,GO:0005005,GO:0005030,GO:0008038,GO:0008090,GO:0010769,GO:0010770,GO:0010975,GO:0010976,GO:0010977,GO:0014013,GO:0019056,GO:0019199,GO:0021957,GO:0030516,GO:0031345,GO:0031346,GO:0031547,GO:0038101,GO:0039656,GO:0042731,GO:0044295,GO:0045685,GO:0046778,GO:0046875,GO:0048013,GO:0048679,GO:0048680,GO:0048681,GO:0048683,GO:0048685,GO:0048686,GO:0048687,GO:…
TC:0001376	11	32.000000	GO:0002694,GO:0002696,GO:0003953,GO:0005898,GO:0016515,GO:0030890,GO:0035772,GO:0050135,GO:0050865,GO:0050867,GO:0051249,
TC:0001377	2	32.000000	GO:0007399,GO:0033781,
TC:0001378	36	32.000000	GO:0002731,GO:0002736,GO:0002737,GO:0004715,GO:0004911,GO:0004913,GO:0004917,GO:0008191,GO:0010561,GO:0010576,GO:0019897,GO:0019976,GO:0019982,GO:0031234,GO:0032304,GO:0032307,GO:0035771,GO:0038083,GO:0038110,GO:0038111,GO:0044232,GO:0044233,GO:0045219,GO:0045221,GO:0047676,GO:0048551,GO:0048872,GO:0060712,GO:0070669,GO:0070672,GO:0071104,GO:0071105,GO:1901252,GO:1901253,GO:2000670,GO:2001238,
TC:0001379	4	32.000000	GO:0006281,GO:0051105,GO:0051106,GO:1990166,
TC:0001380	10	32.000000	GO:0000248,GO:0004768,GO:0016215,GO:0016717,GO:0032787,GO:0033490,GO:0044283,GO:0046996,GO:0050046,GO:0070704,
TC:0001381	2	32.000000	GO:0016524,GO:0030246,
TC:0001382	2	32.000000	GO:0004835,GO:0048638,
TC:0001383	6	32.000000	GO:0002791,GO:0047708,GO:0050708,GO:0050796,GO:0090087,GO:0090276,
TC:0001384	4	32.000000	GO:0002009,GO:0021920,GO:0035239,GO:0048729,
TC:0001385	7	32.000000	GO:0000323,GO:0001681,GO:0004531,GO:0005764,GO:0005773,GO:0008126,GO:0034338,
TC:0001386	9	32.000000	GO:0005085,GO:0005088,GO:0005089,GO:0008321,GO:0032483,GO:0032485,GO:0043087,GO:0043547,GO:0051056,
TC:0001387	6	32.000000	GO:0005096,GO:0008047,GO:0009400,GO:0030695,GO:0060589,GO:1990130,
TC:0001388	6	32.000000	GO:0030326,GO:0035107,GO:0035108,GO:0035113,GO:0048598,GO:0061618,
TC:0001389	4	32.000000	GO:0010968,GO:0032886,GO:2000298,GO:2000299,
TC:0001390	123	32.000000	GO:0000214,GO:0000339,GO:0000340,GO:0000737,GO:0000741,GO:0000932,GO:0000993,GO:0003725,GO:0004484,GO:0004521,GO:0004525,GO:0004530,GO:0004651,GO:0005844,GO:0005845,GO:0005849,GO:0006117,GO:0006308,GO:0006309,GO:0006379,GO:0006388,GO:0007344,GO:0008192,GO:0008193,GO:0008356,GO:0008967,GO:0010070,GO:0010501,GO:0010586,GO:0010624,GO:0010626,GO:0014032,GO:0014038,GO:0014040,GO:0014835,GO:0016441,GO:…
TC:0001391	2	32.000000	GO:0005765,GO:0015019,
TC:0001392	2	32.000000	GO:0033218,GO:0042277,
TC:0001393	7	32.000000	GO:0000902,GO:0000904,GO:0003414,GO:0003422,GO:0003429,GO:0032989,GO:0090171,
TC:0001394	9	32.000000	GO:0002237,GO:0004912,GO:0004914,GO:0030526,GO:0032496,GO:0034097,GO:0038043,GO:0038156,GO:0071345,
TC:0001395	2	32.000000	GO:0050900,GO:0061485,
TC:0001396	4	32.000000	GO:0007417,GO:0016363,GO:0042382,GO:0050827,
TC:0001397	17	32.000000	GO:0000774,GO:0005543,GO:0005546,GO:0008431,GO:0009787,GO:0009789,GO:0010314,GO:0035091,GO:0043325,GO:0043538,GO:0046909,GO:0071976,GO:0090210,GO:0090212,GO:1901981,GO:1902936,GO:1903445,
TC:0001398	24	32.000000	GO:0003940,GO:0003943,GO:0004065,GO:0004098,GO:0004423,GO:0004773,GO:0005589,GO:0005795,GO:0008449,GO:0008484,GO:0014846,GO:0016167,GO:0016250,GO:0016826,GO:0019800,GO:0030205,GO:0030207,GO:0030209,GO:0035860,GO:0042340,GO:0043890,GO:0044437,GO:0061580,GO:0061582,
TC:0001399	10	32.000000	GO:0007015,GO:0031334,GO:0032956,GO:0032970,GO:0034314,GO:0043254,GO:0044089,GO:0051493,GO:0051495,GO:0070060,
TC:0001400	9	32.000000	GO:0005534,GO:0007179,GO:0009611,GO:0042060,GO:0051132,GO:0070278,GO:0070483,GO:0071260,GO:0072563,
TC:0001401	13	32.000000	GO:0001868,GO:0001869,GO:0004918,GO:0006935,GO:0006968,GO:0016494,GO:0019955,GO:0019958,GO:0019959,GO:0038112,GO:0042330,GO:0043120,GO:0060326,
TC:0001402	3	32.000000	GO:0004462,GO:0008127,GO:0030099,
TC:0001403	9	32.000000	GO:0001568,GO:0010632,GO:0030100,GO:0045807,GO:0048014,GO:0048260,GO:0050928,GO:0051896,GO:2000446,
TC:0001404	5	32.000000	GO:0001555,GO:0016049,GO:0046883,GO:2000870,GO:2000872,
TC:0001405	6	32.000000	GO:0030425,GO:0031965,GO:0043095,GO:0043105,GO:0044549,GO:0051291,
TC:0001406	70	32.000000	GO:0003841,GO:0003846,GO:0003881,GO:0003882,GO:0004142,GO:0004144,GO:0004307,GO:0004366,GO:0004605,GO:0004623,GO:0004806,GO:0005811,GO:0006644,GO:0006650,GO:0006651,GO:0006654,GO:0006655,GO:0006658,GO:0006659,GO:0006663,GO:0008374,GO:0008444,GO:0008654,GO:0008970,GO:0016024,GO:0016411,GO:0016413,GO:0017169,GO:0032049,GO:0033878,GO:0036148,GO:0036149,GO:0036150,GO:0036151,GO:0036152,GO:0036153,GO:…
TC:0001407	5	32.000000	GO:0007173,GO:0008543,GO:0038127,GO:0038179,GO:0048011,
TC:0001408	52	32.000000	GO:0003116,GO:0003117,GO:0003756,GO:0004362,GO:0004364,GO:0007519,GO:0007624,GO:0008794,GO:0010522,GO:0014722,GO:0014804,GO:0014809,GO:0014810,GO:0014853,GO:0015035,GO:0015036,GO:0015037,GO:0015038,GO:0016010,GO:0016013,GO:0016203,GO:0016667,GO:0016672,GO:0016860,GO:0016864,GO:0017020,GO:0017166,GO:0019852,GO:0021629,GO:0030611,GO:0030613,GO:0030614,GO:0042383,GO:0043034,GO:0043335,GO:0044458,GO:…
TC:0001409	6	32.000000	GO:0031253,GO:0031256,GO:0031257,GO:0031259,GO:0070374,GO:0097197,
TC:0001410	4	32.000000	GO:0043627,GO:0044752,GO:0048545,GO:1901654,
TC:0001411	23	32.000000	GO:0004415,GO:0005540,GO:0010634,GO:0010764,GO:0014843,GO:0030212,GO:0030213,GO:0036117,GO:0045226,GO:0046379,GO:0050501,GO:0051216,GO:0070347,GO:0070349,GO:0070555,GO:0070848,GO:0071363,GO:0085029,GO:1900104,GO:1900106,GO:1900623,GO:1900625,GO:2000546,
TC:0001412	5	32.000000	GO:0015630,GO:0018094,GO:0030031,GO:0070735,GO:0070736,
TC:0001413	17	32.000000	GO:0000079,GO:0000280,GO:0001207,GO:0002014,GO:0005891,GO:0006986,GO:0007126,GO:0007140,GO:0031660,GO:0031662,GO:0035966,GO:0036128,GO:0051037,GO:0051039,GO:0070194,GO:0090084,GO:1904029,
TC:0001414	6	32.000000	GO:0002521,GO:0016028,GO:0030098,GO:0045065,GO:0045321,GO:0046649,
TC:0001415	10	32.000000	GO:0000827,GO:0000828,GO:0000831,GO:0000832,GO:0006066,GO:0008440,GO:0033857,GO:0052723,GO:0052724,GO:1901615,
TC:0001416	4	32.000000	GO:0002517,GO:0009897,GO:0070267,GO:0098552,
TC:0001417	10	32.000000	GO:0000070,GO:0000226,GO:0000922,GO:0005092,GO:0005093,GO:0005094,GO:0008569,GO:0046602,GO:0046604,GO:1903126,
TC:0001418	43	32.000000	GO:0001675,GO:0003167,GO:0003707,GO:0004879,GO:0004882,GO:0005497,GO:0007285,GO:0007289,GO:0008656,GO:0009755,GO:0016504,GO:0016505,GO:0021761,GO:0030284,GO:0030331,GO:0030521,GO:0030522,GO:0032274,GO:0032275,GO:0032448,GO:0032783,GO:0033327,GO:0033574,GO:0035258,GO:0035907,GO:0042228,GO:0042788,GO:0043401,GO:0043621,GO:0045720,GO:0046884,GO:0050682,GO:0060770,GO:0060931,GO:0071898,GO:0071899,GO:…
TC:0001419	47	32.000000	GO:0001843,GO:0005929,GO:0005952,GO:0007227,GO:0008020,GO:0010171,GO:0010172,GO:0021914,GO:0030991,GO:0030992,GO:0033291,GO:0034463,GO:0035058,GO:0035720,GO:0035721,GO:0036064,GO:0042073,GO:0042384,GO:0042474,GO:0044782,GO:0045175,GO:0045879,GO:0048318,GO:0048570,GO:0048736,GO:0060173,GO:0060271,GO:0060606,GO:0060825,GO:0060830,GO:0061512,GO:0061525,GO:0070992,GO:0072372,GO:0090299,GO:0090301,GO:…
TC:0001420	10	32.000000	GO:0001047,GO:0001544,GO:0001547,GO:0001546,GO:0001556,GO:0007506,GO:0034056,GO:0048511,GO:0060280,GO:0060743,
TC:0001421	3	32.000000	GO:0042306,GO:0046822,GO:1900180,
TC:0001422	65	32.000000	GO:0000788,GO:0001773,GO:0001878,GO:0002148,GO:0002149,GO:0002266,GO:0002268,GO:0002309,GO:0002315,GO:0002573,GO:0002644,GO:0002664,GO:0002665,GO:0002667,GO:0002668,GO:0002911,GO:0002912,GO:0003708,GO:0004886,GO:0007159,GO:0009620,GO:0010225,GO:0015026,GO:0032681,GO:0032743,GO:0032753,GO:0032761,GO:0032943,GO:0032996,GO:0033256,GO:0033257,GO:0034109,GO:0042035,GO:0042098,GO:0042105,GO:0042110,GO:…
TC:0001423	6	32.000000	GO:0004748,GO:0008406,GO:0008584,GO:0016728,GO:0035262,GO:0048608,
TC:0001424	72	32.000000	GO:0000023,GO:0000272,GO:0001980,GO:0002086,GO:0003007,GO:0003009,GO:0003010,GO:0003011,GO:0003016,GO:0003844,GO:0004133,GO:0004134,GO:0004135,GO:0004339,GO:0004553,GO:0004555,GO:0004556,GO:0004558,GO:0004564,GO:0004573,GO:0004574,GO:0004575,GO:0004689,GO:0005861,GO:0005964,GO:0005976,GO:0005977,GO:0005978,GO:0005980,GO:0005982,GO:0005983,GO:0005984,GO:0005985,GO:0005991,GO:0005993,GO:0006073,GO:…
TC:0001425	23	32.000000	GO:0010698,GO:0010950,GO:0010952,GO:0043280,GO:0043281,GO:0048487,GO:0051087,GO:0061083,GO:0061084,GO:0070389,GO:0071559,GO:0071560,GO:1902605,GO:1903332,GO:1903333,GO:1903636,GO:1903638,GO:1903644,GO:1903645,GO:1903749,GO:1903955,GO:2000116,GO:2001056,
TC:0001426	5	32.000000	GO:0001101,GO:0034448,GO:0071229,GO:0071986,GO:1990131,
TC:0001427	9	32.000000	GO:0004044,GO:0004359,GO:0006543,GO:0051259,GO:0051260,GO:0051262,GO:0051289,GO:0052856,GO:0052857,
TC:0001428	14	32.000000	GO:0001517,GO:0001537,GO:0006477,GO:0006478,GO:0008146,GO:0008459,GO:0008476,GO:0033037,GO:0034481,GO:0047756,GO:0050656,GO:0050659,GO:0050698,GO:1901137,
TC:0001429	3	32.000000	GO:0034722,GO:0045471,GO:0097305,
TC:0001430	48	32.000000	GO:0000428,GO:0000439,GO:0001054,GO:0001055,GO:0001056,GO:0001192,GO:0001193,GO:0003899,GO:0005665,GO:0005666,GO:0005668,GO:0005674,GO:0005675,GO:0005736,GO:0006294,GO:0006352,GO:0006353,GO:0006354,GO:0006360,GO:0006361,GO:0006362,GO:0006363,GO:0006367,GO:0006368,GO:0006370,GO:0006385,GO:0006386,GO:0009452,GO:0016779,GO:0019827,GO:0030880,GO:0034062,GO:0034587,GO:0035019,GO:0036031,GO:0036260,GO:…
TC:0001431	4	32.000000	GO:0010212,GO:0032039,GO:0034474,GO:0070876,
TC:0001432	3	32.000000	GO:0007623,GO:0033871,GO:0042748,
TC:0001433	10	32.000000	GO:0006601,GO:0014813,GO:0015067,GO:0015068,GO:0030731,GO:0031099,GO:0040007,GO:0042246,GO:0048589,GO:1990384,
TC:0001434	8	32.000000	GO:0004967,GO:0032870,GO:0043434,GO:0071375,GO:0071417,GO:1901652,GO:1901653,GO:1901699,
TC:0001435	2	32.000000	GO:0003050,GO:0007565,
TC:0001436	9	32.000000	GO:0032103,GO:0043122,GO:0043124,GO:0044501,GO:0052027,GO:0052250,GO:0070372,GO:0070373,GO:0085032,
TC:0001437	230	32.000000	GO:0000255,GO:0001553,GO:0001562,GO:0001779,GO:0001787,GO:0001866,GO:0001910,GO:0001912,GO:0001914,GO:0001916,GO:0002294,GO:0002355,GO:0002711,GO:0002715,GO:0002717,GO:0002727,GO:0002729,GO:0002763,GO:0002825,GO:0002827,GO:0002834,GO:0002836,GO:0002837,GO:0002839,GO:0002855,GO:0002857,GO:0002858,GO:0002860,GO:0004903,GO:0004925,GO:0005131,GO:0005143,GO:0005147,GO:0006105,GO:0006107,GO:0006549,GO:…
TC:0001438	96	32.000000	GO:0001573,GO:0001574,GO:0001575,GO:0001576,GO:0001665,GO:0001733,GO:0002175,GO:0000016,GO:0001962,GO:0003828,GO:0003851,GO:0003867,GO:0003947,GO:0003987,GO:0004308,GO:0004336,GO:0004348,GO:0004513,GO:0004557,GO:0004563,GO:0004565,GO:0004577,GO:0004777,GO:0005775,GO:0005889,GO:0006083,GO:0006085,GO:0006643,GO:0006664,GO:0006665,GO:0006672,GO:0006677,GO:0006678,GO:0006679,GO:0006680,GO:0006681,GO:…
TC:0001439	10	32.000000	GO:0033146,GO:0034976,GO:0071566,GO:0071567,GO:0071568,GO:0071569,GO:1903719,GO:1903721,GO:1990564,GO:1990592,
TC:0001440	3	32.000000	GO:0017077,GO:0031960,GO:0051384,
TC:0001441	6	32.000000	GO:0001515,GO:0005519,GO:0007265,GO:0007266,GO:0008360,GO:0017049,
TC:0001442	12	32.000000	GO:0004857,GO:0004866,GO:0010466,GO:0010951,GO:0030414,GO:0045861,GO:0051346,GO:0052547,GO:0052548,GO:0061134,GO:0061135,GO:1902225,
TC:0001443	6	32.000000	GO:0001757,GO:0007379,GO:0007389,GO:0072047,GO:0072086,GO:0072272,
TC:0001444	5	32.000000	GO:0008269,GO:0030133,GO:0030674,GO:0060090,GO:0097020,
TC:0001445	6	32.000000	GO:0001558,GO:0004919,GO:0019983,GO:0030307,GO:0038113,GO:0045927,
TC:0001446	6	32.000000	GO:0010035,GO:0010038,GO:0036017,GO:0036018,GO:0071294,GO:1990267,
TC:0001447	3	32.000000	GO:0042922,GO:0050804,GO:0050806,
TC:0001448	38	32.000000	GO:0000045,GO:0000306,GO:0005042,GO:0005776,GO:0006914,GO:0009267,GO:0010771,GO:0016235,GO:0021535,GO:0021589,GO:0021686,GO:0021813,GO:0021932,GO:0021933,GO:0021942,GO:0031668,GO:0031669,GO:0032584,GO:0033564,GO:0034045,GO:0034273,GO:0034975,GO:0035973,GO:0038007,GO:0042594,GO:0048671,GO:0048698,GO:0050771,GO:0060904,GO:0070969,GO:0071496,GO:0097629,GO:0097632,GO:0097635,GO:1901339,GO:1901340,GO:…
TC:0001449	35	32.000000	GO:0005046,GO:0005793,GO:0005801,GO:0006621,GO:0006888,GO:0006890,GO:0006901,GO:0007030,GO:0021691,GO:0030126,GO:0030127,GO:0030135,GO:0030137,GO:0030663,GO:0031985,GO:0033116,GO:0034497,GO:0035437,GO:0035459,GO:0035964,GO:0045185,GO:0046923,GO:0048194,GO:0048199,GO:0048200,GO:0048203,GO:0048205,GO:0048208,GO:0051220,GO:0051235,GO:0051651,GO:0060352,GO:0072595,GO:0090161,GO:0090164,
TC:0001450	5	32.000000	GO:0005578,GO:0031012,GO:0098633,GO:1904026,GO:1904027,
TC:0001451	9	32.000000	GO:0001735,GO:0005774,GO:0008555,GO:0016670,GO:0016971,GO:0016972,GO:0030327,GO:0030328,GO:0030329,
TC:0001452	7	32.000000	GO:0000302,GO:0004649,GO:0006979,GO:0040009,GO:0070212,GO:0071450,GO:0071451,
TC:0001453	3	32.000000	GO:0007495,GO:0007507,GO:0061146,
TC:0001454	11	32.000000	GO:0002151,GO:0003724,GO:0004004,GO:0008026,GO:0008186,GO:0016281,GO:0016887,GO:0070035,GO:0097322,GO:1900259,GO:1900260,
TC:0001455	41	32.000000	GO:0002142,GO:0002495,GO:0002504,GO:0003774,GO:0003777,GO:0005871,GO:0005873,GO:0005874,GO:0005875,GO:0005876,GO:0007018,GO:0007019,GO:0007028,GO:0007296,GO:0008017,GO:0008039,GO:0008574,GO:0010938,GO:0010970,GO:0015631,GO:0016938,GO:0016939,GO:0019886,GO:0019894,GO:0030705,GO:0030990,GO:0032391,GO:0035617,GO:0036334,GO:0046586,GO:0046587,GO:0046588,GO:0047496,GO:0060404,GO:0070462,GO:0070463,GO:…
TC:0001456	11	32.000000	GO:0001726,GO:0031348,GO:0032102,GO:0042017,GO:0042018,GO:0050727,GO:0050728,GO:0071640,GO:0071641,GO:1903034,GO:2000266,
TC:0001457	20	32.000000	GO:0007168,GO:0008022,GO:0008048,GO:0008613,GO:0010851,GO:0010852,GO:0010853,GO:0030249,GO:0030250,GO:0030251,GO:0030823,GO:0030824,GO:0030826,GO:0030827,GO:0031282,GO:0031283,GO:0031284,GO:0035003,GO:0045177,GO:0097381,
TC:0001458	21	32.000000	GO:0001103,GO:0001135,GO:0005146,GO:0009956,GO:0014036,GO:0016580,GO:0033135,GO:0033139,GO:0033141,GO:0048286,GO:0051595,GO:0060706,GO:0060707,GO:0060708,GO:0060800,GO:0060806,GO:0070822,GO:0071674,GO:1901674,GO:1901675,GO:1901676,
TC:0001459	7	32.000000	GO:0003896,GO:0005658,GO:0006269,GO:0035101,GO:0042555,GO:0097362,GO:1990077,
TC:0001460	27	32.000000	GO:0000346,GO:0000347,GO:0000445,GO:0005688,GO:0006405,GO:0006406,GO:0006913,GO:0008190,GO:0016607,GO:0016973,GO:0021509,GO:0042272,GO:0046784,GO:0048297,GO:0048853,GO:0050657,GO:0050658,GO:0051028,GO:0051169,GO:0051236,GO:0060215,GO:0060431,GO:0061011,GO:0070274,GO:2000002,GO:2001049,GO:2001051,
TC:0001461	69	32.000000	GO:0001618,GO:0001968,GO:0003366,GO:0005175,GO:0005178,GO:0005518,GO:0005927,GO:0007160,GO:0007161,GO:0007229,GO:0008305,GO:0014909,GO:0030056,GO:0030175,GO:0030260,GO:0031589,GO:0032217,GO:0032218,GO:0032587,GO:0033341,GO:0033342,GO:0033343,GO:0033627,GO:0033631,GO:0034665,GO:0034666,GO:0034667,GO:0034669,GO:0034676,GO:0034677,GO:0034678,GO:0034679,GO:0034680,GO:0034681,GO:0035024,GO:0035748,GO:…
TC:0001462	21	32.000000	GO:0003865,GO:0004163,GO:0004168,GO:0004452,GO:0004496,GO:0004631,GO:0006489,GO:0008610,GO:0009240,GO:0009917,GO:0016095,GO:0019287,GO:0033765,GO:0043048,GO:0046465,GO:0046490,GO:0047751,GO:0047874,GO:0050992,GO:0050993,GO:0070852,
TC:0001463	7	32.000000	GO:0031085,GO:0031647,GO:0042827,GO:0044445,GO:0048075,GO:0050821,GO:0097196,
TC:0001464	5	32.000000	GO:0034397,GO:0045141,GO:0051640,GO:0051656,GO:0090220,
TC:0001465	14	32.000000	GO:0001664,GO:0010216,GO:0016584,GO:0031213,GO:0031490,GO:0031779,GO:0031780,GO:0031781,GO:0031782,GO:0031783,GO:0040030,GO:0043035,GO:0070996,GO:0097009,
TC:0001466	8	32.000000	GO:0017016,GO:0017137,GO:0031267,GO:0035526,GO:0051020,GO:0055107,GO:1902017,GO:1902018,
TC:0001467	27	32.000000	GO:0005216,GO:0005242,GO:0005244,GO:0005249,GO:0005251,GO:0006813,GO:0008076,GO:0008281,GO:0008282,GO:0015079,GO:0015267,GO:0015467,GO:0022803,GO:0022832,GO:0022836,GO:0022838,GO:0022843,GO:0034702,GO:0034703,GO:0034705,GO:0034762,GO:0034765,GO:0038060,GO:0046873,GO:0071804,GO:0071805,GO:1990351,
TC:0001468	91	32.000000	GO:0001541,GO:0001890,GO:0001942,GO:0003352,GO:0004611,GO:0004613,GO:0005160,GO:0005179,GO:0006114,GO:0007181,GO:0008083,GO:0010862,GO:0019401,GO:0020027,GO:0021773,GO:0022602,GO:0030073,GO:0031670,GO:0031987,GO:0032096,GO:0032099,GO:0032105,GO:0032108,GO:0032276,GO:0032277,GO:0032278,GO:0032354,GO:0032646,GO:0032686,GO:0032868,GO:0032924,GO:0033197,GO:0033210,GO:0033591,GO:0033686,GO:0034673,GO:…
TC:0001469	13	32.000000	GO:0001889,GO:0003880,GO:0004671,GO:0004719,GO:0006481,GO:0008113,GO:0010340,GO:0016671,GO:0019153,GO:0030091,GO:0033743,GO:0051998,GO:0070191,
TC:0001470	5	32.000000	GO:0009266,GO:0009408,GO:0042752,GO:0044609,GO:2000003,
TC:0001471	357	32.000000	GO:0001829,GO:0002055,GO:0002060,GO:0002069,GO:0002313,GO:0002314,GO:0002335,GO:0002636,GO:0002903,GO:0002905,GO:0002906,GO:0003876,GO:0003883,GO:0003921,GO:0003922,GO:0003938,GO:0003999,GO:0004000,GO:0004001,GO:0004017,GO:0004127,GO:0004138,GO:0004170,GO:0004385,GO:0004422,GO:0004550,GO:0004798,GO:0004799,GO:0004849,GO:0004850,GO:0006144,GO:0006152,GO:0006154,GO:0006157,GO:0006163,GO:0006164,GO:…
TC:0001472	10	32.000000	GO:0001076,GO:0001104,GO:0003163,GO:0003714,GO:0042692,GO:0060537,GO:0060827,GO:0060829,GO:1902035,GO:1902037,
TC:0001473	11	32.000000	GO:0002064,GO:0003334,GO:0005938,GO:0008426,GO:0008544,GO:0010482,GO:0048871,GO:0050680,GO:0060598,GO:0060887,GO:0098773,
TC:0001474	24	32.000000	GO:0003834,GO:0004744,GO:0004965,GO:0005502,GO:0006776,GO:0007468,GO:0007601,GO:0016859,GO:0035238,GO:0038037,GO:0038038,GO:0038039,GO:0038042,GO:0042572,GO:0045872,GO:0047173,GO:0050908,GO:0050953,GO:0050962,GO:0052884,GO:0052885,GO:0071257,GO:0097648,GO:2000297,
TC:0001475	6	32.000000	GO:0001830,GO:0030903,GO:0035329,GO:0048568,GO:1902459,GO:2000736,
TC:0001476	8	32.000000	GO:0007178,GO:0008521,GO:0015876,GO:0015916,GO:0030509,GO:0048749,GO:0060016,GO:1901337,
TC:0001477	43	32.000000	GO:0001588,GO:0001697,GO:0001698,GO:0001594,GO:0004969,GO:0007611,GO:0007612,GO:0007613,GO:0007632,GO:0007635,GO:0008306,GO:0008542,GO:0010578,GO:0010579,GO:0014069,GO:0017146,GO:0030160,GO:0030534,GO:0031877,GO:0035176,GO:0035254,GO:0035255,GO:0042048,GO:0043197,GO:0044708,GO:0046958,GO:0046959,GO:0046960,GO:0047389,GO:0048167,GO:0050890,GO:0050893,GO:0050894,GO:0051381,GO:0051703,GO:0060013,GO:…
TC:0001478	29	32.000000	GO:0002084,GO:0005522,GO:0008105,GO:0008474,GO:0009506,GO:0032427,GO:0034464,GO:0042996,GO:0042997,GO:0042999,GO:0043002,GO:0043004,GO:0044228,GO:0045176,GO:0048549,GO:0048788,GO:0050803,GO:0090003,GO:0090005,GO:0098599,GO:0098734,GO:1903076,GO:1903077,GO:1903564,GO:1903565,GO:1903567,GO:1903568,GO:1903729,GO:1903828,
TC:0001479	8	32.000000	GO:0005200,GO:0008091,GO:0014731,GO:0021692,GO:0031333,GO:0032437,GO:0032535,GO:0090066,
TC:0001480	34	32.000000	GO:0000003,GO:0000242,GO:0001669,GO:0002077,GO:0002199,GO:0004040,GO:0004148,GO:0005537,GO:0005832,GO:0006457,GO:0006458,GO:0007021,GO:0007023,GO:0007338,GO:0007339,GO:0007340,GO:0007341,GO:0008037,GO:0009566,GO:0009988,GO:0030141,GO:0033150,GO:0035036,GO:0042000,GO:0042806,GO:0043159,GO:0044053,GO:0044417,GO:0051082,GO:0051084,GO:0051808,GO:0051836,GO:0072668,GO:0097223,
TC:0001481	16	32.000000	GO:0005018,GO:0005130,GO:0005847,GO:0014066,GO:0014068,GO:0018108,GO:0018212,GO:0019838,GO:0035037,GO:0035790,GO:0036323,GO:0036326,GO:0036327,GO:0036332,GO:0046777,GO:0048010,
TC:0001482	88	32.000000	GO:0000421,GO:0001928,GO:0001961,GO:0002218,GO:0002221,GO:0002224,GO:0002281,GO:0002282,GO:0002753,GO:0002756,GO:0002758,GO:0003373,GO:0003374,GO:0005121,GO:0007249,GO:0008063,GO:0009597,GO:0009615,GO:0016495,GO:0030050,GO:0032009,GO:0032479,GO:0032481,GO:0032484,GO:0032606,GO:0032607,GO:0032608,GO:0032635,GO:0032640,GO:0032647,GO:0032727,GO:0032728,GO:0034124,GO:0034126,GO:0034127,GO:0034138,GO:…
TC:0001483	19	32.000000	GO:0001580,GO:0000822,GO:0001582,GO:0005220,GO:0007606,GO:0008527,GO:0031849,GO:0031883,GO:0033038,GO:0033041,GO:0043533,GO:0050912,GO:0050913,GO:0050916,GO:0050917,GO:0070679,GO:0071786,GO:1903767,GO:1903768,
TC:0001484	11	32.000000	GO:0004991,GO:0005129,GO:0005139,GO:0031856,GO:0031857,GO:0045453,GO:1901099,GO:2001234,GO:2001236,GO:2001237,GO:2001240,
TC:0001485	10	32.000000	GO:0010932,GO:0010933,GO:0032088,GO:0033235,GO:0043433,GO:0051090,GO:0061665,GO:1900039,GO:1902071,GO:1902073,
TC:0001486	24	32.000000	GO:0000256,GO:0004037,GO:0004177,GO:0004180,GO:0004181,GO:0007039,GO:0008235,GO:0008237,GO:0008238,GO:0008239,GO:0016805,GO:0016999,GO:0017159,GO:0031225,GO:0034235,GO:0035608,GO:0035609,GO:0035610,GO:0035611,GO:0043605,GO:0050129,GO:0070573,GO:0071575,GO:0072340,
TC:0001487	79	32.000000	GO:0000794,GO:0001725,GO:0002528,GO:0003012,GO:0003065,GO:0003785,GO:0004687,GO:0005523,GO:0005859,GO:0005862,GO:0005863,GO:0005865,GO:0006936,GO:0007076,GO:0007522,GO:0008307,GO:0010861,GO:0014705,GO:0016459,GO:0016460,GO:0017022,GO:0021591,GO:0030016,GO:0030017,GO:0030018,GO:0030029,GO:0030036,GO:0030048,GO:0030049,GO:0030239,GO:0030241,GO:0030375,GO:0031032,GO:0031033,GO:0031034,GO:0031275,GO:…
TC:0001488	14	32.000000	GO:0004864,GO:0004865,GO:0008601,GO:0008995,GO:0019212,GO:0019902,GO:0031749,GO:0031750,GO:0031751,GO:0031752,GO:0034047,GO:0034048,GO:0051722,GO:0051723,
TC:0001489	10	32.000000	GO:0010565,GO:0031970,GO:0036046,GO:0036047,GO:0036048,GO:0036049,GO:0036054,GO:0036055,GO:0048037,GO:2000377,
TC:0001490	6	32.000000	GO:0005623,GO:0043393,GO:0051098,GO:0051100,GO:2001263,GO:2001264,
TC:0001491	3	32.000000	GO:0005142,GO:0045444,GO:0070625,
TC:0001492	4	32.000000	GO:0005882,GO:0030280,GO:0030281,GO:0045095,
TC:0001493	23	32.000000	GO:0000104,GO:0003994,GO:0004174,GO:0005749,GO:0006091,GO:0006121,GO:0008177,GO:0009060,GO:0016635,GO:0016649,GO:0018293,GO:0043783,GO:0044455,GO:0045257,GO:0045273,GO:0045281,GO:0045283,GO:0048038,GO:0048039,GO:0051538,GO:0051539,GO:0098798,GO:1990204,
TC:0001494	24	32.000000	GO:0000184,GO:0005047,GO:0005785,GO:0005786,GO:0005787,GO:0006605,GO:0006612,GO:0006613,GO:0006614,GO:0006616,GO:0006617,GO:0019083,GO:0022625,GO:0030942,GO:0031204,GO:0033365,GO:0043021,GO:0045047,GO:0048500,GO:0070972,GO:0072594,GO:0072599,GO:0072657,GO:0090150,
TC:0001495	10	32.000000	GO:0001976,GO:0003025,GO:0005539,GO:0005600,GO:0005614,GO:0008201,GO:0021563,GO:0021564,GO:0030936,GO:1901681,
TC:0001496	10	32.000000	GO:0005545,GO:0005969,GO:0016189,GO:0031901,GO:0033267,GO:0043194,GO:0044308,GO:0044309,GO:0060987,GO:0060988,
TC:0001497	3	32.000000	GO:0005923,GO:0016338,GO:0070160,
TC:0001498	24	32.000000	GO:0005640,GO:0017089,GO:0018230,GO:0018231,GO:0018345,GO:0019706,GO:0019707,GO:0019867,GO:0031968,GO:0034203,GO:0035594,GO:0035620,GO:0035621,GO:0035627,GO:0043849,GO:0046624,GO:0046625,GO:0046836,GO:0051786,GO:0051861,GO:0097001,GO:1902387,GO:1902388,GO:1902389,
TC:0001499	3	32.000000	GO:0036503,GO:0051865,GO:0072572,
TC:0001500	2	32.000000	GO:0008894,GO:0051592,
TC:0001501	83	32.000000	GO:0000244,GO:0000245,GO:0000349,GO:0000354,GO:0000375,GO:0000243,GO:0000377,GO:0000380,GO:0000386,GO:0000387,GO:0000389,GO:0000390,GO:0000395,GO:0000398,GO:0000481,GO:0000738,GO:0000974,GO:0004523,GO:0004529,GO:0005662,GO:0005681,GO:0005682,GO:0005684,GO:0005685,GO:0005686,GO:0005687,GO:0005689,GO:0005690,GO:0005760,GO:0006287,GO:0006376,GO:0006397,GO:0008296,GO:0008297,GO:0008309,GO:0008310,GO:…
TC:0001502	3	32.000000	GO:0004819,GO:0006425,GO:0007420,
TC:0001503	53	32.000000	GO:0002159,GO:0002934,GO:0003165,GO:0005199,GO:0005911,GO:0005913,GO:0005915,GO:0005916,GO:0007016,GO:0007043,GO:0007044,GO:0008013,GO:0016328,GO:0016342,GO:0030057,GO:0032417,GO:0034113,GO:0034329,GO:0034330,GO:0034332,GO:0034333,GO:0036344,GO:0043296,GO:0043297,GO:0045110,GO:0045186,GO:0045216,GO:0045294,GO:0045295,GO:0045296,GO:0048496,GO:0050839,GO:0051435,GO:0051639,GO:0051764,GO:0070527,GO:…
TC:0001504	24	32.000000	GO:0000979,GO:0001046,GO:0001841,GO:0002088,GO:0002089,GO:0002930,GO:0030857,GO:0035330,GO:0035331,GO:0035332,GO:0045667,GO:0048704,GO:0048705,GO:0060022,GO:0060023,GO:0061073,GO:0061303,GO:0061386,GO:0061444,GO:0097543,GO:1902746,GO:1902747,GO:2001109,GO:2001111,
TC:0001505	106	32.000000	GO:0001667,GO:0001945,GO:0002689,GO:0005095,GO:0008045,GO:0008046,GO:0008131,GO:0008401,GO:0010591,GO:0010593,GO:0010631,GO:0014738,GO:0014739,GO:0014910,GO:0014912,GO:0016103,GO:0016198,GO:0016199,GO:0016576,GO:0016638,GO:0016641,GO:0021615,GO:0021644,GO:0021784,GO:0021793,GO:0021834,GO:0021836,GO:0021852,GO:0021972,GO:0030517,GO:0031290,GO:0033563,GO:0034653,GO:0034776,GO:0035385,GO:0035874,GO:…
TC:0001506	28	32.000000	GO:0003948,GO:0004066,GO:0004067,GO:0006528,GO:0006529,GO:0006530,GO:0008242,GO:0008798,GO:0015132,GO:0015140,GO:0015347,GO:0015367,GO:0015635,GO:0015636,GO:0015732,GO:0015742,GO:0015912,GO:0015913,GO:0016920,GO:0031427,GO:0033345,GO:0043252,GO:0050152,GO:0070981,GO:0070982,GO:0071714,GO:0071718,GO:0097254,
TC:0001507	10	32.000000	GO:0005173,GO:0010609,GO:0043517,GO:0045600,GO:0070367,GO:0070889,GO:1901798,GO:1902162,GO:1902164,GO:2001020,
TC:0001508	9	32.000000	GO:0002625,GO:0016322,GO:0016601,GO:0021700,GO:0042551,GO:0048469,GO:0060668,GO:0071800,GO:2000601,
TC:0001509	42	32.000000	GO:0002522,GO:0003976,GO:0004475,GO:0004476,GO:0004559,GO:0004569,GO:0004571,GO:0004572,GO:0004615,GO:0006004,GO:0006013,GO:0006491,GO:0008417,GO:0008424,GO:0008446,GO:0008455,GO:0008905,GO:0009225,GO:0009298,GO:0009312,GO:0015924,GO:0016256,GO:0017060,GO:0019307,GO:0019317,GO:0019673,GO:0032580,GO:0033578,GO:0036065,GO:0036071,GO:0042350,GO:0042351,GO:0042354,GO:0042355,GO:0042356,GO:0045728,GO:…
TC:0001510	4	32.000000	GO:0007009,GO:0019002,GO:0035272,GO:0072659,
TC:0001511	6	32.000000	GO:0005638,GO:0007084,GO:0007517,GO:0030951,GO:0031468,GO:0035105,
TC:0001512	48	32.000000	GO:0001939,GO:0001940,GO:0002250,GO:0002331,GO:0004951,GO:0005168,GO:0005942,GO:0005943,GO:0005944,GO:0014065,GO:0015054,GO:0016303,GO:0016307,GO:0016309,GO:0031739,GO:0031741,GO:0032252,GO:0034337,GO:0035004,GO:0035005,GO:0035014,GO:0035851,GO:0036092,GO:0038028,GO:0038188,GO:0043045,GO:0044028,GO:0044029,GO:0044030,GO:0044726,GO:0045120,GO:0046834,GO:0046854,GO:0046934,GO:0046935,GO:0048015,GO:…
TC:0001513	15	32.000000	GO:0001666,GO:0001886,GO:0003421,GO:0007566,GO:0036293,GO:0036294,GO:0038046,GO:0051928,GO:0060348,GO:0070482,GO:0071453,GO:0071456,GO:0071461,GO:1903402,GO:1903403,
TC:0001514	25	32.000000	GO:0001756,GO:0002051,GO:0003705,GO:0014855,GO:0033002,GO:0034164,GO:0034499,GO:0035470,GO:0035623,GO:0036438,GO:0045652,GO:0045654,GO:0048341,GO:0060038,GO:0060912,GO:0071955,GO:0072706,GO:0072707,GO:1901491,GO:1901534,GO:1902038,GO:1902256,GO:1902257,GO:2000174,GO:2000176,
TC:0001515	7	32.000000	GO:0004012,GO:0015917,GO:0032530,GO:0032534,GO:0060491,GO:0070290,GO:1903697,
TC:0001516	34	32.000000	GO:0004379,GO:0004722,GO:0004723,GO:0004724,GO:0004741,GO:0005955,GO:0006480,GO:0006498,GO:0006499,GO:0006500,GO:0007051,GO:0008597,GO:0016056,GO:0018008,GO:0018009,GO:0018011,GO:0018012,GO:0018016,GO:0018194,GO:0018201,GO:0018377,GO:0019107,GO:0022400,GO:0031365,GO:0031682,GO:0033173,GO:0033192,GO:0035568,GO:0035570,GO:0035572,GO:0035573,GO:0035970,GO:0042347,GO:0071885,
TC:0001517	10	32.000000	GO:0004190,GO:0019013,GO:0019028,GO:0019031,GO:0031293,GO:0036338,GO:0042500,GO:0044423,GO:0070001,GO:1990247,
TC:0001518	47	32.000000	GO:0001527,GO:0001560,GO:0003257,GO:0003418,GO:0003419,GO:0004873,GO:0007171,GO:0017015,GO:0030023,GO:0030038,GO:0030297,GO:0030514,GO:0035038,GO:0035581,GO:0035582,GO:0035583,GO:0035733,GO:0036122,GO:0038098,GO:0042007,GO:0045736,GO:0048263,GO:0050436,GO:0051146,GO:0051147,GO:0051149,GO:0051155,GO:0055012,GO:0060394,GO:0071694,GO:0072537,GO:0090092,GO:0090101,GO:1900115,GO:1900116,GO:1900154,GO:…
TC:0001519	11	32.000000	GO:0001948,GO:0006948,GO:0030217,GO:0042289,GO:0042609,GO:0042610,GO:0045234,GO:0050690,GO:0050851,GO:0050852,GO:1990698,
TC:0001520	7	32.000000	GO:0001632,GO:0001631,GO:0004974,GO:0032980,GO:0045111,GO:0051546,GO:0070539,
TC:0001521	11	32.000000	GO:0035034,GO:0035257,GO:0035561,GO:0035563,GO:0042974,GO:0048145,GO:0048387,GO:0051099,GO:0051427,GO:2001176,GO:2001178,
TC:0001522	30	32.000000	GO:0004420,GO:0005132,GO:0008588,GO:0008592,GO:0010663,GO:0010666,GO:0022408,GO:0031571,GO:0032002,GO:0032003,GO:0032656,GO:0032696,GO:0034342,GO:0038167,GO:0038168,GO:0042282,GO:0043381,GO:0044783,GO:0044819,GO:0045343,GO:0045345,GO:0045381,GO:0045751,GO:0097252,GO:1901223,GO:1901524,GO:1901525,GO:2000552,GO:2000663,GO:2000666,
TC:0001523	404	32.000000	GO:0001147,GO:0001160,GO:0001504,GO:0001774,GO:0001921,GO:0001956,GO:0001964,GO:0002020,GO:0002036,GO:0002082,GO:0002944,GO:0002945,GO:0003973,GO:0004008,GO:0004500,GO:0004534,GO:0004859,GO:0005335,GO:0005507,GO:0005691,GO:0005742,GO:0005747,GO:0005758,GO:0006089,GO:0006515,GO:0006517,GO:0006521,GO:0006584,GO:0006714,GO:0008344,GO:0008891,GO:0009118,GO:0009438,GO:0009441,GO:0009712,GO:0010040,GO:…
TC:0001524	11	32.000000	GO:0005011,GO:0034331,GO:0036038,GO:0036449,GO:0038145,GO:0045217,GO:0045218,GO:0051011,GO:0070097,GO:0071437,GO:1990752,
TC:0001525	50	32.000000	GO:0002097,GO:0002098,GO:0002100,GO:0002143,GO:0004792,GO:0004808,GO:0006766,GO:0006767,GO:0006777,GO:0007529,GO:0008097,GO:0008251,GO:0008265,GO:0008482,GO:0008940,GO:0009439,GO:0009440,GO:0016782,GO:0016783,GO:0016784,GO:0018117,GO:0018175,GO:0018192,GO:0018315,GO:0019008,GO:0019418,GO:0019720,GO:0030151,GO:0030366,GO:0031071,GO:0032324,GO:0032447,GO:0034227,GO:0042040,GO:0042128,GO:0042292,GO:…
TC:0001526	2	32.000000	GO:0009791,GO:0047598,
TC:0001527	24	32.000000	GO:0000124,GO:0004197,GO:0004843,GO:0008234,GO:0016578,GO:0016579,GO:0019783,GO:0019785,GO:0021698,GO:0035517,GO:0035520,GO:0035521,GO:0035522,GO:0035616,GO:0036459,GO:0048386,GO:0061136,GO:0061649,GO:0070390,GO:0070537,GO:0070646,GO:0071819,GO:0071987,GO:1990108,
TC:0001528	15	32.000000	GO:0000414,GO:0000415,GO:0000416,GO:0033522,GO:0035102,GO:0035518,GO:0036353,GO:0042483,GO:0042489,GO:0060710,GO:0060717,GO:0070171,GO:0071233,GO:0071596,GO:1903867,
TC:0001529	57	32.000000	GO:0001955,GO:0002432,GO:0003144,GO:0003218,GO:0003289,GO:0005025,GO:0006983,GO:0006984,GO:0007369,GO:0008140,GO:0009299,GO:0016361,GO:0017002,GO:0019777,GO:0030275,GO:0030968,GO:0032926,GO:0034263,GO:0035259,GO:0035711,GO:0035976,GO:0036488,GO:0036499,GO:0036500,GO:0038100,GO:0042789,GO:0043392,GO:0043522,GO:0043618,GO:0043620,GO:0044324,GO:0045661,GO:0046534,GO:0048179,GO:0048185,GO:0051148,GO:…
TC:0001530	4	32.000000	GO:0004683,GO:0004686,GO:0005516,GO:0005954,
TC:0001531	4	32.000000	GO:0016829,GO:0033319,GO:0033320,GO:0048040,
TC:0001532	9	32.000000	GO:0002070,GO:0014707,GO:0035264,GO:0048619,GO:0048625,GO:0060435,GO:0060480,GO:0060764,GO:1903899,
TC:0001533	18	32.000000	GO:0002441,GO:0002553,GO:0002721,GO:0009411,GO:0016320,GO:0034423,GO:0034644,GO:0036398,GO:0036399,GO:0036481,GO:0043276,GO:0051645,GO:0051683,GO:0071478,GO:0071482,GO:0071493,GO:0090168,GO:0097193,
TC:0001534	9	32.000000	GO:0001075,GO:0001967,GO:0004999,GO:0005672,GO:0021858,GO:0045137,GO:0046545,GO:0051123,GO:0060244,
TC:0001535	25	32.000000	GO:0000313,GO:0000314,GO:0000315,GO:0003735,GO:0004479,GO:0005761,GO:0005762,GO:0005763,GO:0005840,GO:0006412,GO:0006414,GO:0006415,GO:0007005,GO:0015934,GO:0019988,GO:0032543,GO:0032984,GO:0043241,GO:0043624,GO:0044391,GO:0070124,GO:0070125,GO:0070126,GO:0070181,GO:0071951,
TC:0001536	15	32.000000	GO:0004904,GO:0004905,GO:0004906,GO:0005802,GO:0006892,GO:0006895,GO:0019961,GO:0019962,GO:0019964,GO:0031984,GO:0036501,GO:0042175,GO:0090387,GO:0098791,GO:1990390,
TC:0001537	152	32.000000	GO:0001545,GO:0001659,GO:0001985,GO:0001987,GO:0001994,GO:0001986,GO:0001996,GO:0001997,GO:0002024,GO:0002025,GO:0002029,GO:0002031,GO:0002032,GO:0003013,GO:0003018,GO:0003057,GO:0003061,GO:0003085,GO:0003099,GO:0003108,GO:0004703,GO:0004935,GO:0004936,GO:0004937,GO:0004938,GO:0004939,GO:0004940,GO:0004941,GO:0004963,GO:0005981,GO:0006140,GO:0006940,GO:0007187,GO:0007188,GO:0007189,GO:0007190,GO:…
TC:0001538	3	32.000000	GO:0000786,GO:0044815,GO:0097298,
TC:0001539	17	32.000000	GO:0005344,GO:0005833,GO:0010727,GO:0010728,GO:0010729,GO:0010730,GO:0015671,GO:0030492,GO:0031720,GO:0031721,GO:0031838,GO:0035795,GO:0042542,GO:0072562,GO:1901029,GO:1902109,GO:2000296,
TC:0001540	5	32.000000	GO:0004667,GO:0005504,GO:0050646,GO:0050647,GO:0050648,
TC:0001541	96	32.000000	GO:0002396,GO:0002397,GO:0002399,GO:0002428,GO:0002474,GO:0002475,GO:0002476,GO:0002477,GO:0002478,GO:0002479,GO:0002480,GO:0002481,GO:0002483,GO:0002484,GO:0002485,GO:0002486,GO:0002488,GO:0002489,GO:0002501,GO:0002502,GO:0002503,GO:0002506,GO:0002589,GO:0002591,GO:0003823,GO:0005797,GO:0012507,GO:0015197,GO:0015433,GO:0015440,GO:0019060,GO:0019882,GO:0019883,GO:0019884,GO:0019885,GO:0023023,GO:…
TC:0001542	21	32.000000	GO:0000413,GO:0002176,GO:0003681,GO:0003755,GO:0005527,GO:0005528,GO:0005850,GO:0006463,GO:0008144,GO:0010849,GO:0016018,GO:0021520,GO:0021521,GO:0021526,GO:0030238,GO:0036093,GO:0043614,GO:0046661,GO:0060573,GO:0061077,GO:0098528,
TC:0001543	30	32.000000	GO:0000711,GO:0000775,GO:0000778,GO:0000798,GO:0000800,GO:0000801,GO:0000802,GO:0007062,GO:0007064,GO:0007130,GO:0008278,GO:0008280,GO:0030893,GO:0030999,GO:0031262,GO:0032466,GO:0032875,GO:0032876,GO:0032877,GO:0033301,GO:0034991,GO:0035092,GO:0036033,GO:0043073,GO:0051878,GO:0060718,GO:0070193,GO:0070197,GO:0072520,GO:0097240,
TC:0001544	33	32.000000	GO:0003015,GO:0004046,GO:0004096,GO:0004601,GO:0004602,GO:0006982,GO:0008430,GO:0008631,GO:0009608,GO:0009609,GO:0014904,GO:0016012,GO:0016209,GO:0018916,GO:0018969,GO:0033194,GO:0036393,GO:0042744,GO:0043295,GO:0047066,GO:0048741,GO:0050220,GO:0051410,GO:0060047,GO:0070458,GO:0071447,GO:0071449,GO:0072341,GO:0072593,GO:0072702,GO:0072703,GO:1900750,GO:1902905,
TC:0001545	21	32.000000	GO:0000126,GO:0000990,GO:0000995,GO:0001007,GO:0001026,GO:0000127,GO:0005667,GO:0006383,GO:0009301,GO:0009303,GO:0009304,GO:0019185,GO:0035363,GO:0042790,GO:0042791,GO:0042795,GO:0042796,GO:0042797,GO:0044798,GO:0090576,GO:0098781,
TC:0001546	54	32.000000	GO:0004430,GO:0006896,GO:0007174,GO:0008088,GO:0008089,GO:0030123,GO:0030348,GO:0030666,GO:0030670,GO:0030742,GO:0031082,GO:0031083,GO:0031904,GO:0031905,GO:0032438,GO:0032439,GO:0032474,GO:0032482,GO:0033299,GO:0033644,GO:0035612,GO:0035646,GO:0035650,GO:0035651,GO:0035838,GO:0035841,GO:0036461,GO:0042599,GO:0042640,GO:0043321,GO:0043323,GO:0043485,GO:0044194,GO:0044218,GO:0044231,GO:0044279,GO:…
TC:0001547	30	32.000000	GO:0001605,GO:0001635,GO:0004016,GO:0004383,GO:0004948,GO:0006171,GO:0006384,GO:0007202,GO:0008294,GO:0008565,GO:0009190,GO:0009360,GO:0009975,GO:0010518,GO:0010863,GO:0016849,GO:0016941,GO:0031623,GO:0032841,GO:0033762,GO:0034199,GO:0043112,GO:0048660,GO:0052652,GO:0060193,GO:0071324,GO:0071329,GO:0097642,GO:0097644,GO:1900274,
TC:0001548	94	32.000000	GO:0000082,GO:0000209,GO:0000502,GO:0002220,GO:0002223,GO:0004126,GO:0004298,GO:0005839,GO:0006216,GO:0006977,GO:0008537,GO:0008540,GO:0008541,GO:0009410,GO:0009972,GO:0010265,GO:0010499,GO:0010528,GO:0010529,GO:0010948,GO:0016554,GO:0016810,GO:0017025,GO:0019239,GO:0019773,GO:0022624,GO:0030177,GO:0030178,GO:0030330,GO:0030895,GO:0031396,GO:0031398,GO:0031531,GO:0031595,GO:0034751,GO:0034752,GO:…
TC:0001549	7	32.000000	GO:0015349,GO:0042562,GO:0047127,GO:0060427,GO:0060658,GO:0070324,GO:0070327,
TC:0001550	13	32.000000	GO:0000308,GO:0004860,GO:0004861,GO:0004862,GO:0008603,GO:0008607,GO:0016538,GO:0019207,GO:0019210,GO:0019887,GO:0030291,GO:0033588,GO:0060437,
TC:0001551	187	32.000000	GO:0000320,GO:0000768,GO:0000821,GO:0001846,GO:0002026,GO:0002028,GO:0002154,GO:0003958,GO:0004517,GO:0005388,GO:0005451,GO:0005520,GO:0005979,GO:0006527,GO:0006949,GO:0007520,GO:0009415,GO:0009744,GO:0010181,GO:0010611,GO:0010612,GO:0010614,GO:0010615,GO:0010616,GO:0010677,GO:0010739,GO:0010745,GO:0010751,GO:0010828,GO:0010869,GO:0010871,GO:0010904,GO:0010905,GO:0010906,GO:0010962,GO:0014740,GO:…
TC:0001552	61	32.000000	GO:0001502,GO:0001503,GO:0001957,GO:0002063,GO:0003431,GO:0003433,GO:0004698,GO:0005201,GO:0005581,GO:0005582,GO:0005583,GO:0005584,GO:0005585,GO:0005586,GO:0005587,GO:0005588,GO:0005590,GO:0005591,GO:0005592,GO:0005593,GO:0005594,GO:0005595,GO:0005596,GO:0005597,GO:0005598,GO:0005788,GO:0009931,GO:0022617,GO:0030020,GO:0030198,GO:0030199,GO:0030574,GO:0030934,GO:0030935,GO:0032423,GO:0032425,GO:…
TC:0001553	179	32.000000	GO:0001100,GO:0001543,GO:0001595,GO:0001596,GO:0001736,GO:0001885,GO:0001990,GO:0001998,GO:0001999,GO:0002003,GO:0002018,GO:0002034,GO:0003044,GO:0003051,GO:0003072,GO:0003073,GO:0003084,GO:0003330,GO:0003331,GO:0003402,GO:0003408,GO:0003919,GO:0004945,GO:0005115,GO:0005854,GO:0006747,GO:0006771,GO:0006883,GO:0007045,GO:0007164,GO:0007223,GO:0007250,GO:0008065,GO:0008531,GO:0008595,GO:0009231,GO:…
TC:0001554	3	32.000000	GO:0002244,GO:0021501,GO:0021547,
TC:0001555	31	32.000000	GO:0000917,GO:0001161,GO:0001162,GO:0001839,GO:0003383,GO:0005105,GO:0006931,GO:0007509,GO:0009826,GO:0014812,GO:0014839,GO:0021543,GO:0021544,GO:0021882,GO:0021893,GO:0031704,GO:0032023,GO:0032506,GO:0033269,GO:0044213,GO:0048319,GO:0048339,GO:0051894,GO:0060183,GO:0090130,GO:0090132,GO:0090133,GO:0090134,GO:0090529,GO:1902410,GO:1903393,
TC:0001556	104	32.000000	GO:0000015,GO:0000220,GO:0002071,GO:0003872,GO:0003873,GO:0003939,GO:0004331,GO:0004332,GO:0004335,GO:0004340,GO:0004347,GO:0004367,GO:0004368,GO:0004370,GO:0004371,GO:0004396,GO:0004454,GO:0004634,GO:0004743,GO:0004807,GO:0005945,GO:0005996,GO:0006000,GO:0006001,GO:0006003,GO:0006006,GO:0006007,GO:0006059,GO:0006060,GO:0006062,GO:0006071,GO:0006072,GO:0006090,GO:0006094,GO:0006096,GO:0006116,GO:…
TC:0001557	17	32.000000	GO:0001601,GO:0001602,GO:0001653,GO:0004946,GO:0004978,GO:0004983,GO:0004994,GO:0008188,GO:0008528,GO:0016492,GO:0016499,GO:0030273,GO:0030900,GO:0031989,GO:0038169,GO:0038170,GO:0060112,
TC:0001558	10	32.000000	GO:0005814,GO:0008333,GO:0034451,GO:0034454,GO:0035735,GO:0043000,GO:0044450,GO:0070695,GO:0090222,GO:1990172,
TC:0001559	67	32.000000	GO:0001660,GO:0001662,GO:0001730,GO:0002209,GO:0002544,GO:0005149,GO:0005150,GO:0005151,GO:0005152,GO:0005165,GO:0005167,GO:0005169,GO:0007214,GO:0007402,GO:0007412,GO:0008052,GO:0008428,GO:0009642,GO:0010160,GO:0010996,GO:0014076,GO:0016358,GO:0019966,GO:0021767,GO:0030547,GO:0031437,GO:0031438,GO:0032074,GO:0032076,GO:0032078,GO:0032228,GO:0032229,GO:0033504,GO:0042490,GO:0043200,GO:0044387,GO:…
TC:0001560	23	32.000000	GO:0000173,GO:0004435,GO:0004629,GO:0004947,GO:0005087,GO:0005128,GO:0005135,GO:0008015,GO:0030676,GO:0031386,GO:0035022,GO:0046578,GO:0046579,GO:0047484,GO:0050429,GO:0051057,GO:1902218,GO:1902219,GO:1902238,GO:1902239,GO:1902250,GO:1902251,GO:2001242,
TC:0001561	11	32.000000	GO:0004607,GO:0004772,GO:0006869,GO:0010878,GO:0032929,GO:0034433,GO:0034434,GO:0034435,GO:0034736,GO:0042984,GO:0042986,
TC:0001562	89	32.000000	GO:0000164,GO:0000035,GO:0005070,GO:0005851,GO:0006356,GO:0006446,GO:0006930,GO:0006991,GO:0007172,GO:0008093,GO:0008139,GO:0008157,GO:0008287,GO:0008599,GO:0010651,GO:0010921,GO:0010922,GO:0010923,GO:0017018,GO:0019208,GO:0019211,GO:0019888,GO:0019903,GO:0030159,GO:0030472,GO:0031369,GO:0031800,GO:0031997,GO:0032055,GO:0032056,GO:0032057,GO:0032058,GO:0032515,GO:0032516,GO:0032933,GO:0032947,GO:…
TC:0001563	25	32.000000	GO:0001704,GO:0001707,GO:0005881,GO:0007163,GO:0007352,GO:0009798,GO:0010717,GO:0014028,GO:0019828,GO:0021881,GO:0023021,GO:0030617,GO:0035090,GO:0038032,GO:0045197,GO:0045199,GO:0046332,GO:0048320,GO:0060035,GO:0060823,GO:0070016,GO:0070411,GO:0072358,GO:0097016,GO:0097025,
TC:0001564	130	32.000000	GO:0000060,GO:0001523,GO:0001758,GO:0001785,GO:0003955,GO:0003960,GO:0004022,GO:0004024,GO:0004030,GO:0004032,GO:0004033,GO:0004303,GO:0004341,GO:0004745,GO:0004956,GO:0004958,GO:0005503,GO:0006064,GO:0006067,GO:0006069,GO:0006081,GO:0006692,GO:0006693,GO:0006710,GO:0006720,GO:0006721,GO:0007602,GO:0008106,GO:0008207,GO:0008209,GO:0008300,GO:0008753,GO:0009583,GO:0009584,GO:0009753,GO:0010430,GO:…
TC:0001565	23	32.000000	GO:0004889,GO:0005227,GO:0005892,GO:0007197,GO:0007207,GO:0015269,GO:0015464,GO:0016286,GO:0016907,GO:0021562,GO:0021771,GO:0022894,GO:0030021,GO:0030197,GO:0030345,GO:0030594,GO:0035095,GO:0046541,GO:0060005,GO:0060007,GO:0060072,GO:0060084,GO:0060304,
TC:0001566	88	32.000000	GO:0000247,GO:0001102,GO:0001832,GO:0001835,GO:0003407,GO:0005726,GO:0005827,GO:0006337,GO:0007063,GO:0007068,GO:0007070,GO:0008054,GO:0008608,GO:0010424,GO:0010965,GO:0016514,GO:0019789,GO:0030071,GO:0030915,GO:0030957,GO:0031134,GO:0031208,GO:0031390,GO:0031491,GO:0032000,GO:0032116,GO:0032436,GO:0032776,GO:0032937,GO:0032986,GO:0033045,GO:0033047,GO:0034086,GO:0034088,GO:0034091,GO:0034093,GO:…
TC:0001567	88	32.000000	GO:0000186,GO:0004708,GO:0004712,GO:0007033,GO:0007040,GO:0007528,GO:0008340,GO:0010042,GO:0010738,GO:0010823,GO:0010955,GO:0014041,GO:0017048,GO:0017075,GO:0018107,GO:0018210,GO:0021772,GO:0021885,GO:0022028,GO:0022029,GO:0030276,GO:0030672,GO:0032091,GO:0032092,GO:0032387,GO:0032473,GO:0032838,GO:0032839,GO:0034211,GO:0034260,GO:0035640,GO:0036479,GO:0043195,GO:0043204,GO:0045745,GO:0046039,GO:…
TC:0001568	300	32.000000	GO:0000295,GO:0001530,GO:0001561,GO:0001875,GO:0002238,GO:0002248,GO:0002277,GO:0002322,GO:0002374,GO:0002507,GO:0002513,GO:0002520,GO:0002537,GO:0002579,GO:0002580,GO:0002582,GO:0002583,GO:0002585,GO:0002586,GO:0002588,GO:0002752,GO:0002755,GO:0000095,GO:0004694,GO:0005072,GO:0005114,GO:0005337,GO:0005346,GO:0005347,GO:0005471,GO:0005744,GO:0007096,GO:0007182,GO:0007183,GO:0007184,GO:0007252,GO:…
TC:0001569	5	32.000000	GO:0007588,GO:0008465,GO:0015055,GO:0016618,GO:0030267,
TC:0001570	67	32.000000	GO:0003096,GO:0003944,GO:0004883,GO:0006622,GO:0006623,GO:0006713,GO:0007041,GO:0008200,GO:0010767,GO:0010768,GO:0015315,GO:0016247,GO:0016248,GO:0016327,GO:0019089,GO:0019871,GO:0030033,GO:0030320,GO:0030518,GO:0030643,GO:0031698,GO:0031958,GO:0032409,GO:0032410,GO:0032413,GO:0032415,GO:0032416,GO:0032528,GO:0032801,GO:0034635,GO:0034763,GO:0034766,GO:0038049,GO:0038051,GO:0042921,GO:0042939,GO:…
TC:0001571	54	32.000000	GO:0001827,GO:0006305,GO:0006306,GO:0006479,GO:0008168,GO:0008170,GO:0008213,GO:0008276,GO:0008469,GO:0008757,GO:0009405,GO:0016273,GO:0016274,GO:0016277,GO:0016569,GO:0016570,GO:0016571,GO:0016741,GO:0018195,GO:0018216,GO:0019918,GO:0019919,GO:0030520,GO:0030718,GO:0030719,GO:0031151,GO:0032259,GO:0033391,GO:0034584,GO:0034729,GO:0034969,GO:0034970,GO:0034971,GO:0034972,GO:0035241,GO:0035242,GO:…
TC:0001572	76	32.000000	GO:0000049,GO:0002161,GO:0002196,GO:0004365,GO:0004812,GO:0004813,GO:0004814,GO:0004815,GO:0004816,GO:0004817,GO:0004818,GO:0004820,GO:0004821,GO:0004823,GO:0004824,GO:0004825,GO:0004827,GO:0004829,GO:0004830,GO:0004832,GO:0006399,GO:0006418,GO:0006419,GO:0006420,GO:0006421,GO:0006422,GO:0006423,GO:0006424,GO:0006426,GO:0006427,GO:0006429,GO:0006430,GO:0006431,GO:0006433,GO:0006435,GO:0006436,GO:…
TC:0001573	29	32.000000	GO:0001824,GO:0004709,GO:0007066,GO:0007281,GO:0007292,GO:0008853,GO:0010032,GO:0030896,GO:0033313,GO:0033314,GO:0033315,GO:0042138,GO:0043588,GO:0044778,GO:0048477,GO:0051177,GO:0051296,GO:0051445,GO:0051447,GO:0051598,GO:0051728,GO:0051729,GO:0060184,GO:0060629,GO:0070192,GO:1901993,GO:1901994,GO:1902102,GO:1902103,
TC:0001574	74	32.000000	GO:0004656,GO:0006482,GO:0006910,GO:0008214,GO:0008475,GO:0014719,GO:0014816,GO:0014841,GO:0014856,GO:0016222,GO:0016577,GO:0016706,GO:0017185,GO:0018126,GO:0018208,GO:0018395,GO:0018400,GO:0018401,GO:0019471,GO:0019511,GO:0019797,GO:0019798,GO:0019842,GO:0021592,GO:0021678,GO:0021993,GO:0030867,GO:0031418,GO:0031543,GO:0031544,GO:0031545,GO:0031936,GO:0032451,GO:0032452,GO:0032453,GO:0032454,GO:…
TC:0001575	62	32.000000	GO:0003826,GO:0003863,GO:0003878,GO:0003996,GO:0004085,GO:0004108,GO:0004321,GO:0004421,GO:0004474,GO:0004493,GO:0004494,GO:0004591,GO:0004774,GO:0004775,GO:0004776,GO:0004778,GO:0005759,GO:0005947,GO:0006099,GO:0006101,GO:0006104,GO:0006637,GO:0006781,GO:0009346,GO:0009645,GO:0016405,GO:0016624,GO:0016877,GO:0016878,GO:0018874,GO:0019003,GO:0019605,GO:0019626,GO:0021553,GO:0021756,GO:0030062,GO:…
TC:0001576	36	32.000000	GO:0001772,GO:0002091,GO:0002291,GO:0002457,GO:0005884,GO:0010477,GO:0022614,GO:0030369,GO:0032620,GO:0034315,GO:0034316,GO:0034687,GO:0034773,GO:0036124,GO:0042799,GO:0044393,GO:0044795,GO:0048259,GO:0050798,GO:0051126,GO:0060009,GO:0061028,GO:0071914,GO:0071933,GO:0071944,GO:0097062,GO:0097368,GO:0097454,GO:0098592,GO:1900186,GO:1902463,GO:1904020,GO:1904021,GO:2000369,GO:2000643,GO:2001287,
TC:0001577	62	32.000000	GO:0001042,GO:0001918,GO:0004660,GO:0004661,GO:0004662,GO:0004663,GO:0005176,GO:0005604,GO:0005605,GO:0005606,GO:0005607,GO:0005608,GO:0005610,GO:0005953,GO:0005965,GO:0005968,GO:0007213,GO:0008318,GO:0014002,GO:0014044,GO:0016533,GO:0016534,GO:0018342,GO:0018343,GO:0018344,GO:0021697,GO:0021722,GO:0021766,GO:0021812,GO:0021897,GO:0022038,GO:0030548,GO:0030549,GO:0031581,GO:0031914,GO:0032836,GO:…
TC:0001578	37	32.000000	GO:0005740,GO:0008626,GO:0010949,GO:0015232,GO:0015439,GO:0030278,GO:0030279,GO:0030502,GO:0031214,GO:0031306,GO:0031307,GO:0032025,GO:0032592,GO:0033364,GO:0033370,GO:0033371,GO:0033373,GO:0033377,GO:0033379,GO:0033382,GO:0035694,GO:0035695,GO:0035717,GO:0036363,GO:0042588,GO:0043190,GO:0045796,GO:0051990,GO:0070168,GO:0071279,GO:0071791,GO:0097345,GO:0098573,GO:1902460,GO:1902462,GO:1990144,GO:…
TC:0001579	21	32.000000	GO:0000506,GO:0000225,GO:0003923,GO:0005365,GO:0005367,GO:0006497,GO:0006501,GO:0006505,GO:0006506,GO:0015798,GO:0016254,GO:0016255,GO:0017176,GO:0018410,GO:0030377,GO:0038195,GO:0042765,GO:0043687,GO:0051267,GO:0051377,GO:0051697,
TC:0001580	65	32.000000	GO:0003796,GO:0003827,GO:0003974,GO:0003977,GO:0003978,GO:0004034,GO:0004342,GO:0004343,GO:0004360,GO:0004567,GO:0004568,GO:0004610,GO:0004614,GO:0005914,GO:0006002,GO:0006012,GO:0006030,GO:0006032,GO:0006037,GO:0006040,GO:0006041,GO:0006042,GO:0006043,GO:0006044,GO:0006045,GO:0006047,GO:0006048,GO:0006049,GO:0006050,GO:0006051,GO:0006054,GO:0006258,GO:0008061,GO:0008108,GO:0008448,GO:0008747,GO:…
TC:0001581	8	32.000000	GO:0009636,GO:0016900,GO:0031001,GO:0046677,GO:0047057,GO:0047058,GO:0071238,GO:0090498,
TC:0001582	3	32.000000	GO:0050885,GO:0050905,GO:0060116,
TC:0001583	52	32.000000	GO:0000803,GO:0000805,GO:0000806,GO:0001739,GO:0001740,GO:0001741,GO:0005721,GO:0007127,GO:0007141,GO:0007290,GO:0007548,GO:0010385,GO:0016262,GO:0016479,GO:0030174,GO:0030849,GO:0031523,GO:0031628,GO:0031852,GO:0032298,GO:0034455,GO:0034708,GO:0034988,GO:0035042,GO:0035097,GO:0043981,GO:0043982,GO:0043984,GO:0043995,GO:0043996,GO:0044665,GO:0045616,GO:0046972,GO:0048188,GO:0051298,GO:0060821,GO:…
TC:0001584	74	32.000000	GO:0000014,GO:0000109,GO:0000110,GO:0000718,GO:0000729,GO:0000730,GO:0001011,GO:0001083,GO:0001085,GO:0001087,GO:0001091,GO:0001093,GO:0001094,GO:0001098,GO:0001099,GO:0001171,GO:0004519,GO:0004520,GO:0004536,GO:0004803,GO:0005669,GO:0006289,GO:0006295,GO:0006296,GO:0006313,GO:0009036,GO:0009650,GO:0010452,GO:0010792,GO:0015074,GO:0015666,GO:0016278,GO:0016279,GO:0016894,GO:0017108,GO:0018022,GO:…
TC:0001585	250	32.000000	GO:0001591,GO:0001604,GO:0001696,GO:0001616,GO:0001963,GO:0001965,GO:0002438,GO:0002790,GO:0002792,GO:0002793,GO:0004952,GO:0004966,GO:0004977,GO:0004979,GO:0004985,GO:0004995,GO:0005184,GO:0007191,GO:0007194,GO:0007195,GO:0007212,GO:0007217,GO:0007218,GO:0007320,GO:0007567,GO:0007616,GO:0007631,GO:0008343,GO:0008628,GO:0009914,GO:0010459,GO:0010693,GO:0010700,GO:0010737,GO:0010838,GO:0014057,GO:…
TC:0001586	21	32.000000	GO:0001770,GO:0001891,GO:0005769,GO:0005770,GO:0006907,GO:0030897,GO:0031313,GO:0031339,GO:0032458,GO:0032889,GO:0033263,GO:0035542,GO:0035543,GO:0035544,GO:0042144,GO:0070300,GO:0070685,GO:0071203,GO:0097320,GO:0097422,GO:1990126,
TC:0001587	80	32.000000	GO:0000271,GO:0001888,GO:0005008,GO:0005158,GO:0005159,GO:0006022,GO:0006023,GO:0006024,GO:0006029,GO:0006790,GO:0008160,GO:0008194,GO:0008375,GO:0008376,GO:0008467,GO:0008955,GO:0009100,GO:0009101,GO:0014834,GO:0015012,GO:0015014,GO:0015015,GO:0015016,GO:0015018,GO:0016942,GO:0017095,GO:0019276,GO:0021936,GO:0021940,GO:0030158,GO:0030166,GO:0030201,GO:0030202,GO:0030203,GO:0030204,GO:0030206,GO:…
TC:0001588	62	32.000000	GO:0001649,GO:0004312,GO:0004313,GO:0004314,GO:0004315,GO:0004316,GO:0004317,GO:0004319,GO:0004320,GO:0004738,GO:0004739,GO:0004740,GO:0004742,GO:0005967,GO:0006086,GO:0006638,GO:0006639,GO:0006641,GO:0009108,GO:0009922,GO:0010510,GO:0010747,GO:0015939,GO:0016295,GO:0016296,GO:0016297,GO:0016417,GO:0016418,GO:0016419,GO:0016420,GO:0016835,GO:0018812,GO:0019171,GO:0019367,GO:0019368,GO:0019432,GO:…
TC:0001589	108	32.000000	GO:0000105,GO:0001692,GO:0001694,GO:0001716,GO:0003360,GO:0003868,GO:0003874,GO:0003933,GO:0003934,GO:0003937,GO:0004155,GO:0004326,GO:0004329,GO:0004372,GO:0004397,GO:0004398,GO:0004411,GO:0004477,GO:0004486,GO:0004487,GO:0004488,GO:0004505,GO:0004637,GO:0004638,GO:0004639,GO:0004641,GO:0004642,GO:0004643,GO:0004644,GO:0004757,GO:0004793,GO:0005542,GO:0006189,GO:0006547,GO:0006548,GO:0006558,GO:…
TC:0001590	57	32.000000	GO:0002931,GO:0003223,GO:0004322,GO:0006722,GO:0006880,GO:0007113,GO:0007628,GO:0008043,GO:0008199,GO:0008427,GO:0009399,GO:0010722,GO:0010858,GO:0016226,GO:0016540,GO:0016722,GO:0016724,GO:0018282,GO:0018283,GO:0019230,GO:0019310,GO:0019742,GO:0019781,GO:0021986,GO:0031163,GO:0032433,GO:0034552,GO:0034553,GO:0034986,GO:0036455,GO:0038163,GO:0038164,GO:0044322,GO:0044326,GO:0044571,GO:0045653,GO:…
TC:0001591	25	32.000000	GO:0002177,GO:0003002,GO:0007422,GO:0007634,GO:0009952,GO:0014037,GO:0021546,GO:0021569,GO:0021570,GO:0021571,GO:0021572,GO:0021594,GO:0021599,GO:0021660,GO:0021666,GO:0021754,GO:0032526,GO:0035282,GO:0035284,GO:0035914,GO:0042473,GO:0048532,GO:0048702,GO:0060876,GO:0071300,
TC:0001592	25	32.000000	GO:0005154,GO:0030117,GO:0030118,GO:0030119,GO:0030120,GO:0030121,GO:0030125,GO:0030128,GO:0030130,GO:0030132,GO:0030136,GO:0030669,GO:0032051,GO:0032588,GO:0035615,GO:0042058,GO:0042059,GO:0048268,GO:0070436,GO:0071439,GO:0071629,GO:0072583,GO:0098748,GO:1901184,GO:1901185,
TC:0001593	13	32.000000	GO:0000042,GO:0000301,GO:0006891,GO:0018125,GO:0030008,GO:0034067,GO:0034498,GO:0042147,GO:0048193,GO:0070381,GO:0072600,GO:0097494,GO:1990071,
TC:0001594	15	32.000000	GO:0003810,GO:0004057,GO:0009913,GO:0016598,GO:0016603,GO:0016755,GO:0017186,GO:0018153,GO:0018199,GO:0018262,GO:0030313,GO:0031424,GO:0036457,GO:0043163,GO:0045229,
TC:0001595	16	32.000000	GO:0003980,GO:0004373,GO:0004576,GO:0004579,GO:0004581,GO:0004583,GO:0008250,GO:0015095,GO:0015693,GO:0035251,GO:0042586,GO:0043265,GO:0043686,GO:0046527,GO:0061547,GO:0097359,
TC:0001596	59	32.000000	GO:0000702,GO:0000703,GO:0003905,GO:0003906,GO:0003908,GO:0004844,GO:0006211,GO:0006285,GO:0006304,GO:0006307,GO:0008198,GO:0008263,GO:0008534,GO:0008725,GO:0009223,GO:0016799,GO:0017065,GO:0018023,GO:0019104,GO:0019857,GO:0019858,GO:0034039,GO:0035510,GO:0035511,GO:0035513,GO:0035514,GO:0035515,GO:0035516,GO:0035552,GO:0035553,GO:0035562,GO:0040029,GO:0042245,GO:0042645,GO:0043733,GO:0043734,GO:…
TC:0001597	30	32.000000	GO:0001534,GO:0001539,GO:0003341,GO:0003351,GO:0003356,GO:0005858,GO:0005930,GO:0010927,GO:0030286,GO:0030317,GO:0031514,GO:0035469,GO:0035545,GO:0035686,GO:0036126,GO:0036156,GO:0036157,GO:0036158,GO:0036159,GO:0044441,GO:0044447,GO:0045504,GO:0060285,GO:0060287,GO:0060632,GO:0070286,GO:0071973,GO:0097228,GO:0097229,GO:0097588,
TC:0001598	51	32.000000	GO:0001849,GO:0001867,GO:0001871,GO:0001872,GO:0002526,GO:0002674,GO:0002761,GO:0002762,GO:0006953,GO:0008228,GO:0019061,GO:0030247,GO:0043901,GO:0043946,GO:0043947,GO:0044003,GO:0044359,GO:0044362,GO:0044866,GO:0044867,GO:0044868,GO:0044869,GO:0044870,GO:0044871,GO:0045638,GO:0045655,GO:0045656,GO:0046596,GO:0046597,GO:0046790,GO:0048525,GO:0050764,GO:0051131,GO:0051701,GO:0051702,GO:0051851,GO:…
TC:0001599	47	32.000000	GO:0000213,GO:0000379,GO:0000394,GO:0001678,GO:0003972,GO:0004522,GO:0005637,GO:0007257,GO:0008123,GO:0008452,GO:0009743,GO:0009746,GO:0009749,GO:0016892,GO:0030070,GO:0030969,GO:0031072,GO:0033120,GO:0033500,GO:0033897,GO:0034230,GO:0034231,GO:0034284,GO:0036289,GO:0036290,GO:0036498,GO:0042222,GO:0042593,GO:0043484,GO:0043506,GO:0043507,GO:0043531,GO:0050720,GO:0051879,GO:0070054,GO:0070055,GO:…
TC:0001600	77	32.000000	GO:0000733,GO:0001533,GO:0001607,GO:0001780,GO:0001892,GO:0002023,GO:0005006,GO:0005544,GO:0008147,GO:0010517,GO:0010960,GO:0015908,GO:0015909,GO:0016589,GO:0019694,GO:0019834,GO:0030122,GO:0030131,GO:0031010,GO:0031338,GO:0031340,GO:0031394,GO:0031710,GO:0031861,GO:0032309,GO:0032311,GO:0032355,GO:0032429,GO:0032430,GO:0032431,GO:0032637,GO:0032717,GO:0033029,GO:0033031,GO:0033590,GO:0033594,GO:…
TC:0001601	89	32.000000	GO:0002538,GO:0002540,GO:0003017,GO:0003840,GO:0004051,GO:0004052,GO:0004463,GO:0004464,GO:0004666,GO:0006631,GO:0006633,GO:0006636,GO:0006646,GO:0006690,GO:0006691,GO:0006801,GO:0014734,GO:0016053,GO:0016165,GO:0016701,GO:0016702,GO:0016801,GO:0016803,GO:0019370,GO:0019372,GO:0030282,GO:0031407,GO:0031915,GO:0032027,GO:0033559,GO:0033561,GO:0033575,GO:0033580,GO:0033961,GO:0034116,GO:0035360,GO:…
TC:0001602	41	32.000000	GO:0000076,GO:0000083,GO:0000724,GO:0000725,GO:0000727,GO:0000808,GO:0000811,GO:0000939,GO:0003678,GO:0003688,GO:0004386,GO:0005656,GO:0005664,GO:0006260,GO:0006267,GO:0006270,GO:0007089,GO:0010266,GO:0031261,GO:0031298,GO:0031570,GO:0031938,GO:0036387,GO:0036388,GO:0042975,GO:0043138,GO:0045931,GO:0060242,GO:0071103,GO:0071163,GO:0071301,GO:0071494,GO:1900087,GO:1901989,GO:1901992,GO:1902292,GO:…
TC:0001603	31	32.000000	GO:0000408,GO:0002128,GO:0002181,GO:0002940,GO:0004482,GO:0004809,GO:0006400,GO:0008033,GO:0008175,GO:0008176,GO:0009019,GO:0016300,GO:0016423,GO:0016426,GO:0016427,GO:0016428,GO:0016429,GO:0030488,GO:0030696,GO:0030697,GO:0031515,GO:0034660,GO:0036265,GO:0043527,GO:0052906,GO:0070525,GO:0070526,GO:0070899,GO:0070900,GO:0070901,GO:1900864,
TC:0001604	9	32.000000	GO:0000938,GO:0010668,GO:0014005,GO:0017119,GO:0032456,GO:0048213,GO:0048611,GO:0055037,GO:1990745,
TC:0001605	36	32.000000	GO:0000182,GO:0000994,GO:0001016,GO:0001025,GO:0001030,GO:0001031,GO:0001032,GO:0001156,GO:0001936,GO:0006359,GO:0008361,GO:0010830,GO:0010831,GO:0016242,GO:0016480,GO:0031929,GO:0031931,GO:0031998,GO:0032231,GO:0032233,GO:0038201,GO:0042308,GO:0042992,GO:0043610,GO:0045792,GO:0045945,GO:0046320,GO:0046823,GO:0051492,GO:0051496,GO:0051534,GO:0060785,GO:0070217,GO:0072541,GO:0080084,GO:1900181,
TC:0001606	39	32.000000	GO:0001640,GO:0001641,GO:0001642,GO:0004795,GO:0004970,GO:0004971,GO:0005230,GO:0005231,GO:0005234,GO:0005246,GO:0006566,GO:0007196,GO:0007215,GO:0007216,GO:0007270,GO:0007614,GO:0008066,GO:0008328,GO:0009088,GO:0010854,GO:0010855,GO:0015277,GO:0016838,GO:0019226,GO:0021681,GO:0030421,GO:0032983,GO:0035235,GO:0035249,GO:0042734,GO:0043198,GO:0046360,GO:0046361,GO:0048787,GO:0050459,GO:0051790,GO:…
TC:0001607	14	32.000000	GO:0000491,GO:0000492,GO:0006606,GO:0006608,GO:0006610,GO:0008267,GO:0034504,GO:0035048,GO:0036261,GO:0051170,GO:0070761,GO:0071164,GO:0071167,GO:1902593,
TC:0001608	8	32.000000	GO:0000229,GO:0000262,GO:0003887,GO:0003912,GO:0008622,GO:0008623,GO:0016590,GO:0017125,
TC:0001609	24	32.000000	GO:0000793,GO:0000796,GO:0000797,GO:0000819,GO:0003916,GO:0003917,GO:0003918,GO:0005080,GO:0005694,GO:0006265,GO:0006268,GO:0006323,GO:0007059,GO:0009295,GO:0009330,GO:0019035,GO:0030261,GO:0030263,GO:0040016,GO:0042826,GO:0043221,GO:0045870,GO:0061505,GO:0061574,
TC:0001610	31	32.000000	GO:0004112,GO:0004113,GO:0004114,GO:0004117,GO:0004118,GO:0004119,GO:0004692,GO:0005222,GO:0006198,GO:0008081,GO:0009187,GO:0009214,GO:0014074,GO:0017034,GO:0017071,GO:0030551,GO:0030552,GO:0030553,GO:0032045,GO:0032486,GO:0034066,GO:0046058,GO:0046069,GO:0046683,GO:0047555,GO:0048101,GO:0051591,GO:0070305,GO:0071321,GO:1902804,GO:2000301,
TC:0001611	29	32.000000	GO:0000578,GO:0000224,GO:0004566,GO:0006516,GO:0021536,GO:0021551,GO:0021588,GO:0021919,GO:0022004,GO:0030167,GO:0030200,GO:0030215,GO:0030305,GO:0030512,GO:0030579,GO:0035373,GO:0043395,GO:0045545,GO:0060061,GO:0071211,GO:0090287,GO:0090288,GO:1901509,GO:1902203,GO:1903845,GO:1990256,GO:2000059,GO:2001112,GO:2001113,
TC:0001612	124	32.000000	GO:0000146,GO:0000921,GO:0001931,GO:0002093,GO:0002102,GO:0002162,GO:0005826,GO:0005828,GO:0005885,GO:0006509,GO:0006607,GO:0006903,GO:0006911,GO:0007020,GO:0007026,GO:0007079,GO:0008064,GO:0008107,GO:0008290,GO:0008352,GO:0010324,GO:0010458,GO:0010954,GO:0016011,GO:0016340,GO:0016344,GO:0016476,GO:0016528,GO:0021682,GO:0030037,GO:0030041,GO:0030047,GO:0030478,GO:0030832,GO:0030833,GO:0030834,GO:…
TC:0001613	31	32.000000	GO:0003847,GO:0004528,GO:0004620,GO:0004622,GO:0004767,GO:0006685,GO:0008154,GO:0009395,GO:0016042,GO:0016298,GO:0019417,GO:0030042,GO:0031161,GO:0034441,GO:0034638,GO:0035727,GO:0042160,GO:0042161,GO:0043914,GO:0046338,GO:0046475,GO:0047179,GO:0047391,GO:0047499,GO:0050290,GO:0052689,GO:0060327,GO:1903691,GO:2000392,GO:2000393,GO:2000394,
TC:0001614	46	32.000000	GO:0005034,GO:0006970,GO:0006971,GO:0007231,GO:0008057,GO:0008275,GO:0008511,GO:0015377,GO:0015378,GO:0015379,GO:0016404,GO:0030103,GO:0030842,GO:0030844,GO:0031088,GO:0031109,GO:0031112,GO:0031117,GO:0033059,GO:0035826,GO:0035827,GO:0040040,GO:0042169,GO:0042539,GO:0043243,GO:0043476,GO:0043482,GO:0043622,GO:0045108,GO:0045795,GO:0046785,GO:0048757,GO:0051258,GO:0070634,GO:0071476,GO:0071477,GO:…
TC:0001615	4	32.000000	GO:0002079,GO:0030156,GO:0060478,GO:0097038,
TC:0001616	120	32.000000	GO:0000075,GO:0000152,GO:0000189,GO:0000059,GO:0000776,GO:0001672,GO:0005487,GO:0005643,GO:0005680,GO:0005846,GO:0005868,GO:0006404,GO:0006408,GO:0006998,GO:0006999,GO:0007077,GO:0007088,GO:0007091,GO:0007093,GO:0007094,GO:0008821,GO:0010793,GO:0010847,GO:0010994,GO:0016035,GO:0016889,GO:0016925,GO:0017056,GO:0021514,GO:0030219,GO:0030220,GO:0030221,GO:0030222,GO:0030380,GO:0030397,GO:0030851,GO:…
TC:0001617	70	32.000000	GO:0001894,GO:0001895,GO:0001935,GO:0003014,GO:0003094,GO:0009925,GO:0019730,GO:0019731,GO:0019814,GO:0019862,GO:0030097,GO:0030195,GO:0034987,GO:0036053,GO:0038001,GO:0042482,GO:0042571,GO:0043199,GO:0045171,GO:0045766,GO:0046904,GO:0048936,GO:0050819,GO:0055100,GO:0060055,GO:0060263,GO:0060290,GO:0061042,GO:0061045,GO:0071425,GO:0071655,GO:0071657,GO:0071745,GO:0071746,GO:0071748,GO:0071749,GO:…
TC:0001618	45	32.000000	GO:0001581,GO:0003026,GO:0004993,GO:0005232,GO:0005252,GO:0005261,GO:0005267,GO:0005272,GO:0007198,GO:0007210,GO:0008381,GO:0009268,GO:0009581,GO:0009582,GO:0009612,GO:0010446,GO:0010447,GO:0015280,GO:0015688,GO:0015891,GO:0022833,GO:0022840,GO:0022841,GO:0022842,GO:0030322,GO:0033040,GO:0035773,GO:0042927,GO:0042930,GO:0042931,GO:0044736,GO:0050909,GO:0050915,GO:0050966,GO:0050968,GO:0050974,GO:…
TC:0001619	33	32.000000	GO:0001405,GO:0002083,GO:0002094,GO:0000010,GO:0004324,GO:0004395,GO:0006743,GO:0006744,GO:0008169,GO:0008171,GO:0008425,GO:0008689,GO:0010420,GO:0015039,GO:0016730,GO:0016731,GO:0019898,GO:0030150,GO:0030580,GO:0031312,GO:0031314,GO:0043430,GO:0044595,GO:0044596,GO:0047293,GO:0050347,GO:0051290,GO:0061542,GO:0070995,GO:1901004,GO:1901006,GO:1901663,GO:1990031,
TC:0001620	19	32.000000	GO:0007409,GO:0021730,GO:0021740,GO:0021764,GO:0021872,GO:0021952,GO:0021955,GO:0021960,GO:0032990,GO:0048699,GO:0048812,GO:0048858,GO:0060386,GO:0060509,GO:0061141,GO:0072365,GO:2000790,GO:2000791,GO:2000795,
TC:0001621	22	32.000000	GO:0000235,GO:0005521,GO:0005635,GO:0007097,GO:0008117,GO:0010761,GO:0021540,GO:0031022,GO:0031308,GO:0031309,GO:0031967,GO:0031975,GO:0031981,GO:0034993,GO:0036035,GO:0040023,GO:0045505,GO:0051647,GO:0051660,GO:0090286,GO:0090292,GO:0097539,
TC:0001622	31	32.000000	GO:0000151,GO:0001578,GO:0003353,GO:0005171,GO:0018095,GO:0018169,GO:0019005,GO:0019788,GO:0030891,GO:0031146,GO:0031461,GO:0031462,GO:0031463,GO:0031464,GO:0031465,GO:0031466,GO:0031467,GO:0032053,GO:0035082,GO:0042787,GO:0043224,GO:0045116,GO:0051013,GO:0061630,GO:0061659,GO:0070449,GO:0070739,GO:0070740,GO:0080008,GO:1902204,GO:1990393,
TC:0001623	37	32.000000	GO:0000118,GO:0000777,GO:0006333,GO:0006334,GO:0006335,GO:0006336,GO:0006338,GO:0010286,GO:0016581,GO:0017053,GO:0031055,GO:0031508,GO:0033186,GO:0034080,GO:0034508,GO:0034723,GO:0034724,GO:0034728,GO:0043044,GO:0043240,GO:0043486,GO:0046974,GO:0046976,GO:0051382,GO:0051383,GO:0061628,GO:0065004,GO:0070176,GO:0070370,GO:0070722,GO:0070734,GO:0071821,GO:0071824,GO:0090545,GO:0090568,GO:0090571,GO:…
TC:0001624	20	32.000000	GO:0005308,GO:0005309,GO:0005477,GO:0006848,GO:0006850,GO:0008028,GO:0015129,GO:0015130,GO:0015718,GO:0015727,GO:0015728,GO:0015881,GO:0031023,GO:0035873,GO:0035879,GO:0050833,GO:0051297,GO:0051780,GO:1901475,GO:1902598,
TC:0001625	121	32.000000	GO:0000303,GO:0000305,GO:0001306,GO:0001315,GO:0001764,GO:0002065,GO:0003069,GO:0003309,GO:0003310,GO:0003311,GO:0003322,GO:0003326,GO:0003327,GO:0003329,GO:0003358,GO:0003359,GO:0004784,GO:0004796,GO:0007400,GO:0008331,GO:0009786,GO:0009950,GO:0010269,GO:0014051,GO:0014056,GO:0016721,GO:0019430,GO:0021515,GO:0021527,GO:0021530,GO:0021533,GO:0021568,GO:0021590,GO:0021593,GO:0021658,GO:0021679,GO:…
TC:0001626	11	32.000000	GO:0002378,GO:0004653,GO:0005001,GO:0007185,GO:0018242,GO:0018243,GO:0019198,GO:0033687,GO:0048539,GO:1903385,GO:1903387,
TC:0001627	89	32.000000	GO:0000038,GO:0000268,GO:0001552,GO:0001579,GO:0004467,GO:0005048,GO:0005052,GO:0005053,GO:0005324,GO:0005325,GO:0005777,GO:0005778,GO:0005779,GO:0006625,GO:0006662,GO:0007031,GO:0008609,GO:0008611,GO:0009062,GO:0010025,GO:0010166,GO:0015245,GO:0015607,GO:0015645,GO:0015910,GO:0015919,GO:0016287,GO:0016557,GO:0016558,GO:0016559,GO:0016560,GO:0016561,GO:0017038,GO:0018904,GO:0019395,GO:0022615,GO:…
TC:0001628	53	32.000000	GO:0003957,GO:0004345,GO:0004448,GO:0004449,GO:0004450,GO:0004616,GO:0004747,GO:0004750,GO:0004751,GO:0004801,GO:0004802,GO:0004856,GO:0005536,GO:0005997,GO:0005998,GO:0005999,GO:0006014,GO:0006097,GO:0006098,GO:0006102,GO:0006739,GO:0006740,GO:0008442,GO:0008746,GO:0008750,GO:0009051,GO:0009052,GO:0010732,GO:0010734,GO:0016652,GO:0016744,GO:0017057,GO:0019303,GO:0019321,GO:0019322,GO:0019323,GO:…
TC:0001629	166	32.000000	GO:0000018,GO:0000019,GO:0000111,GO:0000217,GO:0000228,GO:0000400,GO:0000403,GO:0000404,GO:0000405,GO:0000406,GO:0000700,GO:0000701,GO:0000710,GO:0000712,GO:0000715,GO:0000722,GO:0000726,GO:0000795,GO:0002200,GO:0002204,GO:0002208,GO:0002285,GO:0002312,GO:0002328,GO:0002562,GO:0002566,GO:0002568,GO:0002681,GO:0003684,GO:0003689,GO:0003690,GO:0003697,GO:0003909,GO:0003910,GO:0005657,GO:0005663,GO:…
TC:0001630	4	32.000000	GO:0012505,GO:0042946,GO:0042947,GO:1901656,
TC:0001631	53	32.000000	GO:0000309,GO:0002189,GO:0000210,GO:0003952,GO:0004081,GO:0004514,GO:0004516,GO:0004551,GO:0004645,GO:0004731,GO:0004749,GO:0006015,GO:0006148,GO:0006738,GO:0006742,GO:0006769,GO:0008116,GO:0008184,GO:0008796,GO:0008803,GO:0009032,GO:0009435,GO:0016154,GO:0016763,GO:0017061,GO:0019357,GO:0019358,GO:0019359,GO:0019363,GO:0019364,GO:0019365,GO:0019677,GO:0030504,GO:0030505,GO:0033735,GO:0034213,GO:…
TC:0001632	107	32.000000	GO:0000307,GO:0002317,GO:0002327,GO:0002329,GO:0002368,GO:0002467,GO:0002518,GO:0002523,GO:0002095,GO:0002840,GO:0002842,GO:0002902,GO:0006921,GO:0007157,GO:0007274,GO:0007406,GO:0010572,GO:0010920,GO:0010924,GO:0010925,GO:0017134,GO:0019209,GO:0019907,GO:0019908,GO:0030183,GO:0030262,GO:0030295,GO:0030296,GO:0030395,GO:0030845,GO:0030888,GO:0030889,GO:0031233,GO:0031294,GO:0031295,GO:0031362,GO:…
TC:0001633	232	32.000000	GO:0001710,GO:0002005,GO:0002011,GO:0002016,GO:0002019,GO:0002090,GO:0002092,GO:0003062,GO:0003081,GO:0003083,GO:0003106,GO:0003136,GO:0003306,GO:0005041,GO:0005109,GO:0005110,GO:0005901,GO:0007521,GO:0008240,GO:0008241,GO:0009997,GO:0010387,GO:0010577,GO:0010656,GO:0010660,GO:0010749,GO:0010750,GO:0014029,GO:0014033,GO:0014034,GO:0014805,GO:0014895,GO:0016202,GO:0017147,GO:0021587,GO:0021846,GO:…
TC:0001634	71	32.000000	GO:0003995,GO:0003997,GO:0004028,GO:0004029,GO:0004043,GO:0004047,GO:0004092,GO:0004375,GO:0004466,GO:0004790,GO:0005960,GO:0006546,GO:0006555,GO:0006577,GO:0006578,GO:0006579,GO:0008119,GO:0008172,GO:0008336,GO:0008480,GO:0008705,GO:0008802,GO:0008812,GO:0008898,GO:0009067,GO:0009086,GO:0009235,GO:0009437,GO:0010309,GO:0015889,GO:0016401,GO:0016402,GO:0016634,GO:0016642,GO:0016861,GO:0017099,GO:…
TC:0001635	38	32.000000	GO:0001750,GO:0001917,GO:0005902,GO:0007605,GO:0009585,GO:0016461,GO:0017160,GO:0030046,GO:0030507,GO:0030899,GO:0031477,GO:0031513,GO:0031941,GO:0032029,GO:0032420,GO:0032426,GO:0035315,GO:0038016,GO:0042472,GO:0042491,GO:0042622,GO:0045160,GO:0045299,GO:0045334,GO:0045494,GO:0048852,GO:0050954,GO:0050957,GO:0050973,GO:0060001,GO:0060002,GO:0060088,GO:0060091,GO:0060118,GO:0060122,GO:0060171,GO:…
TC:0001636	93	32.000000	GO:0000046,GO:0000149,GO:0001505,GO:0002278,GO:0002323,GO:0005483,GO:0005484,GO:0006887,GO:0006893,GO:0006904,GO:0006906,GO:0007269,GO:0008021,GO:0009629,GO:0010807,GO:0010808,GO:0014848,GO:0014849,GO:0016050,GO:0016079,GO:0016081,GO:0016082,GO:0016188,GO:0017156,GO:0017157,GO:0017158,GO:0019855,GO:0019905,GO:0022406,GO:0023061,GO:0030658,GO:0030665,GO:0030667,GO:0031045,GO:0031201,GO:0031629,GO:…
TC:0001637	51	32.000000	GO:0000900,GO:0003729,GO:0003730,GO:0004483,GO:0006417,GO:0008143,GO:0008174,GO:0008494,GO:0010494,GO:0010608,GO:0010610,GO:0016246,GO:0016422,GO:0017091,GO:0017130,GO:0017148,GO:0030371,GO:0032422,GO:0035613,GO:0035925,GO:0036396,GO:0036451,GO:0042835,GO:0043024,GO:0043273,GO:0043487,GO:0043488,GO:0045182,GO:0045293,GO:0045900,GO:0048027,GO:0050779,GO:0061157,GO:0061158,GO:0070934,GO:0070937,GO:…
TC:0001638	17	32.000000	GO:0000381,GO:0001731,GO:0001732,GO:0002183,GO:0002190,GO:0002192,GO:0003743,GO:0005852,GO:0006413,GO:0008135,GO:0016282,GO:0032790,GO:0032988,GO:0033290,GO:0070993,GO:0071541,GO:0097158,
TC:0001639	81	32.000000	GO:0000138,GO:0001897,GO:0001906,GO:0001907,GO:0001909,GO:0002443,GO:0002444,GO:0002446,GO:0002679,GO:0003831,GO:0003945,GO:0003989,GO:0004075,GO:0004461,GO:0004485,GO:0004490,GO:0004658,GO:0004736,GO:0005579,GO:0005618,GO:0005988,GO:0005989,GO:0006552,GO:0006909,GO:0006957,GO:0007029,GO:0008470,GO:0009317,GO:0016421,GO:0016885,GO:0019072,GO:0019074,GO:0019835,GO:0019836,GO:0030112,GO:0030312,GO:…
TC:0001640	35	32.000000	GO:0000103,GO:0004020,GO:0004027,GO:0004062,GO:0004140,GO:0004304,GO:0004594,GO:0004595,GO:0004632,GO:0004633,GO:0004779,GO:0004781,GO:0008387,GO:0008396,GO:0009150,GO:0015937,GO:0030573,GO:0033782,GO:0033783,GO:0033865,GO:0033866,GO:0033875,GO:0034030,GO:0034032,GO:0034033,GO:0034035,GO:0034036,GO:0042278,GO:0047704,GO:0047894,GO:0050294,GO:0050427,GO:0050428,GO:0051923,GO:0072521,
TC:0001641	113	32.000000	GO:0000002,GO:0000723,GO:0000781,GO:0000782,GO:0000783,GO:0000784,GO:0001302,GO:0001673,GO:0003691,GO:0004003,GO:0006275,GO:0006278,GO:0006282,GO:0007004,GO:0007569,GO:0008156,GO:0010369,GO:0010370,GO:0010521,GO:0010569,GO:0010571,GO:0010833,GO:0010835,GO:0010836,GO:0015616,GO:0016233,GO:0017116,GO:0017151,GO:0030578,GO:0030870,GO:0031116,GO:0031297,GO:0031627,GO:0031848,GO:0031860,GO:0031933,GO:…
TC:0001642	42	32.000000	GO:0004503,GO:0004822,GO:0004831,GO:0004980,GO:0005153,GO:0005302,GO:0006428,GO:0006437,GO:0006582,GO:0006583,GO:0006726,GO:0015633,GO:0015828,GO:0016716,GO:0030285,GO:0030338,GO:0030882,GO:0030883,GO:0030884,GO:0033162,GO:0035643,GO:0042438,GO:0042440,GO:0042441,GO:0042470,GO:0043324,GO:0043474,GO:0044550,GO:0046148,GO:0046189,GO:0048003,GO:0048006,GO:0048007,GO:0048499,GO:0048770,GO:0061088,GO:…
TC:0001643	27	32.000000	GO:0004890,GO:0005237,GO:0005368,GO:0005369,GO:0008503,GO:0015276,GO:0015734,GO:0016594,GO:0016596,GO:0016917,GO:0016933,GO:0016934,GO:0017174,GO:0022824,GO:0022834,GO:0022835,GO:0022848,GO:0022851,GO:0030977,GO:0034707,GO:0045211,GO:0051932,GO:0060384,GO:1902710,GO:1902711,GO:1903048,GO:1903049,
TC:0001644	184	32.000000	GO:0002030,GO:0002246,GO:0002548,GO:0002685,GO:0002686,GO:0002687,GO:0002688,GO:0002690,GO:0002691,GO:0002829,GO:0002886,GO:0002887,GO:0004392,GO:0004676,GO:0004704,GO:0004957,GO:0006788,GO:0008009,GO:0008347,GO:0008429,GO:0010574,GO:0010818,GO:0010819,GO:0010820,GO:0010939,GO:0014806,GO:0014822,GO:0014866,GO:0014900,GO:0016004,GO:0016230,GO:0016493,GO:0021685,GO:0021693,GO:0030298,GO:0030689,GO:…
TC:0001645	329	32.000000	GO:0001508,GO:0001518,GO:0001778,GO:0001880,GO:0001977,GO:0002027,GO:0003064,GO:0003071,GO:0003093,GO:0003104,GO:0003105,GO:0003138,GO:0003148,GO:0003158,GO:0003161,GO:0003166,GO:0003168,GO:0003170,GO:0003171,GO:0003174,GO:0003175,GO:0003180,GO:0003185,GO:0003188,GO:0003193,GO:0003205,GO:0003207,GO:0003219,GO:0003220,GO:0003221,GO:0003229,GO:0003231,GO:0003253,GO:0003254,GO:0003272,GO:0003278,GO:…
TC:0001646	66	32.000000	GO:0000285,GO:0004438,GO:0004439,GO:0004441,GO:0004445,GO:0004512,GO:0006020,GO:0006021,GO:0006661,GO:0008195,GO:0008252,GO:0008254,GO:0008441,GO:0008934,GO:0008962,GO:0016308,GO:0016311,GO:0016312,GO:0016316,GO:0016791,GO:0016872,GO:0019751,GO:0030258,GO:0034485,GO:0034593,GO:0034594,GO:0034595,GO:0034596,GO:0034597,GO:0035299,GO:0042392,GO:0042577,GO:0042578,GO:0043647,GO:0043812,GO:0043813,GO:…
TC:0001647	37	32.000000	GO:0001833,GO:0001834,GO:0005683,GO:0006261,GO:0006369,GO:0006398,GO:0008334,GO:0016926,GO:0016929,GO:0021510,GO:0030575,GO:0030576,GO:0032182,GO:0032183,GO:0032184,GO:0032797,GO:0033260,GO:0035063,GO:0036337,GO:0042023,GO:0044786,GO:0070122,GO:0070138,GO:0070140,GO:0071204,GO:0071207,GO:0071208,GO:0071209,GO:0071931,GO:0090234,GO:0097058,GO:0097059,GO:0097504,GO:1900454,GO:1990261,GO:2000671,GO:…
TC:0001648	405	32.000000	GO:0001540,GO:0001920,GO:0001937,GO:0001941,GO:0002021,GO:0002041,GO:0002740,GO:0003183,GO:0004699,GO:0005319,GO:0005496,GO:0005641,GO:0006695,GO:0006707,GO:0007092,GO:0007158,GO:0007263,GO:0007271,GO:0007416,GO:0007603,GO:0007638,GO:0008035,GO:0008203,GO:0009720,GO:0010543,GO:0010544,GO:0010840,GO:0010841,GO:0010872,GO:0010873,GO:0010874,GO:0010875,GO:0010886,GO:0010896,GO:0010898,GO:0010899,GO:…
TC:0001649	76	32.000000	GO:0005275,GO:0005345,GO:0005350,GO:0005351,GO:0005355,GO:0005362,GO:0005402,GO:0005412,GO:0005415,GO:0006863,GO:0008508,GO:0008520,GO:0008523,GO:0008554,GO:0008559,GO:0008643,GO:0008645,GO:0010021,GO:0015125,GO:0015126,GO:0015136,GO:0015145,GO:0015149,GO:0015204,GO:0015205,GO:0015207,GO:0015229,GO:0015265,GO:0015288,GO:0015295,GO:0015389,GO:0015390,GO:0015432,GO:0015578,GO:0015721,GO:0015722,GO:…
TC:0001650	98	32.000000	GO:0001952,GO:0001953,GO:0002254,GO:0002353,GO:0002542,GO:0002576,GO:0002578,GO:0002581,GO:0002584,GO:0002587,GO:0002590,GO:0002605,GO:0003417,GO:0004185,GO:0005577,GO:0006924,GO:0007597,GO:0010746,GO:0010748,GO:0010752,GO:0010754,GO:0010755,GO:0010756,GO:0010757,GO:0010810,GO:0010811,GO:0010812,GO:0018149,GO:0021683,GO:0030193,GO:0030194,GO:0030511,GO:0031093,GO:0031639,GO:0031983,GO:0031999,GO:…
TC:0001651	161	32.000000	GO:0000099,GO:0000101,GO:0003333,GO:0005280,GO:0005283,GO:0005290,GO:0005294,GO:0005298,GO:0005310,GO:0005313,GO:0005314,GO:0005315,GO:0005326,GO:0005328,GO:0005332,GO:0005342,GO:0005343,GO:0005416,GO:0006820,GO:0006835,GO:0006836,GO:0006842,GO:0006858,GO:0006860,GO:0006865,GO:0006867,GO:0006868,GO:0008509,GO:0008514,GO:0009449,GO:0014047,GO:0015081,GO:0015137,GO:0015141,GO:0015142,GO:0015171,GO:…
TC:0001652	140	32.000000	GO:0000409,GO:0000411,GO:0000429,GO:0000430,GO:0000431,GO:0000432,GO:0000433,GO:0000435,GO:0000436,GO:0000437,GO:0001205,GO:0001705,GO:0001975,GO:0001992,GO:0002118,GO:0002121,GO:0002124,GO:0002125,GO:0002153,GO:0002155,GO:0003131,GO:0003680,GO:0004677,GO:0004990,GO:0005000,GO:0005185,GO:0007095,GO:0007621,GO:0007625,GO:0008050,GO:0008301,GO:0010389,GO:0010701,GO:0010972,GO:0017055,GO:0019086,GO:…
TC:0001653	110	32.000000	GO:0000815,GO:0000920,GO:0000813,GO:0000814,GO:0005137,GO:0005895,GO:0006620,GO:0006900,GO:0006997,GO:0007032,GO:0007034,GO:0007080,GO:0007099,GO:0008568,GO:0009838,GO:0010796,GO:0010797,GO:0010824,GO:0010825,GO:0010971,GO:0016197,GO:0019058,GO:0019075,GO:0019076,GO:0019082,GO:0030854,GO:0030953,GO:0031122,GO:0031489,GO:0031902,GO:0032400,GO:0032401,GO:0032402,GO:0032509,GO:0032510,GO:0032511,GO:…
TC:0001654	17	32.000000	GO:0000117,GO:0000980,GO:0001158,GO:0001206,GO:0008582,GO:0016602,GO:0035326,GO:0042078,GO:0048133,GO:0051963,GO:0071340,GO:0098722,GO:0098728,GO:1900073,GO:1900075,GO:2000539,GO:2000541,
TC:0001655	93	32.000000	GO:0001550,GO:0001608,GO:0001609,GO:0001621,GO:0001973,GO:0002001,GO:0002087,GO:0002880,GO:0002882,GO:0004964,GO:0005163,GO:0005166,GO:0005798,GO:0006465,GO:0007143,GO:0007176,GO:0007354,GO:0007387,GO:0007388,GO:0010465,GO:0010469,GO:0014050,GO:0015065,GO:0016048,GO:0016486,GO:0016500,GO:0022605,GO:0030140,GO:0030379,GO:0030673,GO:0031683,GO:0031685,GO:0031686,GO:0032241,GO:0032242,GO:0032244,GO:…
TC:0001656	28	32.000000	GO:0000270,GO:0001519,GO:0004018,GO:0004019,GO:0004504,GO:0004598,GO:0006026,GO:0006027,GO:0006167,GO:0008745,GO:0009253,GO:0016019,GO:0016715,GO:0016811,GO:0016842,GO:0031179,GO:0032815,GO:0032824,GO:0032826,GO:0032827,GO:0044110,GO:0044116,GO:0044117,GO:0044208,GO:0050866,GO:0070626,GO:1902106,GO:1903707,
TC:0001657	42	32.000000	GO:0000054,GO:0000055,GO:0000056,GO:0000145,GO:0001927,GO:0003746,GO:0003747,GO:0004045,GO:0005049,GO:0005642,GO:0006449,GO:0006452,GO:0006611,GO:0008079,GO:0008262,GO:0008536,GO:0010509,GO:0016149,GO:0016150,GO:0018444,GO:0031074,GO:0031503,GO:0033566,GO:0033750,GO:0033753,GO:0034629,GO:0035281,GO:0042564,GO:0042565,GO:0043022,GO:0043023,GO:0045901,GO:0045905,GO:0051168,GO:0051601,GO:0060148,GO:…
TC:0001658	12	32.000000	GO:0001865,GO:0016592,GO:0030374,GO:0032633,GO:0033601,GO:0042809,GO:0046966,GO:0048822,GO:0060332,GO:0060335,GO:0070853,GO:0070856,
TC:0001659	42	32.000000	GO:0004596,GO:0006473,GO:0006474,GO:0006475,GO:0008080,GO:0010789,GO:0016321,GO:0016407,GO:0016410,GO:0016746,GO:0016747,GO:0017196,GO:0017198,GO:0018002,GO:0018200,GO:0018206,GO:0019799,GO:0022626,GO:0030892,GO:0030920,GO:0031248,GO:0031414,GO:0031415,GO:0031416,GO:0031417,GO:0034212,GO:0043543,GO:0045143,GO:0051754,GO:0052858,GO:0070006,GO:0070084,GO:0070601,GO:0071929,GO:0071962,GO:0097427,GO:…
TC:0001660	56	32.000000	GO:0002263,GO:0002274,GO:0002275,GO:0002279,GO:0002318,GO:0002366,GO:0002371,GO:0002372,GO:0002551,GO:0004716,GO:0004900,GO:0005020,GO:0007286,GO:0007288,GO:0030032,GO:0030218,GO:0030318,GO:0031532,GO:0032418,GO:0032762,GO:0034769,GO:0035162,GO:0035855,GO:0038109,GO:0038162,GO:0042511,GO:0042629,GO:0043299,GO:0043303,GO:0043473,GO:0044331,GO:0045055,GO:0045183,GO:0045576,GO:0048168,GO:0048169,GO:…
TC:0001661	12	32.000000	GO:0034239,GO:0034241,GO:0034612,GO:0060142,GO:0060143,GO:0061430,GO:0071356,GO:0072674,GO:0072675,GO:0090290,GO:1901739,GO:1901741,
TC:0001662	131	32.000000	GO:0000171,GO:0000172,GO:0000175,GO:0000176,GO:0000177,GO:0000178,GO:0000288,GO:0000291,GO:0000459,GO:0000460,GO:0000467,GO:0000469,GO:0000957,GO:0000958,GO:0000959,GO:0000960,GO:0000962,GO:0000963,GO:0000964,GO:0000965,GO:0000966,GO:0001680,GO:0001682,GO:0003727,GO:0004489,GO:0004518,GO:0004526,GO:0004527,GO:0004532,GO:0004540,GO:0004549,GO:0004654,GO:0004810,GO:0005655,GO:0006378,GO:0006401,GO:…
TC:0001663	42	32.000000	GO:0000153,GO:0000835,GO:0000836,GO:0005225,GO:0005784,GO:0030433,GO:0030868,GO:0030970,GO:0032527,GO:0035523,GO:0035871,GO:0044313,GO:0048388,GO:0050747,GO:0060254,GO:0060262,GO:0061578,GO:0070530,GO:0070536,GO:0070861,GO:0070862,GO:0070973,GO:0071108,GO:0071256,GO:0071947,GO:0072320,GO:0080025,GO:0090166,GO:0097111,GO:0097425,GO:1903059,GO:1903060,GO:1903061,GO:1903069,GO:1903070,GO:1903420,GO:…
TC:0001664	84	32.000000	GO:0002640,GO:0002642,GO:0004382,GO:0004679,GO:0004690,GO:0004691,GO:0004697,GO:0004711,GO:0004874,GO:0005009,GO:0005899,GO:0006109,GO:0006110,GO:0009631,GO:0009756,GO:0009757,GO:0010182,GO:0010255,GO:0010675,GO:0010676,GO:0010827,GO:0010829,GO:0016572,GO:0017162,GO:0018105,GO:0018209,GO:0030811,GO:0030813,GO:0031588,GO:0032006,GO:0032007,GO:0033622,GO:0034663,GO:0035173,GO:0035174,GO:0035175,GO:…
TC:0001665	44	32.000000	GO:0000009,GO:0000030,GO:0000026,GO:0000033,GO:0004306,GO:0004376,GO:0004377,GO:0004378,GO:0004465,GO:0004578,GO:0006486,GO:0006487,GO:0006488,GO:0006490,GO:0008653,GO:0008781,GO:0009103,GO:0016757,GO:0016758,GO:0018103,GO:0018196,GO:0018211,GO:0018279,GO:0018317,GO:0018406,GO:0019187,GO:0033164,GO:0033577,GO:0035268,GO:0035269,GO:0042281,GO:0043413,GO:0047444,GO:0050462,GO:0050518,GO:0050528,GO:…
TC:0001666	29	32.000000	GO:0002017,GO:0003845,GO:0003854,GO:0004507,GO:0004509,GO:0004769,GO:0005245,GO:0006694,GO:0006704,GO:0006705,GO:0008202,GO:0008211,GO:0008212,GO:0008332,GO:0010045,GO:0016713,GO:0032341,GO:0032342,GO:0034650,GO:0034651,GO:0035865,GO:0047012,GO:0047016,GO:0047750,GO:0047783,GO:0061400,GO:0070524,GO:0071241,GO:0071248,
TC:0001667	67	32.000000	GO:0000137,GO:0001727,GO:0001729,GO:0001881,GO:0003245,GO:0003376,GO:0000170,GO:0002178,GO:0004143,GO:0004758,GO:0005086,GO:0005879,GO:0006667,GO:0006668,GO:0006669,GO:0006670,GO:0006671,GO:0006684,GO:0006686,GO:0008481,GO:0010256,GO:0016409,GO:0016454,GO:0016780,GO:0017040,GO:0017050,GO:0017059,GO:0030148,GO:0030173,GO:0031211,GO:0031228,GO:0031230,GO:0032280,GO:0033188,GO:0034311,GO:0034312,GO:…
TC:0001668	23	32.000000	GO:0000293,GO:0004998,GO:0008823,GO:0010106,GO:0022865,GO:0032011,GO:0033216,GO:0033278,GO:0035880,GO:0039706,GO:0045617,GO:0052851,GO:0072673,GO:0097459,GO:0097461,GO:1900477,GO:1902167,GO:1902231,GO:1902255,GO:1990459,GO:1990460,GO:1990712,GO:2001055,
TC:0001669	228	32.000000	GO:0001637,GO:0001587,GO:0001767,GO:0001768,GO:0001771,GO:0001796,GO:0001798,GO:0001803,GO:0001805,GO:0001807,GO:0001808,GO:0001809,GO:0001810,GO:0001812,GO:0001820,GO:0001825,GO:0001954,GO:0001969,GO:0001970,GO:0002081,GO:0002215,GO:0002283,GO:0002407,GO:0002408,GO:0002442,GO:0002449,GO:0002455,GO:0002460,GO:0002554,GO:0002577,GO:0002604,GO:0002606,GO:0002673,GO:0002675,GO:0002692,GO:0002826,GO:…
TC:0001670	2	32.000000	GO:0060400,GO:2000008,
TC:0001671	13	32.000000	GO:0001520,GO:0004791,GO:0008379,GO:0008384,GO:0008385,GO:0008785,GO:0016668,GO:0022417,GO:0045041,GO:0045735,GO:0047134,GO:1990450,GO:2000255,
TC:0001672	107	32.000000	GO:0000062,GO:0000823,GO:0000824,GO:0002152,GO:0002316,GO:0003857,GO:0003975,GO:0003985,GO:0003986,GO:0003988,GO:0004169,GO:0004300,GO:0004419,GO:0004582,GO:0005782,GO:0006635,GO:0006699,GO:0006700,GO:0006701,GO:0008111,GO:0008206,GO:0008260,GO:0008410,GO:0008526,GO:0008890,GO:0008963,GO:0009109,GO:0015936,GO:0015938,GO:0016093,GO:0016094,GO:0016289,GO:0016290,GO:0016408,GO:0016453,GO:0016507,GO:…
TC:0001673	16	32.000000	GO:0004346,GO:0005316,GO:0005436,GO:0009673,GO:0015119,GO:0015143,GO:0015152,GO:0015320,GO:0015712,GO:0015747,GO:0015760,GO:0035435,GO:0050309,GO:0090416,GO:1901702,GO:2001142,
TC:0001674	11	32.000000	GO:0004561,GO:0008594,GO:0009644,GO:0042461,GO:0042462,GO:0046548,GO:0046549,GO:0050254,GO:0060040,GO:0060060,GO:0070593,
TC:0001675	2	32.000000	GO:0035145,GO:1903259,
TC:0001676	122	32.000000	GO:0000185,GO:0002054,GO:0002058,GO:0002059,GO:0002061,GO:0003837,GO:0003860,GO:0004031,GO:0004137,GO:0004139,GO:0004146,GO:0004157,GO:0004491,GO:0004797,GO:0004854,GO:0004855,GO:0005123,GO:0005172,GO:0006145,GO:0006147,GO:0006208,GO:0006210,GO:0006212,GO:0006214,GO:0006574,GO:0006927,GO:0006987,GO:0008762,GO:0008892,GO:0009115,GO:0009120,GO:0010596,GO:0010633,GO:0010719,GO:0014067,GO:0015886,GO:…
TC:0001677	107	32.000000	GO:0000050,GO:0000052,GO:0000053,GO:0001105,GO:0001106,GO:0001190,GO:0001191,GO:0003404,GO:0003409,GO:0004042,GO:0004053,GO:0004055,GO:0004056,GO:0004070,GO:0004077,GO:0004078,GO:0004079,GO:0004080,GO:0004087,GO:0004088,GO:0004151,GO:0004152,GO:0004585,GO:0004588,GO:0004590,GO:0004668,GO:0004852,GO:0005652,GO:0006207,GO:0006525,GO:0006526,GO:0006541,GO:0006593,GO:0006768,GO:0006780,GO:0007494,GO:…
TC:0001678	3	32.000000	GO:0000338,GO:0008180,GO:0010388,
TC:0001679	586	32.000000	GO:0001650,GO:0001655,GO:0001657,GO:0001658,GO:0001702,GO:0001709,GO:0001711,GO:0001714,GO:0001763,GO:0001806,GO:0001822,GO:0001823,GO:0001826,GO:0001838,GO:0001840,GO:0001958,GO:0001991,GO:0002033,GO:0002035,GO:0002043,GO:0002062,GO:0002066,GO:0002067,GO:0002068,GO:0002072,GO:0002074,GO:0002133,GO:0002320,GO:0002524,GO:0002572,GO:0003127,GO:0003130,GO:0003139,GO:0003156,GO:0003197,GO:0003307,GO:…
TC:0001680	69	32.000000	GO:0001766,GO:0004869,GO:0007052,GO:0009898,GO:0014876,GO:0016807,GO:0019784,GO:0019911,GO:0030887,GO:0030984,GO:0031580,GO:0033119,GO:0033183,GO:0033615,GO:0035631,GO:0035644,GO:0038061,GO:0039531,GO:0039532,GO:0039533,GO:0039534,GO:0039535,GO:0039536,GO:0042255,GO:0042256,GO:0043027,GO:0043028,GO:0043154,GO:0043461,GO:0048025,GO:0050687,GO:0051225,GO:0051665,GO:0060546,GO:0060547,GO:0061668,GO:…
TC:0001681	62	32.000000	GO:0003056,GO:0000011,GO:0004693,GO:0004728,GO:0006513,GO:0008023,GO:0008024,GO:0008353,GO:0010009,GO:0010390,GO:0016574,GO:0016593,GO:0031371,GO:0031372,GO:0031440,GO:0031441,GO:0032021,GO:0032044,GO:0032784,GO:0032786,GO:0032806,GO:0032968,GO:0033127,GO:0033129,GO:0033182,GO:0033184,GO:0033503,GO:0033523,GO:0034146,GO:0034166,GO:0035370,GO:0036477,GO:0042275,GO:0043111,GO:0043539,GO:0048308,GO:…
TC:0001682	56	32.000000	GO:0001972,GO:0002080,GO:0004074,GO:0004867,GO:0005501,GO:0006063,GO:0006711,GO:0006787,GO:0006789,GO:0007342,GO:0008210,GO:0009812,GO:0009813,GO:0015020,GO:0019217,GO:0019585,GO:0019840,GO:0031091,GO:0031094,GO:0031210,GO:0031406,GO:0032190,GO:0033015,GO:0033293,GO:0036024,GO:0036025,GO:0036026,GO:0036027,GO:0036028,GO:0036029,GO:0036030,GO:0042167,GO:0042168,GO:0042573,GO:0042602,GO:0043177,GO:…
TC:0001683	27	32.000000	GO:0002046,GO:0004705,GO:0004707,GO:0005078,GO:0005119,GO:0007225,GO:0007258,GO:0008158,GO:0016909,GO:0021532,GO:0021997,GO:0030332,GO:0031862,GO:0031867,GO:0031870,GO:0035638,GO:0035845,GO:0035869,GO:0036372,GO:0043584,GO:0044292,GO:0044294,GO:0044302,GO:0060039,GO:0061511,GO:0097108,GO:0097470,
TC:0001684	102	32.000000	GO:0000719,GO:0002541,GO:0002543,GO:0003904,GO:0003913,GO:0003914,GO:0004726,GO:0005224,GO:0005229,GO:0005247,GO:0005253,GO:0005254,GO:0005260,GO:0005548,GO:0006817,GO:0006821,GO:0006975,GO:0007598,GO:0008308,GO:0009637,GO:0009648,GO:0009649,GO:0009785,GO:0009881,GO:0009882,GO:0010288,GO:0010359,GO:0010360,GO:0010641,GO:0010966,GO:0015103,GO:0015108,GO:0015114,GO:0015321,GO:0015698,GO:0015705,GO:…
TC:0001685	158	32.000000	GO:0001516,GO:0001821,GO:0002332,GO:0002333,GO:0003058,GO:0003091,GO:0003097,GO:0003100,GO:0004102,GO:0004515,GO:0004962,GO:0005217,GO:0005221,GO:0005223,GO:0005372,GO:0005903,GO:0006182,GO:0006403,GO:0006833,GO:0006884,GO:0006939,GO:0006972,GO:0007497,GO:0007589,GO:0008298,GO:0008519,GO:0009651,GO:0009992,GO:0010193,GO:0010519,GO:0010592,GO:0010813,GO:0010814,GO:0010815,GO:0010816,GO:0010870,GO:…
TC:0001686	10	32.000000	GO:0000155,GO:0000160,GO:0004111,GO:0004673,GO:0006599,GO:0006603,GO:0010457,GO:0016775,GO:0042396,GO:0046314,
TC:0001687	9	32.000000	GO:0004771,GO:0006660,GO:0017064,GO:0018350,GO:0032281,GO:0044240,GO:0044258,GO:0047372,GO:2000124,
TC:0001688	74	32.000000	GO:0000123,GO:0000125,GO:0001222,GO:0004167,GO:0004402,GO:0004468,GO:0005031,GO:0005035,GO:0005671,GO:0006111,GO:0010484,GO:0010485,GO:0016573,GO:0016862,GO:0016863,GO:0018003,GO:0018076,GO:0018393,GO:0018394,GO:0022037,GO:0030316,GO:0030914,GO:0031021,GO:0031650,GO:0031652,GO:0031666,GO:0031769,GO:0032303,GO:0032305,GO:0032306,GO:0032308,GO:0032370,GO:0032890,GO:0033209,GO:0033276,GO:0033593,GO:…
TC:0001689	51	32.000000	GO:0004129,GO:0004161,GO:0004310,GO:0004311,GO:0004337,GO:0004659,GO:0005746,GO:0005750,GO:0005751,GO:0006122,GO:0006123,GO:0006784,GO:0008121,GO:0008299,GO:0008495,GO:0008535,GO:0009055,GO:0010257,GO:0015002,GO:0016114,GO:0016675,GO:0016676,GO:0016679,GO:0016681,GO:0016765,GO:0017004,GO:0019646,GO:0021539,GO:0021548,GO:0022900,GO:0022904,GO:0032981,GO:0033383,GO:0033384,GO:0033385,GO:0033386,GO:…
TC:0001690	332	32.000000	GO:0000132,GO:0001569,GO:0001654,GO:0001656,GO:0001708,GO:0001738,GO:0001755,GO:0001759,GO:0001831,GO:0001842,GO:0001893,GO:0001947,GO:0002052,GO:0002053,GO:0002076,GO:0002360,GO:0003140,GO:0003143,GO:0003149,GO:0003401,GO:0003406,GO:0005007,GO:0005104,GO:0005111,GO:0005113,GO:0007224,GO:0007228,GO:0007368,GO:0007371,GO:0007398,GO:0007405,GO:0007418,GO:0007423,GO:0007442,GO:0007499,GO:0008589,GO:…
TC:0001691	126	32.000000	GO:0000212,GO:0000779,GO:0000780,GO:0000799,GO:0001674,GO:0002232,GO:0002832,GO:0002865,GO:0002877,GO:0002878,GO:0002879,GO:0003950,GO:0004407,GO:0004597,GO:0005112,GO:0005731,GO:0006348,GO:0006471,GO:0006476,GO:0007056,GO:0007057,GO:0007072,GO:0007100,GO:0010507,GO:0010799,GO:0010801,GO:0016521,GO:0016575,GO:0018197,GO:0018202,GO:0019213,GO:0019826,GO:0021762,GO:0022011,GO:0030874,GO:0031078,GO:…
TC:0001692	196	32.000000	GO:0000012,GO:0000183,GO:0000407,GO:0000422,GO:0000720,GO:0000731,GO:0000791,GO:0000792,GO:0000930,GO:0000931,GO:0001542,GO:0002039,GO:0003886,GO:0003956,GO:0004839,GO:0005677,GO:0005719,GO:0005720,GO:0005724,GO:0006290,GO:0006342,GO:0006343,GO:0006344,GO:0006346,GO:0006349,GO:0006642,GO:0006978,GO:0006995,GO:0007098,GO:0007549,GO:0008274,GO:0008641,GO:0009008,GO:0009048,GO:0010725,GO:0010826,GO:…
TC:0001693	46	32.000000	GO:0000028,GO:0000027,GO:0000447,GO:0000448,GO:0000451,GO:0000453,GO:0000461,GO:0000462,GO:0000463,GO:0000466,GO:0000470,GO:0000472,GO:0000478,GO:0000479,GO:0000480,GO:0000967,GO:0003963,GO:0005055,GO:0006364,GO:0006407,GO:0007000,GO:0007576,GO:0015935,GO:0017126,GO:0019843,GO:0022613,GO:0022627,GO:0030490,GO:0030684,GO:0030686,GO:0030687,GO:0030688,GO:0030692,GO:0032040,GO:0034388,GO:0034457,GO:…
TC:0001694	49	32.000000	GO:0004095,GO:0005124,GO:0005427,GO:0006844,GO:0006853,GO:0006855,GO:0006857,GO:0008493,GO:0009372,GO:0015198,GO:0015199,GO:0015226,GO:0015227,GO:0015322,GO:0015333,GO:0015334,GO:0015421,GO:0015651,GO:0015697,GO:0015838,GO:0015879,GO:0015893,GO:0015904,GO:0016416,GO:0019534,GO:0022897,GO:0031526,GO:0032365,GO:0035672,GO:0035673,GO:0042886,GO:0042891,GO:0042895,GO:0042936,GO:0042938,GO:0048874,GO:…
TC:0001695	440	32.000000	GO:0001781,GO:0001816,GO:0001818,GO:0001911,GO:0001915,GO:0001922,GO:0002037,GO:0002225,GO:0002227,GO:0002251,GO:0002286,GO:0002287,GO:0002292,GO:0002293,GO:0002295,GO:0002296,GO:0002302,GO:0002361,GO:0002362,GO:0002363,GO:0002367,GO:0002377,GO:0002381,GO:0002385,GO:0002439,GO:0002440,GO:0002456,GO:0002637,GO:0002638,GO:0002639,GO:0002652,GO:0002654,GO:0002658,GO:0002660,GO:0002666,GO:0002669,GO:…
TC:0001696	12	32.000000	GO:0001913,GO:0002228,GO:0002347,GO:0002357,GO:0002418,GO:0035696,GO:0042267,GO:0042492,GO:0046539,GO:0046629,GO:0071228,GO:1990134,
TC:0001697	375	32.000000	GO:0000150,GO:0000983,GO:0001570,GO:0001706,GO:0001828,GO:0001837,GO:0001938,GO:0001944,GO:0002040,GO:0002042,GO:0002085,GO:0002116,GO:0002193,GO:0002437,GO:0002575,GO:0003128,GO:0003142,GO:0003150,GO:0003151,GO:0003157,GO:0003159,GO:0003160,GO:0003162,GO:0003169,GO:0003179,GO:0003181,GO:0003184,GO:0003186,GO:0003190,GO:0003192,GO:0003195,GO:0003198,GO:0003199,GO:0003203,GO:0003206,GO:0003208,GO:…
TC:0001698	249	32.000000	GO:0000266,GO:0000820,GO:0001079,GO:0001080,GO:0001743,GO:0001776,GO:0001777,GO:0001782,GO:0001783,GO:0001836,GO:0001844,GO:0001946,GO:0001974,GO:0002194,GO:0002260,GO:0002262,GO:0002326,GO:0002339,GO:0002352,GO:0002358,GO:0002448,GO:0004887,GO:0005499,GO:0005741,GO:0005757,GO:0006808,GO:0006919,GO:0007006,GO:0008053,GO:0008434,GO:0008625,GO:0008630,GO:0008635,GO:0008637,GO:0009886,GO:0010248,GO:…
TC:0001699	79	32.000000	GO:0000717,GO:0001884,GO:0002134,GO:0002135,GO:0001401,GO:0003979,GO:0003983,GO:0004652,GO:0005338,GO:0005456,GO:0005459,GO:0005461,GO:0005462,GO:0005464,GO:0006011,GO:0006065,GO:0006264,GO:0006390,GO:0006862,GO:0006864,GO:0007008,GO:0009226,GO:0010657,GO:0010658,GO:0010659,GO:0015165,GO:0015215,GO:0015218,GO:0015605,GO:0015748,GO:0015780,GO:0015781,GO:0015782,GO:0015784,GO:0015785,GO:0015786,GO:…
TC:0001700	97	32.000000	GO:0001614,GO:0001845,GO:0001984,GO:0002007,GO:0002044,GO:0003029,GO:0004931,GO:0005639,GO:0005766,GO:0006649,GO:0007205,GO:0008437,GO:0014048,GO:0014049,GO:0014052,GO:0014053,GO:0014054,GO:0014058,GO:0014832,GO:0015643,GO:0016502,GO:0017112,GO:0019228,GO:0031229,GO:0031716,GO:0032059,GO:0032060,GO:0032089,GO:0032611,GO:0032612,GO:0032621,GO:0032644,GO:0032650,GO:0032651,GO:0032652,GO:0032724,GO:…
TC:0001701	223	32.000000	GO:0000120,GO:0001010,GO:0001013,GO:0001082,GO:0001133,GO:0001134,GO:0001163,GO:0001164,GO:0001167,GO:0001169,GO:0001179,GO:0001186,GO:0001187,GO:0001188,GO:0001189,GO:0001765,GO:0001784,GO:0001959,GO:0001960,GO:0002158,GO:0002384,GO:0004897,GO:0004915,GO:0004921,GO:0004923,GO:0004924,GO:0004953,GO:0004954,GO:0004955,GO:0005068,GO:0005127,GO:0005138,GO:0005144,GO:0005157,GO:0005896,GO:0005900,GO:…
TC:0001702	8	32.000000	GO:0001792,GO:0001791,GO:0002414,GO:0002415,GO:0002416,GO:0002412,GO:0019770,GO:0045056,
TC:0001703	37	32.000000	GO:0003839,GO:0003858,GO:0004357,GO:0004363,GO:0004416,GO:0006068,GO:0006518,GO:0006749,GO:0006750,GO:0008667,GO:0009237,GO:0016881,GO:0017109,GO:0017168,GO:0018467,GO:0018738,GO:0019184,GO:0019290,GO:0034701,GO:0035226,GO:0035227,GO:0035229,GO:0035498,GO:0035499,GO:0036123,GO:0036374,GO:0043043,GO:0046292,GO:0046293,GO:0046294,GO:0047374,GO:0047730,GO:0051409,GO:0051903,GO:0071500,GO:1901685,GO:…
TC:0001704	29	32.000000	GO:0000961,GO:0004447,GO:0004800,GO:0005010,GO:0006590,GO:0007144,GO:0008507,GO:0008585,GO:0010992,GO:0015111,GO:0015373,GO:0016174,GO:0018958,GO:0021888,GO:0031597,GO:0031626,GO:0033798,GO:0034643,GO:0042335,GO:0042403,GO:0042404,GO:0042447,GO:0043559,GO:0047497,GO:0048855,GO:0050664,GO:0051389,GO:0051654,GO:1901143,
TC:0001705	13	32.000000	GO:0006626,GO:0007007,GO:0008320,GO:0015266,GO:0015450,GO:0022884,GO:0033227,GO:0042407,GO:0042719,GO:0045039,GO:0051032,GO:0051033,GO:0072655,
TC:0001706	67	32.000000	GO:0000246,GO:0001507,GO:0001919,GO:0003990,GO:0004103,GO:0004104,GO:0004105,GO:0004305,GO:0005277,GO:0005307,GO:0005329,GO:0005330,GO:0005333,GO:0005334,GO:0005790,GO:0006581,GO:0006656,GO:0006657,GO:0007175,GO:0008291,GO:0008292,GO:0008504,GO:0008513,GO:0014016,GO:0015220,GO:0015870,GO:0015871,GO:0015874,GO:0016600,GO:0021870,GO:0031594,GO:0032223,GO:0033265,GO:0034205,GO:0035253,GO:0042133,GO:…
TC:0001707	125	32.000000	GO:0001786,GO:0001847,GO:0001848,GO:0001850,GO:0001851,GO:0001855,GO:0001856,GO:0001861,GO:0001971,GO:0002430,GO:0002508,GO:0002634,GO:0002635,GO:0002643,GO:0002645,GO:0002646,GO:0002648,GO:0002649,GO:0002651,GO:0002661,GO:0002663,GO:0002713,GO:0002890,GO:0002895,GO:0002897,GO:0002920,GO:0002921,GO:0002923,GO:0002924,GO:0003415,GO:0003430,GO:0004621,GO:0004630,GO:0004675,GO:0004875,GO:0004876,GO:…
TC:0001708	87	32.000000	GO:0000154,GO:0000179,GO:0000333,GO:0000332,GO:0000494,GO:0000495,GO:0000496,GO:0000497,GO:0001172,GO:0001221,GO:0001223,GO:0001510,GO:0001522,GO:0001652,GO:0003692,GO:0003720,GO:0003721,GO:0003726,GO:0003964,GO:0003968,GO:0004730,GO:0004826,GO:0005697,GO:0005732,GO:0006391,GO:0006432,GO:0008173,GO:0008649,GO:0008650,GO:0008988,GO:0009328,GO:0009451,GO:0009982,GO:0015030,GO:0016072,GO:0016433,GO:…
TC:0001709	123	32.000000	GO:0002534,GO:0002678,GO:0000334,GO:0001760,GO:0003842,GO:0003870,GO:0004061,GO:0004069,GO:0004149,GO:0004333,GO:0004334,GO:0004351,GO:0004352,GO:0004353,GO:0004356,GO:0004361,GO:0004502,GO:0004609,GO:0004657,GO:0004753,GO:0004833,GO:0004838,GO:0006084,GO:0006103,GO:0006106,GO:0006520,GO:0006531,GO:0006532,GO:0006533,GO:0006536,GO:0006537,GO:0006538,GO:0006540,GO:0006542,GO:0006553,GO:0006554,GO:…
TC:0001710	5	32.000000	GO:0008420,GO:0016591,GO:0051643,GO:0051685,GO:0070940,
TC:0001711	178	32.000000	GO:0000041,GO:0000064,GO:0000066,GO:0000940,GO:0000942,GO:0002369,GO:0002532,GO:0003032,GO:0004176,GO:0005287,GO:0005289,GO:0005292,GO:0005375,GO:0005381,GO:0005384,GO:0005385,GO:0006778,GO:0006779,GO:0006783,GO:0006809,GO:0006824,GO:0006825,GO:0006826,GO:0006828,GO:0006829,GO:0006876,GO:0006878,GO:0006882,GO:0007035,GO:0009279,GO:0010039,GO:0010041,GO:0010044,GO:0010876,GO:0010918,GO:0010940,GO:…
TC:0001712	2	32.000000	GO:0008327,GO:0010428,
TC:0001713	35	32.000000	GO:0001896,GO:0004198,GO:0004617,GO:0004647,GO:0004648,GO:0004733,GO:0006564,GO:0008478,GO:0008614,GO:0008615,GO:0008817,GO:0009236,GO:0009443,GO:0014717,GO:0014718,GO:0030955,GO:0031247,GO:0031402,GO:0031403,GO:0031420,GO:0032361,GO:0033883,GO:0034224,GO:0042364,GO:0042816,GO:0042819,GO:0042822,GO:0042823,GO:0046184,GO:0048627,GO:0055103,GO:0070314,GO:0070315,GO:0070318,GO:0097264,
TC:0001714	6	32.000000	GO:0005791,GO:0035596,GO:0035598,GO:0035600,GO:0050497,GO:1990145,
TC:0001715	4	32.000000	GO:0008889,GO:0047390,GO:0047394,GO:0047395,
TC:0001716	10	32.000000	GO:0004084,GO:0006550,GO:0008709,GO:0009082,GO:0009083,GO:0030283,GO:0047015,GO:0052654,GO:0052655,GO:0052656,
TC:0001717	6	32.000000	GO:0004164,GO:0017178,GO:0017182,GO:0017183,GO:0061685,GO:0090560,
TC:0001718	71	32.000000	GO:0000296,GO:0004014,GO:0004145,GO:0004586,GO:0004766,GO:0006557,GO:0006576,GO:0006591,GO:0006595,GO:0006596,GO:0006597,GO:0006598,GO:0008073,GO:0008215,GO:0008216,GO:0008295,GO:0008612,GO:0008783,GO:0009308,GO:0009309,GO:0009445,GO:0009446,GO:0009447,GO:0010967,GO:0015203,GO:0015489,GO:0015846,GO:0015847,GO:0016647,GO:0016768,GO:0016830,GO:0016831,GO:0019135,GO:0019808,GO:0019809,GO:0032917,GO:…
TC:0001719	4	32.000000	GO:0008142,GO:0044128,GO:0044148,GO:0072539,
TC:0001720	45	32.000000	GO:0003951,GO:0003993,GO:0004082,GO:0004083,GO:0004309,GO:0004427,GO:0004446,GO:0004470,GO:0004471,GO:0004473,GO:0004619,GO:0005452,GO:0006108,GO:0006741,GO:0006797,GO:0006798,GO:0008948,GO:0008969,GO:0015252,GO:0016615,GO:0016868,GO:0030060,GO:0030171,GO:0034416,GO:0034417,GO:0035445,GO:0035971,GO:0043012,GO:0043020,GO:0043456,GO:0046538,GO:0046554,GO:0046713,GO:0046715,GO:0047860,GO:0052826,GO:…
TC:0001721	28	32.000000	GO:0000972,GO:0004109,GO:0004325,GO:0004418,GO:0004655,GO:0004729,GO:0004853,GO:0006782,GO:0009589,GO:0010999,GO:0018160,GO:0021702,GO:0030274,GO:0030350,GO:0032791,GO:0033013,GO:0043973,GO:0045993,GO:0046501,GO:0046984,GO:0046985,GO:0046986,GO:0051597,GO:0070375,GO:0070541,GO:0070818,GO:0071409,GO:2000342,
TC:0001722	193	32.000000	GO:0001661,GO:0001676,GO:0002138,GO:0003095,GO:0004058,GO:0004059,GO:0004060,GO:0004063,GO:0004064,GO:0004301,GO:0004497,GO:0004498,GO:0004510,GO:0004511,GO:0004603,GO:0004972,GO:0005506,GO:0006570,GO:0006585,GO:0006703,GO:0006706,GO:0006775,GO:0006805,GO:0007617,GO:0007622,GO:0008355,GO:0008386,GO:0008389,GO:0008391,GO:0008392,GO:0008395,GO:0008403,GO:0008404,GO:0008405,GO:0009110,GO:0009111,GO:…
TC:0001723	2	32.000000	GO:0004499,GO:0034899,
TC:0001724	12	32.000000	GO:0004349,GO:0004350,GO:0004587,GO:0004618,GO:0004735,GO:0006560,GO:0006561,GO:0006592,GO:0016774,GO:0019202,GO:0034214,GO:0055129,
TC:0001725	2	32.000000	GO:0030289,GO:0030362,
TC:0001726	2	32.000000	GO:0002943,GO:0017150,
TC:0001727	7	32.000000	GO:0001514,GO:0004828,GO:0006434,GO:0006451,GO:0016785,GO:0035368,GO:0097056,
TC:0001728	2	32.000000	GO:0008670,GO:0019166,
TC:0001729	164	32.000000	GO:0000096,GO:0000097,GO:0000098,GO:0001300,GO:0003884,GO:0003941,GO:0004013,GO:0004021,GO:0004122,GO:0004123,GO:0004760,GO:0004794,GO:0005353,GO:0006522,GO:0006524,GO:0006534,GO:0006535,GO:0006544,GO:0006545,GO:0006551,GO:0006562,GO:0006563,GO:0006565,GO:0006567,GO:0006751,GO:0008271,GO:0008272,GO:0008432,GO:0008445,GO:0008453,GO:0008652,GO:0008700,GO:0008721,GO:0009069,GO:0009070,GO:0009071,GO:…
TC:0001730	3	32.000000	GO:0004949,GO:0038171,GO:0071926,
TC:0001731	3	32.000000	GO:0047946,GO:0047961,GO:0047962,
TC:0001732	3	32.000000	GO:0030956,GO:0050567,GO:0070681,
TC:0001733	5	32.000000	GO:0000253,GO:0004090,GO:0018455,GO:0047021,GO:0050221,
TC:0001734	3	32.000000	GO:0032440,GO:0036132,GO:0047522,
TC:0001735	3	32.000000	GO:0003920,GO:0016657,GO:1902560,
TC:0001736	3	32.000000	GO:0008479,GO:0008616,GO:0046116,
TC:0001737	2	32.000000	GO:0019389,GO:0019391,
TC:0001738	2	32.000000	GO:0006666,GO:0047560,
TC:0001739	2	32.000000	GO:0004380,GO:0004381,
TC:0001740	2	32.000000	GO:0031590,GO:0031591,
TC:0001741	1	32.000000	GO:0000122,
TC:0001742	1	32.000000	GO:0000975,
TC:0001743	1	32.000000	GO:0001067,
TC:0001744	1	32.000000	GO:0001071,
TC:0001745	1	32.000000	GO:0001817,
TC:0001746	1	32.000000	GO:0001932,
TC:0001747	1	32.000000	GO:0001934,
TC:0001748	1	32.000000	GO:0002252,
TC:0001749	1	32.000000	GO:0002684,
TC:0001750	1	32.000000	GO:0002757,
TC:0001751	1	32.000000	GO:0003008,
TC:0001752	1	32.000000	GO:0003682,
TC:0001753	1	32.000000	GO:0003700,
TC:0001754	1	32.000000	GO:0003713,
TC:0001755	1	32.000000	GO:0003779,
TC:0001756	1	32.000000	GO:0003835,
TC:0001757	1	32.000000	GO:0004035,
TC:0001758	1	32.000000	GO:0004089,
TC:0001759	1	32.000000	GO:0004128,
TC:0001760	1	32.000000	GO:0004165,
TC:0001761	1	32.000000	GO:0004888,
TC:0001762	1	32.000000	GO:0004930,
TC:0001763	1	32.000000	GO:0005215,
TC:0001764	1	32.000000	GO:0005509,
TC:0001765	1	32.000000	GO:0005615,
TC:0001766	1	32.000000	GO:0005730,
TC:0001767	1	32.000000	GO:0005739,
TC:0001768	1	32.000000	GO:0005783,
TC:0001769	1	32.000000	GO:0005789,
TC:0001770	1	32.000000	GO:0005794,
TC:0001771	1	32.000000	GO:0005853,
TC:0001772	1	32.000000	GO:0005856,
TC:0001773	1	32.000000	GO:0005887,
TC:0001774	1	32.000000	GO:0005956,
TC:0001775	1	32.000000	GO:0005975,
TC:0001776	1	32.000000	GO:0006082,
TC:0001777	1	32.000000	GO:0006259,
TC:0001778	1	32.000000	GO:0006325,
TC:0001779	1	32.000000	GO:0006396,
TC:0001780	1	32.000000	GO:0006461,
TC:0001781	1	32.000000	GO:0006468,
TC:0001782	1	32.000000	GO:0006508,
TC:0001783	1	32.000000	GO:0006629,
TC:0001784	1	32.000000	GO:0006812,
TC:0001785	1	32.000000	GO:0006886,
TC:0001786	1	32.000000	GO:0006915,
TC:0001787	1	32.000000	GO:0006955,
TC:0001788	1	32.000000	GO:0006974,
TC:0001789	1	32.000000	GO:0007010,
TC:0001790	1	32.000000	GO:0007049,
TC:0001791	1	32.000000	GO:0007154,
TC:0001792	1	32.000000	GO:0007155,
TC:0001793	1	32.000000	GO:0007167,
TC:0001794	1	32.000000	GO:0007169,
TC:0001795	1	32.000000	GO:0007186,
TC:0001796	1	32.000000	GO:0007267,
TC:0001797	1	32.000000	GO:0007275,
TC:0001798	1	32.000000	GO:0007568,
TC:0001799	1	32.000000	GO:0007600,
TC:0001800	1	32.000000	GO:0008092,
TC:0001801	1	32.000000	GO:0008134,
TC:0001802	1	32.000000	GO:0008219,
TC:0001803	1	32.000000	GO:0008270,
TC:0001804	1	32.000000	GO:0008283,
TC:0001805	1	32.000000	GO:0008284,
TC:0001806	1	32.000000	GO:0008285,
TC:0001807	1	32.000000	GO:0008324,
TC:0001808	1	32.000000	GO:0008454,
TC:0001809	1	32.000000	GO:0008897,
TC:0001810	1	32.000000	GO:0009057,
TC:0001811	1	32.000000	GO:0009386,
TC:0001812	1	32.000000	GO:0009590,
TC:0001813	1	32.000000	GO:0009607,
TC:0001814	1	32.000000	GO:0009628,
TC:0001815	1	32.000000	GO:0009725,
TC:0001816	1	32.000000	GO:0009888,
TC:0001817	1	32.000000	GO:0009894,
TC:0001818	1	32.000000	GO:0009968,
TC:0001819	1	32.000000	GO:0010243,
TC:0001820	1	32.000000	GO:0010467,
TC:0001821	1	32.000000	GO:0010562,
TC:0001822	1	32.000000	GO:0010564,
TC:0001823	1	32.000000	GO:0010638,
TC:0001824	1	32.000000	GO:0010648,
TC:0001825	1	32.000000	GO:0010890,
TC:0001826	1	32.000000	GO:0010942,
TC:0001827	1	32.000000	GO:0012501,
TC:0001828	1	32.000000	GO:0014070,
TC:0001829	1	32.000000	GO:0015031,
TC:0001830	1	32.000000	GO:0015075,
TC:0001831	1	32.000000	GO:0015629,
TC:0001832	1	32.000000	GO:0016023,
TC:0001833	1	32.000000	GO:0016032,
TC:0001834	1	32.000000	GO:0016265,
TC:0001835	1	32.000000	GO:0016272,
TC:0001836	1	32.000000	GO:0016301,
TC:0001837	1	32.000000	GO:0016310,
TC:0001838	1	32.000000	GO:0016462,
TC:0001839	1	32.000000	GO:0016477,
TC:0001840	1	32.000000	GO:0016482,
TC:0001841	1	32.000000	GO:0016491,
TC:0001842	1	32.000000	GO:0016772,
TC:0001843	1	32.000000	GO:0016773,
TC:0001844	1	32.000000	GO:0016788,
TC:0001845	1	32.000000	GO:0016817,
TC:0001846	1	32.000000	GO:0016818,
TC:0001847	1	32.000000	GO:0017111,
TC:0001848	1	32.000000	GO:0018193,
TC:0001849	1	32.000000	GO:0019637,
TC:0001850	1	32.000000	GO:0019725,
TC:0001851	1	32.000000	GO:0019752,
TC:0001852	1	32.000000	GO:0022411,
TC:0001853	1	32.000000	GO:0022414,
TC:0001854	1	32.000000	GO:0022603,
TC:0001855	1	32.000000	GO:0022604,
TC:0001856	1	32.000000	GO:0022610,
TC:0001857	1	32.000000	GO:0022857,
TC:0001858	1	32.000000	GO:0022891,
TC:0001859	1	32.000000	GO:0022892,
TC:0001860	1	32.000000	GO:0023052,
TC:0001861	1	32.000000	GO:0023057,
TC:0001862	1	32.000000	GO:0030030,
TC:0001863	1	32.000000	GO:0030155,
TC:0001864	1	32.000000	GO:0030234,
TC:0001865	1	32.000000	GO:0030334,
TC:0001866	1	32.000000	GO:0030529,
TC:0001867	1	32.000000	GO:0031084,
TC:0001868	1	32.000000	GO:0031226,
TC:0001869	1	32.000000	GO:0031329,
TC:0001870	1	32.000000	GO:0031344,
TC:0001871	1	32.000000	GO:0031347,
TC:0001872	1	32.000000	GO:0031400,
TC:0001873	1	32.000000	GO:0031410,
TC:0001874	1	32.000000	GO:0031974,
TC:0001875	1	32.000000	GO:0032101,
TC:0001876	1	32.000000	GO:0032269,
TC:0001877	1	32.000000	GO:0032403,
TC:0001878	1	32.000000	GO:0032880,
TC:0001879	1	32.000000	GO:0033043,
TC:0001880	1	32.000000	GO:0033674,
TC:0001881	1	32.000000	GO:0033993,
TC:0001882	1	32.000000	GO:0034220,
TC:0001883	1	32.000000	GO:0034613,
TC:0001884	1	32.000000	GO:0038023,
TC:0001885	1	32.000000	GO:0040008,
TC:0001886	1	32.000000	GO:0040011,
TC:0001887	1	32.000000	GO:0040012,
TC:0001888	1	32.000000	GO:0042327,
TC:0001889	1	32.000000	GO:0042802,
TC:0001890	1	32.000000	GO:0042803,
TC:0001891	1	32.000000	GO:0043005,
TC:0001892	1	32.000000	GO:0043065,
TC:0001893	1	32.000000	GO:0043066,
TC:0001894	1	32.000000	GO:0043068,
TC:0001895	1	32.000000	GO:0043069,
TC:0001896	1	32.000000	GO:0043086,
TC:0001897	1	32.000000	GO:0043207,
TC:0001898	1	32.000000	GO:0043233,
TC:0001899	1	32.000000	GO:0043269,
TC:0001900	1	32.000000	GO:0043408,
TC:0001901	1	32.000000	GO:0043436,
TC:0001902	1	32.000000	GO:0043549,
TC:0001903	1	32.000000	GO:0043565,
TC:0001904	1	32.000000	GO:0043900,
TC:0001905	1	32.000000	GO:0044087,
TC:0001906	1	32.000000	GO:0044092,
TC:0001907	1	32.000000	GO:0044212,
TC:0001908	1	32.000000	GO:0044248,
TC:0001909	1	32.000000	GO:0044255,
TC:0001910	1	32.000000	GO:0044403,
TC:0001911	1	32.000000	GO:0044419,
TC:0001912	1	32.000000	GO:0044427,
TC:0001913	1	32.000000	GO:0044429,
TC:0001914	1	32.000000	GO:0044430,
TC:0001915	1	32.000000	GO:0044431,
TC:0001916	1	32.000000	GO:0044432,
TC:0001917	1	32.000000	GO:0044451,
TC:0001918	1	32.000000	GO:0044456,
TC:0001919	1	32.000000	GO:0044463,
TC:0001920	1	32.000000	GO:0044700,
TC:0001921	1	32.000000	GO:0044702,
TC:0001922	1	32.000000	GO:0044711,
TC:0001923	1	32.000000	GO:0044712,
TC:0001924	1	32.000000	GO:0044764,
TC:0001925	1	32.000000	GO:0044822,
TC:0001926	1	32.000000	GO:0045087,
TC:0001927	1	32.000000	GO:0045121,
TC:0001928	1	32.000000	GO:0045184,
TC:0001929	1	32.000000	GO:0045596,
TC:0001930	1	32.000000	GO:0045597,
TC:0001931	1	32.000000	GO:0045785,
TC:0001932	1	32.000000	GO:0045787,
TC:0001933	1	32.000000	GO:0045859,
TC:0001934	1	32.000000	GO:0045892,
TC:0001935	1	32.000000	GO:0045937,
TC:0001936	1	32.000000	GO:0046903,
TC:0001937	1	32.000000	GO:0046907,
TC:0001938	1	32.000000	GO:0046983,
TC:0001939	1	32.000000	GO:0047290,
TC:0001940	1	32.000000	GO:0048468,
TC:0001941	1	32.000000	GO:0048471,
TC:0001942	1	32.000000	GO:0048513,
TC:0001943	1	32.000000	GO:0048534,
TC:0001944	1	32.000000	GO:0048585,
TC:0001945	1	32.000000	GO:0048646,
TC:0001946	1	32.000000	GO:0048731,
TC:0001947	1	32.000000	GO:0048870,
TC:0001948	1	32.000000	GO:0050104,
TC:0001949	1	32.000000	GO:0050678,
TC:0001950	1	32.000000	GO:0050767,
TC:0001951	1	32.000000	GO:0050776,
TC:0001952	1	32.000000	GO:0050778,
TC:0001953	1	32.000000	GO:0050801,
TC:0001954	1	32.000000	GO:0050877,
TC:0001955	1	32.000000	GO:0050878,
TC:0001956	1	32.000000	GO:0051046,
TC:0001957	1	32.000000	GO:0051050,
TC:0001958	1	32.000000	GO:0051083,
TC:0001959	1	32.000000	GO:0051091,
TC:0001960	1	32.000000	GO:0051093,
TC:0001961	1	32.000000	GO:0051129,
TC:0001962	1	32.000000	GO:0051223,
TC:0001963	1	32.000000	GO:0051248,
TC:0001964	1	32.000000	GO:0051270,
TC:0001965	1	32.000000	GO:0051336,
TC:0001966	1	32.000000	GO:0051338,
TC:0001967	1	32.000000	GO:0051345,
TC:0001968	1	32.000000	GO:0051347,
TC:0001969	1	32.000000	GO:0051606,
TC:0001970	1	32.000000	GO:0051641,
TC:0001971	1	32.000000	GO:0051726,
TC:0001972	1	32.000000	GO:0051960,
TC:0001973	1	32.000000	GO:0052381,
TC:0001974	1	32.000000	GO:0055114,
TC:0001975	1	32.000000	GO:0060284,
TC:0001976	1	32.000000	GO:0060548,
TC:0001977	1	32.000000	GO:0061024,
TC:0001978	1	32.000000	GO:0065003,
TC:0001979	1	32.000000	GO:0070201,
TC:0001980	1	32.000000	GO:0070647,
TC:0001981	1	32.000000	GO:0070727,
TC:0001982	1	32.000000	GO:0071214,
TC:0001983	1	32.000000	GO:0071310,
TC:0001984	1	32.000000	GO:0071495,
TC:0001985	1	32.000000	GO:0071705,
TC:0001986	1	32.000000	GO:0071900,
TC:0001987	1	32.000000	GO:0080135,
TC:0001988	1	32.000000	GO:0097458,
TC:0001989	1	32.000000	GO:0098589,
TC:0001990	1	32.000000	GO:0098590,
TC:0001991	1	32.000000	GO:0098772,
TC:0001992	1	32.000000	GO:0098796,
TC:0001993	1	32.000000	GO:0098805,
TC:0001994	1	32.000000	GO:1901135,
TC:0001995	1	32.000000	GO:1901564,
TC:0001996	1	32.000000	GO:1901698,
TC:0001997	1	32.000000	GO:1901701,
TC:0001998	1	32.000000	GO:1902494,
[truncated: 12,014 more rows]
