# Supplementary material for: Finding New Order in Biological Functions from the Network Structure of Gene Annotations
Source: PLoS Comput Biol. 2015 Nov 20;11(11):e1004565. doi: 10.1371/journal.pcbi.1004565 (PMC4654495; doi:10.1371/journal.pcbi.1004565)
Supplement: S2 Data — A text file containing information about the fifteen gene signatures highlighted in Fig 5. These signatures were derived from the collection in the Gene Signature DataBase [45]. (TXT) [file pcbi.1004565.s002.txt]

ShortSigName	FullSignatureName	PubMedID-LocationInManuscript	NumGenes	GeneList
Liver (Skawran '08)	Human_Liver_Skawran08_185genes	18277965-Table4a	163	USH2A,ARID4B,HHAT,ATP2B4,TARBP1,PPP2R5A,NUP133,PLXNA2,PPP1R12B,CACNA1S,PKP1,KCNK2,SERTAD4,TRAF5,MARK1,SCAMP3,ASH1L,ARHGEF2,MEF2D,NR5A2,KIF21B,TMEM9,GNPAT,TSNAX,TBCE,SIPA1L2,KLHL12,RBBP5,RAB7L1,CR2,HSD11B1,IRF6,RCOR3,NEK2,PROX1,KIF14,TNNT2,FMOD,MYOG,LPGAT1,PFKFB2,C4BPA,C4BPB,DAP3,RHBG,RAB25,SYT11,CHI3L1,MYBPH,PIK3C2B,CHIT1,SLC41A1,LGR6,NAV1,TIMM17A,AGT,PCNXL2,KCNK1,EGLN1,CAPN9,COG2,ABCB10,TAF5L,EP…
Colon (Watanabe '06)	Human_Colon_Watanabe06_214genes	16585155-TableS1	202	CFTR,CFLAR,PROM1,PHLDB1,CD44,BTN3A1,SARS,CDH1,CAPG,DSG2,TPR,MAP4,CUL1,PPP1R12A,CTSA,COL17A1,PPP2R5A,TRAM1,IDH3G,COASY,PFN2,MNT,WDR1,ACTN1,SCARB1,PPP2R5C,XRCC5,GSK3B,GSTP1,COL16A1,NID2,KHSRP,FXYD3,NUDC,AARS,SEL1L3,TYRO3,PRKY,LGALS1,HMGXB4,TNRC6B,AHSA1,PSMB5,SRP54,PSMA6,SEC23A,PYGB,MGRN1,LYRM1,CYB5B,RBL2,FCGRT,ARHGEF18,TMEM147,BET1,GRB10,PCOLCE,PIP5K1B,CCDC6,DUSP3,WSB1,NFKB1,DHX15,MFSD10,RPS13,POU2…
Breast (Mackay '07)	Human_Breast_Mackay07_1264GenesDownRegulated	17555561-Table1	1052	NFYA,SEMA3F,BAD,TFPI,C2ORF56,FKBP4,THSD7A,AC004381.6,ABCB4,ZNF195,ITGAL,CCL18,AP2B1,TTC22,GTF2IRD1,ADIPOR2,MARK4,PAFAH1B1,RPUSD1,BAIAP3,C16ORF42,PIGQ,E2F2,JARID2,CYB561,MPND,NFIX,UBE3C,POMT2,IFFO1,SCMH1,BTBD7,ABHD5,SYT7,MAP4K3,EXTL3,MAN2B2,CHDH,SLC11A1,CYP24A1,UBR2,CCDC28A,FAS,RABEP1,GAB2,DAPK2,CASR,MRI1,STAU2,CDH10,GEMIN8,NOP16,R3HDM1,LTBP1,NEDD4L,PTGER3,RRP12,AKR7A2,TAB2,PHF21B,IL17RB,USP13,ZC3…
Leukemia (Schoch '05)	Human_Leukemia_Schoch05_1052genes	15902281-TableS1a	466	MTMR7,SLC7A2,ST3GAL1,RHOBTB2,RPS20,EXTL3,ZC3H3,STMN4,SNAI2,GPR124,RB1CC1,ANK1,EFCAB1,RNF19A,NSMAF,MYOM2,SLC18A1,MSR1,STAU2,TG,ADAM28,PREX2,ATP6V1H,RRM2B,LZTS1,TAF2,ARFGEF1,MTFR1,TRAM1,ADAM7,POLB,AP3M2,PABPC1,CPSF1,TPD52,FGFR1,FGF20,VDAC3,PCM1,RUNX1T1,CDH17,FDFT1,OPRK1,MYST3,GRHL2,CPNE3,DDHD2,ZFHX4,ANGPT2,DPYSL2,SGK3,PDGFRL,CSPP1,ZDHHC2,BRF2,TRIM35,ZFAND1,RP1,CA2,FZD3,INTS9,RIPK2,EYA1,NBN,TRPA1,AC…
Breast (Waddell '08)	Human_Breast_Waddell08_200genes_BRCA2missense	18497862-TableS4	150	LASP1,OSBPL7,GAS7,SPAG9,NISCH,SAMD4A,PFKP,RAD18,DAZAP1,HLTF,IPCEF1,SEC31B,PTPN23,LIPE,EPHA6,PTPRC,TRAF5,MYST3,TNPO1,UIMC1,ZNF343,LTBP4,PCBP4,STRN4,TPSD1,PRKY,CYP2D6,DDX17,CCNB1IP1,ZMYND8,DIDO1,RNF24,CSNK2A1,DGKH,HCFC1R1,STK3,CCNE1,PRX,NOD1,RAB11FIP2,RAB5C,NAGLU,VAT1,FBXW7,ST3GAL4,MADD,TCIRG1,POU2AF1,GAPDH,ENO2,HBS1L,TXNDC15,MOBKL1B,KIAA2013,TXNIP,PRRC2C,GALNT12,IFIT3,ZMYM2,INHBA,CD97,C3ORF32,SLC2…
Breast (Horlings '10)	Human_Breast_Horlings10_183genes	20068109-SuppTable4	171	TFPI,CIAPIN1,CX3CL1,GABARAPL2,TBC1D23,CDH1,FAM65A,BCAR1,HERPUD1,CDH3,KARS,CBFB,VPS35,DNAJA2,C16ORF80,CYLD,HSD17B2,MMP2,LPCAT2,OGFOD1,COQ9,AARS,GLG1,ORC6,PHKB,NUTF2,NUP93,NFAT5,ARL2BP,CTCF,POLR2C,PARD6A,MMP15,C16ORF57,CYB5B,NDRG4,PSMD7,COG4,FA2H,WDR59,MON1B,C16ORF61,MLYCD,WFDC1,USP10,TOX3,RBL2,RAB11A,C11ORF58,DPH5,PAPD5,ADCY7,GTF3A,SLC12A4,ATP8A1,LRRC29,MT1G,MT2A,GOT2,PRMT1,PHF20L1,COX4I1,COX4NB,K…
Lung (Daniel '09)	Human_Lung_Daniel09_314genes	19351829-SuppTableA	307	CFLAR,PDK2,SPATA20,IFRD1,ARSD,PNPLA4,RANBP9,ELOVL5,CALCOCO1,POLA2,NDUFS1,GLRX2,PRKCH,SARS,FAM65C,PHKA2,CNTLN,DTNBP1,MAP4,CELF2,HERPUD1,SC4MOL,HHAT,PLEKHH1,MSH4,ATP11B,LZTS1,MON2,ATP2B3,FGFR3,SDK2,RORA,ASNS,AFF4,TRHDE,GSDMB,EED,MGLL,UBE2K,MLLT10,FDFT1,COBLL1,OPRK1,MTMR2,TRIP6,ADAMTS2,OGFOD1,MAVS,PLK1S1,NOS1,YPEL3,HAUS4,COL9A3,HDAC6,HNRNPM,CABIN1,LGALS1,TRIOBP,MTMR3,TNRC6B,KIAA0247,CSNK2A1,SAMHD1,M…
Prostate (Zhao '10)	Human_Prostate_Zhao10_1841genes	20386565-TableS1	636	KRIT1,CASP10,TFPI,ST7,POLR2J,KRT33A,AP2B1,RALA,IFRD1,SPAG9,UBE3C,IDS,FYN,MRC2,SLC6A7,CEP68,GPRC5A,KIAA0776,ZMYND11,PHLDB1,FHL1,AKAP11,RRAGD,SLC4A7,MAP2K3,GABARAPL2,TRIO,VCAN,ELN,SC4MOL,PCGF2,GDI2,TARBP1,WNK1,PTPRU,ACAA1,CDH3,CASP8,NGFR,TNPO3,SUGP2,BCAS1,HMG20B,PKN2,KARS,MTHFD2,MTFR1,TRAM1,TP53BP1,RHOA,IDH3G,HYAL2,REEP1,MAOB,ATP1B3,PIGB,LRP6,PFN2,FSTL3,ASNS,CDC42,ATP2B1,NCK2,TCF3,ALDH3A2,SMC1A,FBX…
Leukemia (Calln '08)	Human_Leukemia_Calln08_1020genes	18362358-Table7	657	GCLC,ENPP4,ANKIB1,CYP51A1,SKAP2,CREBBP,MLL5,ZFX,PAFAH1B1,JARID2,SEC62,UBE3C,VTA1,ANLN,MBTPS2,PGM3,RNF14,RGPD5,RALBP1,AKAP11,DEPDC1,HSF2,VEZT,TBPL1,SLC39A9,ADSS,CUL3,AGA,TRIO,XK,SCML1,VPS13D,KITLG,NEDD4L,JKAMP,PIK3CB,KIF1B,GALC,ATP11B,SLC2A3,CSDA,QSER1,MON2,LIMCH1,CDON,SLC12A2,IPO5,WDR3,PKN2,MCM10,SLK,TBC1D1,ELAVL1,DIP2B,ASPM,ZBTB11,TRMT11,ARFGEF1,SYT1,MEF2A,ATP11A,KIF2A,PSME4,ERLEC1,MAPK6,RAB27A,…
Pancreas (Nakamura '04)	Human_Pancreas_Nakamura04_261genes	14767473-SuppTable1	239	CELSR3,MGST1,ST3GAL1,FYN,PTBP1,ANLN,GPRC5A,KIAA0776,RNASET2,VRK2,GRN,TMSB10,VCAN,RETSAT,NOP58,ATP2B4,CDH3,C12ORF11,SLC12A2,OAT,PPP2R5A,ATP1B3,ATP6AP1,TRIB2,FSCN1,ACTB,EPB41L2,TNPO1,MECOM,PREP,MTIF2,OAS1,FXYD3,BIRC5,GOLGA3,SLC26A3,SCD,MMP11,HMOX1,PLEK2,DAAM1,ERH,ACIN1,SEC23A,MMP9,MYBL2,WFDC2,MXRA5,ELF4,OLFM4,C16ORF57,MPG,UBE2I,RAB2A,GSDMD,GYS1,IMPDH1,GATA3,SEC23IP,UBE2S,TSPAN14,PSMB3,COL1A1,RCVRN,…
Lymphoma (Sander '08)	Human_Lymphoma_Sander08_1021genes	18713946-TableS3	631	C1ORF112,CFLAR,CCDC132,MYLIP,E2F2,RANBP9,HIVEP2,AKAP8L,BRCA1,ZMYND11,BID,GCLM,DEPDC1,CCDC28A,HSD17B6,RNASET2,AGPAT4,SLAMF7,ARNTL2,IKZF2,CENPQ,NSMAF,CUL3,MFAP3,TRIO,WDR37,KIAA1370,WWC3,GOPC,TNFRSF17,RFC2,CCDC90A,POLQ,CYBA,SC4MOL,TTC17,OPN3,MLL3,TMEM48,CCAR1,MCM10,SEC61A2,SP100,MEF2A,TTC7A,RAD18,RPS6KA2,ING3,SIDT1,SLC24A1,ZNF532,GTSE1,ZNF638,FNDC3B,FRYL,KIFAP3,MCAM,MLLT10,P2RY10,CEACAM1,MOXD1,SESN1…
Breast (Barry '10)	Human_Breast_Barry10_1022genes	20368555-TS-1	850	SEMA3F,CFLAR,RBM5,ZMYND10,SLC25A13,MSL3,CCL18,TMEM132A,DBF4,IFRD1,PNPLA4,PROM1,PAX6,RHBDF1,IL32,NISCH,TCEB3,SEMA3B,ELOVL5,CALCOCO1,TACC3,BID,GLT8D1,ATP2C1,MARCO,RUNX3,MRE11A,PLEKHO1,RRAGD,SEC63,KCNG1,BTN3A1,SH2D2A,ARNTL2,RABEP1,IFT88,FUT8,APBA2,FAM136A,MFAP3,PSMA4,PHF15,TRIT1,KIAA0556,C12ORF4,R3HDM1,RFC2,NFE2L3,CCDC90A,LIMA1,LETMD1,PTGER3,RAD51,HEBP2,AKR7A2,HHAT,FOXC1,FAM114A2,ATG5,POLD1,EIF4B,GP…
Colon (Jorissen '08)	Human_Colon_Jorissen08_829genes	19088021-supptable2	711	CFTR,LAP3,ABP1,TMEM176A,AK2,CD38,RBM6,SLC25A13,CCDC109B,WDR54,CD9,BTBD7,CEP68,UBR7,PGM3,CAPN1,CCDC88C,DPEP1,CD74,ZFP64,AQR,DEPDC1,PHF20,SEC63,FAS,RNASET2,VRK2,SNX1,ARNTL2,RABEP1,FUT8,UBA6,DAPK2,BOD1L,RAB27B,ZIC2,LCP2,RSF1,LTBP1,JKAMP,POLQ,PLEKHA5,OPN3,ATP9A,C4ORF27,RC3H2,PCGF2,USP13,PARP12,SUGP2,MTHFD2,ZMYND12,CD84,RASSF1,PRR11,ST6GALNAC2,NCK2,TRIB2,SMARCE1,C17ORF85,C18ORF55,RBMS2,MLH1,CTTNBP2,AP…
Colon (Allen '08)	Human_Colon_Allen08_357genes	18927307-tableS2	260	KRIT1,WNT16,TFPI,CREBBP,AP2B1,PAX7,ZNF207,MAP4K3,YAF2,DEPDC1B,BOD1L,PLEKHA5,THRAP3,WAPAL,CDON,SYT1,ING3,TRIB2,TFRC,NSF,ENO1,SEMA3C,DLG1,PAG1,XRCC5,OPHN1,COL4A4,FYB,ATRX,FUS,C14ORF118,G2E3,BAMBI,SYDE2,CABIN1,GGT1,CACNA1I,TRIM9,DDHD1,STK4,SAMHD1,SMCHD1,CEP192,UGGT2,FGF9,N4BP1,ABCC1,PLAT,ANXA13,ZNF574,CDK6,ZC3HAV1,WASL,CXCL12,GLRX3,DLX4,WSB1,CPE,MDN1,RBM24,PTP4A1,SENP6,MRPS30,ARSB,KAT2B,LOXL3,FN1,FA…
Colon (Mariadason '03)	Human_Colon_Mariadason03_420genes	14695196-Table2	310	NFYA,BAD,KDM1A,ABCB5,RHBDD2,IYD,LTF,GLT8D1,HGF,SERPINB1,KPNA6,VEZT,BAK1,CUL3,MAT2B,ADAMTS6,NNAT,ARID4B,CUL1,ZFR,PPP1R12A,GNAI3,EVI5,TFE3,GPKOW,NUCB2,TRIP13,P4HA2,ZNF532,LMAN1,ACTR6,FNDC3B,SART3,TUBA3D,MLH1,AP4E1,ARG2,TNPO1,FAT1,APLP2,CAD,ABCB1,FOLH1,SPTLC1,RBM27,SIP1,BTAF1,ITPR3,HNRNPH3,LGALS2,FAM118A,POLR3H,CGRRF1,HIF1A,EIF5,MTHFD1,PCNX,ARHGAP5,STS,PHKB,SEC14L5,NOMO3,SLC7A5,UBFD1,MTFMT,UBR5,ANKR…
