# Supplementary material for: Finding New Order in Biological Functions from the Network Structure of Gene Annotations
Source: PLoS Comput Biol. 2015 Nov 20;11(11):e1004565. doi: 10.1371/journal.pcbi.1004565 (PMC4654495; doi:10.1371/journal.pcbi.1004565)
Supplement: S1 Code — This file contains the input human annotation files and all the code needed to reproduce the analyses and figures presented in this manuscript. The complete collection of intermediate files (such as the predicted term-term networks, word clouds for all communities, etc), can be obtained from [34]. (TGZ) [file pcbi.1004565.s004.tgz › TermCommunities_code/AnnotationsDownloaded052815/gene_association.goa_human]

!GOC Validation Date: 05/27/2015 $
!Submission Date: 5/27/2015
!
! The above "Submission Date" is when the annotation project provided
! this file to the Gene Ontology Consortium (GOC).  The "GOC Validation
! Date" indicates when this file was last changed as a result of a GOC
! validation and filtering process.  
!
! Note: The contents of this file may differ from that submitted to the
! GOC. The identifiers and syntax of the file have been checked, rows of
! data not meeting the standards set by the GOC have been removed. This
! file may also have annotations removed because the annotations for the
! listed Taxonomy identifier are only allowed in a file provided by
! another annotation project.  The original submitted file is available from:
!  http://www.geneontology.org/gene-associations/submission/
!
! For information on which taxon are allowed in which files please see:
!  http://www.geneontology.org/GO.annotation.shtml#script
!
!gaf-version: 2.0
!Project_name: UniProt GO Annotation program (UniProt-GOA)
!URL: http://www.ebi.ac.uk/GOA
!Contact Email: goa@ebi.ac.uk
!
!The set of protein accessions included in this file is based on UniProt complete proteomes, which may provide more than one protein per gene.
!They include all Swiss-Prot entries for the species plus any TrEMBL entries that have an Ensembl DR line. The TrEMBL entries are likely to overlap with the Swiss-Prot entries or their isoforms.
!If a particular protein accession is not annotated with GO, then it will not appear in this file.
!
!Note that the annotation set in this file is filtered in order to reduce redundancy; the full, unfiltered set can be found in
!ftp://ftp.ebi.ac.uk/pub/databases/GO/goa/UNIPROT/gene_association.goa_uniprot.gz
!
!Generated: 2015-05-26 09:20
!GO-version: http://purl.obolibrary.org/obo/go/releases/2015-05-25/go.owl
!
UniProtKB	A0A024QZ42	PDCD6		GO:0004198	GO_REF:0000033	IBA	PANTHER:PTN000021568	F	HCG1985580, isoform CRA_c	A0A024QZ42_HUMAN|PDCD6|hCG_1985580	protein	taxon:9606	20140313	GO_Central		
UniProtKB	A0A024QZ42	PDCD6		GO:0005509	GO_REF:0000002	IEA	InterPro:IPR002048	F	HCG1985580, isoform CRA_c	A0A024QZ42_HUMAN|PDCD6|hCG_1985580	protein	taxon:9606	20150523	InterPro		
UniProtKB	A0A024QZ42	PDCD6		GO:0006508	GO_REF:0000033	IBA	PANTHER:PTN000021568	P	HCG1985580, isoform CRA_c	A0A024QZ42_HUMAN|PDCD6|hCG_1985580	protein	taxon:9606	20140313	GO_Central		
UniProtKB	A0A024QZP7	CDC2		GO:0004672	GO_REF:0000002	IEA	InterPro:IPR000719|InterPro:IPR002290|InterPro:IPR008271	F	Cell division cycle 2, G1 to S and G2 to M, isoform CRA_a	A0A024QZP7_HUMAN|CDC2|CDK1|hCG_40242	protein	taxon:9606	20150523	InterPro		
UniProtKB	A0A024QZP7	CDC2		GO:0005524	GO_REF:0000038	IEA	UniProtKB-KW:KW-0067	F	Cell division cycle 2, G1 to S and G2 to M, isoform CRA_a	A0A024QZP7_HUMAN|CDC2|CDK1|hCG_40242	protein	taxon:9606	20150523	UniProt		
UniProtKB	A0A024QZP7	CDC2		GO:0006468	GO_REF:0000002	IEA	InterPro:IPR000719|InterPro:IPR002290|InterPro:IPR008271	P	Cell division cycle 2, G1 to S and G2 to M, isoform CRA_a	A0A024QZP7_HUMAN|CDC2|CDK1|hCG_40242	protein	taxon:9606	20150523	InterPro		
UniProtKB	A0A024QZP7	CDC2		GO:0051301	GO_REF:0000038	IEA	UniProtKB-KW:KW-0132	P	Cell division cycle 2, G1 to S and G2 to M, isoform CRA_a	A0A024QZP7_HUMAN|CDC2|CDK1|hCG_40242	protein	taxon:9606	20150523	UniProt		
UniProtKB	A0A024QZX5	SERPINB6		GO:0005615	GO_REF:0000033	IBA	PANTHER:PTN000156122	C	Serpin B6	A0A024QZX5_HUMAN|SERPINB6|hCG_22875	protein	taxon:9606	20141205	GO_Central		
UniProtKB	A0A024R0Y4	TADA2L		GO:0001932	GO_REF:0000019	IEA	Ensembl:ENSMUSP00000018795	P	Transcriptional adaptor 2 (ADA2 homolog, yeast)-like, isoform CRA_a	A0A024R0Y4_HUMAN|TADA2L|TADA2A|hCG_28187	protein	taxon:9606	20150516	Ensembl		
UniProtKB	A0A024R0Y4	TADA2L		GO:0003677	GO_REF:0000002	IEA	InterPro:IPR009057	F	Transcriptional adaptor 2 (ADA2 homolog, yeast)-like, isoform CRA_a	A0A024R0Y4_HUMAN|TADA2L|TADA2A|hCG_28187	protein	taxon:9606	20150523	InterPro		
UniProtKB	A0A024R0Y4	TADA2L		GO:0003682	GO_REF:0000002	IEA	InterPro:IPR001005	F	Transcriptional adaptor 2 (ADA2 homolog, yeast)-like, isoform CRA_a	A0A024R0Y4_HUMAN|TADA2L|TADA2A|hCG_28187	protein	taxon:9606	20150523	InterPro		
UniProtKB	A0A024R0Y4	TADA2L		GO:0005671	GO_REF:0000019	IEA	Ensembl:ENSMUSP00000018795	C	Transcriptional adaptor 2 (ADA2 homolog, yeast)-like, isoform CRA_a	A0A024R0Y4_HUMAN|TADA2L|TADA2A|hCG_28187	protein	taxon:9606	20150516	Ensembl		
UniProtKB	A0A024R0Y4	TADA2L		GO:0006357	GO_REF:0000002	IEA	InterPro:IPR016827	P	Transcriptional adaptor 2 (ADA2 homolog, yeast)-like, isoform CRA_a	A0A024R0Y4_HUMAN|TADA2L|TADA2A|hCG_28187	protein	taxon:9606	20150523	InterPro		
UniProtKB	A0A024R0Y4	TADA2L		GO:0007067	GO_REF:0000019	IEA	Ensembl:ENSMUSP00000018795	P	Transcriptional adaptor 2 (ADA2 homolog, yeast)-like, isoform CRA_a	A0A024R0Y4_HUMAN|TADA2L|TADA2A|hCG_28187	protein	taxon:9606	20150516	Ensembl		
UniProtKB	A0A024R0Y4	TADA2L		GO:0008270	GO_REF:0000002	IEA	InterPro:IPR000433	F	Transcriptional adaptor 2 (ADA2 homolog, yeast)-like, isoform CRA_a	A0A024R0Y4_HUMAN|TADA2L|TADA2A|hCG_28187	protein	taxon:9606	20150523	InterPro		
UniProtKB	A0A024R0Y4	TADA2L		GO:0016573	GO_REF:0000002	IEA	InterPro:IPR016827	P	Transcriptional adaptor 2 (ADA2 homolog, yeast)-like, isoform CRA_a	A0A024R0Y4_HUMAN|TADA2L|TADA2A|hCG_28187	protein	taxon:9606	20150523	InterPro		
UniProtKB	A0A024R0Y4	TADA2L		GO:0031063	GO_REF:0000019	IEA	Ensembl:ENSMUSP00000018795	P	Transcriptional adaptor 2 (ADA2 homolog, yeast)-like, isoform CRA_a	A0A024R0Y4_HUMAN|TADA2L|TADA2A|hCG_28187	protein	taxon:9606	20150516	Ensembl		
UniProtKB	A0A024R0Y4	TADA2L		GO:0031647	GO_REF:0000019	IEA	Ensembl:ENSMUSP00000018795	P	Transcriptional adaptor 2 (ADA2 homolog, yeast)-like, isoform CRA_a	A0A024R0Y4_HUMAN|TADA2L|TADA2A|hCG_28187	protein	taxon:9606	20150516	Ensembl		
UniProtKB	A0A024R0Y4	TADA2L		GO:0072686	GO_REF:0000019	IEA	Ensembl:ENSMUSP00000018795	C	Transcriptional adaptor 2 (ADA2 homolog, yeast)-like, isoform CRA_a	A0A024R0Y4_HUMAN|TADA2L|TADA2A|hCG_28187	protein	taxon:9606	20150516	Ensembl		
UniProtKB	A0A024R0Y4	TADA2L		GO:0090043	GO_REF:0000019	IEA	Ensembl:ENSMUSP00000018795	P	Transcriptional adaptor 2 (ADA2 homolog, yeast)-like, isoform CRA_a	A0A024R0Y4_HUMAN|TADA2L|TADA2A|hCG_28187	protein	taxon:9606	20150516	Ensembl		
UniProtKB	A0A024R214	CPEB1		GO:0000166	GO_REF:0000002	IEA	InterPro:IPR012677	F	Cytoplasmic polyadenylation element-binding protein 1	A0A024R214_HUMAN|CPEB1|hCG_26948	protein	taxon:9606	20150523	InterPro		
UniProtKB	A0A024R214	CPEB1		GO:0003676	GO_REF:0000002	IEA	InterPro:IPR000504	F	Cytoplasmic polyadenylation element-binding protein 1	A0A024R214_HUMAN|CPEB1|hCG_26948	protein	taxon:9606	20150523	InterPro		
UniProtKB	A0A024R2X5	PARP3		GO:0003950	GO_REF:0000002	IEA	InterPro:IPR004102|InterPro:IPR012317	F	Poly [ADP-ribose] polymerase 3	A0A024R2X5_HUMAN|PARP3|hCG_42577	protein	taxon:9606	20150523	InterPro		
UniProtKB	A0A024R2X5	PARP3		GO:0006471	GO_REF:0000002	IEA	InterPro:IPR004102	P	Poly [ADP-ribose] polymerase 3	A0A024R2X5_HUMAN|PARP3|hCG_42577	protein	taxon:9606	20150523	InterPro		
UniProtKB	A0A024R341	NIF3L1BP1		GO:0000445	GO_REF:0000002	IEA	InterPro:IPR008501	C	THO complex subunit 7 homolog	A0A024R341_HUMAN|NIF3L1BP1|THOC7|hCG_23514	protein	taxon:9606	20150523	InterPro		
UniProtKB	A0A024R341	NIF3L1BP1		GO:0006397	GO_REF:0000002	IEA	InterPro:IPR008501	P	THO complex subunit 7 homolog	A0A024R341_HUMAN|NIF3L1BP1|THOC7|hCG_23514	protein	taxon:9606	20150523	InterPro		
UniProtKB	A0A024R3B9	CRYAB		GO:0005212	GO_REF:0000002	IEA	InterPro:IPR012273	F	Alpha-crystallin B chain	A0A024R3B9_HUMAN|CRYAB|hCG_1730741	protein	taxon:9606	20150523	InterPro		
UniProtKB	A0A024R3W6	NRP2		GO:0001525	GO_REF:0000002	IEA	InterPro:IPR014648|InterPro:IPR027143	P	Neuropilin 2, isoform CRA_h	A0A024R3W6_HUMAN|NRP2|hCG_15204	protein	taxon:9606	20150523	InterPro		
UniProtKB	A0A024R3W6	NRP2		GO:0005021	GO_REF:0000002	IEA	InterPro:IPR014648|InterPro:IPR027143	F	Neuropilin 2, isoform CRA_h	A0A024R3W6_HUMAN|NRP2|hCG_15204	protein	taxon:9606	20150523	InterPro		
UniProtKB	A0A024R3W6	NRP2		GO:0007411	GO_REF:0000002	IEA	InterPro:IPR014648|InterPro:IPR027143	P	Neuropilin 2, isoform CRA_h	A0A024R3W6_HUMAN|NRP2|hCG_15204	protein	taxon:9606	20150523	InterPro		
UniProtKB	A0A024R3W6	NRP2		GO:0016020	GO_REF:0000002	IEA	InterPro:IPR000998	C	Neuropilin 2, isoform CRA_h	A0A024R3W6_HUMAN|NRP2|hCG_15204	protein	taxon:9606	20150523	InterPro		
UniProtKB	A0A024R3W6	NRP2		GO:0017154	GO_REF:0000002	IEA	InterPro:IPR014648|InterPro:IPR027143	F	Neuropilin 2, isoform CRA_h	A0A024R3W6_HUMAN|NRP2|hCG_15204	protein	taxon:9606	20150523	InterPro		
UniProtKB	A0A024R3W6	NRP2		GO:0038084	GO_REF:0000002	IEA	InterPro:IPR014648|InterPro:IPR027143	P	Neuropilin 2, isoform CRA_h	A0A024R3W6_HUMAN|NRP2|hCG_15204	protein	taxon:9606	20150523	InterPro		
UniProtKB	A0A024R3W6	NRP2		GO:0046872	GO_REF:0000038	IEA	UniProtKB-KW:KW-0479	F	Neuropilin 2, isoform CRA_h	A0A024R3W6_HUMAN|NRP2|hCG_15204	protein	taxon:9606	20150523	UniProt		
UniProtKB	A0A024R3W6	NRP2		GO:0071526	GO_REF:0000002	IEA	InterPro:IPR014648|InterPro:IPR027143	P	Neuropilin 2, isoform CRA_h	A0A024R3W6_HUMAN|NRP2|hCG_15204	protein	taxon:9606	20150523	GOC		
UniProtKB	A0A024R412	NRP2		GO:0001525	GO_REF:0000002	IEA	InterPro:IPR014648|InterPro:IPR027143	P	Neuropilin-2	A0A024R412_HUMAN|NRP2|hCG_15204	protein	taxon:9606	20150523	InterPro		
UniProtKB	A0A024R412	NRP2		GO:0005021	GO_REF:0000002	IEA	InterPro:IPR014648|InterPro:IPR027143	F	Neuropilin-2	A0A024R412_HUMAN|NRP2|hCG_15204	protein	taxon:9606	20150523	InterPro		
UniProtKB	A0A024R412	NRP2		GO:0007411	GO_REF:0000002	IEA	InterPro:IPR014648|InterPro:IPR027143	P	Neuropilin-2	A0A024R412_HUMAN|NRP2|hCG_15204	protein	taxon:9606	20150523	InterPro		
UniProtKB	A0A024R412	NRP2		GO:0016020	GO_REF:0000002	IEA	InterPro:IPR000998	C	Neuropilin-2	A0A024R412_HUMAN|NRP2|hCG_15204	protein	taxon:9606	20150523	InterPro		
UniProtKB	A0A024R412	NRP2		GO:0017154	GO_REF:0000002	IEA	InterPro:IPR014648|InterPro:IPR027143	F	Neuropilin-2	A0A024R412_HUMAN|NRP2|hCG_15204	protein	taxon:9606	20150523	InterPro		
UniProtKB	A0A024R412	NRP2		GO:0038084	GO_REF:0000002	IEA	InterPro:IPR014648|InterPro:IPR027143	P	Neuropilin-2	A0A024R412_HUMAN|NRP2|hCG_15204	protein	taxon:9606	20150523	InterPro		
UniProtKB	A0A024R412	NRP2		GO:0046872	GO_REF:0000038	IEA	UniProtKB-KW:KW-0479	F	Neuropilin-2	A0A024R412_HUMAN|NRP2|hCG_15204	protein	taxon:9606	20150523	UniProt		
UniProtKB	A0A024R412	NRP2		GO:0071526	GO_REF:0000002	IEA	InterPro:IPR014648|InterPro:IPR027143	P	Neuropilin-2	A0A024R412_HUMAN|NRP2|hCG_15204	protein	taxon:9606	20150523	GOC		
UniProtKB	A0A024R4E5	HDLBP		GO:0003723	GO_REF:0000002	IEA	InterPro:IPR004088	F	High density lipoprotein binding protein (Vigilin), isoform CRA_a	A0A024R4E5_HUMAN|HDLBP|hCG_33048	protein	taxon:9606	20150523	InterPro		
UniProtKB	A0A024R4K9	TMPIT		GO:0016021	GO_REF:0000038	IEA	UniProtKB-KW:KW-0812	C	Transmembrane protein induced by tumor necrosis factor alpha, isoform CRA_a	A0A024R4K9_HUMAN|TMPIT|TMEM120A|hCG_41362	protein	taxon:9606	20150523	UniProt		
UniProtKB	A0A024R571	EHD1		GO:0005509	GO_REF:0000002	IEA	InterPro:IPR002048	F	EH domain-containing protein 1	A0A024R571_HUMAN|EHD1|hCG_23386	protein	taxon:9606	20150523	InterPro		
UniProtKB	A0A024R571	EHD1		GO:0005525	GO_REF:0000002	IEA	InterPro:IPR030381	F	EH domain-containing protein 1	A0A024R571_HUMAN|EHD1|hCG_23386	protein	taxon:9606	20150523	InterPro		
UniProtKB	A0A024R571	EHD1		GO:0005769	GO_REF:0000019	IEA	Ensembl:ENSMUSP00000025684	C	EH domain-containing protein 1	A0A024R571_HUMAN|EHD1|hCG_23386	protein	taxon:9606	20150516	Ensembl		
UniProtKB	A0A024R571	EHD1		GO:0005811	GO_REF:0000019	IEA	Ensembl:ENSMUSP00000025684	C	EH domain-containing protein 1	A0A024R571_HUMAN|EHD1|hCG_23386	protein	taxon:9606	20150516	Ensembl		
UniProtKB	A0A024R571	EHD1		GO:0005886	GO_REF:0000019	IEA	Ensembl:ENSMUSP00000025684	C	EH domain-containing protein 1	A0A024R571_HUMAN|EHD1|hCG_23386	protein	taxon:9606	20150516	Ensembl		
UniProtKB	A0A024R571	EHD1		GO:0006897	GO_REF:0000019	IEA	Ensembl:ENSMUSP00000025684	P	EH domain-containing protein 1	A0A024R571_HUMAN|EHD1|hCG_23386	protein	taxon:9606	20150516	Ensembl		
UniProtKB	A0A024R571	EHD1		GO:0010008	GO_REF:0000019	IEA	Ensembl:ENSRNOP00000051714	C	EH domain-containing protein 1	A0A024R571_HUMAN|EHD1|hCG_23386	protein	taxon:9606	20150516	Ensembl		
UniProtKB	A0A024R571	EHD1		GO:0010886	GO_REF:0000019	IEA	Ensembl:ENSMUSP00000025684	P	EH domain-containing protein 1	A0A024R571_HUMAN|EHD1|hCG_23386	protein	taxon:9606	20150516	Ensembl		
UniProtKB	A0A024R571	EHD1		GO:0030139	GO_REF:0000019	IEA	Ensembl:ENSMUSP00000025684	C	EH domain-containing protein 1	A0A024R571_HUMAN|EHD1|hCG_23386	protein	taxon:9606	20150516	Ensembl		
UniProtKB	A0A024R571	EHD1		GO:0031095	GO_REF:0000019	IEA	Ensembl:ENSMUSP00000025684	C	EH domain-containing protein 1	A0A024R571_HUMAN|EHD1|hCG_23386	protein	taxon:9606	20150516	Ensembl		
UniProtKB	A0A024R571	EHD1		GO:0031175	GO_REF:0000019	IEA	Ensembl:ENSRNOP00000051714	P	EH domain-containing protein 1	A0A024R571_HUMAN|EHD1|hCG_23386	protein	taxon:9606	20150516	Ensembl		
UniProtKB	A0A024R571	EHD1		GO:0032456	GO_REF:0000002	IEA	InterPro:IPR029947	P	EH domain-containing protein 1	A0A024R571_HUMAN|EHD1|hCG_23386	protein	taxon:9606	20150523	InterPro		
UniProtKB	A0A024R571	EHD1		GO:0034383	GO_REF:0000019	IEA	Ensembl:ENSMUSP00000025684	P	EH domain-containing protein 1	A0A024R571_HUMAN|EHD1|hCG_23386	protein	taxon:9606	20150516	Ensembl		
UniProtKB	A0A024R571	EHD1		GO:0042632	GO_REF:0000019	IEA	Ensembl:ENSMUSP00000025684	P	EH domain-containing protein 1	A0A024R571_HUMAN|EHD1|hCG_23386	protein	taxon:9606	20150516	Ensembl		
UniProtKB	A0A024R571	EHD1		GO:0048471	GO_REF:0000019	IEA	Ensembl:ENSMUSP00000025684	C	EH domain-containing protein 1	A0A024R571_HUMAN|EHD1|hCG_23386	protein	taxon:9606	20150516	Ensembl		
UniProtKB	A0A024R571	EHD1		GO:1901741	GO_REF:0000019	IEA	Ensembl:ENSMUSP00000025684	P	EH domain-containing protein 1	A0A024R571_HUMAN|EHD1|hCG_23386	protein	taxon:9606	20150516	Ensembl		
UniProtKB	A0A024R571	EHD1		GO:1990090	GO_REF:0000019	IEA	Ensembl:ENSRNOP00000051714	P	EH domain-containing protein 1	A0A024R571_HUMAN|EHD1|hCG_23386	protein	taxon:9606	20150516	Ensembl		
UniProtKB	A0A024R571	EHD1		GO:2001137	GO_REF:0000019	IEA	Ensembl:ENSMUSP00000025684	P	EH domain-containing protein 1	A0A024R571_HUMAN|EHD1|hCG_23386	protein	taxon:9606	20150516	Ensembl		
UniProtKB	A0A024R5I4	SLCO2B1		GO:0001889	GO_REF:0000019	IEA	Ensembl:ENSRNOP00000024281	P	Solute carrier organic anion transporter family member 2B1	A0A024R5I4_HUMAN|SLCO2B1|hCG_27402	protein	taxon:9606	20150516	Ensembl		
UniProtKB	A0A024R5I4	SLCO2B1		GO:0015125	GO_REF:0000019	IEA	Ensembl:ENSRNOP00000024281	F	Solute carrier organic anion transporter family member 2B1	A0A024R5I4_HUMAN|SLCO2B1|hCG_27402	protein	taxon:9606	20150516	Ensembl		
UniProtKB	A0A024R5I4	SLCO2B1		GO:0015347	GO_REF:0000019	IEA	Ensembl:ENSRNOP00000024281	F	Solute carrier organic anion transporter family member 2B1	A0A024R5I4_HUMAN|SLCO2B1|hCG_27402	protein	taxon:9606	20150516	Ensembl		
UniProtKB	A0A024R5I4	SLCO2B1		GO:0015721	GO_REF:0000019	IEA	Ensembl:ENSRNOP00000024281	P	Solute carrier organic anion transporter family member 2B1	A0A024R5I4_HUMAN|SLCO2B1|hCG_27402	protein	taxon:9606	20150516	Ensembl		
UniProtKB	A0A024R5I4	SLCO2B1		GO:0016324	GO_REF:0000019	IEA	Ensembl:ENSRNOP00000024281	C	Solute carrier organic anion transporter family member 2B1	A0A024R5I4_HUMAN|SLCO2B1|hCG_27402	protein	taxon:9606	20150516	Ensembl		
UniProtKB	A0A024R5I4	SLCO2B1		GO:0071718	GO_REF:0000019	IEA	Ensembl:ENSRNOP00000024281	P	Solute carrier organic anion transporter family member 2B1	A0A024R5I4_HUMAN|SLCO2B1|hCG_27402	protein	taxon:9606	20150516	Ensembl		
UniProtKB	A0A024R644	CLN5		GO:0005764	GO_REF:0000002	IEA	InterPro:IPR026138	C	Ceroid-lipofuscinosis, neuronal 5, isoform CRA_a	A0A024R644_HUMAN|CLN5|hCG_28176	protein	taxon:9606	20150523	InterPro		
UniProtKB	A0A024R644	CLN5		GO:0005775	GO_REF:0000019	IEA	Ensembl:ENSMUSP00000022721	C	Ceroid-lipofuscinosis, neuronal 5, isoform CRA_a	A0A024R644_HUMAN|CLN5|hCG_28176	protein	taxon:9606	20150516	Ensembl		
UniProtKB	A0A024R644	CLN5		GO:0007040	GO_REF:0000019	IEA	Ensembl:ENSMUSP00000022721	P	Ceroid-lipofuscinosis, neuronal 5, isoform CRA_a	A0A024R644_HUMAN|CLN5|hCG_28176	protein	taxon:9606	20150516	Ensembl		
UniProtKB	A0A024R644	CLN5		GO:0007601	GO_REF:0000019	IEA	Ensembl:ENSMUSP00000022721	P	Ceroid-lipofuscinosis, neuronal 5, isoform CRA_a	A0A024R644_HUMAN|CLN5|hCG_28176	protein	taxon:9606	20150516	Ensembl		
UniProtKB	A0A024R644	CLN5		GO:0022008	GO_REF:0000002	IEA	InterPro:IPR026138	P	Ceroid-lipofuscinosis, neuronal 5, isoform CRA_a	A0A024R644_HUMAN|CLN5|hCG_28176	protein	taxon:9606	20150523	InterPro		
UniProtKB	A0A024R6X1	CES2		GO:0008152	GO_REF:0000038	IEA	UniProtKB-KW:KW-0378	P	Carboxylic ester hydrolase	A0A024R6X1_HUMAN|CES2|hCG_28821	protein	taxon:9606	20150523	GOC		
UniProtKB	A0A024R6X1	CES2		GO:0016787	GO_REF:0000038	IEA	UniProtKB-KW:KW-0378	F	Carboxylic ester hydrolase	A0A024R6X1_HUMAN|CES2|hCG_28821	protein	taxon:9606	20150523	UniProt		
UniProtKB	A0A024R7E8	ELOF1		GO:0003746	GO_REF:0000038	IEA	UniProtKB-KW:KW-0251	F	Transcription elongation factor 1 homolog	A0A024R7E8_HUMAN|ELOF1|hCG_29982	protein	taxon:9606	20150523	UniProt		
UniProtKB	A0A024R7E8	ELOF1		GO:0006414	GO_REF:0000038	IEA	UniProtKB-KW:KW-0251	P	Transcription elongation factor 1 homolog	A0A024R7E8_HUMAN|ELOF1|hCG_29982	protein	taxon:9606	20150523	UniProt		
UniProtKB	A0A024R7P0	RFXANK		GO:0005634	GO_REF:0000033	IBA	PANTHER:PTN001538048	C	DNA-binding protein RFXANK	A0A024R7P0_HUMAN|RFXANK|hCG_38560	protein	taxon:9606	20140903	GO_Central		
UniProtKB	A0A024R7P0	RFXANK		GO:0006357	GO_REF:0000033	IBA	PANTHER:PTN001538048	P	DNA-binding protein RFXANK	A0A024R7P0_HUMAN|RFXANK|hCG_38560	protein	taxon:9606	20140903	GO_Central		
UniProtKB	A0A024RAC6	TCEB3		GO:0003677	GO_REF:0000002	IEA	InterPro:IPR017923	F	Transcription elongation factor B polypeptide 3	A0A024RAC6_HUMAN|TCEB3|hCG_37551	protein	taxon:9606	20150523	InterPro		
UniProtKB	A0A024RAC6	TCEB3		GO:0003746	GO_REF:0000038	IEA	UniProtKB-KW:KW-0251	F	Transcription elongation factor B polypeptide 3	A0A024RAC6_HUMAN|TCEB3|hCG_37551	protein	taxon:9606	20150523	UniProt		
UniProtKB	A0A024RAC6	TCEB3		GO:0006355	GO_REF:0000002	IEA	InterPro:IPR010684	P	Transcription elongation factor B polypeptide 3	A0A024RAC6_HUMAN|TCEB3|hCG_37551	protein	taxon:9606	20150523	InterPro		
UniProtKB	A0A024RAC6	TCEB3		GO:0006368	GO_REF:0000033	IBA	PANTHER:PTN000388839	P	Transcription elongation factor B polypeptide 3	A0A024RAC6_HUMAN|TCEB3|hCG_37551	protein	taxon:9606	20150318	GO_Central		
UniProtKB	A0A024RAC6	TCEB3		GO:0006414	GO_REF:0000038	IEA	UniProtKB-KW:KW-0251	P	Transcription elongation factor B polypeptide 3	A0A024RAC6_HUMAN|TCEB3|hCG_37551	protein	taxon:9606	20150523	UniProt		
UniProtKB	A0A024RAC6	TCEB3		GO:0016021	GO_REF:0000002	IEA	InterPro:IPR010684	C	Transcription elongation factor B polypeptide 3	A0A024RAC6_HUMAN|TCEB3|hCG_37551	protein	taxon:9606	20150523	InterPro		
UniProtKB	A0A024RAC6	TCEB3		GO:0042787	GO_REF:0000033	IBA	PANTHER:PTN000388839	P	Transcription elongation factor B polypeptide 3	A0A024RAC6_HUMAN|TCEB3|hCG_37551	protein	taxon:9606	20150319	GO_Central		
UniProtKB	A0A024RAC6	TCEB3		GO:0070449	GO_REF:0000033	IBA	PANTHER:PTN000388839	C	Transcription elongation factor B polypeptide 3	A0A024RAC6_HUMAN|TCEB3|hCG_37551	protein	taxon:9606	20150318	GO_Central		
UniProtKB	A0A024RAC6	TCEB3	contributes_to	GO:0004842	GO_REF:0000033	IBA	PANTHER:PTN000388839	F	Transcription elongation factor B polypeptide 3	A0A024RAC6_HUMAN|TCEB3|hCG_37551	protein	taxon:9606	20150319	GO_Central		
UniProtKB	A0A024RBT2	DIABLO		GO:0005739	GO_REF:0000002	IEA	InterPro:IPR009062|InterPro:IPR015142	C	Diablo homolog, mitochondrial	A0A024RBT2_HUMAN|DIABLO|hCG_1782202	protein	taxon:9606	20150523	InterPro		
UniProtKB	A0A024RBT2	DIABLO		GO:0006919	GO_REF:0000002	IEA	InterPro:IPR009062|InterPro:IPR015142	P	Diablo homolog, mitochondrial	A0A024RBT2_HUMAN|DIABLO|hCG_1782202	protein	taxon:9606	20150523	InterPro		
UniProtKB	A0A024RCL3	MICA		GO:0006955	GO_REF:0000002	IEA	InterPro:IPR001039|InterPro:IPR011161	P	MHC class I polypeptide-related sequence A, isoform CRA_a	A0A024RCL3_HUMAN|MICA|hCG_2001511	protein	taxon:9606	20150523	InterPro		
UniProtKB	A0A024RCL3	MICA		GO:0016020	GO_REF:0000002	IEA	InterPro:IPR011161	C	MHC class I polypeptide-related sequence A, isoform CRA_a	A0A024RCL3_HUMAN|MICA|hCG_2001511	protein	taxon:9606	20150523	InterPro		
UniProtKB	A0A024RCL3	MICA		GO:0019882	GO_REF:0000002	IEA	InterPro:IPR001039|InterPro:IPR011161	P	MHC class I polypeptide-related sequence A, isoform CRA_a	A0A024RCL3_HUMAN|MICA|hCG_2001511	protein	taxon:9606	20150523	InterPro		
UniProtKB	A0A024RCN4	ZNF187		GO:0003676	GO_REF:0000002	IEA	InterPro:IPR013087	F	Zinc finger and SCAN domain-containing protein 26	A0A024RCN4_HUMAN|ZNF187|ZSCAN26|hCG_31430	protein	taxon:9606	20150523	InterPro		
UniProtKB	A0A024RCN4	ZNF187		GO:0003700	GO_REF:0000002	IEA	InterPro:IPR003309	F	Zinc finger and SCAN domain-containing protein 26	A0A024RCN4_HUMAN|ZNF187|ZSCAN26|hCG_31430	protein	taxon:9606	20150523	InterPro		
UniProtKB	A0A024RCN4	ZNF187		GO:0005634	GO_REF:0000038	IEA	UniProtKB-KW:KW-0539	C	Zinc finger and SCAN domain-containing protein 26	A0A024RCN4_HUMAN|ZNF187|ZSCAN26|hCG_31430	protein	taxon:9606	20150523	UniProt		
UniProtKB	A0A024RCN4	ZNF187		GO:0006351	GO_REF:0000038	IEA	UniProtKB-KW:KW-0804	P	Zinc finger and SCAN domain-containing protein 26	A0A024RCN4_HUMAN|ZNF187|ZSCAN26|hCG_31430	protein	taxon:9606	20150523	UniProt		
UniProtKB	A0A024RCN4	ZNF187		GO:0006355	GO_REF:0000038	IEA	UniProtKB-KW:KW-0805	P	Zinc finger and SCAN domain-containing protein 26	A0A024RCN4_HUMAN|ZNF187|ZSCAN26|hCG_31430	protein	taxon:9606	20150523	UniProt		
UniProtKB	A0A024RCN4	ZNF187		GO:0046872	GO_REF:0000038	IEA	UniProtKB-KW:KW-0479	F	Zinc finger and SCAN domain-containing protein 26	A0A024RCN4_HUMAN|ZNF187|ZSCAN26|hCG_31430	protein	taxon:9606	20150523	UniProt		
UniProtKB	A0A067XG54	ATP11C		GO:0000287	GO_REF:0000002	IEA	InterPro:IPR006539	F	Phospholipid-transporting ATPase	A0A067XG54_HUMAN|ATP11C	protein	taxon:9606	20150523	InterPro		
UniProtKB	A0A067XG54	ATP11C		GO:0004012	GO_REF:0000033	IBA	PANTHER:PTN000642368	F	Phospholipid-transporting ATPase	A0A067XG54_HUMAN|ATP11C	protein	taxon:9606	20141204	GO_Central		
UniProtKB	A0A067XG54	ATP11C		GO:0005524	GO_REF:0000038	IEA	UniProtKB-KW:KW-0067	F	Phospholipid-transporting ATPase	A0A067XG54_HUMAN|ATP11C	protein	taxon:9606	20150523	UniProt		
UniProtKB	A0A067XG54	ATP11C		GO:0008152	GO_REF:0000038	IEA	UniProtKB-KW:KW-0378	P	Phospholipid-transporting ATPase	A0A067XG54_HUMAN|ATP11C	protein	taxon:9606	20150523	GOC		
UniProtKB	A0A067XG54	ATP11C		GO:0016021	GO_REF:0000038	IEA	UniProtKB-KW:KW-0812	C	Phospholipid-transporting ATPase	A0A067XG54_HUMAN|ATP11C	protein	taxon:9606	20150523	UniProt		
UniProtKB	A0A067XG54	ATP11C		GO:0045332	GO_REF:0000033	IBA	PANTHER:PTN000642368	P	Phospholipid-transporting ATPase	A0A067XG54_HUMAN|ATP11C	protein	taxon:9606	20141204	GO_Central		
UniProtKB	A0A067XG54	ATP11C		GO:0055037	GO_REF:0000033	IBA	PANTHER:PTN000642466	C	Phospholipid-transporting ATPase	A0A067XG54_HUMAN|ATP11C	protein	taxon:9606	20141204	GO_Central		
UniProtKB	A0A067XG57	ATP11C		GO:0000287	GO_REF:0000002	IEA	InterPro:IPR006539	F	Phospholipid-transporting ATPase IG	A0A067XG57_HUMAN|ATP11C	protein	taxon:9606	20150523	InterPro		
UniProtKB	A0A067XG57	ATP11C		GO:0004012	GO_REF:0000033	IBA	PANTHER:PTN000642368	F	Phospholipid-transporting ATPase IG	A0A067XG57_HUMAN|ATP11C	protein	taxon:9606	20141204	GO_Central		
UniProtKB	A0A067XG57	ATP11C		GO:0005524	GO_REF:0000002	IEA	InterPro:IPR006539|InterPro:IPR030363	F	Phospholipid-transporting ATPase IG	A0A067XG57_HUMAN|ATP11C	protein	taxon:9606	20150523	InterPro		
UniProtKB	A0A067XG57	ATP11C		GO:0016021	GO_REF:0000002	IEA	InterPro:IPR006539|InterPro:IPR030363	C	Phospholipid-transporting ATPase IG	A0A067XG57_HUMAN|ATP11C	protein	taxon:9606	20150523	InterPro		
UniProtKB	A0A067XG57	ATP11C		GO:0045332	GO_REF:0000033	IBA	PANTHER:PTN000642368	P	Phospholipid-transporting ATPase IG	A0A067XG57_HUMAN|ATP11C	protein	taxon:9606	20141204	GO_Central		
UniProtKB	A0A067XG57	ATP11C		GO:0055037	GO_REF:0000033	IBA	PANTHER:PTN000642466	C	Phospholipid-transporting ATPase IG	A0A067XG57_HUMAN|ATP11C	protein	taxon:9606	20141204	GO_Central		
UniProtKB	A0A075B6E2	RPS19		GO:0003735	GO_REF:0000002	IEA	InterPro:IPR001266|InterPro:IPR018277	F	40S ribosomal protein S19	A0A075B6E2_HUMAN|RPS19	protein	taxon:9606	20150523	InterPro		
UniProtKB	A0A075B6E2	RPS19		GO:0005840	GO_REF:0000002	IEA	InterPro:IPR001266|InterPro:IPR018277	C	40S ribosomal protein S19	A0A075B6E2_HUMAN|RPS19	protein	taxon:9606	20150523	InterPro		
UniProtKB	A0A075B6E2	RPS19		GO:0006412	GO_REF:0000002	IEA	InterPro:IPR001266|InterPro:IPR018277	P	40S ribosomal protein S19	A0A075B6E2_HUMAN|RPS19	protein	taxon:9606	20150523	InterPro		
UniProtKB	A0A075B6E4	VGLL4		GO:0006355	GO_REF:0000002	IEA	InterPro:IPR028184	P	Transcription cofactor vestigial-like protein 4	A0A075B6E4_HUMAN|VGLL4	protein	taxon:9606	20150523	InterPro		
UniProtKB	A0A075B6F0	ZNF541		GO:0003677	GO_REF:0000002	IEA	InterPro:IPR009057	F	Zinc finger protein 541	A0A075B6F0_HUMAN|ZNF541	protein	taxon:9606	20150523	InterPro		
UniProtKB	A0A075B6F0	ZNF541		GO:0003682	GO_REF:0000002	IEA	InterPro:IPR001005	F	Zinc finger protein 541	A0A075B6F0_HUMAN|ZNF541	protein	taxon:9606	20150523	InterPro		
UniProtKB	A0A075B6F0	ZNF541		GO:0005634	GO_REF:0000038	IEA	UniProtKB-KW:KW-0539	C	Zinc finger protein 541	A0A075B6F0_HUMAN|ZNF541	protein	taxon:9606	20150523	UniProt		
UniProtKB	A0A075B6F0	ZNF541		GO:0046872	GO_REF:0000002	IEA	InterPro:IPR007087	F	Zinc finger protein 541	A0A075B6F0_HUMAN|ZNF541	protein	taxon:9606	20150523	InterPro		
UniProtKB	A0A075B6F3	DNAH8		GO:0003777	GO_REF:0000002	IEA	InterPro:IPR004273|InterPro:IPR026983	F	Dynein heavy chain 8, axonemal	A0A075B6F3_HUMAN|DNAH8	protein	taxon:9606	20150523	InterPro		
UniProtKB	A0A075B6F3	DNAH8		GO:0005524	GO_REF:0000038	IEA	UniProtKB-KW:KW-0067	F	Dynein heavy chain 8, axonemal	A0A075B6F3_HUMAN|DNAH8	protein	taxon:9606	20150523	UniProt		
UniProtKB	A0A075B6F3	DNAH8		GO:0007018	GO_REF:0000002	IEA	InterPro:IPR004273|InterPro:IPR026983	P	Dynein heavy chain 8, axonemal	A0A075B6F3_HUMAN|DNAH8	protein	taxon:9606	20150523	InterPro		
UniProtKB	A0A075B6F3	DNAH8		GO:0008152	GO_REF:0000002	IEA	InterPro:IPR004273|InterPro:IPR026983	P	Dynein heavy chain 8, axonemal	A0A075B6F3_HUMAN|DNAH8	protein	taxon:9606	20150523	GOC		
UniProtKB	A0A075B6F3	DNAH8		GO:0008152	GO_REF:0000002	IEA	InterPro:IPR011704	P	Dynein heavy chain 8, axonemal	A0A075B6F3_HUMAN|DNAH8	protein	taxon:9606	20150523	GOC		
UniProtKB	A0A075B6F3	DNAH8		GO:0016887	GO_REF:0000002	IEA	InterPro:IPR011704	F	Dynein heavy chain 8, axonemal	A0A075B6F3_HUMAN|DNAH8	protein	taxon:9606	20150523	InterPro		
UniProtKB	A0A075B6F3	DNAH8		GO:0030286	GO_REF:0000002	IEA	InterPro:IPR004273	C	Dynein heavy chain 8, axonemal	A0A075B6F3_HUMAN|DNAH8	protein	taxon:9606	20150523	InterPro		
UniProtKB	A0A075B6F3	DNAH8		GO:0097228	GO_REF:0000019	IEA	Ensembl:ENSMUSP00000127878	C	Dynein heavy chain 8, axonemal	A0A075B6F3_HUMAN|DNAH8	protein	taxon:9606	20150516	Ensembl		
UniProtKB	A0A075B6F5	MYO18B		GO:0001570	GO_REF:0000019	IEA	Ensembl:ENSMUSP00000083810	P	Unconventional myosin-XVIIIb	A0A075B6F5_HUMAN|MYO18B	protein	taxon:9606	20150516	Ensembl		
UniProtKB	A0A075B6F5	MYO18B		GO:0001701	GO_REF:0000019	IEA	Ensembl:ENSMUSP00000083810	P	Unconventional myosin-XVIIIb	A0A075B6F5_HUMAN|MYO18B	protein	taxon:9606	20150516	Ensembl		
UniProtKB	A0A075B6F5	MYO18B		GO:0003774	GO_REF:0000002	IEA	InterPro:IPR001609|InterPro:IPR028561	F	Unconventional myosin-XVIIIb	A0A075B6F5_HUMAN|MYO18B	protein	taxon:9606	20150523	InterPro		
UniProtKB	A0A075B6F5	MYO18B		GO:0005524	GO_REF:0000038	IEA	UniProtKB-KW:KW-0067	F	Unconventional myosin-XVIIIb	A0A075B6F5_HUMAN|MYO18B	protein	taxon:9606	20150523	UniProt		
UniProtKB	A0A075B6F5	MYO18B		GO:0008152	GO_REF:0000002	IEA	InterPro:IPR001609|InterPro:IPR028561	P	Unconventional myosin-XVIIIb	A0A075B6F5_HUMAN|MYO18B	protein	taxon:9606	20150523	GOC		
UniProtKB	A0A075B6F5	MYO18B		GO:0016459	GO_REF:0000038	IEA	UniProtKB-KW:KW-0518	C	Unconventional myosin-XVIIIb	A0A075B6F5_HUMAN|MYO18B	protein	taxon:9606	20150523	UniProt		
UniProtKB	A0A075B6F5	MYO18B		GO:0030018	GO_REF:0000019	IEA	Ensembl:ENSMUSP00000083810	C	Unconventional myosin-XVIIIb	A0A075B6F5_HUMAN|MYO18B	protein	taxon:9606	20150516	Ensembl		
UniProtKB	A0A075B6F5	MYO18B		GO:0031941	GO_REF:0000019	IEA	Ensembl:ENSMUSP00000083810	C	Unconventional myosin-XVIIIb	A0A075B6F5_HUMAN|MYO18B	protein	taxon:9606	20150516	Ensembl		
UniProtKB	A0A075B6F5	MYO18B		GO:0048739	GO_REF:0000019	IEA	Ensembl:ENSMUSP00000083810	P	Unconventional myosin-XVIIIb	A0A075B6F5_HUMAN|MYO18B	protein	taxon:9606	20150516	Ensembl		
UniProtKB	A0A075B6F6	HM13		GO:0004190	GO_REF:0000002	IEA	InterPro:IPR006639|InterPro:IPR007369	F	Minor histocompatibility antigen H13	A0A075B6F6_HUMAN|HM13	protein	taxon:9606	20150523	InterPro		
UniProtKB	A0A075B6F6	HM13		GO:0006508	GO_REF:0000002	IEA	InterPro:IPR006639|InterPro:IPR007369	P	Minor histocompatibility antigen H13	A0A075B6F6_HUMAN|HM13	protein	taxon:9606	20150523	GOC		
UniProtKB	A0A075B6F6	HM13		GO:0016021	GO_REF:0000002	IEA	InterPro:IPR006639|InterPro:IPR007369	C	Minor histocompatibility antigen H13	A0A075B6F6_HUMAN|HM13	protein	taxon:9606	20150523	InterPro		
UniProtKB	A0A075B6F8	MCPH1		GO:0000132	GO_REF:0000019	IEA	Ensembl:ENSMUSP00000037000	P	Microcephalin	A0A075B6F8_HUMAN|MCPH1	protein	taxon:9606	20150516	Ensembl		
UniProtKB	A0A075B6F8	MCPH1		GO:0005623	GO_REF:0000019	IEA	Ensembl:ENSMUSP00000037000	C	Microcephalin	A0A075B6F8_HUMAN|MCPH1	protein	taxon:9606	20150523	GOC		
UniProtKB	A0A075B6F8	MCPH1		GO:0010468	GO_REF:0000019	IEA	Ensembl:ENSMUSP00000037000	P	Microcephalin	A0A075B6F8_HUMAN|MCPH1	protein	taxon:9606	20150516	Ensembl		
UniProtKB	A0A075B6F8	MCPH1		GO:0021987	GO_REF:0000019	IEA	Ensembl:ENSMUSP00000037000	P	Microcephalin	A0A075B6F8_HUMAN|MCPH1	protein	taxon:9606	20150516	Ensembl		
UniProtKB	A0A075B6F8	MCPH1		GO:0043549	GO_REF:0000019	IEA	Ensembl:ENSMUSP00000037000	P	Microcephalin	A0A075B6F8_HUMAN|MCPH1	protein	taxon:9606	20150516	Ensembl		
UniProtKB	A0A075B6F8	MCPH1		GO:0046605	GO_REF:0000019	IEA	Ensembl:ENSMUSP00000037000	P	Microcephalin	A0A075B6F8_HUMAN|MCPH1	protein	taxon:9606	20150516	Ensembl		
UniProtKB	A0A075B6F8	MCPH1		GO:0050727	GO_REF:0000019	IEA	Ensembl:ENSMUSP00000037000	P	Microcephalin	A0A075B6F8_HUMAN|MCPH1	protein	taxon:9606	20150516	Ensembl		
UniProtKB	A0A075B6F8	MCPH1		GO:0060348	GO_REF:0000019	IEA	Ensembl:ENSMUSP00000037000	P	Microcephalin	A0A075B6F8_HUMAN|MCPH1	protein	taxon:9606	20150516	Ensembl		
UniProtKB	A0A075B6F8	MCPH1		GO:0060623	GO_REF:0000019	IEA	Ensembl:ENSMUSP00000037000	P	Microcephalin	A0A075B6F8_HUMAN|MCPH1	protein	taxon:9606	20150516	Ensembl		
UniProtKB	A0A075B6F8	MCPH1		GO:0071539	GO_REF:0000019	IEA	Ensembl:ENSMUSP00000037000	P	Microcephalin	A0A075B6F8_HUMAN|MCPH1	protein	taxon:9606	20150516	Ensembl		
UniProtKB	A0A075B6F8	MCPH1		GO:0097150	GO_REF:0000019	IEA	Ensembl:ENSMUSP00000037000	P	Microcephalin	A0A075B6F8_HUMAN|MCPH1	protein	taxon:9606	20150516	Ensembl		
UniProtKB	A0A075B6F9	NOSIP		GO:0050999	GO_REF:0000002	IEA	InterPro:IPR016818	P	Nitric oxide synthase-interacting protein	A0A075B6F9_HUMAN|NOSIP	protein	taxon:9606	20150523	InterPro		
UniProtKB	A0A075B6G3	DMD		GO:0001954	GO_REF:0000019	IEA	Ensembl:ENSMUSP00000109633	P	Dystrophin	A0A075B6G3_HUMAN|DMD	protein	taxon:9606	20150516	Ensembl		
UniProtKB	A0A075B6G3	DMD		GO:0002027	GO_REF:0000019	IEA	Ensembl:ENSMUSP00000109633	P	Dystrophin	A0A075B6G3_HUMAN|DMD	protein	taxon:9606	20150516	Ensembl		
UniProtKB	A0A075B6G3	DMD		GO:0002162	GO_REF:0000002	IEA	InterPro:IPR016344	F	Dystrophin	A0A075B6G3_HUMAN|DMD	protein	taxon:9606	20150523	InterPro		
UniProtKB	A0A075B6G3	DMD		GO:0003779	GO_REF:0000038	IEA	UniProtKB-KW:KW-0009	F	Dystrophin	A0A075B6G3_HUMAN|DMD	protein	taxon:9606	20150523	UniProt		
UniProtKB	A0A075B6G3	DMD		GO:0005200	GO_REF:0000002	IEA	InterPro:IPR016344	F	Dystrophin	A0A075B6G3_HUMAN|DMD	protein	taxon:9606	20150523	InterPro		
UniProtKB	A0A075B6G3	DMD		GO:0006355	GO_REF:0000019	IEA	Ensembl:ENSMUSP00000109633	P	Dystrophin	A0A075B6G3_HUMAN|DMD	protein	taxon:9606	20150516	Ensembl		
UniProtKB	A0A075B6G3	DMD		GO:0007519	GO_REF:0000019	IEA	Ensembl:ENSMUSP00000109633	P	Dystrophin	A0A075B6G3_HUMAN|DMD	protein	taxon:9606	20150516	Ensembl		
UniProtKB	A0A075B6G3	DMD		GO:0008065	GO_REF:0000019	IEA	Ensembl:ENSMUSP00000109633	P	Dystrophin	A0A075B6G3_HUMAN|DMD	protein	taxon:9606	20150516	Ensembl		
UniProtKB	A0A075B6G3	DMD		GO:0008270	GO_REF:0000002	IEA	InterPro:IPR000433	F	Dystrophin	A0A075B6G3_HUMAN|DMD	protein	taxon:9606	20150523	InterPro		
UniProtKB	A0A075B6G3	DMD		GO:0010881	GO_REF:0000019	IEA	Ensembl:ENSMUSP00000109633	P	Dystrophin	A0A075B6G3_HUMAN|DMD	protein	taxon:9606	20150516	Ensembl		
UniProtKB	A0A075B6G3	DMD		GO:0014809	GO_REF:0000019	IEA	Ensembl:ENSMUSP00000109633	P	Dystrophin	A0A075B6G3_HUMAN|DMD	protein	taxon:9606	20150516	Ensembl		
UniProtKB	A0A075B6G3	DMD		GO:0014904	GO_REF:0000019	IEA	Ensembl:ENSMUSP00000109633	P	Dystrophin	A0A075B6G3_HUMAN|DMD	protein	taxon:9606	20150516	Ensembl		
UniProtKB	A0A075B6G3	DMD		GO:0016010	GO_REF:0000019	IEA	Ensembl:ENSMUSP00000109633	C	Dystrophin	A0A075B6G3_HUMAN|DMD	protein	taxon:9606	20150516	Ensembl		
UniProtKB	A0A075B6G3	DMD		GO:0016203	GO_REF:0000002	IEA	InterPro:IPR016344	P	Dystrophin	A0A075B6G3_HUMAN|DMD	protein	taxon:9606	20150523	InterPro		
UniProtKB	A0A075B6G3	DMD		GO:0021629	GO_REF:0000019	IEA	Ensembl:ENSMUSP00000109633	P	Dystrophin	A0A075B6G3_HUMAN|DMD	protein	taxon:9606	20150516	Ensembl		
UniProtKB	A0A075B6G3	DMD		GO:0030018	GO_REF:0000019	IEA	Ensembl:ENSMUSP00000109633	C	Dystrophin	A0A075B6G3_HUMAN|DMD	protein	taxon:9606	20150516	Ensembl		
UniProtKB	A0A075B6G3	DMD		GO:0030055	GO_REF:0000019	IEA	Ensembl:ENSMUSP00000109633	C	Dystrophin	A0A075B6G3_HUMAN|DMD	protein	taxon:9606	20150516	Ensembl		
UniProtKB	A0A075B6G3	DMD		GO:0033137	GO_REF:0000019	IEA	Ensembl:ENSMUSP00000109633	P	Dystrophin	A0A075B6G3_HUMAN|DMD	protein	taxon:9606	20150516	Ensembl		
UniProtKB	A0A075B6G3	DMD		GO:0034613	GO_REF:0000019	IEA	Ensembl:ENSMUSP00000109633	P	Dystrophin	A0A075B6G3_HUMAN|DMD	protein	taxon:9606	20150516	Ensembl		
UniProtKB	A0A075B6G3	DMD		GO:0042383	GO_REF:0000019	IEA	Ensembl:ENSMUSP00000109633	C	Dystrophin	A0A075B6G3_HUMAN|DMD	protein	taxon:9606	20150516	Ensembl		
UniProtKB	A0A075B6G3	DMD		GO:0043623	GO_REF:0000019	IEA	Ensembl:ENSMUSP00000109633	P	Dystrophin	A0A075B6G3_HUMAN|DMD	protein	taxon:9606	20150516	Ensembl		
UniProtKB	A0A075B6G3	DMD		GO:0044306	GO_REF:0000019	IEA	Ensembl:ENSMUSP00000109633	C	Dystrophin	A0A075B6G3_HUMAN|DMD	protein	taxon:9606	20150516	Ensembl		
UniProtKB	A0A075B6G3	DMD		GO:0045121	GO_REF:0000019	IEA	Ensembl:ENSMUSP00000109633	C	Dystrophin	A0A075B6G3_HUMAN|DMD	protein	taxon:9606	20150516	Ensembl		
UniProtKB	A0A075B6G3	DMD		GO:0045202	GO_REF:0000019	IEA	Ensembl:ENSMUSP00000109633	C	Dystrophin	A0A075B6G3_HUMAN|DMD	protein	taxon:9606	20150516	Ensembl		
UniProtKB	A0A075B6G3	DMD		GO:0045213	GO_REF:0000019	IEA	Ensembl:ENSMUSP00000109633	P	Dystrophin	A0A075B6G3_HUMAN|DMD	protein	taxon:9606	20150516	Ensembl		
UniProtKB	A0A075B6G3	DMD		GO:0046716	GO_REF:0000019	IEA	Ensembl:ENSMUSP00000109633	P	Dystrophin	A0A075B6G3_HUMAN|DMD	protein	taxon:9606	20150516	Ensembl		
UniProtKB	A0A075B6G3	DMD		GO:0048747	GO_REF:0000019	IEA	Ensembl:ENSMUSP00000109633	P	Dystrophin	A0A075B6G3_HUMAN|DMD	protein	taxon:9606	20150516	Ensembl		
UniProtKB	A0A075B6G3	DMD		GO:0050998	GO_REF:0000019	IEA	Ensembl:ENSMUSP00000109633	F	Dystrophin	A0A075B6G3_HUMAN|DMD	protein	taxon:9606	20150516	Ensembl		
UniProtKB	A0A075B6G3	DMD		GO:0051647	GO_REF:0000019	IEA	Ensembl:ENSMUSP00000109633	P	Dystrophin	A0A075B6G3_HUMAN|DMD	protein	taxon:9606	20150516	Ensembl		
UniProtKB	A0A075B6G3	DMD		GO:0060314	GO_REF:0000019	IEA	Ensembl:ENSMUSP00000109633	P	Dystrophin	A0A075B6G3_HUMAN|DMD	protein	taxon:9606	20150516	Ensembl		
UniProtKB	A0A075B6G3	DMD		GO:0060857	GO_REF:0000019	IEA	Ensembl:ENSMUSP00000109633	P	Dystrophin	A0A075B6G3_HUMAN|DMD	protein	taxon:9606	20150516	Ensembl		
UniProtKB	A0A075B6G3	DMD		GO:0086001	GO_REF:0000019	IEA	Ensembl:ENSMUSP00000109633	P	Dystrophin	A0A075B6G3_HUMAN|DMD	protein	taxon:9606	20150516	Ensembl		
UniProtKB	A0A075B6G3	DMD		GO:1901385	GO_REF:0000019	IEA	Ensembl:ENSMUSP00000109633	P	Dystrophin	A0A075B6G3_HUMAN|DMD	protein	taxon:9606	20150516	Ensembl		
UniProtKB	A0A075B6G3	DMD		GO:1902083	GO_REF:0000019	IEA	Ensembl:ENSMUSP00000109633	P	Dystrophin	A0A075B6G3_HUMAN|DMD	protein	taxon:9606	20150516	Ensembl		
UniProtKB	A0A075B6G3	DMD		GO:2000651	GO_REF:0000019	IEA	Ensembl:ENSMUSP00000109633	P	Dystrophin	A0A075B6G3_HUMAN|DMD	protein	taxon:9606	20150516	Ensembl		
UniProtKB	A0A075B6G4	CRB1		GO:0005509	GO_REF:0000002	IEA	InterPro:IPR001881	F	Protein crumbs homolog 1	A0A075B6G4_HUMAN|CRB1	protein	taxon:9606	20150523	InterPro		
UniProtKB	A0A075B6H0	PTPRT		GO:0004725	GO_REF:0000003	IEA	EC:3.1.3.48	F	Protein-tyrosine-phosphatase	A0A075B6H0_HUMAN|PTPRT	protein	taxon:9606	20150523	UniProt		
UniProtKB	A0A075B6H0	PTPRT		GO:0008013	GO_REF:0000019	IEA	Ensembl:ENSMUSP00000105067	F	Protein-tyrosine-phosphatase	A0A075B6H0_HUMAN|PTPRT	protein	taxon:9606	20150516	Ensembl		
UniProtKB	A0A075B6H0	PTPRT		GO:0016020	GO_REF:0000002	IEA	InterPro:IPR000998	C	Protein-tyrosine-phosphatase	A0A075B6H0_HUMAN|PTPRT	protein	taxon:9606	20150523	InterPro		
UniProtKB	A0A075B6H0	PTPRT		GO:0016790	GO_REF:0000019	IEA	Ensembl:ENSMUSP00000105067	F	Protein-tyrosine-phosphatase	A0A075B6H0_HUMAN|PTPRT	protein	taxon:9606	20150516	Ensembl		
UniProtKB	A0A075B6H0	PTPRT		GO:0035335	GO_REF:0000002	IEA	InterPro:IPR000242|InterPro:IPR016130	P	Protein-tyrosine-phosphatase	A0A075B6H0_HUMAN|PTPRT	protein	taxon:9606	20150523	GOC		
UniProtKB	A0A075B6H0	PTPRT		GO:0035335	GO_REF:0000003	IEA	EC:3.1.3.48	P	Protein-tyrosine-phosphatase	A0A075B6H0_HUMAN|PTPRT	protein	taxon:9606	20150523	GOC		
UniProtKB	A0A075B6H0	PTPRT		GO:0035335	GO_REF:0000019	IEA	Ensembl:ENSMUSP00000105067	P	Protein-tyrosine-phosphatase	A0A075B6H0_HUMAN|PTPRT	protein	taxon:9606	20150523	GOC		
UniProtKB	A0A075B6H0	PTPRT		GO:0045294	GO_REF:0000019	IEA	Ensembl:ENSMUSP00000105067	F	Protein-tyrosine-phosphatase	A0A075B6H0_HUMAN|PTPRT	protein	taxon:9606	20150516	Ensembl		
UniProtKB	A0A075B6H0	PTPRT		GO:0045295	GO_REF:0000019	IEA	Ensembl:ENSMUSP00000105067	F	Protein-tyrosine-phosphatase	A0A075B6H0_HUMAN|PTPRT	protein	taxon:9606	20150516	Ensembl		
UniProtKB	A0A075B6H0	PTPRT		GO:0045296	GO_REF:0000019	IEA	Ensembl:ENSMUSP00000105067	F	Protein-tyrosine-phosphatase	A0A075B6H0_HUMAN|PTPRT	protein	taxon:9606	20150516	Ensembl		
UniProtKB	A0A075B6H0	PTPRT		GO:0051393	GO_REF:0000019	IEA	Ensembl:ENSMUSP00000105067	F	Protein-tyrosine-phosphatase	A0A075B6H0_HUMAN|PTPRT	protein	taxon:9606	20150516	Ensembl		
UniProtKB	A0A075B6H0	PTPRT		GO:0070097	GO_REF:0000019	IEA	Ensembl:ENSMUSP00000105067	F	Protein-tyrosine-phosphatase	A0A075B6H0_HUMAN|PTPRT	protein	taxon:9606	20150516	Ensembl		
UniProtKB	A0A075B6H4	CSRP2BP		GO:0008080	GO_REF:0000002	IEA	InterPro:IPR000182	F	Cysteine-rich protein 2-binding protein	A0A075B6H4_HUMAN|CSRP2BP	protein	taxon:9606	20150523	InterPro		
UniProtKB	A0A075B6H4	CSRP2BP		GO:0008152	GO_REF:0000002	IEA	InterPro:IPR000182	P	Cysteine-rich protein 2-binding protein	A0A075B6H4_HUMAN|CSRP2BP	protein	taxon:9606	20150523	GOC		
UniProtKB	A0A075B6P0	NDUFAF6		GO:0009058	GO_REF:0000002	IEA	InterPro:IPR002060	P	NADH dehydrogenase (ubiquinone) complex I, assembly factor 6	A0A075B6P0_HUMAN|NDUFAF6	protein	taxon:9606	20150523	InterPro		
UniProtKB	A0A075B6P0	NDUFAF6		GO:0016740	GO_REF:0000002	IEA	InterPro:IPR002060	F	NADH dehydrogenase (ubiquinone) complex I, assembly factor 6	A0A075B6P0_HUMAN|NDUFAF6	protein	taxon:9606	20150523	InterPro		
UniProtKB	A0A075B6P6	KCNG1		GO:0005251	GO_REF:0000033	IBA	PANTHER:PTN000164969	F	Potassium voltage-gated channel subfamily G member 1	A0A075B6P6_HUMAN|KCNG1	protein	taxon:9606	20121213	GO_Central		
UniProtKB	A0A075B6P6	KCNG1		GO:0008076	GO_REF:0000002	IEA	InterPro:IPR003969|InterPro:IPR028325	C	Potassium voltage-gated channel subfamily G member 1	A0A075B6P6_HUMAN|KCNG1	protein	taxon:9606	20150523	InterPro		
UniProtKB	A0A075B6P6	KCNG1		GO:0016021	GO_REF:0000033	IBA	PANTHER:PTN000164970	C	Potassium voltage-gated channel subfamily G member 1	A0A075B6P6_HUMAN|KCNG1	protein	taxon:9606	20140813	GO_Central		
UniProtKB	A0A075B6P6	KCNG1		GO:0051260	GO_REF:0000002	IEA	InterPro:IPR003131	P	Potassium voltage-gated channel subfamily G member 1	A0A075B6P6_HUMAN|KCNG1	protein	taxon:9606	20150523	InterPro		
UniProtKB	A0A075B6P6	KCNG1		GO:0071805	GO_REF:0000033	IBA	PANTHER:PTN000164970	P	Potassium voltage-gated channel subfamily G member 1	A0A075B6P6_HUMAN|KCNG1	protein	taxon:9606	20140813	GO_Central		
UniProtKB	A0A075B6Q0	RAP1A		GO:0005525	GO_REF:0000038	IEA	UniProtKB-KW:KW-0342	F	Ras-related protein Rap-1A	A0A075B6Q0_HUMAN|RAP1A	protein	taxon:9606	20150523	UniProt		
UniProtKB	A0A075B6Q0	RAP1A		GO:0005622	GO_REF:0000002	IEA	InterPro:IPR003578	C	Ras-related protein Rap-1A	A0A075B6Q0_HUMAN|RAP1A	protein	taxon:9606	20150523	InterPro		
UniProtKB	A0A075B6Q0	RAP1A		GO:0007264	GO_REF:0000002	IEA	InterPro:IPR001806|InterPro:IPR003578|InterPro:IPR003579	P	Ras-related protein Rap-1A	A0A075B6Q0_HUMAN|RAP1A	protein	taxon:9606	20150523	InterPro		
UniProtKB	A0A075B6Q0	RAP1A		GO:0015031	GO_REF:0000002	IEA	InterPro:IPR003579	P	Ras-related protein Rap-1A	A0A075B6Q0_HUMAN|RAP1A	protein	taxon:9606	20150523	InterPro		
UniProtKB	A0A075B6Q0	RAP1A		GO:0016020	GO_REF:0000002	IEA	InterPro:IPR020849	C	Ras-related protein Rap-1A	A0A075B6Q0_HUMAN|RAP1A	protein	taxon:9606	20150523	InterPro		
UniProtKB	A0A075B6Q2	FNBP1L		GO:0006897	GO_REF:0000002	IEA	InterPro:IPR030116	P	Formin-binding protein 1-like	A0A075B6Q2_HUMAN|FNBP1L	protein	taxon:9606	20150523	InterPro		
UniProtKB	A0A075B6Q6	AKAP4		GO:0005737	GO_REF:0000033	IBA	PANTHER:PTN000027542	C	A-kinase anchor protein 4	A0A075B6Q6_HUMAN|AKAP4	protein	taxon:9606	20141001	GO_Central		
UniProtKB	A0A075B6Q6	AKAP4		GO:0010738	GO_REF:0000033	IBA	PANTHER:PTN000027542	P	A-kinase anchor protein 4	A0A075B6Q6_HUMAN|AKAP4	protein	taxon:9606	20141001	GO_Central		
UniProtKB	A0A075B6Q6	AKAP4		GO:0035686	GO_REF:0000033	IBA	PANTHER:PTN000027562	C	A-kinase anchor protein 4	A0A075B6Q6_HUMAN|AKAP4	protein	taxon:9606	20141001	GO_Central		
UniProtKB	A0A075B6Q6	AKAP4		GO:0097228	GO_REF:0000033	IBA	PANTHER:PTN000027562	C	A-kinase anchor protein 4	A0A075B6Q6_HUMAN|AKAP4	protein	taxon:9606	20141001	GO_Central		
UniProtKB	A0A075B6R3	HELZ		GO:0046872	GO_REF:0000038	IEA	UniProtKB-KW:KW-0479	F	Probable helicase with zinc finger domain	A0A075B6R3_HUMAN|HELZ	protein	taxon:9606	20150523	UniProt		
UniProtKB	A0A075B6R4	AKAP4		GO:0005737	GO_REF:0000033	IBA	PANTHER:PTN000027542	C	A-kinase anchor protein 4	A0A075B6R4_HUMAN|AKAP4	protein	taxon:9606	20141001	GO_Central		
UniProtKB	A0A075B6R4	AKAP4		GO:0010738	GO_REF:0000033	IBA	PANTHER:PTN000027542	P	A-kinase anchor protein 4	A0A075B6R4_HUMAN|AKAP4	protein	taxon:9606	20141001	GO_Central		
UniProtKB	A0A075B6R4	AKAP4		GO:0035686	GO_REF:0000033	IBA	PANTHER:PTN000027562	C	A-kinase anchor protein 4	A0A075B6R4_HUMAN|AKAP4	protein	taxon:9606	20141001	GO_Central		
UniProtKB	A0A075B6R4	AKAP4		GO:0097228	GO_REF:0000033	IBA	PANTHER:PTN000027562	C	A-kinase anchor protein 4	A0A075B6R4_HUMAN|AKAP4	protein	taxon:9606	20141001	GO_Central		
UniProtKB	A0A075B6R5	HHAT		GO:0016021	GO_REF:0000038	IEA	UniProtKB-KW:KW-0812	C	Protein-cysteine N-palmitoyltransferase HHAT	A0A075B6R5_HUMAN|HHAT	protein	taxon:9606	20150523	UniProt		
UniProtKB	A0A075B6T1	AMBRA1		GO:0006914	GO_REF:0000033	IBA	PANTHER:PTN000524260	P	Activating molecule in BECN1-regulated autophagy protein 1	A0A075B6T1_HUMAN|AMBRA1	protein	taxon:9606	20140613	GO_Central		
UniProtKB	A0A075B6T9	ZNF268		GO:0003676	GO_REF:0000002	IEA	InterPro:IPR001909	F	Zinc finger protein 268	A0A075B6T9_HUMAN|ZNF268	protein	taxon:9606	20150523	InterPro		
UniProtKB	A0A075B6T9	ZNF268		GO:0003700	GO_REF:0000033	IBA	PANTHER:PTN001225609	F	Zinc finger protein 268	A0A075B6T9_HUMAN|ZNF268	protein	taxon:9606	20140207	GO_Central		
UniProtKB	A0A075B6T9	ZNF268		GO:0005622	GO_REF:0000002	IEA	InterPro:IPR001909	C	Zinc finger protein 268	A0A075B6T9_HUMAN|ZNF268	protein	taxon:9606	20150523	InterPro		
UniProtKB	A0A075B6T9	ZNF268		GO:0006355	GO_REF:0000002	IEA	InterPro:IPR001909	P	Zinc finger protein 268	A0A075B6T9_HUMAN|ZNF268	protein	taxon:9606	20150523	InterPro		
UniProtKB	A0A075B716	RPS17		GO:0000028	GO_REF:0000033	IBA	PANTHER:PTN000077142	P	40S ribosomal protein S17	A0A075B716_HUMAN|RPS17	protein	taxon:9606	20110127	GO_Central		
UniProtKB	A0A075B716	RPS17		GO:0003735	GO_REF:0000002	IEA	InterPro:IPR001210|InterPro:IPR018273	F	40S ribosomal protein S17	A0A075B716_HUMAN|RPS17	protein	taxon:9606	20150523	InterPro		
UniProtKB	A0A075B716	RPS17		GO:0006412	GO_REF:0000002	IEA	InterPro:IPR001210|InterPro:IPR018273	P	40S ribosomal protein S17	A0A075B716_HUMAN|RPS17	protein	taxon:9606	20150523	InterPro		
UniProtKB	A0A075B716	RPS17		GO:0022627	GO_REF:0000033	IBA	PANTHER:PTN000077142	C	40S ribosomal protein S17	A0A075B716_HUMAN|RPS17	protein	taxon:9606	20110127	GO_Central		
UniProtKB	A0A075B719	CEP152		GO:0005815	GO_REF:0000002	IEA	InterPro:IPR029598	C	Centrosomal protein of 152 kDa	A0A075B719_HUMAN|CEP152	protein	taxon:9606	20150523	InterPro		
UniProtKB	A0A075B719	CEP152		GO:0007099	GO_REF:0000033	IBA	PANTHER:PTN000818649	P	Centrosomal protein of 152 kDa	A0A075B719_HUMAN|CEP152	protein	taxon:9606	20140924	GO_Central		
UniProtKB	A0A075B719	CEP152		GO:0098535	GO_REF:0000002	IEA	InterPro:IPR029598	P	Centrosomal protein of 152 kDa	A0A075B719_HUMAN|CEP152	protein	taxon:9606	20150523	InterPro		
UniProtKB	A0A075B719	CEP152		GO:0098536	GO_REF:0000002	IEA	InterPro:IPR029598	C	Centrosomal protein of 152 kDa	A0A075B719_HUMAN|CEP152	protein	taxon:9606	20150523	InterPro		
UniProtKB	A0A075B720	USP8		GO:0031313	GO_REF:0000033	IBA	PANTHER:PTN000608458	C	Ubiquitin carboxyl-terminal hydrolase 8	A0A075B720_HUMAN|USP8	protein	taxon:9606	20140815	GO_Central		
UniProtKB	A0A075B720	USP8		GO:0043161	GO_REF:0000033	IBA	PANTHER:PTN000607276	P	Ubiquitin carboxyl-terminal hydrolase 8	A0A075B720_HUMAN|USP8	protein	taxon:9606	20140815	GO_Central		
UniProtKB	A0A075B720	USP8		GO:0061136	GO_REF:0000033	IBA	PANTHER:PTN000607276	P	Ubiquitin carboxyl-terminal hydrolase 8	A0A075B720_HUMAN|USP8	protein	taxon:9606	20140815	GO_Central		
UniProtKB	A0A075B723	TCF4		GO:0000978	GO_REF:0000033	IBA	PANTHER:PTN000927455	F	Transcription factor 4	A0A075B723_HUMAN|TCF4	protein	taxon:9606	20150312	GO_Central		
UniProtKB	A0A075B723	TCF4		GO:0005667	GO_REF:0000033	IBA	PANTHER:PTN000927455	C	Transcription factor 4	A0A075B723_HUMAN|TCF4	protein	taxon:9606	20150312	GO_Central		
UniProtKB	A0A075B723	TCF4		GO:0042803	GO_REF:0000033	IBA	PANTHER:PTN000927455	F	Transcription factor 4	A0A075B723_HUMAN|TCF4	protein	taxon:9606	20150312	GO_Central		
UniProtKB	A0A075B723	TCF4		GO:0043425	GO_REF:0000033	IBA	PANTHER:PTN000927455	F	Transcription factor 4	A0A075B723_HUMAN|TCF4	protein	taxon:9606	20150312	GO_Central		
UniProtKB	A0A075B723	TCF4		GO:0045666	GO_REF:0000033	IBA	PANTHER:PTN000927455	P	Transcription factor 4	A0A075B723_HUMAN|TCF4	protein	taxon:9606	20150312	GO_Central		
UniProtKB	A0A075B723	TCF4		GO:0045944	GO_REF:0000033	IBA	PANTHER:PTN000927455	P	Transcription factor 4	A0A075B723_HUMAN|TCF4	protein	taxon:9606	20150312	GO_Central		
UniProtKB	A0A075B723	TCF4		GO:0046982	GO_REF:0000033	IBA	PANTHER:PTN000927455	F	Transcription factor 4	A0A075B723_HUMAN|TCF4	protein	taxon:9606	20150312	GO_Central		
UniProtKB	A0A075B724	TUBB8		GO:0003924	GO_REF:0000002	IEA	InterPro:IPR003008	F	Tubulin beta-8 chain	A0A075B724_HUMAN|TUBB8	protein	taxon:9606	20150523	InterPro		
UniProtKB	A0A075B724	TUBB8		GO:0005200	GO_REF:0000002	IEA	InterPro:IPR002453	F	Tubulin beta-8 chain	A0A075B724_HUMAN|TUBB8	protein	taxon:9606	20150523	InterPro		
UniProtKB	A0A075B724	TUBB8		GO:0005525	GO_REF:0000038	IEA	UniProtKB-KW:KW-0342	F	Tubulin beta-8 chain	A0A075B724_HUMAN|TUBB8	protein	taxon:9606	20150523	UniProt		
UniProtKB	A0A075B724	TUBB8		GO:0005874	GO_REF:0000038	IEA	UniProtKB-KW:KW-0493	C	Tubulin beta-8 chain	A0A075B724_HUMAN|TUBB8	protein	taxon:9606	20150523	UniProt		
UniProtKB	A0A075B724	TUBB8		GO:0007017	GO_REF:0000002	IEA	InterPro:IPR000217|InterPro:IPR002453	P	Tubulin beta-8 chain	A0A075B724_HUMAN|TUBB8	protein	taxon:9606	20150523	InterPro		
UniProtKB	A0A075B724	TUBB8		GO:0008152	GO_REF:0000002	IEA	InterPro:IPR003008	P	Tubulin beta-8 chain	A0A075B724_HUMAN|TUBB8	protein	taxon:9606	20150523	GOC		
UniProtKB	A0A075B729	BOP1		GO:0006364	GO_REF:0000002	IEA	InterPro:IPR012953	P	Ribosome biogenesis protein BOP1	A0A075B729_HUMAN|BOP1	protein	taxon:9606	20150523	InterPro		
UniProtKB	A0A075B730	EPPK1		GO:0005856	GO_REF:0000002	IEA	InterPro:IPR001101	C	Epiplakin	A0A075B730_HUMAN|EPPK1	protein	taxon:9606	20150523	InterPro		
UniProtKB	A0A075B734	LOC100509620		GO:0005215	GO_REF:0000002	IEA	InterPro:IPR000425	F	Protein LOC100509620	A0A075B734_HUMAN|LOC100509620	protein	taxon:9606	20150523	InterPro		
UniProtKB	A0A075B734	LOC100509620		GO:0006810	GO_REF:0000038	IEA	UniProtKB-KW:KW-0813	P	Protein LOC100509620	A0A075B734_HUMAN|LOC100509620	protein	taxon:9606	20150523	UniProt		
UniProtKB	A0A075B734	LOC100509620		GO:0016021	GO_REF:0000038	IEA	UniProtKB-KW:KW-0812	C	Protein LOC100509620	A0A075B734_HUMAN|LOC100509620	protein	taxon:9606	20150523	UniProt		
UniProtKB	A0A075B735	TUBB8		GO:0003924	GO_REF:0000002	IEA	InterPro:IPR003008	F	Tubulin beta-8 chain	A0A075B735_HUMAN|TUBB8	protein	taxon:9606	20150523	InterPro		
UniProtKB	A0A075B735	TUBB8		GO:0008152	GO_REF:0000002	IEA	InterPro:IPR003008	P	Tubulin beta-8 chain	A0A075B735_HUMAN|TUBB8	protein	taxon:9606	20150523	GOC		
UniProtKB	A0A075B736	TUBB8		GO:0003924	GO_REF:0000002	IEA	InterPro:IPR003008|InterPro:IPR008280	F	Tubulin beta-8 chain	A0A075B736_HUMAN|TUBB8	protein	taxon:9606	20150523	InterPro		
UniProtKB	A0A075B736	TUBB8		GO:0005200	GO_REF:0000002	IEA	InterPro:IPR002453	F	Tubulin beta-8 chain	A0A075B736_HUMAN|TUBB8	protein	taxon:9606	20150523	InterPro		
UniProtKB	A0A075B736	TUBB8		GO:0005525	GO_REF:0000038	IEA	UniProtKB-KW:KW-0342	F	Tubulin beta-8 chain	A0A075B736_HUMAN|TUBB8	protein	taxon:9606	20150523	UniProt		
UniProtKB	A0A075B736	TUBB8		GO:0005737	GO_REF:0000038	IEA	UniProtKB-KW:KW-0963	C	Tubulin beta-8 chain	A0A075B736_HUMAN|TUBB8	protein	taxon:9606	20150523	UniProt		
UniProtKB	A0A075B736	TUBB8		GO:0005874	GO_REF:0000038	IEA	UniProtKB-KW:KW-0493	C	Tubulin beta-8 chain	A0A075B736_HUMAN|TUBB8	protein	taxon:9606	20150523	UniProt		
UniProtKB	A0A075B736	TUBB8		GO:0007017	GO_REF:0000002	IEA	InterPro:IPR000217|InterPro:IPR002453|InterPro:IPR017975	P	Tubulin beta-8 chain	A0A075B736_HUMAN|TUBB8	protein	taxon:9606	20150523	InterPro		
UniProtKB	A0A075B736	TUBB8		GO:0008152	GO_REF:0000002	IEA	InterPro:IPR003008|InterPro:IPR008280	P	Tubulin beta-8 chain	A0A075B736_HUMAN|TUBB8	protein	taxon:9606	20150523	GOC		
UniProtKB	A0A075B736	TUBB8		GO:0051258	GO_REF:0000002	IEA	InterPro:IPR008280	P	Tubulin beta-8 chain	A0A075B736_HUMAN|TUBB8	protein	taxon:9606	20150523	InterPro		
UniProtKB	A0A075B738	PECAM1		GO:0002687	GO_REF:0000019	IEA	Ensembl:ENSRNOP00000044403	P	Platelet endothelial cell adhesion molecule	A0A075B738_HUMAN|PECAM1	protein	taxon:9606	20150516	Ensembl		
UniProtKB	A0A075B738	PECAM1		GO:0007266	GO_REF:0000019	IEA	Ensembl:ENSMUSP00000079664	P	Platelet endothelial cell adhesion molecule	A0A075B738_HUMAN|PECAM1	protein	taxon:9606	20150516	Ensembl		
UniProtKB	A0A075B738	PECAM1		GO:0009897	GO_REF:0000019	IEA	Ensembl:ENSMUSP00000079664	C	Platelet endothelial cell adhesion molecule	A0A075B738_HUMAN|PECAM1	protein	taxon:9606	20150516	Ensembl		
UniProtKB	A0A075B738	PECAM1		GO:0030485	GO_REF:0000019	IEA	Ensembl:ENSMUSP00000079664	C	Platelet endothelial cell adhesion molecule	A0A075B738_HUMAN|PECAM1	protein	taxon:9606	20150516	Ensembl		
UniProtKB	A0A075B738	PECAM1		GO:0030837	GO_REF:0000019	IEA	Ensembl:ENSRNOP00000044403	P	Platelet endothelial cell adhesion molecule	A0A075B738_HUMAN|PECAM1	protein	taxon:9606	20150516	Ensembl		
UniProtKB	A0A075B738	PECAM1		GO:0034097	GO_REF:0000019	IEA	Ensembl:ENSRNOP00000044403	P	Platelet endothelial cell adhesion molecule	A0A075B738_HUMAN|PECAM1	protein	taxon:9606	20150516	Ensembl		
UniProtKB	A0A075B738	PECAM1		GO:0042060	GO_REF:0000019	IEA	Ensembl:ENSMUSP00000079664	P	Platelet endothelial cell adhesion molecule	A0A075B738_HUMAN|PECAM1	protein	taxon:9606	20150516	Ensembl		
UniProtKB	A0A075B738	PECAM1		GO:0042523	GO_REF:0000019	IEA	Ensembl:ENSMUSP00000079664	P	Platelet endothelial cell adhesion molecule	A0A075B738_HUMAN|PECAM1	protein	taxon:9606	20150516	Ensembl		
UniProtKB	A0A075B738	PECAM1		GO:0045121	GO_REF:0000019	IEA	Ensembl:ENSMUSP00000079664	C	Platelet endothelial cell adhesion molecule	A0A075B738_HUMAN|PECAM1	protein	taxon:9606	20150516	Ensembl		
UniProtKB	A0A075B738	PECAM1		GO:0050732	GO_REF:0000019	IEA	Ensembl:ENSRNOP00000044403	P	Platelet endothelial cell adhesion molecule	A0A075B738_HUMAN|PECAM1	protein	taxon:9606	20150516	Ensembl		
UniProtKB	A0A075B742	KCNJ18		GO:0005242	GO_REF:0000002	IEA	InterPro:IPR003272|InterPro:IPR016449	F	Inward rectifier potassium channel 18	A0A075B742_HUMAN|KCNJ18	protein	taxon:9606	20150523	InterPro		
UniProtKB	A0A075B742	KCNJ18		GO:0016021	GO_REF:0000038	IEA	UniProtKB-KW:KW-0812	C	Inward rectifier potassium channel 18	A0A075B742_HUMAN|KCNJ18	protein	taxon:9606	20150523	UniProt		
UniProtKB	A0A075B742	KCNJ18		GO:0034765	GO_REF:0000038	IEA	UniProtKB-KW:KW-0851	P	Inward rectifier potassium channel 18	A0A075B742_HUMAN|KCNJ18	protein	taxon:9606	20150523	UniProt		
UniProtKB	A0A075B742	KCNJ18		GO:0071805	GO_REF:0000002	IEA	InterPro:IPR003272|InterPro:IPR016449	P	Inward rectifier potassium channel 18	A0A075B742_HUMAN|KCNJ18	protein	taxon:9606	20150523	GOC		
UniProtKB	A0A075B746	MRPS21		GO:0003735	GO_REF:0000002	IEA	InterPro:IPR001911	F	28S ribosomal protein S21, mitochondrial	A0A075B746_HUMAN|MRPS21	protein	taxon:9606	20150523	InterPro		
UniProtKB	A0A075B746	MRPS21		GO:0005743	GO_REF:0000019	IEA	Ensembl:ENSMUSP00000066990	C	28S ribosomal protein S21, mitochondrial	A0A075B746_HUMAN|MRPS21	protein	taxon:9606	20150516	Ensembl		
UniProtKB	A0A075B746	MRPS21		GO:0005840	GO_REF:0000002	IEA	InterPro:IPR001911	C	28S ribosomal protein S21, mitochondrial	A0A075B746_HUMAN|MRPS21	protein	taxon:9606	20150523	InterPro		
UniProtKB	A0A075B746	MRPS21		GO:0006412	GO_REF:0000002	IEA	InterPro:IPR001911	P	28S ribosomal protein S21, mitochondrial	A0A075B746_HUMAN|MRPS21	protein	taxon:9606	20150523	InterPro		
UniProtKB	A0A075B747	BAHCC1		GO:0003682	GO_REF:0000002	IEA	InterPro:IPR001025	F	BAH and coiled-coil domain-containing protein 1	A0A075B747_HUMAN|BAHCC1	protein	taxon:9606	20150523	InterPro		
UniProtKB	A0A075B751	LIPG		GO:0004465	GO_REF:0000002	IEA	InterPro:IPR002330	F	Endothelial lipase	A0A075B751_HUMAN|LIPG	protein	taxon:9606	20150523	InterPro		
UniProtKB	A0A075B751	LIPG		GO:0005576	GO_REF:0000038	IEA	UniProtKB-KW:KW-0964	C	Endothelial lipase	A0A075B751_HUMAN|LIPG	protein	taxon:9606	20150523	UniProt		
UniProtKB	A0A075B751	LIPG		GO:0006629	GO_REF:0000002	IEA	InterPro:IPR002330	P	Endothelial lipase	A0A075B751_HUMAN|LIPG	protein	taxon:9606	20150523	InterPro		
UniProtKB	A0A075B752	ANXA8L1		GO:0005509	GO_REF:0000002	IEA	InterPro:IPR001464|InterPro:IPR009115|InterPro:IPR018252|InterPro:IPR018502	F	Annexin	A0A075B752_HUMAN|ANXA8L1	protein	taxon:9606	20150523	InterPro		
UniProtKB	A0A075B752	ANXA8L1		GO:0005544	GO_REF:0000038	IEA	UniProtKB-KW:KW-0111	F	Annexin	A0A075B752_HUMAN|ANXA8L1	protein	taxon:9606	20150523	UniProt		
UniProtKB	A0A075B754	ATAD5		GO:0005524	GO_REF:0000002	IEA	InterPro:IPR003959	F	ATPase family AAA domain-containing protein 5	A0A075B754_HUMAN|ATAD5	protein	taxon:9606	20150523	InterPro		
UniProtKB	A0A075B756	KLF14		GO:0003676	GO_REF:0000002	IEA	InterPro:IPR013087	F	Krueppel-like factor 14	A0A075B756_HUMAN|KLF14	protein	taxon:9606	20150523	InterPro		
UniProtKB	A0A075B756	KLF14		GO:0046872	GO_REF:0000002	IEA	InterPro:IPR007087	F	Krueppel-like factor 14	A0A075B756_HUMAN|KLF14	protein	taxon:9606	20150523	InterPro		
UniProtKB	A0A075B759	PPIAL4E		GO:0000413	GO_REF:0000002	IEA	InterPro:IPR002130	P	Peptidyl-prolyl cis-trans isomerase	A0A075B759_HUMAN|PPIAL4E|PPIAL4F	protein	taxon:9606	20150523	InterPro		
UniProtKB	A0A075B759	PPIAL4E		GO:0003755	GO_REF:0000003	IEA	EC:5.2.1.8	F	Peptidyl-prolyl cis-trans isomerase	A0A075B759_HUMAN|PPIAL4E|PPIAL4F	protein	taxon:9606	20150523	UniProt		
UniProtKB	A0A075B759	PPIAL4E		GO:0006457	GO_REF:0000002	IEA	InterPro:IPR002130|InterPro:IPR020892|InterPro:IPR024936	P	Peptidyl-prolyl cis-trans isomerase	A0A075B759_HUMAN|PPIAL4E|PPIAL4F	protein	taxon:9606	20150523	InterPro		
UniProtKB	A0A075B763	RASSF5		GO:0005622	GO_REF:0000002	IEA	InterPro:IPR002219	C	Ras association domain-containing protein 5	A0A075B763_HUMAN|RASSF5	protein	taxon:9606	20150523	GOC		
UniProtKB	A0A075B763	RASSF5		GO:0035556	GO_REF:0000002	IEA	InterPro:IPR002219	P	Ras association domain-containing protein 5	A0A075B763_HUMAN|RASSF5	protein	taxon:9606	20150523	InterPro		
UniProtKB	A0A075B763	RASSF5		GO:0046872	GO_REF:0000038	IEA	UniProtKB-KW:KW-0479	F	Ras association domain-containing protein 5	A0A075B763_HUMAN|RASSF5	protein	taxon:9606	20150523	UniProt		
UniProtKB	A0A075B765	ANXA8		GO:0005509	GO_REF:0000002	IEA	InterPro:IPR001464|InterPro:IPR009115|InterPro:IPR018252|InterPro:IPR018502	F	Annexin	A0A075B765_HUMAN|ANXA8	protein	taxon:9606	20150523	InterPro		
UniProtKB	A0A075B765	ANXA8		GO:0005544	GO_REF:0000038	IEA	UniProtKB-KW:KW-0111	F	Annexin	A0A075B765_HUMAN|ANXA8	protein	taxon:9606	20150523	UniProt		
UniProtKB	A0A075B767	PPIAL4C		GO:0000413	GO_REF:0000002	IEA	InterPro:IPR002130	P	Peptidyl-prolyl cis-trans isomerase	A0A075B767_HUMAN|PPIAL4C	protein	taxon:9606	20150523	InterPro		
UniProtKB	A0A075B767	PPIAL4C		GO:0003755	GO_REF:0000003	IEA	EC:5.2.1.8	F	Peptidyl-prolyl cis-trans isomerase	A0A075B767_HUMAN|PPIAL4C	protein	taxon:9606	20150523	UniProt		
UniProtKB	A0A075B767	PPIAL4C		GO:0006457	GO_REF:0000002	IEA	InterPro:IPR002130|InterPro:IPR020892|InterPro:IPR024936	P	Peptidyl-prolyl cis-trans isomerase	A0A075B767_HUMAN|PPIAL4C	protein	taxon:9606	20150523	InterPro		
UniProtKB	A0A075B770	RERE		GO:0003700	GO_REF:0000002	IEA	InterPro:IPR000679	F	Arginine-glutamic acid dipeptide repeats protein	A0A075B770_HUMAN|RERE	protein	taxon:9606	20150523	InterPro		
UniProtKB	A0A075B770	RERE		GO:0006355	GO_REF:0000002	IEA	InterPro:IPR000679|InterPro:IPR013088	P	Arginine-glutamic acid dipeptide repeats protein	A0A075B770_HUMAN|RERE	protein	taxon:9606	20150523	InterPro		
UniProtKB	A0A075B770	RERE		GO:0008270	GO_REF:0000002	IEA	InterPro:IPR000679|InterPro:IPR013088	F	Arginine-glutamic acid dipeptide repeats protein	A0A075B770_HUMAN|RERE	protein	taxon:9606	20150523	InterPro		
UniProtKB	A0A075B770	RERE		GO:0043565	GO_REF:0000002	IEA	InterPro:IPR000679	F	Arginine-glutamic acid dipeptide repeats protein	A0A075B770_HUMAN|RERE	protein	taxon:9606	20150523	InterPro		
UniProtKB	A0A075B771	ZNF582		GO:0003676	GO_REF:0000002	IEA	InterPro:IPR001909|InterPro:IPR013087	F	Zinc finger protein 582	A0A075B771_HUMAN|ZNF582	protein	taxon:9606	20150523	InterPro		
UniProtKB	A0A075B771	ZNF582		GO:0005622	GO_REF:0000002	IEA	InterPro:IPR001909	C	Zinc finger protein 582	A0A075B771_HUMAN|ZNF582	protein	taxon:9606	20150523	InterPro		
UniProtKB	A0A075B771	ZNF582		GO:0006355	GO_REF:0000002	IEA	InterPro:IPR001909	P	Zinc finger protein 582	A0A075B771_HUMAN|ZNF582	protein	taxon:9606	20150523	InterPro		
UniProtKB	A0A075B772	ZNF582		GO:0003676	GO_REF:0000002	IEA	InterPro:IPR001909|InterPro:IPR013087	F	Zinc finger protein 582	A0A075B772_HUMAN|ZNF582	protein	taxon:9606	20150523	InterPro		
UniProtKB	A0A075B772	ZNF582		GO:0005622	GO_REF:0000002	IEA	InterPro:IPR001909	C	Zinc finger protein 582	A0A075B772_HUMAN|ZNF582	protein	taxon:9606	20150523	InterPro		
UniProtKB	A0A075B772	ZNF582		GO:0006355	GO_REF:0000002	IEA	InterPro:IPR001909	P	Zinc finger protein 582	A0A075B772_HUMAN|ZNF582	protein	taxon:9606	20150523	InterPro		
UniProtKB	A0A075B773	PEX12		GO:0005779	GO_REF:0000002	IEA	InterPro:IPR017375	C	Peroxisome assembly protein 12	A0A075B773_HUMAN|PEX12	protein	taxon:9606	20150523	InterPro		
UniProtKB	A0A075B773	PEX12		GO:0006625	GO_REF:0000002	IEA	InterPro:IPR017375	P	Peroxisome assembly protein 12	A0A075B773_HUMAN|PEX12	protein	taxon:9606	20150523	InterPro		
UniProtKB	A0A075B773	PEX12		GO:0008022	GO_REF:0000002	IEA	InterPro:IPR017375	F	Peroxisome assembly protein 12	A0A075B773_HUMAN|PEX12	protein	taxon:9606	20150523	InterPro		
UniProtKB	A0A075B773	PEX12		GO:0008270	GO_REF:0000002	IEA	InterPro:IPR017375	F	Peroxisome assembly protein 12	A0A075B773_HUMAN|PEX12	protein	taxon:9606	20150523	InterPro		
UniProtKB	A0A075B774	ABCA8		GO:0005215	GO_REF:0000002	IEA	InterPro:IPR026082|InterPro:IPR030372	F	ATP-binding cassette sub-family A member 8	A0A075B774_HUMAN|ABCA8	protein	taxon:9606	20150523	InterPro		
UniProtKB	A0A075B774	ABCA8		GO:0005524	GO_REF:0000038	IEA	UniProtKB-KW:KW-0067	F	ATP-binding cassette sub-family A member 8	A0A075B774_HUMAN|ABCA8	protein	taxon:9606	20150523	UniProt		
UniProtKB	A0A075B774	ABCA8		GO:0005743	GO_REF:0000033	IBA	PANTHER:PTN000442521	C	ATP-binding cassette sub-family A member 8	A0A075B774_HUMAN|ABCA8	protein	taxon:9606	20150213	GO_Central		
UniProtKB	A0A075B774	ABCA8		GO:0006869	GO_REF:0000033	IBA	PANTHER:PTN000442469	P	ATP-binding cassette sub-family A member 8	A0A075B774_HUMAN|ABCA8	protein	taxon:9606	20150213	GO_Central		
UniProtKB	A0A075B774	ABCA8		GO:0008152	GO_REF:0000002	IEA	InterPro:IPR003439|InterPro:IPR017871	P	ATP-binding cassette sub-family A member 8	A0A075B774_HUMAN|ABCA8	protein	taxon:9606	20150523	GOC		
UniProtKB	A0A075B774	ABCA8		GO:0016021	GO_REF:0000002	IEA	InterPro:IPR026082|InterPro:IPR030372	C	ATP-binding cassette sub-family A member 8	A0A075B774_HUMAN|ABCA8	protein	taxon:9606	20150523	InterPro		
UniProtKB	A0A075B774	ABCA8		GO:0016887	GO_REF:0000002	IEA	InterPro:IPR003439|InterPro:IPR017871	F	ATP-binding cassette sub-family A member 8	A0A075B774_HUMAN|ABCA8	protein	taxon:9606	20150523	InterPro		
UniProtKB	A0A075B774	ABCA8		GO:0043231	GO_REF:0000033	IBA	PANTHER:PTN000442469	C	ATP-binding cassette sub-family A member 8	A0A075B774_HUMAN|ABCA8	protein	taxon:9606	20150213	GO_Central		
UniProtKB	A0A075B774	ABCA8		GO:0055085	GO_REF:0000033	IBA	PANTHER:PTN000442469	P	ATP-binding cassette sub-family A member 8	A0A075B774_HUMAN|ABCA8	protein	taxon:9606	20150213	GO_Central		
UniProtKB	A0A075B778	ABCA5		GO:0006869	GO_REF:0000033	IBA	PANTHER:PTN000442469	P	ATP-binding cassette sub-family A member 5	A0A075B778_HUMAN|ABCA5	protein	taxon:9606	20150213	GO_Central		
UniProtKB	A0A075B778	ABCA5		GO:0016021	GO_REF:0000002	IEA	InterPro:IPR026082|InterPro:IPR030367	C	ATP-binding cassette sub-family A member 5	A0A075B778_HUMAN|ABCA5	protein	taxon:9606	20150523	InterPro		
UniProtKB	A0A075B778	ABCA5		GO:0042626	GO_REF:0000033	IBA	PANTHER:PTN000442469	F	ATP-binding cassette sub-family A member 5	A0A075B778_HUMAN|ABCA5	protein	taxon:9606	20150213	GO_Central		
UniProtKB	A0A075B778	ABCA5		GO:0043231	GO_REF:0000033	IBA	PANTHER:PTN000442469	C	ATP-binding cassette sub-family A member 5	A0A075B778_HUMAN|ABCA5	protein	taxon:9606	20150213	GO_Central		
UniProtKB	A0A075B778	ABCA5		GO:0055085	GO_REF:0000033	IBA	PANTHER:PTN000442469	P	ATP-binding cassette sub-family A member 5	A0A075B778_HUMAN|ABCA5	protein	taxon:9606	20150213	GO_Central		
UniProtKB	A0A075B780	TNPO2		GO:0005622	GO_REF:0000002	IEA	InterPro:IPR001494	C	Transportin-2	A0A075B780_HUMAN|TNPO2	protein	taxon:9606	20150523	GOC		
UniProtKB	A0A075B780	TNPO2		GO:0006886	GO_REF:0000002	IEA	InterPro:IPR001494	P	Transportin-2	A0A075B780_HUMAN|TNPO2	protein	taxon:9606	20150523	InterPro		
UniProtKB	A0A075B780	TNPO2		GO:0008536	GO_REF:0000002	IEA	InterPro:IPR001494	F	Transportin-2	A0A075B780_HUMAN|TNPO2	protein	taxon:9606	20150523	InterPro		
UniProtKB	A0A075B781	PNLIPRP2		GO:0004806	GO_REF:0000003	IEA	EC:3.1.1.3	F	Triacylglycerol lipase	A0A075B781_HUMAN|PNLIPRP2	protein	taxon:9606	20150523	UniProt		
UniProtKB	A0A075B781	PNLIPRP2		GO:0005576	GO_REF:0000040	IEA	UniProtKB-SubCell:SL-0243	C	Triacylglycerol lipase	A0A075B781_HUMAN|PNLIPRP2	protein	taxon:9606	20150523	UniProt		
UniProtKB	A0A075B781	PNLIPRP2		GO:0006968	GO_REF:0000019	IEA	Ensembl:ENSMUSP00000026081	P	Triacylglycerol lipase	A0A075B781_HUMAN|PNLIPRP2	protein	taxon:9606	20150516	Ensembl		
UniProtKB	A0A075B781	PNLIPRP2		GO:0007586	GO_REF:0000019	IEA	Ensembl:ENSMUSP00000026081	P	Triacylglycerol lipase	A0A075B781_HUMAN|PNLIPRP2	protein	taxon:9606	20150516	Ensembl		
UniProtKB	A0A075B781	PNLIPRP2		GO:0016042	GO_REF:0000038	IEA	UniProtKB-KW:KW-0442	P	Triacylglycerol lipase	A0A075B781_HUMAN|PNLIPRP2	protein	taxon:9606	20150523	UniProt		
UniProtKB	A0A075B784	USP36		GO:0004197	GO_REF:0000033	IBA	PANTHER:PTN000607276	F	Ubiquitin carboxyl-terminal hydrolase	A0A075B784_HUMAN|USP36	protein	taxon:9606	20140815	GO_Central		
UniProtKB	A0A075B784	USP36		GO:0036459	GO_REF:0000002	IEA	InterPro:IPR001394|InterPro:IPR018200	F	Ubiquitin carboxyl-terminal hydrolase	A0A075B784_HUMAN|USP36	protein	taxon:9606	20150523	InterPro		
UniProtKB	A0A075B784	USP36		GO:0043161	GO_REF:0000033	IBA	PANTHER:PTN000607276	P	Ubiquitin carboxyl-terminal hydrolase	A0A075B784_HUMAN|USP36	protein	taxon:9606	20140815	GO_Central		
UniProtKB	A0A075B784	USP36		GO:0061136	GO_REF:0000033	IBA	PANTHER:PTN000607276	P	Ubiquitin carboxyl-terminal hydrolase	A0A075B784_HUMAN|USP36	protein	taxon:9606	20140815	GO_Central		
UniProtKB	A0A075B788	PTPRC		GO:0004725	GO_REF:0000002	IEA	InterPro:IPR000242|InterPro:IPR016335	F	Receptor-type tyrosine-protein phosphatase C	A0A075B788_HUMAN|PTPRC	protein	taxon:9606	20150523	InterPro		
UniProtKB	A0A075B788	PTPRC		GO:0035335	GO_REF:0000002	IEA	InterPro:IPR000242|InterPro:IPR016335	P	Receptor-type tyrosine-protein phosphatase C	A0A075B788_HUMAN|PTPRC	protein	taxon:9606	20150523	GOC		
UniProtKB	A0A075B788	PTPRC		GO:0050852	GO_REF:0000002	IEA	InterPro:IPR016335	P	Receptor-type tyrosine-protein phosphatase C	A0A075B788_HUMAN|PTPRC	protein	taxon:9606	20150523	InterPro		
UniProtKB	A0A075B791	ZNF780A		GO:0003676	GO_REF:0000002	IEA	InterPro:IPR001909	F	Zinc finger protein 780A	A0A075B791_HUMAN|ZNF780A	protein	taxon:9606	20150523	InterPro		
UniProtKB	A0A075B791	ZNF780A		GO:0003700	GO_REF:0000033	IBA	PANTHER:PTN001225609	F	Zinc finger protein 780A	A0A075B791_HUMAN|ZNF780A	protein	taxon:9606	20140207	GO_Central		
UniProtKB	A0A075B791	ZNF780A		GO:0005622	GO_REF:0000002	IEA	InterPro:IPR001909	C	Zinc finger protein 780A	A0A075B791_HUMAN|ZNF780A	protein	taxon:9606	20150523	InterPro		
UniProtKB	A0A075B791	ZNF780A		GO:0006355	GO_REF:0000033	IBA	PANTHER:PTN001225609	P	Zinc finger protein 780A	A0A075B791_HUMAN|ZNF780A	protein	taxon:9606	20140207	GO_Central		
UniProtKB	A0A075B795	CYP2F1		GO:0005506	GO_REF:0000002	IEA	InterPro:IPR001128|InterPro:IPR002401	F	Cytochrome P450 2F1	A0A075B795_HUMAN|CYP2F1	protein	taxon:9606	20150523	InterPro		
UniProtKB	A0A075B795	CYP2F1		GO:0005737	GO_REF:0000033	IBA	PANTHER:PTN001548345	C	Cytochrome P450 2F1	A0A075B795_HUMAN|CYP2F1	protein	taxon:9606	20141114	GO_Central		
UniProtKB	A0A075B795	CYP2F1		GO:0006805	GO_REF:0000033	IBA	PANTHER:PTN001548345	P	Cytochrome P450 2F1	A0A075B795_HUMAN|CYP2F1	protein	taxon:9606	20141114	GO_Central		
UniProtKB	A0A075B795	CYP2F1		GO:0008392	GO_REF:0000033	IBA	PANTHER:PTN000670523	F	Cytochrome P450 2F1	A0A075B795_HUMAN|CYP2F1	protein	taxon:9606	20141114	GO_Central		
UniProtKB	A0A075B795	CYP2F1		GO:0008395	GO_REF:0000033	IBA	PANTHER:PTN001210741	F	Cytochrome P450 2F1	A0A075B795_HUMAN|CYP2F1	protein	taxon:9606	20141114	GO_Central		
UniProtKB	A0A075B795	CYP2F1		GO:0019373	GO_REF:0000033	IBA	PANTHER:PTN000670523	P	Cytochrome P450 2F1	A0A075B795_HUMAN|CYP2F1	protein	taxon:9606	20141114	GO_Central		
UniProtKB	A0A075B795	CYP2F1		GO:0020037	GO_REF:0000033	IBA	PANTHER:PTN001548345	F	Cytochrome P450 2F1	A0A075B795_HUMAN|CYP2F1	protein	taxon:9606	20141114	GO_Central		
UniProtKB	A0A075B795	CYP2F1		GO:0042738	GO_REF:0000033	IBA	PANTHER:PTN001548345	P	Cytochrome P450 2F1	A0A075B795_HUMAN|CYP2F1	protein	taxon:9606	20141114	GO_Central		
UniProtKB	A0A075B795	CYP2F1		GO:0055114	GO_REF:0000033	IBA	PANTHER:PTN001548345	P	Cytochrome P450 2F1	A0A075B795_HUMAN|CYP2F1	protein	taxon:9606	20141114	GO_Central		
UniProtKB	A0A075B796	ZNF780A		GO:0003676	GO_REF:0000002	IEA	InterPro:IPR001909	F	Zinc finger protein 780A	A0A075B796_HUMAN|ZNF780A	protein	taxon:9606	20150523	InterPro		
UniProtKB	A0A075B796	ZNF780A		GO:0003700	GO_REF:0000033	IBA	PANTHER:PTN001225609	F	Zinc finger protein 780A	A0A075B796_HUMAN|ZNF780A	protein	taxon:9606	20140207	GO_Central		
UniProtKB	A0A075B796	ZNF780A		GO:0005622	GO_REF:0000002	IEA	InterPro:IPR001909	C	Zinc finger protein 780A	A0A075B796_HUMAN|ZNF780A	protein	taxon:9606	20150523	InterPro		
UniProtKB	A0A075B796	ZNF780A		GO:0006355	GO_REF:0000033	IBA	PANTHER:PTN001225609	P	Zinc finger protein 780A	A0A075B796_HUMAN|ZNF780A	protein	taxon:9606	20140207	GO_Central		
UniProtKB	A0A075B797	NOSIP		GO:0050999	GO_REF:0000002	IEA	InterPro:IPR016818	P	Nitric oxide synthase-interacting protein	A0A075B797_HUMAN|NOSIP	protein	taxon:9606	20150523	InterPro		
UniProtKB	A0A075B7A0	RPL18		GO:0003735	GO_REF:0000002	IEA	InterPro:IPR000039|InterPro:IPR021132	F	60S ribosomal protein L18	A0A075B7A0_HUMAN|RPL18	protein	taxon:9606	20150523	InterPro		
UniProtKB	A0A075B7A0	RPL18		GO:0005840	GO_REF:0000038	IEA	UniProtKB-KW:KW-0689	C	60S ribosomal protein L18	A0A075B7A0_HUMAN|RPL18	protein	taxon:9606	20150523	UniProt		
UniProtKB	A0A075B7A0	RPL18		GO:0006412	GO_REF:0000002	IEA	InterPro:IPR000039|InterPro:IPR021132	P	60S ribosomal protein L18	A0A075B7A0_HUMAN|RPL18	protein	taxon:9606	20150523	InterPro		
UniProtKB	A0A075B7A1	SPHK2		GO:0016301	GO_REF:0000002	IEA	InterPro:IPR001206	F	Sphingosine kinase 2	A0A075B7A1_HUMAN|SPHK2	protein	taxon:9606	20150523	InterPro		
UniProtKB	A0A075B7A1	SPHK2		GO:0016310	GO_REF:0000002	IEA	InterPro:IPR001206	P	Sphingosine kinase 2	A0A075B7A1_HUMAN|SPHK2	protein	taxon:9606	20150523	GOC		
UniProtKB	A0A075B7A6	KLK2		GO:0004252	GO_REF:0000002	IEA	InterPro:IPR001254	F	Kallikrein-2	A0A075B7A6_HUMAN|KLK2	protein	taxon:9606	20150523	InterPro		
UniProtKB	A0A075B7A6	KLK2		GO:0006508	GO_REF:0000002	IEA	InterPro:IPR001254	P	Kallikrein-2	A0A075B7A6_HUMAN|KLK2	protein	taxon:9606	20150523	InterPro		
UniProtKB	A0A075B7A7	ZNF780B		GO:0003676	GO_REF:0000002	IEA	InterPro:IPR001909	F	Zinc finger protein 780B	A0A075B7A7_HUMAN|ZNF780B	protein	taxon:9606	20150523	InterPro		
UniProtKB	A0A075B7A7	ZNF780B		GO:0003700	GO_REF:0000033	IBA	PANTHER:PTN001225609	F	Zinc finger protein 780B	A0A075B7A7_HUMAN|ZNF780B	protein	taxon:9606	20140207	GO_Central		
UniProtKB	A0A075B7A7	ZNF780B		GO:0005622	GO_REF:0000002	IEA	InterPro:IPR001909	C	Zinc finger protein 780B	A0A075B7A7_HUMAN|ZNF780B	protein	taxon:9606	20150523	InterPro		
UniProtKB	A0A075B7A7	ZNF780B		GO:0006355	GO_REF:0000033	IBA	PANTHER:PTN001225609	P	Zinc finger protein 780B	A0A075B7A7_HUMAN|ZNF780B	protein	taxon:9606	20140207	GO_Central		
UniProtKB	A0A075B7B0	ZNF780A		GO:0003676	GO_REF:0000002	IEA	InterPro:IPR001909	F	Zinc finger protein 780A	A0A075B7B0_HUMAN|ZNF780A	protein	taxon:9606	20150523	InterPro		
UniProtKB	A0A075B7B0	ZNF780A		GO:0003700	GO_REF:0000033	IBA	PANTHER:PTN001225609	F	Zinc finger protein 780A	A0A075B7B0_HUMAN|ZNF780A	protein	taxon:9606	20140207	GO_Central		
UniProtKB	A0A075B7B0	ZNF780A		GO:0005622	GO_REF:0000002	IEA	InterPro:IPR001909	C	Zinc finger protein 780A	A0A075B7B0_HUMAN|ZNF780A	protein	taxon:9606	20150523	InterPro		
UniProtKB	A0A075B7B0	ZNF780A		GO:0006355	GO_REF:0000033	IBA	PANTHER:PTN001225609	P	Zinc finger protein 780A	A0A075B7B0_HUMAN|ZNF780A	protein	taxon:9606	20140207	GO_Central		
UniProtKB	A0A075B7B1	SYNM		GO:0005200	GO_REF:0000002	IEA	InterPro:IPR030634	F	Desmuslin, isoform CRA_a	A0A075B7B1_HUMAN|SYNM|DMN|hCG_28262	protein	taxon:9606	20150523	InterPro		
UniProtKB	A0A075B7B1	SYNM		GO:0005882	GO_REF:0000038	IEA	UniProtKB-KW:KW-0403	C	Desmuslin, isoform CRA_a	A0A075B7B1_HUMAN|SYNM|DMN|hCG_28262	protein	taxon:9606	20150523	UniProt		
UniProtKB	A0A075B7B1	SYNM		GO:0008307	GO_REF:0000002	IEA	InterPro:IPR030634	F	Desmuslin, isoform CRA_a	A0A075B7B1_HUMAN|SYNM|DMN|hCG_28262	protein	taxon:9606	20150523	InterPro		
UniProtKB	A0A075B7B1	SYNM		GO:0045104	GO_REF:0000002	IEA	InterPro:IPR030634	P	Desmuslin, isoform CRA_a	A0A075B7B1_HUMAN|SYNM|DMN|hCG_28262	protein	taxon:9606	20150523	InterPro		
UniProtKB	A0A075B7B3	NEK11		GO:0004674	GO_REF:0000002	IEA	InterPro:IPR016253	F	Serine/threonine-protein kinase Nek11	A0A075B7B3_HUMAN|NEK11	protein	taxon:9606	20150523	InterPro		
UniProtKB	A0A075B7B3	NEK11		GO:0005524	GO_REF:0000002	IEA	InterPro:IPR000719|InterPro:IPR002290	F	Serine/threonine-protein kinase Nek11	A0A075B7B3_HUMAN|NEK11	protein	taxon:9606	20150523	InterPro		
UniProtKB	A0A075B7B3	NEK11		GO:0006468	GO_REF:0000002	IEA	InterPro:IPR000719|InterPro:IPR002290|InterPro:IPR008271|InterPro:IPR016253	P	Serine/threonine-protein kinase Nek11	A0A075B7B3_HUMAN|NEK11	protein	taxon:9606	20150523	InterPro		
UniProtKB	A0A075B7B3	NEK11		GO:0009966	GO_REF:0000002	IEA	InterPro:IPR016253	P	Serine/threonine-protein kinase Nek11	A0A075B7B3_HUMAN|NEK11	protein	taxon:9606	20150523	InterPro		
UniProtKB	A0A075B7B4	IKBKE		GO:0004672	GO_REF:0000002	IEA	InterPro:IPR000719|InterPro:IPR002290	F	Inhibitor of nuclear factor kappa-B kinase subunit epsilon	A0A075B7B4_HUMAN|IKBKE	protein	taxon:9606	20150523	InterPro		
UniProtKB	A0A075B7B4	IKBKE		GO:0005524	GO_REF:0000038	IEA	UniProtKB-KW:KW-0067	F	Inhibitor of nuclear factor kappa-B kinase subunit epsilon	A0A075B7B4_HUMAN|IKBKE	protein	taxon:9606	20150523	UniProt		
UniProtKB	A0A075B7B4	IKBKE		GO:0006468	GO_REF:0000002	IEA	InterPro:IPR000719|InterPro:IPR002290	P	Inhibitor of nuclear factor kappa-B kinase subunit epsilon	A0A075B7B4_HUMAN|IKBKE	protein	taxon:9606	20150523	InterPro		
UniProtKB	A0A075B7B5	SRGAP2		GO:0007165	GO_REF:0000002	IEA	InterPro:IPR000198|InterPro:IPR008936	P	SLIT-ROBO Rho GTPase-activating protein 2	A0A075B7B5_HUMAN|SRGAP2	protein	taxon:9606	20150523	InterPro		
UniProtKB	A0A075B7B7	GAS2L2		GO:0007050	GO_REF:0000002	IEA	InterPro:IPR003108	P	GAS2-like protein 2	A0A075B7B7_HUMAN|GAS2L2	protein	taxon:9606	20150523	InterPro		
UniProtKB	A0A075B7C0	CAPNS1		GO:0005509	GO_REF:0000002	IEA	InterPro:IPR002048	F	Calpain small subunit 1	A0A075B7C0_HUMAN|CAPNS1	protein	taxon:9606	20150523	InterPro		
UniProtKB	A0A075B7C0	CAPNS1		GO:0005737	GO_REF:0000033	IBA	PANTHER:PTN000021568	C	Calpain small subunit 1	A0A075B7C0_HUMAN|CAPNS1	protein	taxon:9606	20140313	GO_Central		
UniProtKB	A0A075B7C0	CAPNS1		GO:0006508	GO_REF:0000033	IBA	PANTHER:PTN000021568	P	Calpain small subunit 1	A0A075B7C0_HUMAN|CAPNS1	protein	taxon:9606	20140313	GO_Central		
UniProtKB	A0A075B7C5	CCL5		GO:0005615	GO_REF:0000002	IEA	InterPro:IPR030595	C	C-C motif chemokine 5	A0A075B7C5_HUMAN|CCL5	protein	taxon:9606	20150523	InterPro		
UniProtKB	A0A075B7C5	CCL5		GO:0006954	GO_REF:0000002	IEA	InterPro:IPR030595	P	C-C motif chemokine 5	A0A075B7C5_HUMAN|CCL5	protein	taxon:9606	20150523	InterPro		
UniProtKB	A0A075B7C5	CCL5		GO:0006955	GO_REF:0000002	IEA	InterPro:IPR001811	P	C-C motif chemokine 5	A0A075B7C5_HUMAN|CCL5	protein	taxon:9606	20150523	InterPro		
UniProtKB	A0A075B7C5	CCL5		GO:0008009	GO_REF:0000002	IEA	InterPro:IPR001811|InterPro:IPR030595	F	C-C motif chemokine 5	A0A075B7C5_HUMAN|CCL5	protein	taxon:9606	20150523	InterPro		
UniProtKB	A0A075B7C5	CCL5		GO:0009615	GO_REF:0000002	IEA	InterPro:IPR030595	P	C-C motif chemokine 5	A0A075B7C5_HUMAN|CCL5	protein	taxon:9606	20150523	InterPro		
UniProtKB	A0A075B7C5	CCL5		GO:0031726	GO_REF:0000002	IEA	InterPro:IPR030595	F	C-C motif chemokine 5	A0A075B7C5_HUMAN|CCL5	protein	taxon:9606	20150523	InterPro		
UniProtKB	A0A075B7C5	CCL5		GO:0031729	GO_REF:0000002	IEA	InterPro:IPR030595	F	C-C motif chemokine 5	A0A075B7C5_HUMAN|CCL5	protein	taxon:9606	20150523	InterPro		
UniProtKB	A0A075B7C5	CCL5		GO:0031730	GO_REF:0000002	IEA	InterPro:IPR030595	F	C-C motif chemokine 5	A0A075B7C5_HUMAN|CCL5	protein	taxon:9606	20150523	InterPro		
UniProtKB	A0A075B7C5	CCL5		GO:0060326	GO_REF:0000002	IEA	InterPro:IPR001811|InterPro:IPR030595	P	C-C motif chemokine 5	A0A075B7C5_HUMAN|CCL5	protein	taxon:9606	20150523	GOC		
UniProtKB	A0A075B7C5	CCL5		GO:0070098	GO_REF:0000002	IEA	InterPro:IPR030595	P	C-C motif chemokine 5	A0A075B7C5_HUMAN|CCL5	protein	taxon:9606	20150523	InterPro		
UniProtKB	A0A075B7C7	IKBKE		GO:0004672	GO_REF:0000002	IEA	InterPro:IPR000719|InterPro:IPR002290	F	Inhibitor of nuclear factor kappa-B kinase subunit epsilon	A0A075B7C7_HUMAN|IKBKE	protein	taxon:9606	20150523	InterPro		
UniProtKB	A0A075B7C7	IKBKE		GO:0005524	GO_REF:0000038	IEA	UniProtKB-KW:KW-0067	F	Inhibitor of nuclear factor kappa-B kinase subunit epsilon	A0A075B7C7_HUMAN|IKBKE	protein	taxon:9606	20150523	UniProt		
UniProtKB	A0A075B7C7	IKBKE		GO:0006468	GO_REF:0000002	IEA	InterPro:IPR000719|InterPro:IPR002290	P	Inhibitor of nuclear factor kappa-B kinase subunit epsilon	A0A075B7C7_HUMAN|IKBKE	protein	taxon:9606	20150523	InterPro		
UniProtKB	A0A075B7D5	IKBKE		GO:0004672	GO_REF:0000002	IEA	InterPro:IPR000719	F	Inhibitor of nuclear factor kappa-B kinase subunit epsilon	A0A075B7D5_HUMAN|IKBKE	protein	taxon:9606	20150523	InterPro		
UniProtKB	A0A075B7D5	IKBKE		GO:0005524	GO_REF:0000038	IEA	UniProtKB-KW:KW-0067	F	Inhibitor of nuclear factor kappa-B kinase subunit epsilon	A0A075B7D5_HUMAN|IKBKE	protein	taxon:9606	20150523	UniProt		
UniProtKB	A0A075B7D5	IKBKE		GO:0006468	GO_REF:0000002	IEA	InterPro:IPR000719	P	Inhibitor of nuclear factor kappa-B kinase subunit epsilon	A0A075B7D5_HUMAN|IKBKE	protein	taxon:9606	20150523	InterPro		
UniProtKB	A0A075B7D9	TAF15		GO:0000166	GO_REF:0000002	IEA	InterPro:IPR012677	F	TATA-binding protein-associated factor 2N	A0A075B7D9_HUMAN|TAF15	protein	taxon:9606	20150523	InterPro		
UniProtKB	A0A075B7D9	TAF15		GO:0003676	GO_REF:0000002	IEA	InterPro:IPR000504	F	TATA-binding protein-associated factor 2N	A0A075B7D9_HUMAN|TAF15	protein	taxon:9606	20150523	InterPro		
UniProtKB	A0A075B7D9	TAF15		GO:0008270	GO_REF:0000002	IEA	InterPro:IPR001876	F	TATA-binding protein-associated factor 2N	A0A075B7D9_HUMAN|TAF15	protein	taxon:9606	20150523	InterPro		
UniProtKB	A0A075B7E6	SRGAP2		GO:0007165	GO_REF:0000002	IEA	InterPro:IPR000198|InterPro:IPR008936	P	SLIT-ROBO Rho GTPase-activating protein 2	A0A075B7E6_HUMAN|SRGAP2	protein	taxon:9606	20150523	InterPro		
UniProtKB	A0A075B7F4	TAF15		GO:0008270	GO_REF:0000002	IEA	InterPro:IPR001876	F	TATA-binding protein-associated factor 2N	A0A075B7F4_HUMAN|TAF15	protein	taxon:9606	20150523	InterPro		
UniProtKB	A0A075B7F5	AK9		GO:0005524	GO_REF:0000002	IEA	InterPro:IPR000850	F	Adenylate kinase 9	A0A075B7F5_HUMAN|AK9	protein	taxon:9606	20150523	InterPro		
UniProtKB	A0A075B7F5	AK9		GO:0006139	GO_REF:0000002	IEA	InterPro:IPR000850	P	Adenylate kinase 9	A0A075B7F5_HUMAN|AK9	protein	taxon:9606	20150523	InterPro		
UniProtKB	A0A075B7F5	AK9		GO:0016310	GO_REF:0000002	IEA	InterPro:IPR000850	P	Adenylate kinase 9	A0A075B7F5_HUMAN|AK9	protein	taxon:9606	20150523	GOC		
UniProtKB	A0A075B7F5	AK9		GO:0019205	GO_REF:0000002	IEA	InterPro:IPR000850	F	Adenylate kinase 9	A0A075B7F5_HUMAN|AK9	protein	taxon:9606	20150523	InterPro		
UniProtKB	A0A075B7G2	ZNF208		GO:0003676	GO_REF:0000002	IEA	InterPro:IPR001909|InterPro:IPR013087	F	Zinc finger protein 208	A0A075B7G2_HUMAN|ZNF208	protein	taxon:9606	20150523	InterPro		
UniProtKB	A0A075B7G2	ZNF208		GO:0005622	GO_REF:0000002	IEA	InterPro:IPR001909	C	Zinc finger protein 208	A0A075B7G2_HUMAN|ZNF208	protein	taxon:9606	20150523	InterPro		
UniProtKB	A0A075B7G2	ZNF208		GO:0006355	GO_REF:0000002	IEA	InterPro:IPR001909	P	Zinc finger protein 208	A0A075B7G2_HUMAN|ZNF208	protein	taxon:9606	20150523	InterPro		
UniProtKB	A0A075B7G2	ZNF208		GO:0046872	GO_REF:0000038	IEA	UniProtKB-KW:KW-0479	F	Zinc finger protein 208	A0A075B7G2_HUMAN|ZNF208	protein	taxon:9606	20150523	UniProt		
UniProtKB	A0A075B7G3	ZNF595		GO:0003676	GO_REF:0000002	IEA	InterPro:IPR013087	F	Zinc finger protein 595	A0A075B7G3_HUMAN|ZNF595	protein	taxon:9606	20150523	InterPro		
UniProtKB	A0A075B7G3	ZNF595		GO:0046872	GO_REF:0000002	IEA	InterPro:IPR007087	F	Zinc finger protein 595	A0A075B7G3_HUMAN|ZNF595	protein	taxon:9606	20150523	InterPro		
UniProtKB	A0A075B7G4	ZNF595		GO:0003676	GO_REF:0000002	IEA	InterPro:IPR001909|InterPro:IPR013087	F	Zinc finger protein 595	A0A075B7G4_HUMAN|ZNF595	protein	taxon:9606	20150523	InterPro		
UniProtKB	A0A075B7G4	ZNF595		GO:0005622	GO_REF:0000002	IEA	InterPro:IPR001909	C	Zinc finger protein 595	A0A075B7G4_HUMAN|ZNF595	protein	taxon:9606	20150523	InterPro		
UniProtKB	A0A075B7G4	ZNF595		GO:0006355	GO_REF:0000002	IEA	InterPro:IPR001909	P	Zinc finger protein 595	A0A075B7G4_HUMAN|ZNF595	protein	taxon:9606	20150523	InterPro		
UniProtKB	A0A075B7G4	ZNF595		GO:0046872	GO_REF:0000038	IEA	UniProtKB-KW:KW-0479	F	Zinc finger protein 595	A0A075B7G4_HUMAN|ZNF595	protein	taxon:9606	20150523	UniProt		
UniProtKB	A0A075B7G5	ZNF718		GO:0003676	GO_REF:0000002	IEA	InterPro:IPR001909|InterPro:IPR013087	F	Zinc finger protein 718	A0A075B7G5_HUMAN|ZNF718	protein	taxon:9606	20150523	InterPro		
UniProtKB	A0A075B7G5	ZNF718		GO:0005622	GO_REF:0000002	IEA	InterPro:IPR001909	C	Zinc finger protein 718	A0A075B7G5_HUMAN|ZNF718	protein	taxon:9606	20150523	InterPro		
UniProtKB	A0A075B7G5	ZNF718		GO:0006355	GO_REF:0000002	IEA	InterPro:IPR001909	P	Zinc finger protein 718	A0A075B7G5_HUMAN|ZNF718	protein	taxon:9606	20150523	InterPro		
UniProtKB	A0A075B7G5	ZNF718		GO:0046872	GO_REF:0000038	IEA	UniProtKB-KW:KW-0479	F	Zinc finger protein 718	A0A075B7G5_HUMAN|ZNF718	protein	taxon:9606	20150523	UniProt		
UniProtKB	A0A075B7G6	ZNF100		GO:0003676	GO_REF:0000002	IEA	InterPro:IPR001909|InterPro:IPR013087	F	Zinc finger protein 100	A0A075B7G6_HUMAN|ZNF100	protein	taxon:9606	20150523	InterPro		
UniProtKB	A0A075B7G6	ZNF100		GO:0005622	GO_REF:0000002	IEA	InterPro:IPR001909	C	Zinc finger protein 100	A0A075B7G6_HUMAN|ZNF100	protein	taxon:9606	20150523	InterPro		
UniProtKB	A0A075B7G6	ZNF100		GO:0006355	GO_REF:0000002	IEA	InterPro:IPR001909	P	Zinc finger protein 100	A0A075B7G6_HUMAN|ZNF100	protein	taxon:9606	20150523	InterPro		
UniProtKB	A0A075B7G6	ZNF100		GO:0046872	GO_REF:0000038	IEA	UniProtKB-KW:KW-0479	F	Zinc finger protein 100	A0A075B7G6_HUMAN|ZNF100	protein	taxon:9606	20150523	UniProt		
UniProtKB	A0A075B7G8	APBB1		GO:0008134	GO_REF:0000033	IBA	PANTHER:PTN001019240	F	Amyloid beta A4 precursor protein-binding family B member 1	A0A075B7G8_HUMAN|APBB1	protein	taxon:9606	20140903	GO_Central		
UniProtKB	A0A087WSV4	AGAP4		GO:0005096	GO_REF:0000002	IEA	InterPro:IPR001164	F	Arf-GAP with GTPase, ANK repeat and PH domain-containing protein 4	A0A087WSV4_HUMAN|AGAP4	protein	taxon:9606	20150523	InterPro		
UniProtKB	A0A087WSV4	AGAP4		GO:0043547	GO_REF:0000002	IEA	InterPro:IPR001164	P	Arf-GAP with GTPase, ANK repeat and PH domain-containing protein 4	A0A087WSV4_HUMAN|AGAP4	protein	taxon:9606	20150523	GOC		
UniProtKB	A0A087WSV7	ZNF404		GO:0003676	GO_REF:0000002	IEA	InterPro:IPR001909|InterPro:IPR013087	F	Zinc finger protein 404	A0A087WSV7_HUMAN|ZNF404	protein	taxon:9606	20150523	InterPro		
UniProtKB	A0A087WSV7	ZNF404		GO:0005622	GO_REF:0000002	IEA	InterPro:IPR001909	C	Zinc finger protein 404	A0A087WSV7_HUMAN|ZNF404	protein	taxon:9606	20150523	InterPro		
UniProtKB	A0A087WSV7	ZNF404		GO:0006355	GO_REF:0000002	IEA	InterPro:IPR001909	P	Zinc finger protein 404	A0A087WSV7_HUMAN|ZNF404	protein	taxon:9606	20150523	InterPro		
UniProtKB	A0A087WSV7	ZNF404		GO:0046872	GO_REF:0000038	IEA	UniProtKB-KW:KW-0479	F	Zinc finger protein 404	A0A087WSV7_HUMAN|ZNF404	protein	taxon:9606	20150523	UniProt		
UniProtKB	A0A087WSV8	NUCB2		GO:0005509	GO_REF:0000002	IEA	InterPro:IPR002048|InterPro:IPR028813	F	Nucleobindin 2, isoform CRA_b	A0A087WSV8_HUMAN|NUCB2|hCG_15642	protein	taxon:9606	20150523	InterPro		
UniProtKB	A0A087WSW0	HELT		GO:0003677	GO_REF:0000002	IEA	InterPro:IPR003650	F	Hairy and enhancer of split-related protein HELT	A0A087WSW0_HUMAN|HELT	protein	taxon:9606	20150523	InterPro		
UniProtKB	A0A087WSW0	HELT		GO:0005634	GO_REF:0000040	IEA	UniProtKB-SubCell:SL-0191	C	Hairy and enhancer of split-related protein HELT	A0A087WSW0_HUMAN|HELT	protein	taxon:9606	20150523	UniProt		
UniProtKB	A0A087WSW0	HELT		GO:0006351	GO_REF:0000038	IEA	UniProtKB-KW:KW-0804	P	Hairy and enhancer of split-related protein HELT	A0A087WSW0_HUMAN|HELT	protein	taxon:9606	20150523	UniProt		
UniProtKB	A0A087WSW0	HELT		GO:0006355	GO_REF:0000038	IEA	UniProtKB-KW:KW-0805	P	Hairy and enhancer of split-related protein HELT	A0A087WSW0_HUMAN|HELT	protein	taxon:9606	20150523	UniProt		
UniProtKB	A0A087WSW0	HELT		GO:0046983	GO_REF:0000002	IEA	InterPro:IPR011598	F	Hairy and enhancer of split-related protein HELT	A0A087WSW0_HUMAN|HELT	protein	taxon:9606	20150523	InterPro		
UniProtKB	A0A087WSW2	ZNF43		GO:0003676	GO_REF:0000002	IEA	InterPro:IPR001909|InterPro:IPR013087	F	Zinc finger protein 43	A0A087WSW2_HUMAN|ZNF43	protein	taxon:9606	20150523	InterPro		
UniProtKB	A0A087WSW2	ZNF43		GO:0003700	GO_REF:0000033	IBA	PANTHER:PTN001225609	F	Zinc finger protein 43	A0A087WSW2_HUMAN|ZNF43	protein	taxon:9606	20140207	GO_Central		
UniProtKB	A0A087WSW2	ZNF43		GO:0005622	GO_REF:0000002	IEA	InterPro:IPR001909	C	Zinc finger protein 43	A0A087WSW2_HUMAN|ZNF43	protein	taxon:9606	20150523	InterPro		
UniProtKB	A0A087WSW2	ZNF43		GO:0006355	GO_REF:0000033	IBA	PANTHER:PTN001225609	P	Zinc finger protein 43	A0A087WSW2_HUMAN|ZNF43	protein	taxon:9606	20140207	GO_Central		
UniProtKB	A0A087WSW2	ZNF43		GO:0046872	GO_REF:0000038	IEA	UniProtKB-KW:KW-0479	F	Zinc finger protein 43	A0A087WSW2_HUMAN|ZNF43	protein	taxon:9606	20150523	UniProt		
UniProtKB	A0A087WSW4	ZNF600		GO:0003676	GO_REF:0000002	IEA	InterPro:IPR001909|InterPro:IPR013087	F	Zinc finger protein 600	A0A087WSW4_HUMAN|ZNF600	protein	taxon:9606	20150523	InterPro		
UniProtKB	A0A087WSW4	ZNF600		GO:0003700	GO_REF:0000033	IBA	PANTHER:PTN001225609	F	Zinc finger protein 600	A0A087WSW4_HUMAN|ZNF600	protein	taxon:9606	20140207	GO_Central		
UniProtKB	A0A087WSW4	ZNF600		GO:0005622	GO_REF:0000002	IEA	InterPro:IPR001909	C	Zinc finger protein 600	A0A087WSW4_HUMAN|ZNF600	protein	taxon:9606	20150523	InterPro		
UniProtKB	A0A087WSW4	ZNF600		GO:0006355	GO_REF:0000033	IBA	PANTHER:PTN001225609	P	Zinc finger protein 600	A0A087WSW4_HUMAN|ZNF600	protein	taxon:9606	20140207	GO_Central		
UniProtKB	A0A087WSW4	ZNF600		GO:0046872	GO_REF:0000038	IEA	UniProtKB-KW:KW-0479	F	Zinc finger protein 600	A0A087WSW4_HUMAN|ZNF600	protein	taxon:9606	20150523	UniProt		
UniProtKB	A0A087WSW7	HELLS		GO:0003677	GO_REF:0000002	IEA	InterPro:IPR000330	F	Helicase, lymphoid-specific, isoform CRA_d	A0A087WSW7_HUMAN|HELLS|hCG_39170	protein	taxon:9606	20150523	InterPro		
UniProtKB	A0A087WSW7	HELLS		GO:0004386	GO_REF:0000038	IEA	UniProtKB-KW:KW-0347	F	Helicase, lymphoid-specific, isoform CRA_d	A0A087WSW7_HUMAN|HELLS|hCG_39170	protein	taxon:9606	20150523	UniProt		
UniProtKB	A0A087WSW7	HELLS		GO:0005524	GO_REF:0000002	IEA	InterPro:IPR000330	F	Helicase, lymphoid-specific, isoform CRA_d	A0A087WSW7_HUMAN|HELLS|hCG_39170	protein	taxon:9606	20150523	InterPro		
UniProtKB	A0A087WSW7	HELLS		GO:0008152	GO_REF:0000038	IEA	UniProtKB-KW:KW-0347	P	Helicase, lymphoid-specific, isoform CRA_d	A0A087WSW7_HUMAN|HELLS|hCG_39170	protein	taxon:9606	20150523	GOC		
UniProtKB	A0A087WSW8	PCDHA4		GO:0005509	GO_REF:0000002	IEA	InterPro:IPR002126|InterPro:IPR015919	F	Protocadherin alpha-4	A0A087WSW8_HUMAN|PCDHA4	protein	taxon:9606	20150523	InterPro		
UniProtKB	A0A087WSW8	PCDHA4		GO:0005886	GO_REF:0000038	IEA	UniProtKB-KW:KW-1003	C	Protocadherin alpha-4	A0A087WSW8_HUMAN|PCDHA4	protein	taxon:9606	20150523	UniProt		
UniProtKB	A0A087WSW8	PCDHA4		GO:0007156	GO_REF:0000002	IEA	InterPro:IPR002126	P	Protocadherin alpha-4	A0A087WSW8_HUMAN|PCDHA4	protein	taxon:9606	20150523	InterPro		
UniProtKB	A0A087WSW8	PCDHA4		GO:0016021	GO_REF:0000038	IEA	UniProtKB-KW:KW-0812	C	Protocadherin alpha-4	A0A087WSW8_HUMAN|PCDHA4	protein	taxon:9606	20150523	UniProt		
UniProtKB	A0A087WSW9	TXNRD1		GO:0004791	GO_REF:0000002	IEA	InterPro:IPR006338	F	Thioredoxin reductase 1, cytoplasmic	A0A087WSW9_HUMAN|TXNRD1	protein	taxon:9606	20150523	InterPro		
UniProtKB	A0A087WSW9	TXNRD1		GO:0005623	GO_REF:0000002	IEA	InterPro:IPR002109|InterPro:IPR004099	C	Thioredoxin reductase 1, cytoplasmic	A0A087WSW9_HUMAN|TXNRD1	protein	taxon:9606	20150523	GOC		
UniProtKB	A0A087WSW9	TXNRD1		GO:0009055	GO_REF:0000002	IEA	InterPro:IPR002109	F	Thioredoxin reductase 1, cytoplasmic	A0A087WSW9_HUMAN|TXNRD1	protein	taxon:9606	20150523	InterPro		
UniProtKB	A0A087WSW9	TXNRD1		GO:0015035	GO_REF:0000002	IEA	InterPro:IPR002109	F	Thioredoxin reductase 1, cytoplasmic	A0A087WSW9_HUMAN|TXNRD1	protein	taxon:9606	20150523	InterPro		
UniProtKB	A0A087WSW9	TXNRD1		GO:0045454	GO_REF:0000002	IEA	InterPro:IPR002109|InterPro:IPR004099	P	Thioredoxin reductase 1, cytoplasmic	A0A087WSW9_HUMAN|TXNRD1	protein	taxon:9606	20150523	InterPro		
UniProtKB	A0A087WSW9	TXNRD1		GO:0050660	GO_REF:0000002	IEA	InterPro:IPR001327|InterPro:IPR016156	F	Thioredoxin reductase 1, cytoplasmic	A0A087WSW9_HUMAN|TXNRD1	protein	taxon:9606	20150523	InterPro		
UniProtKB	A0A087WSW9	TXNRD1		GO:0055114	GO_REF:0000038	IEA	UniProtKB-KW:KW-0560	P	Thioredoxin reductase 1, cytoplasmic	A0A087WSW9_HUMAN|TXNRD1	protein	taxon:9606	20150523	UniProt		
UniProtKB	A0A087WSX5	ZNF628		GO:0003676	GO_REF:0000002	IEA	InterPro:IPR013087	F	Zinc finger protein 628	A0A087WSX5_HUMAN|ZNF628	protein	taxon:9606	20150523	InterPro		
UniProtKB	A0A087WSX5	ZNF628		GO:0046872	GO_REF:0000002	IEA	InterPro:IPR007087	F	Zinc finger protein 628	A0A087WSX5_HUMAN|ZNF628	protein	taxon:9606	20150523	InterPro		
UniProtKB	A0A087WSY1	MUSK		GO:0004714	GO_REF:0000003	IEA	EC:2.7.10.1	F	Receptor protein-tyrosine kinase	A0A087WSY1_HUMAN|MUSK	protein	taxon:9606	20150523	UniProt		
UniProtKB	A0A087WSY1	MUSK		GO:0005524	GO_REF:0000038	IEA	UniProtKB-KW:KW-0067	F	Receptor protein-tyrosine kinase	A0A087WSY1_HUMAN|MUSK	protein	taxon:9606	20150523	UniProt		
UniProtKB	A0A087WSY1	MUSK		GO:0016021	GO_REF:0000038	IEA	UniProtKB-KW:KW-0812	C	Receptor protein-tyrosine kinase	A0A087WSY1_HUMAN|MUSK	protein	taxon:9606	20150523	UniProt		
UniProtKB	A0A087WSY1	MUSK		GO:0018108	GO_REF:0000002	IEA	InterPro:IPR020635	P	Receptor protein-tyrosine kinase	A0A087WSY1_HUMAN|MUSK	protein	taxon:9606	20150523	GOC		
UniProtKB	A0A087WSY1	MUSK		GO:0018108	GO_REF:0000003	IEA	EC:2.7.10.1	P	Receptor protein-tyrosine kinase	A0A087WSY1_HUMAN|MUSK	protein	taxon:9606	20150523	GOC		
UniProtKB	A0A087WSY1	MUSK		GO:0018108	GO_REF:0000038	IEA	UniProtKB-KW:KW-0829	P	Receptor protein-tyrosine kinase	A0A087WSY1_HUMAN|MUSK	protein	taxon:9606	20150523	GOC		
UniProtKB	A0A087WSY5	CPB2		GO:0004181	GO_REF:0000002	IEA	InterPro:IPR000834	F	Carboxypeptidase B2	A0A087WSY5_HUMAN|CPB2	protein	taxon:9606	20150523	InterPro		
UniProtKB	A0A087WSY5	CPB2		GO:0006508	GO_REF:0000002	IEA	InterPro:IPR000834|InterPro:IPR003146	P	Carboxypeptidase B2	A0A087WSY5_HUMAN|CPB2	protein	taxon:9606	20150523	InterPro		
UniProtKB	A0A087WSY5	CPB2		GO:0008270	GO_REF:0000002	IEA	InterPro:IPR000834	F	Carboxypeptidase B2	A0A087WSY5_HUMAN|CPB2	protein	taxon:9606	20150523	InterPro		
UniProtKB	A0A087WSY9	TXNRD1		GO:0005623	GO_REF:0000002	IEA	InterPro:IPR002109|InterPro:IPR004099	C	Thioredoxin reductase 1, cytoplasmic	A0A087WSY9_HUMAN|TXNRD1	protein	taxon:9606	20150523	GOC		
UniProtKB	A0A087WSY9	TXNRD1		GO:0009055	GO_REF:0000002	IEA	InterPro:IPR002109	F	Thioredoxin reductase 1, cytoplasmic	A0A087WSY9_HUMAN|TXNRD1	protein	taxon:9606	20150523	InterPro		
UniProtKB	A0A087WSY9	TXNRD1		GO:0015035	GO_REF:0000002	IEA	InterPro:IPR002109	F	Thioredoxin reductase 1, cytoplasmic	A0A087WSY9_HUMAN|TXNRD1	protein	taxon:9606	20150523	InterPro		
UniProtKB	A0A087WSY9	TXNRD1		GO:0016668	GO_REF:0000002	IEA	InterPro:IPR012999	F	Thioredoxin reductase 1, cytoplasmic	A0A087WSY9_HUMAN|TXNRD1	protein	taxon:9606	20150523	InterPro		
UniProtKB	A0A087WSY9	TXNRD1		GO:0045454	GO_REF:0000002	IEA	InterPro:IPR002109|InterPro:IPR004099	P	Thioredoxin reductase 1, cytoplasmic	A0A087WSY9_HUMAN|TXNRD1	protein	taxon:9606	20150523	InterPro		
UniProtKB	A0A087WSY9	TXNRD1		GO:0050660	GO_REF:0000002	IEA	InterPro:IPR001327|InterPro:IPR016156	F	Thioredoxin reductase 1, cytoplasmic	A0A087WSY9_HUMAN|TXNRD1	protein	taxon:9606	20150523	InterPro		
UniProtKB	A0A087WSY9	TXNRD1		GO:0055114	GO_REF:0000038	IEA	UniProtKB-KW:KW-0560	P	Thioredoxin reductase 1, cytoplasmic	A0A087WSY9_HUMAN|TXNRD1	protein	taxon:9606	20150523	UniProt		
UniProtKB	A0A087WSZ2	ACTN3		GO:0005509	GO_REF:0000002	IEA	InterPro:IPR002048	F	Alpha-actinin-3	A0A087WSZ2_HUMAN|ACTN3	protein	taxon:9606	20150523	InterPro		
UniProtKB	A0A087WSZ2	ACTN3		GO:0006936	GO_REF:0000019	IEA	Ensembl:ENSMUSP00000006626	P	Alpha-actinin-3	A0A087WSZ2_HUMAN|ACTN3	protein	taxon:9606	20150516	Ensembl		
UniProtKB	A0A087WSZ2	ACTN3		GO:0030018	GO_REF:0000019	IEA	Ensembl:ENSMUSP00000006626	C	Alpha-actinin-3	A0A087WSZ2_HUMAN|ACTN3	protein	taxon:9606	20150516	Ensembl		
UniProtKB	A0A087WSZ2	ACTN3		GO:0051015	GO_REF:0000019	IEA	Ensembl:ENSMUSP00000006626	F	Alpha-actinin-3	A0A087WSZ2_HUMAN|ACTN3	protein	taxon:9606	20150516	Ensembl		
UniProtKB	A0A087WSZ3	HOXD4		GO:0003677	GO_REF:0000002	IEA	InterPro:IPR001827	F	Homeobox protein Hox-D4	A0A087WSZ3_HUMAN|HOXD4	protein	taxon:9606	20150523	InterPro		
UniProtKB	A0A087WSZ3	HOXD4		GO:0003700	GO_REF:0000002	IEA	InterPro:IPR001827	F	Homeobox protein Hox-D4	A0A087WSZ3_HUMAN|HOXD4	protein	taxon:9606	20150523	InterPro		
UniProtKB	A0A087WSZ3	HOXD4		GO:0006355	GO_REF:0000002	IEA	InterPro:IPR001827	P	Homeobox protein Hox-D4	A0A087WSZ3_HUMAN|HOXD4	protein	taxon:9606	20150523	InterPro		
UniProtKB	A0A087WSZ6	DHRS4L2		GO:0016491	GO_REF:0000002	IEA	InterPro:IPR002198|InterPro:IPR020904	F	Dehydrogenase/reductase SDR family member 4-like 2	A0A087WSZ6_HUMAN|DHRS4L2	protein	taxon:9606	20150523	InterPro		
UniProtKB	A0A087WSZ6	DHRS4L2		GO:0055114	GO_REF:0000002	IEA	InterPro:IPR002198|InterPro:IPR020904	P	Dehydrogenase/reductase SDR family member 4-like 2	A0A087WSZ6_HUMAN|DHRS4L2	protein	taxon:9606	20150523	GOC		
UniProtKB	A0A087WSZ7	PDE4D		GO:0004114	GO_REF:0000002	IEA	InterPro:IPR002073	F	cAMP-specific 3',5'-cyclic phosphodiesterase 4D	A0A087WSZ7_HUMAN|PDE4D	protein	taxon:9606	20150523	InterPro		
UniProtKB	A0A087WSZ7	PDE4D		GO:0007165	GO_REF:0000002	IEA	InterPro:IPR002073	P	cAMP-specific 3',5'-cyclic phosphodiesterase 4D	A0A087WSZ7_HUMAN|PDE4D	protein	taxon:9606	20150523	InterPro		
UniProtKB	A0A087WSZ7	PDE4D		GO:0008152	GO_REF:0000002	IEA	InterPro:IPR002073	P	cAMP-specific 3',5'-cyclic phosphodiesterase 4D	A0A087WSZ7_HUMAN|PDE4D	protein	taxon:9606	20150523	GOC		
UniProtKB	A0A087WSZ7	PDE4D		GO:0008152	GO_REF:0000002	IEA	InterPro:IPR023088|InterPro:IPR023174	P	cAMP-specific 3',5'-cyclic phosphodiesterase 4D	A0A087WSZ7_HUMAN|PDE4D	protein	taxon:9606	20150523	GOC		
UniProtKB	A0A087WT05	PCDHGA4		GO:0005509	GO_REF:0000002	IEA	InterPro:IPR002126|InterPro:IPR015919	F	Protocadherin gamma-A4	A0A087WT05_HUMAN|PCDHGA4	protein	taxon:9606	20150523	InterPro		
UniProtKB	A0A087WT05	PCDHGA4		GO:0005886	GO_REF:0000038	IEA	UniProtKB-KW:KW-1003	C	Protocadherin gamma-A4	A0A087WT05_HUMAN|PCDHGA4	protein	taxon:9606	20150523	UniProt		
UniProtKB	A0A087WT05	PCDHGA4		GO:0007156	GO_REF:0000002	IEA	InterPro:IPR002126	P	Protocadherin gamma-A4	A0A087WT05_HUMAN|PCDHGA4	protein	taxon:9606	20150523	InterPro		
UniProtKB	A0A087WT05	PCDHGA4		GO:0007283	GO_REF:0000019	IEA	Ensembl:ENSRNOP00000059914	P	Protocadherin gamma-A4	A0A087WT05_HUMAN|PCDHGA4	protein	taxon:9606	20150516	Ensembl		
UniProtKB	A0A087WT05	PCDHGA4		GO:0016021	GO_REF:0000038	IEA	UniProtKB-KW:KW-0812	C	Protocadherin gamma-A4	A0A087WT05_HUMAN|PCDHGA4	protein	taxon:9606	20150523	UniProt		
UniProtKB	A0A087WT08	ZNF221		GO:0003676	GO_REF:0000002	IEA	InterPro:IPR001909|InterPro:IPR013087	F	Zinc finger protein 221	A0A087WT08_HUMAN|ZNF221	protein	taxon:9606	20150523	InterPro		
UniProtKB	A0A087WT08	ZNF221		GO:0005622	GO_REF:0000002	IEA	InterPro:IPR001909	C	Zinc finger protein 221	A0A087WT08_HUMAN|ZNF221	protein	taxon:9606	20150523	InterPro		
UniProtKB	A0A087WT08	ZNF221		GO:0006355	GO_REF:0000002	IEA	InterPro:IPR001909	P	Zinc finger protein 221	A0A087WT08_HUMAN|ZNF221	protein	taxon:9606	20150523	InterPro		
UniProtKB	A0A087WT08	ZNF221		GO:0046872	GO_REF:0000038	IEA	UniProtKB-KW:KW-0479	F	Zinc finger protein 221	A0A087WT08_HUMAN|ZNF221	protein	taxon:9606	20150523	UniProt		
UniProtKB	A0A087WT10	APITD1-CORT		GO:0005179	GO_REF:0000002	IEA	InterPro:IPR018142	F	Protein APITD1-CORT	A0A087WT10_HUMAN|APITD1-CORT	protein	taxon:9606	20150523	InterPro		
UniProtKB	A0A087WT10	APITD1-CORT		GO:0005576	GO_REF:0000002	IEA	InterPro:IPR018142	C	Protein APITD1-CORT	A0A087WT10_HUMAN|APITD1-CORT	protein	taxon:9606	20150523	InterPro		
UniProtKB	A0A087WT10	APITD1-CORT		GO:0046982	GO_REF:0000002	IEA	InterPro:IPR009072	F	Protein APITD1-CORT	A0A087WT10_HUMAN|APITD1-CORT	protein	taxon:9606	20150523	InterPro		
UniProtKB	A0A087WT12	GPX4		GO:0004602	GO_REF:0000002	IEA	InterPro:IPR000889	F	Glutathione peroxidase	A0A087WT12_HUMAN|GPX4	protein	taxon:9606	20150523	InterPro		
UniProtKB	A0A087WT12	GPX4		GO:0006979	GO_REF:0000002	IEA	InterPro:IPR000889	P	Glutathione peroxidase	A0A087WT12_HUMAN|GPX4	protein	taxon:9606	20150523	InterPro		
UniProtKB	A0A087WT12	GPX4		GO:0055114	GO_REF:0000038	IEA	UniProtKB-KW:KW-0560	P	Glutathione peroxidase	A0A087WT12_HUMAN|GPX4	protein	taxon:9606	20150523	UniProt		
UniProtKB	A0A087WT16	TRPM2		GO:0005261	GO_REF:0000002	IEA	InterPro:IPR029594	F	Transient receptor potential cation channel subfamily M member 2	A0A087WT16_HUMAN|TRPM2	protein	taxon:9606	20150523	InterPro		
UniProtKB	A0A087WT16	TRPM2		GO:0006979	GO_REF:0000002	IEA	InterPro:IPR029594	P	Transient receptor potential cation channel subfamily M member 2	A0A087WT16_HUMAN|TRPM2	protein	taxon:9606	20150523	InterPro		
UniProtKB	A0A087WT16	TRPM2		GO:0008152	GO_REF:0000002	IEA	InterPro:IPR000086|InterPro:IPR015797	P	Transient receptor potential cation channel subfamily M member 2	A0A087WT16_HUMAN|TRPM2	protein	taxon:9606	20150523	GOC		
UniProtKB	A0A087WT16	TRPM2		GO:0008152	GO_REF:0000002	IEA	InterPro:IPR029594	P	Transient receptor potential cation channel subfamily M member 2	A0A087WT16_HUMAN|TRPM2	protein	taxon:9606	20150523	GOC		
UniProtKB	A0A087WT16	TRPM2		GO:0016021	GO_REF:0000002	IEA	InterPro:IPR029594	C	Transient receptor potential cation channel subfamily M member 2	A0A087WT16_HUMAN|TRPM2	protein	taxon:9606	20150523	InterPro		
UniProtKB	A0A087WT16	TRPM2		GO:0047631	GO_REF:0000002	IEA	InterPro:IPR029594	F	Transient receptor potential cation channel subfamily M member 2	A0A087WT16_HUMAN|TRPM2	protein	taxon:9606	20150523	InterPro		
UniProtKB	A0A087WT16	TRPM2		GO:0098655	GO_REF:0000002	IEA	InterPro:IPR029594	P	Transient receptor potential cation channel subfamily M member 2	A0A087WT16_HUMAN|TRPM2	protein	taxon:9606	20150523	GOC		
UniProtKB	A0A087WT17	PTEN		GO:0004725	GO_REF:0000002	IEA	InterPro:IPR016130	F	Phosphatidylinositol 3,4,5-trisphosphate 3-phosphatase and dual-specificity protein phosphatase PTEN	A0A087WT17_HUMAN|PTEN	protein	taxon:9606	20150523	InterPro		
UniProtKB	A0A087WT17	PTEN		GO:0008138	GO_REF:0000002	IEA	InterPro:IPR000340	F	Phosphatidylinositol 3,4,5-trisphosphate 3-phosphatase and dual-specificity protein phosphatase PTEN	A0A087WT17_HUMAN|PTEN	protein	taxon:9606	20150523	InterPro		
UniProtKB	A0A087WT17	PTEN		GO:0035335	GO_REF:0000002	IEA	InterPro:IPR016130	P	Phosphatidylinositol 3,4,5-trisphosphate 3-phosphatase and dual-specificity protein phosphatase PTEN	A0A087WT17_HUMAN|PTEN	protein	taxon:9606	20150523	GOC		
UniProtKB	A0A087WT19	KRTAP10-9		GO:0045095	GO_REF:0000002	IEA	InterPro:IPR002494	C	Keratin-associated protein 10-9	A0A087WT19_HUMAN|KRTAP10-9	protein	taxon:9606	20150523	InterPro		
UniProtKB	A0A087WT20	DCAF13		GO:0000462	GO_REF:0000033	IBA	PANTHER:PTN000523215	P	DDB1- and CUL4-associated factor 13	A0A087WT20_HUMAN|DCAF13	protein	taxon:9606	20140915	GO_Central		
UniProtKB	A0A087WT20	DCAF13		GO:0005730	GO_REF:0000033	IBA	PANTHER:PTN000523215	C	DDB1- and CUL4-associated factor 13	A0A087WT20_HUMAN|DCAF13	protein	taxon:9606	20140915	GO_Central		
UniProtKB	A0A087WT20	DCAF13		GO:0032040	GO_REF:0000033	IBA	PANTHER:PTN000523215	C	DDB1- and CUL4-associated factor 13	A0A087WT20_HUMAN|DCAF13	protein	taxon:9606	20140915	GO_Central		
UniProtKB	A0A087WT21	CECR2		GO:0021915	GO_REF:0000002	IEA	InterPro:IPR029614	P	Cat eye syndrome critical region protein 2	A0A087WT21_HUMAN|CECR2	protein	taxon:9606	20150523	InterPro		
UniProtKB	A0A087WT21	CECR2		GO:0043044	GO_REF:0000002	IEA	InterPro:IPR029614	P	Cat eye syndrome critical region protein 2	A0A087WT21_HUMAN|CECR2	protein	taxon:9606	20150523	InterPro		
UniProtKB	A0A087WT21	CECR2		GO:0090537	GO_REF:0000002	IEA	InterPro:IPR029614	C	Cat eye syndrome critical region protein 2	A0A087WT21_HUMAN|CECR2	protein	taxon:9606	20150523	InterPro		
UniProtKB	A0A087WT22	TP53		GO:0002039	GO_REF:0000033	IBA	PANTHER:PTN000154790	F	Cellular tumor antigen p53	A0A087WT22_HUMAN|TP53	protein	taxon:9606	20100701	GO_Central		
UniProtKB	A0A087WT22	TP53		GO:0003684	GO_REF:0000033	IBA	PANTHER:PTN000154790	F	Cellular tumor antigen p53	A0A087WT22_HUMAN|TP53	protein	taxon:9606	20100701	GO_Central		
UniProtKB	A0A087WT22	TP53		GO:0003690	GO_REF:0000033	IBA	PANTHER:PTN000154790	F	Cellular tumor antigen p53	A0A087WT22_HUMAN|TP53	protein	taxon:9606	20100701	GO_Central		
UniProtKB	A0A087WT22	TP53		GO:0003700	GO_REF:0000002	IEA	InterPro:IPR002117|InterPro:IPR008967|InterPro:IPR012346	F	Cellular tumor antigen p53	A0A087WT22_HUMAN|TP53	protein	taxon:9606	20150523	InterPro		
UniProtKB	A0A087WT22	TP53		GO:0005634	GO_REF:0000040	IEA	UniProtKB-SubCell:SL-0191	C	Cellular tumor antigen p53	A0A087WT22_HUMAN|TP53	protein	taxon:9606	20150523	UniProt		
UniProtKB	A0A087WT22	TP53		GO:0005657	GO_REF:0000033	IBA	PANTHER:PTN000154794	C	Cellular tumor antigen p53	A0A087WT22_HUMAN|TP53	protein	taxon:9606	20100701	GO_Central		
UniProtKB	A0A087WT22	TP53		GO:0005737	GO_REF:0000040	IEA	UniProtKB-SubCell:SL-0086	C	Cellular tumor antigen p53	A0A087WT22_HUMAN|TP53	protein	taxon:9606	20150523	UniProt		
UniProtKB	A0A087WT22	TP53		GO:0006351	GO_REF:0000038	IEA	UniProtKB-KW:KW-0804	P	Cellular tumor antigen p53	A0A087WT22_HUMAN|TP53	protein	taxon:9606	20150523	UniProt		
UniProtKB	A0A087WT22	TP53		GO:0006355	GO_REF:0000038	IEA	UniProtKB-KW:KW-0805	P	Cellular tumor antigen p53	A0A087WT22_HUMAN|TP53	protein	taxon:9606	20150523	UniProt		
UniProtKB	A0A087WT22	TP53		GO:0006915	GO_REF:0000038	IEA	UniProtKB-KW:KW-0053	P	Cellular tumor antigen p53	A0A087WT22_HUMAN|TP53	protein	taxon:9606	20150523	UniProt		
UniProtKB	A0A087WT22	TP53		GO:0007049	GO_REF:0000038	IEA	UniProtKB-KW:KW-0131	P	Cellular tumor antigen p53	A0A087WT22_HUMAN|TP53	protein	taxon:9606	20150523	UniProt		
UniProtKB	A0A087WT22	TP53		GO:0010165	GO_REF:0000033	IBA	PANTHER:PTN000154790	P	Cellular tumor antigen p53	A0A087WT22_HUMAN|TP53	protein	taxon:9606	20100706	GO_Central		
UniProtKB	A0A087WT22	TP53		GO:0031065	GO_REF:0000033	IBA	PANTHER:PTN000154794	P	Cellular tumor antigen p53	A0A087WT22_HUMAN|TP53	protein	taxon:9606	20100706	GO_Central		
UniProtKB	A0A087WT22	TP53		GO:0034644	GO_REF:0000033	IBA	PANTHER:PTN000154790	P	Cellular tumor antigen p53	A0A087WT22_HUMAN|TP53	protein	taxon:9606	20100706	GO_Central		
UniProtKB	A0A087WT22	TP53		GO:0043525	GO_REF:0000033	IBA	PANTHER:PTN000154794	P	Cellular tumor antigen p53	A0A087WT22_HUMAN|TP53	protein	taxon:9606	20100706	GO_Central		
UniProtKB	A0A087WT22	TP53		GO:0043565	GO_REF:0000033	IBA	PANTHER:PTN000154790	F	Cellular tumor antigen p53	A0A087WT22_HUMAN|TP53	protein	taxon:9606	20100701	GO_Central		
UniProtKB	A0A087WT22	TP53		GO:0044212	GO_REF:0000002	IEA	InterPro:IPR011615	F	Cellular tumor antigen p53	A0A087WT22_HUMAN|TP53	protein	taxon:9606	20150523	InterPro		
UniProtKB	A0A087WT22	TP53		GO:0046872	GO_REF:0000038	IEA	UniProtKB-KW:KW-0479	F	Cellular tumor antigen p53	A0A087WT22_HUMAN|TP53	protein	taxon:9606	20150523	UniProt		
UniProtKB	A0A087WT26	VAC14		GO:0043550	GO_REF:0000002	IEA	InterPro:IPR026825	P	Protein VAC14 homolog	A0A087WT26_HUMAN|VAC14	protein	taxon:9606	20150523	InterPro		
UniProtKB	A0A087WT26	VAC14		GO:0070772	GO_REF:0000002	IEA	InterPro:IPR026825	C	Protein VAC14 homolog	A0A087WT26_HUMAN|VAC14	protein	taxon:9606	20150523	InterPro		
UniProtKB	A0A087WT27	PGM3		GO:0004610	GO_REF:0000002	IEA	InterPro:IPR016657	F	Phosphoglucomutase 3, isoform CRA_b	A0A087WT27_HUMAN|PGM3|hCG_401113	protein	taxon:9606	20150523	InterPro		
UniProtKB	A0A087WT27	PGM3		GO:0005829	GO_REF:0000033	IBA	PANTHER:PTN000501326	C	Phosphoglucomutase 3, isoform CRA_b	A0A087WT27_HUMAN|PGM3|hCG_401113	protein	taxon:9606	20100415	GO_Central		
UniProtKB	A0A087WT27	PGM3		GO:0005975	GO_REF:0000002	IEA	InterPro:IPR005844|InterPro:IPR005845|InterPro:IPR016055	P	Phosphoglucomutase 3, isoform CRA_b	A0A087WT27_HUMAN|PGM3|hCG_401113	protein	taxon:9606	20150523	InterPro		
UniProtKB	A0A087WT27	PGM3		GO:0030097	GO_REF:0000033	IBA	PANTHER:PTN000501651	P	Phosphoglucomutase 3, isoform CRA_b	A0A087WT27_HUMAN|PGM3|hCG_401113	protein	taxon:9606	20100426	GO_Central		
UniProtKB	A0A087WT28	CD200R1L		GO:0016021	GO_REF:0000038	IEA	UniProtKB-KW:KW-0812	C	Cell surface glycoprotein CD200 receptor 2	A0A087WT28_HUMAN|CD200R1L	protein	taxon:9606	20150523	UniProt		
UniProtKB	A0A087WT34	MBD3		GO:0003677	GO_REF:0000002	IEA	InterPro:IPR001739	F	Methyl-CpG-binding domain protein 3	A0A087WT34_HUMAN|MBD3	protein	taxon:9606	20150523	InterPro		
UniProtKB	A0A087WT34	MBD3		GO:0005634	GO_REF:0000002	IEA	InterPro:IPR001739	C	Methyl-CpG-binding domain protein 3	A0A087WT34_HUMAN|MBD3	protein	taxon:9606	20150523	InterPro		
UniProtKB	A0A087WT35	PIP4K2B		GO:0016307	GO_REF:0000002	IEA	InterPro:IPR002498	F	Phosphatidylinositol 5-phosphate 4-kinase type-2 beta	A0A087WT35_HUMAN|PIP4K2B	protein	taxon:9606	20150523	InterPro		
UniProtKB	A0A087WT35	PIP4K2B		GO:0046854	GO_REF:0000002	IEA	InterPro:IPR002498	P	Phosphatidylinositol 5-phosphate 4-kinase type-2 beta	A0A087WT35_HUMAN|PIP4K2B	protein	taxon:9606	20150523	GOC		
UniProtKB	A0A087WT42	SLC2A8		GO:0005351	GO_REF:0000033	IBA	PANTHER:PTN000627328	F	Solute carrier family 2, facilitated glucose transporter member 8	A0A087WT42_HUMAN|SLC2A8|hCG_28276	protein	taxon:9606	20150313	GO_Central		
UniProtKB	A0A087WT42	SLC2A8		GO:0015992	GO_REF:0000033	IBA	PANTHER:PTN000627328	P	Solute carrier family 2, facilitated glucose transporter member 8	A0A087WT42_HUMAN|SLC2A8|hCG_28276	protein	taxon:9606	20150523	GOC		
UniProtKB	A0A087WT42	SLC2A8		GO:0016021	GO_REF:0000038	IEA	UniProtKB-KW:KW-0812	C	Solute carrier family 2, facilitated glucose transporter member 8	A0A087WT42_HUMAN|SLC2A8|hCG_28276	protein	taxon:9606	20150523	UniProt		
UniProtKB	A0A087WT42	SLC2A8		GO:0035428	GO_REF:0000033	IBA	PANTHER:PTN000756124	P	Solute carrier family 2, facilitated glucose transporter member 8	A0A087WT42_HUMAN|SLC2A8|hCG_28276	protein	taxon:9606	20150313	GO_Central		
UniProtKB	A0A087WT42	SLC2A8		GO:0046323	GO_REF:0000033	IBA	PANTHER:PTN000756124	P	Solute carrier family 2, facilitated glucose transporter member 8	A0A087WT42_HUMAN|SLC2A8|hCG_28276	protein	taxon:9606	20150313	GO_Central		
UniProtKB	A0A087WT44	HMOX2		GO:0004392	GO_REF:0000002	IEA	InterPro:IPR002051|InterPro:IPR016053|InterPro:IPR018207	F	Heme oxygenase 2	A0A087WT44_HUMAN|HMOX2	protein	taxon:9606	20150523	InterPro		
UniProtKB	A0A087WT44	HMOX2		GO:0006788	GO_REF:0000002	IEA	InterPro:IPR002051|InterPro:IPR016053	P	Heme oxygenase 2	A0A087WT44_HUMAN|HMOX2	protein	taxon:9606	20150523	InterPro		
UniProtKB	A0A087WT44	HMOX2		GO:0006979	GO_REF:0000019	IEA	Ensembl:ENSRNOP00000005031	P	Heme oxygenase 2	A0A087WT44_HUMAN|HMOX2	protein	taxon:9606	20150516	Ensembl		
UniProtKB	A0A087WT47	TNNI1		GO:0005861	GO_REF:0000002	IEA	InterPro:IPR001978	C	Troponin I, slow skeletal muscle	A0A087WT47_HUMAN|TNNI1	protein	taxon:9606	20150523	InterPro		
UniProtKB	A0A087WT48	DNAJA2		GO:0006457	GO_REF:0000002	IEA	InterPro:IPR008971	P	DnaJ homolog subfamily A member 2	A0A087WT48_HUMAN|DNAJA2	protein	taxon:9606	20150523	InterPro		
UniProtKB	A0A087WT48	DNAJA2		GO:0031072	GO_REF:0000002	IEA	InterPro:IPR001305	F	DnaJ homolog subfamily A member 2	A0A087WT48_HUMAN|DNAJA2	protein	taxon:9606	20150523	InterPro		
UniProtKB	A0A087WT48	DNAJA2		GO:0046872	GO_REF:0000038	IEA	UniProtKB-KW:KW-0479	F	DnaJ homolog subfamily A member 2	A0A087WT48_HUMAN|DNAJA2	protein	taxon:9606	20150523	UniProt		
UniProtKB	A0A087WT48	DNAJA2		GO:0051082	GO_REF:0000002	IEA	InterPro:IPR001305|InterPro:IPR008971	F	DnaJ homolog subfamily A member 2	A0A087WT48_HUMAN|DNAJA2	protein	taxon:9606	20150523	InterPro		
UniProtKB	A0A087WT49	GFOD2		GO:0016491	GO_REF:0000002	IEA	InterPro:IPR000683	F	Glucose-fructose oxidoreductase domain-containing protein 2	A0A087WT49_HUMAN|GFOD2	protein	taxon:9606	20150523	InterPro		
UniProtKB	A0A087WT49	GFOD2		GO:0055114	GO_REF:0000002	IEA	InterPro:IPR000683	P	Glucose-fructose oxidoreductase domain-containing protein 2	A0A087WT49_HUMAN|GFOD2	protein	taxon:9606	20150523	GOC		
UniProtKB	A0A087WT51	MRPL46		GO:0003735	GO_REF:0000033	IBA	PANTHER:PTN000319538	F	39S ribosomal protein L46, mitochondrial	A0A087WT51_HUMAN|MRPL46	protein	taxon:9606	20141204	GO_Central		
UniProtKB	A0A087WT51	MRPL46		GO:0005762	GO_REF:0000033	IBA	PANTHER:PTN000319538	C	39S ribosomal protein L46, mitochondrial	A0A087WT51_HUMAN|MRPL46	protein	taxon:9606	20141204	GO_Central		
UniProtKB	A0A087WT52	CHEK1		GO:0004672	GO_REF:0000002	IEA	InterPro:IPR000719|InterPro:IPR002290|InterPro:IPR008271	F	Serine/threonine-protein kinase Chk1	A0A087WT52_HUMAN|CHEK1	protein	taxon:9606	20150523	InterPro		
UniProtKB	A0A087WT52	CHEK1		GO:0005524	GO_REF:0000002	IEA	InterPro:IPR000719|InterPro:IPR002290	F	Serine/threonine-protein kinase Chk1	A0A087WT52_HUMAN|CHEK1	protein	taxon:9606	20150523	InterPro		
UniProtKB	A0A087WT52	CHEK1		GO:0006468	GO_REF:0000002	IEA	InterPro:IPR000719|InterPro:IPR002290|InterPro:IPR008271	P	Serine/threonine-protein kinase Chk1	A0A087WT52_HUMAN|CHEK1	protein	taxon:9606	20150523	InterPro		
UniProtKB	A0A087WT53	MAGI1		GO:0005923	GO_REF:0000002	IEA	InterPro:IPR030033	C	Membrane-associated guanylate kinase, WW and PDZ domain-containing protein 1	A0A087WT53_HUMAN|MAGI1	protein	taxon:9606	20150523	InterPro		
UniProtKB	A0A087WT53	MAGI1		GO:0032947	GO_REF:0000002	IEA	InterPro:IPR030033	F	Membrane-associated guanylate kinase, WW and PDZ domain-containing protein 1	A0A087WT53_HUMAN|MAGI1	protein	taxon:9606	20150523	InterPro		
UniProtKB	A0A087WT57	A0A087WT57		GO:0050852	GO_REF:0000002	IEA	InterPro:IPR026072	P	Uncharacterized protein	A0A087WT57_HUMAN	protein	taxon:9606	20150523	InterPro		
UniProtKB	A0A087WT57	A0A087WT57		GO:0050853	GO_REF:0000002	IEA	InterPro:IPR026072	P	Uncharacterized protein	A0A087WT57_HUMAN	protein	taxon:9606	20150523	InterPro		
UniProtKB	A0A087WT59	TTR		GO:0005576	GO_REF:0000040	IEA	UniProtKB-SubCell:SL-0243	C	Transthyretin	A0A087WT59_HUMAN|TTR	protein	taxon:9606	20150523	UniProt		
UniProtKB	A0A087WT59	TTR		GO:0042572	GO_REF:0000002	IEA	InterPro:IPR030178	P	Transthyretin	A0A087WT59_HUMAN|TTR	protein	taxon:9606	20150523	InterPro		
UniProtKB	A0A087WT59	TTR		GO:0070324	GO_REF:0000002	IEA	InterPro:IPR030178	F	Transthyretin	A0A087WT59_HUMAN|TTR	protein	taxon:9606	20150523	InterPro		
UniProtKB	A0A087WT59	TTR		GO:0070327	GO_REF:0000002	IEA	InterPro:IPR030178	P	Transthyretin	A0A087WT59_HUMAN|TTR	protein	taxon:9606	20150523	InterPro		
UniProtKB	A0A087WT64	MCL1		GO:0005622	GO_REF:0000033	IBA	PANTHER:PTN000135648	C	Induced myeloid leukemia cell differentiation protein Mcl-1	A0A087WT64_HUMAN|MCL1	protein	taxon:9606	20150523	GOC		
UniProtKB	A0A087WT64	MCL1		GO:0008630	GO_REF:0000033	IBA	PANTHER:PTN000135648	P	Induced myeloid leukemia cell differentiation protein Mcl-1	A0A087WT64_HUMAN|MCL1	protein	taxon:9606	20131126	GO_Central		
UniProtKB	A0A087WT64	MCL1		GO:0042803	GO_REF:0000033	IBA	PANTHER:PTN000135648	F	Induced myeloid leukemia cell differentiation protein Mcl-1	A0A087WT64_HUMAN|MCL1	protein	taxon:9606	20131122	GO_Central		
UniProtKB	A0A087WT64	MCL1		GO:2001243	GO_REF:0000033	IBA	PANTHER:PTN000135647	P	Induced myeloid leukemia cell differentiation protein Mcl-1	A0A087WT64_HUMAN|MCL1	protein	taxon:9606	20131126	GO_Central		
UniProtKB	A0A087WT65	TMC4		GO:0016021	GO_REF:0000038	IEA	UniProtKB-KW:KW-0812	C	Transmembrane channel-like protein	A0A087WT65_HUMAN|TMC4	protein	taxon:9606	20150523	UniProt		
UniProtKB	A0A087WT67	ZNF195		GO:0003676	GO_REF:0000002	IEA	InterPro:IPR001909|InterPro:IPR013087	F	Zinc finger protein 195	A0A087WT67_HUMAN|ZNF195	protein	taxon:9606	20150523	InterPro		
UniProtKB	A0A087WT67	ZNF195		GO:0005622	GO_REF:0000002	IEA	InterPro:IPR001909	C	Zinc finger protein 195	A0A087WT67_HUMAN|ZNF195	protein	taxon:9606	20150523	InterPro		
UniProtKB	A0A087WT67	ZNF195		GO:0006355	GO_REF:0000002	IEA	InterPro:IPR001909	P	Zinc finger protein 195	A0A087WT67_HUMAN|ZNF195	protein	taxon:9606	20150523	InterPro		
UniProtKB	A0A087WT67	ZNF195		GO:0046872	GO_REF:0000038	IEA	UniProtKB-KW:KW-0479	F	Zinc finger protein 195	A0A087WT67_HUMAN|ZNF195	protein	taxon:9606	20150523	UniProt		
UniProtKB	A0A087WT70	HAND2		GO:0046983	GO_REF:0000002	IEA	InterPro:IPR011598	F	Heart- and neural crest derivatives-expressed protein 2	A0A087WT70_HUMAN|HAND2	protein	taxon:9606	20150523	InterPro		
UniProtKB	A0A087WT71	MYO7A		GO:0003774	GO_REF:0000002	IEA	InterPro:IPR001609	F	Unconventional myosin-VIIa	A0A087WT71_HUMAN|MYO7A	protein	taxon:9606	20150523	InterPro		
UniProtKB	A0A087WT71	MYO7A		GO:0005524	GO_REF:0000038	IEA	UniProtKB-KW:KW-0067	F	Unconventional myosin-VIIa	A0A087WT71_HUMAN|MYO7A	protein	taxon:9606	20150523	UniProt		
UniProtKB	A0A087WT71	MYO7A		GO:0008152	GO_REF:0000002	IEA	InterPro:IPR001609	P	Unconventional myosin-VIIa	A0A087WT71_HUMAN|MYO7A	protein	taxon:9606	20150523	GOC		
UniProtKB	A0A087WT71	MYO7A		GO:0016459	GO_REF:0000038	IEA	UniProtKB-KW:KW-0518	C	Unconventional myosin-VIIa	A0A087WT71_HUMAN|MYO7A	protein	taxon:9606	20150523	UniProt		
UniProtKB	A0A087WT77	SPPL2B		GO:0004190	GO_REF:0000002	IEA	InterPro:IPR007369	F	Signal peptide peptidase-like 2B	A0A087WT77_HUMAN|SPPL2B	protein	taxon:9606	20150523	InterPro		
UniProtKB	A0A087WT77	SPPL2B		GO:0006508	GO_REF:0000002	IEA	InterPro:IPR007369	P	Signal peptide peptidase-like 2B	A0A087WT77_HUMAN|SPPL2B	protein	taxon:9606	20150523	GOC		
UniProtKB	A0A087WT77	SPPL2B		GO:0016021	GO_REF:0000002	IEA	InterPro:IPR007369	C	Signal peptide peptidase-like 2B	A0A087WT77_HUMAN|SPPL2B	protein	taxon:9606	20150523	InterPro		
UniProtKB	A0A087WT79	SLC7A8		GO:0003333	GO_REF:0000033	IBA	PANTHER:PTN000208210	P	Large neutral amino acids transporter small subunit 2	A0A087WT79_HUMAN|SLC7A8	protein	taxon:9606	20150304	GO_Central		
UniProtKB	A0A087WT79	SLC7A8		GO:0015179	GO_REF:0000033	IBA	PANTHER:PTN000208210	F	Large neutral amino acids transporter small subunit 2	A0A087WT79_HUMAN|SLC7A8	protein	taxon:9606	20150304	GO_Central		
UniProtKB	A0A087WT79	SLC7A8		GO:0015297	GO_REF:0000033	IBA	PANTHER:PTN000208210	F	Large neutral amino acids transporter small subunit 2	A0A087WT79_HUMAN|SLC7A8	protein	taxon:9606	20150304	GO_Central		
UniProtKB	A0A087WT79	SLC7A8		GO:0015804	GO_REF:0000033	IBA	PANTHER:PTN001369926	P	Large neutral amino acids transporter small subunit 2	A0A087WT79_HUMAN|SLC7A8	protein	taxon:9606	20150304	GO_Central		
UniProtKB	A0A087WT79	SLC7A8		GO:0015807	GO_REF:0000033	IBA	PANTHER:PTN000208210	P	Large neutral amino acids transporter small subunit 2	A0A087WT79_HUMAN|SLC7A8	protein	taxon:9606	20150523	GOC		
UniProtKB	A0A087WT79	SLC7A8		GO:0016021	GO_REF:0000038	IEA	UniProtKB-KW:KW-0812	C	Large neutral amino acids transporter small subunit 2	A0A087WT79_HUMAN|SLC7A8	protein	taxon:9606	20150523	UniProt		
UniProtKB	A0A087WT79	SLC7A8		GO:1902475	GO_REF:0000033	IBA	PANTHER:PTN000208210	P	Large neutral amino acids transporter small subunit 2	A0A087WT79_HUMAN|SLC7A8	protein	taxon:9606	20150523	GOC		
UniProtKB	A0A087WT80	PLCB1		GO:0004435	GO_REF:0000024	ISS	UniProtKB:P10894	F	Phosphoinositide phospholipase C	A0A087WT80_HUMAN|PLCB1	protein	taxon:9606	20141217	AgBase		
UniProtKB	A0A087WT80	PLCB1		GO:0004871	GO_REF:0000038	IEA	UniProtKB-KW:KW-0807	F	Phosphoinositide phospholipase C	A0A087WT80_HUMAN|PLCB1	protein	taxon:9606	20150523	UniProt		
UniProtKB	A0A087WT80	PLCB1		GO:0005509	GO_REF:0000002	IEA	InterPro:IPR014815|InterPro:IPR016280	F	Phosphoinositide phospholipase C	A0A087WT80_HUMAN|PLCB1	protein	taxon:9606	20150523	InterPro		
UniProtKB	A0A087WT80	PLCB1		GO:0005634	GO_REF:0000002	IEA	InterPro:IPR028400	C	Phosphoinositide phospholipase C	A0A087WT80_HUMAN|PLCB1	protein	taxon:9606	20150523	InterPro		
UniProtKB	A0A087WT80	PLCB1		GO:0005737	GO_REF:0000002	IEA	InterPro:IPR028400	C	Phosphoinositide phospholipase C	A0A087WT80_HUMAN|PLCB1	protein	taxon:9606	20150523	InterPro		
UniProtKB	A0A087WT80	PLCB1		GO:0007420	GO_REF:0000002	IEA	InterPro:IPR028400	P	Phosphoinositide phospholipase C	A0A087WT80_HUMAN|PLCB1	protein	taxon:9606	20150523	InterPro		
UniProtKB	A0A087WT80	PLCB1		GO:0016042	GO_REF:0000038	IEA	UniProtKB-KW:KW-0442	P	Phosphoinositide phospholipase C	A0A087WT80_HUMAN|PLCB1	protein	taxon:9606	20150523	UniProt		
UniProtKB	A0A087WT80	PLCB1		GO:0035556	GO_REF:0000002	IEA	InterPro:IPR001192|InterPro:IPR001711	P	Phosphoinositide phospholipase C	A0A087WT80_HUMAN|PLCB1	protein	taxon:9606	20150523	InterPro		
UniProtKB	A0A087WT80	PLCB1		GO:0051726	GO_REF:0000002	IEA	InterPro:IPR028400	P	Phosphoinositide phospholipase C	A0A087WT80_HUMAN|PLCB1	protein	taxon:9606	20150523	InterPro		
UniProtKB	A0A087WT82	GPC6		GO:0005578	GO_REF:0000002	IEA	InterPro:IPR001863	C	Glypican-6	A0A087WT82_HUMAN|GPC6	protein	taxon:9606	20150523	InterPro		
UniProtKB	A0A087WT82	GPC6		GO:0005886	GO_REF:0000040	IEA	UniProtKB-SubCell:SL-0039	C	Glypican-6	A0A087WT82_HUMAN|GPC6	protein	taxon:9606	20150523	UniProt		
UniProtKB	A0A087WT82	GPC6		GO:0031225	GO_REF:0000038	IEA	UniProtKB-KW:KW-0336	C	Glypican-6	A0A087WT82_HUMAN|GPC6	protein	taxon:9606	20150523	UniProt		
UniProtKB	A0A087WT82	GPC6		GO:0043395	GO_REF:0000002	IEA	InterPro:IPR001863	F	Glypican-6	A0A087WT82_HUMAN|GPC6	protein	taxon:9606	20150523	InterPro		
UniProtKB	A0A087WT87	SLC1A3		GO:0006835	GO_REF:0000002	IEA	InterPro:IPR001991	P	Amino acid transporter	A0A087WT87_HUMAN|SLC1A3	protein	taxon:9606	20150523	InterPro		
UniProtKB	A0A087WT87	SLC1A3		GO:0016021	GO_REF:0000038	IEA	UniProtKB-KW:KW-0812	C	Amino acid transporter	A0A087WT87_HUMAN|SLC1A3	protein	taxon:9606	20150523	UniProt		
UniProtKB	A0A087WT87	SLC1A3		GO:0017153	GO_REF:0000002	IEA	InterPro:IPR001991	F	Amino acid transporter	A0A087WT87_HUMAN|SLC1A3	protein	taxon:9606	20150523	InterPro		
UniProtKB	A0A087WT87	SLC1A3		GO:0055085	GO_REF:0000038	IEA	UniProtKB-KW:KW-0769	P	Amino acid transporter	A0A087WT87_HUMAN|SLC1A3	protein	taxon:9606	20150523	GOC		
UniProtKB	A0A087WT90	MRPL46		GO:0003735	GO_REF:0000033	IBA	PANTHER:PTN000319538	F	39S ribosomal protein L46, mitochondrial	A0A087WT90_HUMAN|MRPL46	protein	taxon:9606	20141204	GO_Central		
UniProtKB	A0A087WT90	MRPL46		GO:0005762	GO_REF:0000033	IBA	PANTHER:PTN000319538	C	39S ribosomal protein L46, mitochondrial	A0A087WT90_HUMAN|MRPL46	protein	taxon:9606	20141204	GO_Central		
UniProtKB	A0A087WT95	ACOT2		GO:0006637	GO_REF:0000002	IEA	InterPro:IPR016662	P	Acyl-coenzyme A thioesterase 2, mitochondrial	A0A087WT95_HUMAN|ACOT2	protein	taxon:9606	20150523	InterPro		
UniProtKB	A0A087WT95	ACOT2		GO:0016790	GO_REF:0000002	IEA	InterPro:IPR016662	F	Acyl-coenzyme A thioesterase 2, mitochondrial	A0A087WT95_HUMAN|ACOT2	protein	taxon:9606	20150523	InterPro		
UniProtKB	A0A087WT99	C11orf54		GO:0005634	GO_REF:0000002	IEA	InterPro:IPR015021	C	Ester hydrolase C11orf54	A0A087WT99_HUMAN|C11orf54	protein	taxon:9606	20150523	InterPro		
UniProtKB	A0A087WTA0	USP17L11		GO:0004197	GO_REF:0000033	IBA	PANTHER:PTN000607276	F	Ubiquitin carboxyl-terminal hydrolase	A0A087WTA0_HUMAN|USP17L11	protein	taxon:9606	20140815	GO_Central		
UniProtKB	A0A087WTA0	USP17L11		GO:0004843	GO_REF:0000033	IBA	PANTHER:PTN000607276	F	Ubiquitin carboxyl-terminal hydrolase	A0A087WTA0_HUMAN|USP17L11	protein	taxon:9606	20140815	GO_Central		
UniProtKB	A0A087WTA0	USP17L11		GO:0005634	GO_REF:0000033	IBA	PANTHER:PTN000608931	C	Ubiquitin carboxyl-terminal hydrolase	A0A087WTA0_HUMAN|USP17L11	protein	taxon:9606	20140815	GO_Central		
UniProtKB	A0A087WTA0	USP17L11		GO:0016579	GO_REF:0000033	IBA	PANTHER:PTN000607276	P	Ubiquitin carboxyl-terminal hydrolase	A0A087WTA0_HUMAN|USP17L11	protein	taxon:9606	20140815	GO_Central		
UniProtKB	A0A087WTA0	USP17L11		GO:0043161	GO_REF:0000033	IBA	PANTHER:PTN000607276	P	Ubiquitin carboxyl-terminal hydrolase	A0A087WTA0_HUMAN|USP17L11	protein	taxon:9606	20140815	GO_Central		
UniProtKB	A0A087WTA0	USP17L11		GO:0061136	GO_REF:0000033	IBA	PANTHER:PTN000607276	P	Ubiquitin carboxyl-terminal hydrolase	A0A087WTA0_HUMAN|USP17L11	protein	taxon:9606	20140815	GO_Central		
UniProtKB	A0A087WTA5	EIF2B4		GO:0045947	GO_REF:0000033	IBA	PANTHER:PTN000027922	P	Translation initiation factor eIF-2B subunit delta	A0A087WTA5_HUMAN|EIF2B4	protein	taxon:9606	20110128	GO_Central		
UniProtKB	A0A087WTA5	EIF2B4	NOT	GO:0019509	GO_REF:0000033	IBA	PANTHER:PTN000027920	P	Translation initiation factor eIF-2B subunit delta	A0A087WTA5_HUMAN|EIF2B4	protein	taxon:9606	20120413	GO_Central		
UniProtKB	A0A087WTA5	EIF2B4	NOT	GO:0046523	GO_REF:0000033	IBA	PANTHER:PTN000027920	F	Translation initiation factor eIF-2B subunit delta	A0A087WTA5_HUMAN|EIF2B4	protein	taxon:9606	20120413	GO_Central		
UniProtKB	A0A087WTA8	COL1A2		GO:0005201	GO_REF:0000002	IEA	InterPro:IPR000885	F	Collagen alpha-2(I) chain	A0A087WTA8_HUMAN|COL1A2	protein	taxon:9606	20150523	InterPro		
UniProtKB	A0A087WTA8	COL1A2		GO:0005581	GO_REF:0000002	IEA	InterPro:IPR000885	C	Collagen alpha-2(I) chain	A0A087WTA8_HUMAN|COL1A2	protein	taxon:9606	20150523	InterPro		
UniProtKB	A0A087WTB0	RAD54L		GO:0003677	GO_REF:0000002	IEA	InterPro:IPR000330	F	DNA repair and recombination protein RAD54-like	A0A087WTB0_HUMAN|RAD54L	protein	taxon:9606	20150523	InterPro		
UniProtKB	A0A087WTB0	RAD54L		GO:0005524	GO_REF:0000002	IEA	InterPro:IPR000330	F	DNA repair and recombination protein RAD54-like	A0A087WTB0_HUMAN|RAD54L	protein	taxon:9606	20150523	InterPro		
UniProtKB	A0A087WTB1	ZNF772		GO:0003676	GO_REF:0000002	IEA	InterPro:IPR001909|InterPro:IPR013087	F	Zinc finger protein 772	A0A087WTB1_HUMAN|ZNF772	protein	taxon:9606	20150523	InterPro		
UniProtKB	A0A087WTB1	ZNF772		GO:0005622	GO_REF:0000002	IEA	InterPro:IPR001909	C	Zinc finger protein 772	A0A087WTB1_HUMAN|ZNF772	protein	taxon:9606	20150523	InterPro		
UniProtKB	A0A087WTB1	ZNF772		GO:0006355	GO_REF:0000002	IEA	InterPro:IPR001909	P	Zinc finger protein 772	A0A087WTB1_HUMAN|ZNF772	protein	taxon:9606	20150523	InterPro		
UniProtKB	A0A087WTB1	ZNF772		GO:0046872	GO_REF:0000038	IEA	UniProtKB-KW:KW-0479	F	Zinc finger protein 772	A0A087WTB1_HUMAN|ZNF772	protein	taxon:9606	20150523	UniProt		
UniProtKB	A0A087WTB3	KRTAP9-8		GO:0045095	GO_REF:0000002	IEA	InterPro:IPR002494	C	Keratin-associated protein 9-8	A0A087WTB3_HUMAN|KRTAP9-8	protein	taxon:9606	20150523	InterPro		
UniProtKB	A0A087WTB5	IL6R		GO:0004896	GO_REF:0000002	IEA	InterPro:IPR003530	F	Interleukin-6 receptor subunit alpha	A0A087WTB5_HUMAN|IL6R	protein	taxon:9606	20150523	InterPro		
UniProtKB	A0A087WTB5	IL6R		GO:0016020	GO_REF:0000002	IEA	InterPro:IPR003530	C	Interleukin-6 receptor subunit alpha	A0A087WTB5_HUMAN|IL6R	protein	taxon:9606	20150523	InterPro		
UniProtKB	A0A087WTB5	IL6R		GO:0019221	GO_REF:0000002	IEA	InterPro:IPR003530	P	Interleukin-6 receptor subunit alpha	A0A087WTB5_HUMAN|IL6R	protein	taxon:9606	20150523	GOC		
UniProtKB	A0A087WTB6	GNAO1		GO:0003924	GO_REF:0000002	IEA	InterPro:IPR001019	F	Guanine nucleotide-binding protein G(o) subunit alpha	A0A087WTB6_HUMAN|GNAO1	protein	taxon:9606	20150523	InterPro		
UniProtKB	A0A087WTB6	GNAO1		GO:0004871	GO_REF:0000033	IBA	PANTHER:PTN000026392	F	Guanine nucleotide-binding protein G(o) subunit alpha	A0A087WTB6_HUMAN|GNAO1	protein	taxon:9606	20110125	GO_Central		
UniProtKB	A0A087WTB6	GNAO1		GO:0005834	GO_REF:0000033	IBA	PANTHER:PTN000026392	C	Guanine nucleotide-binding protein G(o) subunit alpha	A0A087WTB6_HUMAN|GNAO1	protein	taxon:9606	20110125	GO_Central		
UniProtKB	A0A087WTB6	GNAO1		GO:0007188	GO_REF:0000033	IBA	PANTHER:PTN000026392	P	Guanine nucleotide-binding protein G(o) subunit alpha	A0A087WTB6_HUMAN|GNAO1	protein	taxon:9606	20110125	GO_Central		
UniProtKB	A0A087WTB6	GNAO1		GO:0007212	GO_REF:0000033	IBA	PANTHER:PTN000026867	P	Guanine nucleotide-binding protein G(o) subunit alpha	A0A087WTB6_HUMAN|GNAO1	protein	taxon:9606	20110125	GO_Central		
UniProtKB	A0A087WTB6	GNAO1		GO:0008152	GO_REF:0000002	IEA	InterPro:IPR001019	P	Guanine nucleotide-binding protein G(o) subunit alpha	A0A087WTB6_HUMAN|GNAO1	protein	taxon:9606	20150523	GOC		
UniProtKB	A0A087WTB6	GNAO1		GO:0019001	GO_REF:0000002	IEA	InterPro:IPR001019	F	Guanine nucleotide-binding protein G(o) subunit alpha	A0A087WTB6_HUMAN|GNAO1	protein	taxon:9606	20150523	InterPro		
UniProtKB	A0A087WTB6	GNAO1		GO:0031683	GO_REF:0000033	IBA	PANTHER:PTN000026392	F	Guanine nucleotide-binding protein G(o) subunit alpha	A0A087WTB6_HUMAN|GNAO1	protein	taxon:9606	20110125	GO_Central		
UniProtKB	A0A087WTB6	GNAO1		GO:0031821	GO_REF:0000033	IBA	PANTHER:PTN000026844	F	Guanine nucleotide-binding protein G(o) subunit alpha	A0A087WTB6_HUMAN|GNAO1	protein	taxon:9606	20110125	GO_Central		
UniProtKB	A0A087WTB6	GNAO1		GO:0031852	GO_REF:0000033	IBA	PANTHER:PTN000026867	F	Guanine nucleotide-binding protein G(o) subunit alpha	A0A087WTB6_HUMAN|GNAO1	protein	taxon:9606	20140530	GO_Central		
UniProtKB	A0A087WTB6	GNAO1		GO:0051430	GO_REF:0000033	IBA	PANTHER:PTN000026867	F	Guanine nucleotide-binding protein G(o) subunit alpha	A0A087WTB6_HUMAN|GNAO1	protein	taxon:9606	20140530	GO_Central		
UniProtKB	A0A087WTB8	UCHL3		GO:0004843	GO_REF:0000033	IBA	PANTHER:PTN000063280	F	Ubiquitin carboxyl-terminal hydrolase	A0A087WTB8_HUMAN|UCHL3|hCG_29571	protein	taxon:9606	20150320	GO_Central		
UniProtKB	A0A087WTB8	UCHL3		GO:0005622	GO_REF:0000002	IEA	InterPro:IPR001578	C	Ubiquitin carboxyl-terminal hydrolase	A0A087WTB8_HUMAN|UCHL3|hCG_29571	protein	taxon:9606	20150523	InterPro		
UniProtKB	A0A087WTB8	UCHL3		GO:0006511	GO_REF:0000002	IEA	InterPro:IPR001578	P	Ubiquitin carboxyl-terminal hydrolase	A0A087WTB8_HUMAN|UCHL3|hCG_29571	protein	taxon:9606	20150523	InterPro		
UniProtKB	A0A087WTB8	UCHL3		GO:0016579	GO_REF:0000033	IBA	PANTHER:PTN000063280	P	Ubiquitin carboxyl-terminal hydrolase	A0A087WTB8_HUMAN|UCHL3|hCG_29571	protein	taxon:9606	20150320	GO_Central		
UniProtKB	A0A087WTC1	USP17L18		GO:0004197	GO_REF:0000033	IBA	PANTHER:PTN000607276	F	Ubiquitin carboxyl-terminal hydrolase	A0A087WTC1_HUMAN|USP17L18	protein	taxon:9606	20140815	GO_Central		
UniProtKB	A0A087WTC1	USP17L18		GO:0004843	GO_REF:0000033	IBA	PANTHER:PTN000607276	F	Ubiquitin carboxyl-terminal hydrolase	A0A087WTC1_HUMAN|USP17L18	protein	taxon:9606	20140815	GO_Central		
UniProtKB	A0A087WTC1	USP17L18		GO:0005634	GO_REF:0000033	IBA	PANTHER:PTN000608931	C	Ubiquitin carboxyl-terminal hydrolase	A0A087WTC1_HUMAN|USP17L18	protein	taxon:9606	20140815	GO_Central		
UniProtKB	A0A087WTC1	USP17L18		GO:0016579	GO_REF:0000033	IBA	PANTHER:PTN000607276	P	Ubiquitin carboxyl-terminal hydrolase	A0A087WTC1_HUMAN|USP17L18	protein	taxon:9606	20140815	GO_Central		
UniProtKB	A0A087WTC1	USP17L18		GO:0043161	GO_REF:0000033	IBA	PANTHER:PTN000607276	P	Ubiquitin carboxyl-terminal hydrolase	A0A087WTC1_HUMAN|USP17L18	protein	taxon:9606	20140815	GO_Central		
UniProtKB	A0A087WTC1	USP17L18		GO:0061136	GO_REF:0000033	IBA	PANTHER:PTN000607276	P	Ubiquitin carboxyl-terminal hydrolase	A0A087WTC1_HUMAN|USP17L18	protein	taxon:9606	20140815	GO_Central		
UniProtKB	A0A087WTC5	CSTL1		GO:0004869	GO_REF:0000038	IEA	UniProtKB-KW:KW-0789	F	Cystatin-like 1	A0A087WTC5_HUMAN|CSTL1	protein	taxon:9606	20150523	UniProt		
UniProtKB	A0A087WTC5	CSTL1		GO:0010951	GO_REF:0000002	IEA	InterPro:IPR000010|InterPro:IPR027214	P	Cystatin-like 1	A0A087WTC5_HUMAN|CSTL1	protein	taxon:9606	20150523	GOC		
UniProtKB	A0A087WTC5	CSTL1		GO:0010951	GO_REF:0000038	IEA	UniProtKB-KW:KW-0789	P	Cystatin-like 1	A0A087WTC5_HUMAN|CSTL1	protein	taxon:9606	20150523	GOC		
UniProtKB	A0A087WTC9	ZC3H14		GO:0008143	GO_REF:0000033	IBA	PANTHER:PTN000380709	F	Zinc finger CCCH domain-containing protein 14	A0A087WTC9_HUMAN|ZC3H14	protein	taxon:9606	20150121	GO_Central		
UniProtKB	A0A087WTC9	ZC3H14		GO:0043488	GO_REF:0000033	IBA	PANTHER:PTN000380709	P	Zinc finger CCCH domain-containing protein 14	A0A087WTC9_HUMAN|ZC3H14	protein	taxon:9606	20150121	GO_Central		
UniProtKB	A0A087WTC9	ZC3H14		GO:1900364	GO_REF:0000033	IBA	PANTHER:PTN000380709	P	Zinc finger CCCH domain-containing protein 14	A0A087WTC9_HUMAN|ZC3H14	protein	taxon:9606	20150121	GO_Central		
UniProtKB	A0A087WTD2	CYP39A1		GO:0004497	GO_REF:0000002	IEA	InterPro:IPR002403	F	24-hydroxycholesterol 7-alpha-hydroxylase	A0A087WTD2_HUMAN|CYP39A1	protein	taxon:9606	20150523	InterPro		
UniProtKB	A0A087WTD2	CYP39A1		GO:0005506	GO_REF:0000002	IEA	InterPro:IPR001128|InterPro:IPR002403	F	24-hydroxycholesterol 7-alpha-hydroxylase	A0A087WTD2_HUMAN|CYP39A1	protein	taxon:9606	20150523	InterPro		
UniProtKB	A0A087WTD2	CYP39A1		GO:0016705	GO_REF:0000002	IEA	InterPro:IPR001128|InterPro:IPR002403	F	24-hydroxycholesterol 7-alpha-hydroxylase	A0A087WTD2_HUMAN|CYP39A1	protein	taxon:9606	20150523	InterPro		
UniProtKB	A0A087WTD2	CYP39A1		GO:0020037	GO_REF:0000002	IEA	InterPro:IPR001128|InterPro:IPR002403	F	24-hydroxycholesterol 7-alpha-hydroxylase	A0A087WTD2_HUMAN|CYP39A1	protein	taxon:9606	20150523	InterPro		
UniProtKB	A0A087WTD2	CYP39A1		GO:0055114	GO_REF:0000002	IEA	InterPro:IPR001128|InterPro:IPR002403	P	24-hydroxycholesterol 7-alpha-hydroxylase	A0A087WTD2_HUMAN|CYP39A1	protein	taxon:9606	20150523	InterPro		
UniProtKB	A0A087WTD7	AKAP13		GO:0004691	GO_REF:0000002	IEA	InterPro:IPR028852	F	A-kinase anchor protein 13	A0A087WTD7_HUMAN|AKAP13	protein	taxon:9606	20150523	InterPro		
UniProtKB	A0A087WTD7	AKAP13		GO:0005089	GO_REF:0000002	IEA	InterPro:IPR000219	F	A-kinase anchor protein 13	A0A087WTD7_HUMAN|AKAP13	protein	taxon:9606	20150523	InterPro		
UniProtKB	A0A087WTD7	AKAP13		GO:0005622	GO_REF:0000002	IEA	InterPro:IPR002219	C	A-kinase anchor protein 13	A0A087WTD7_HUMAN|AKAP13	protein	taxon:9606	20150523	GOC		
UniProtKB	A0A087WTD7	AKAP13		GO:0006468	GO_REF:0000002	IEA	InterPro:IPR028852	P	A-kinase anchor protein 13	A0A087WTD7_HUMAN|AKAP13	protein	taxon:9606	20150523	GOC		
UniProtKB	A0A087WTD7	AKAP13		GO:0035556	GO_REF:0000002	IEA	InterPro:IPR002219	P	A-kinase anchor protein 13	A0A087WTD7_HUMAN|AKAP13	protein	taxon:9606	20150523	InterPro		
UniProtKB	A0A087WTD7	AKAP13		GO:0043547	GO_REF:0000002	IEA	InterPro:IPR000219	P	A-kinase anchor protein 13	A0A087WTD7_HUMAN|AKAP13	protein	taxon:9606	20150523	GOC		
UniProtKB	A0A087WTD7	AKAP13		GO:0046872	GO_REF:0000038	IEA	UniProtKB-KW:KW-0479	F	A-kinase anchor protein 13	A0A087WTD7_HUMAN|AKAP13	protein	taxon:9606	20150523	UniProt		
UniProtKB	A0A087WTD8	SHMT1		GO:0004372	GO_REF:0000002	IEA	InterPro:IPR001085	F	Serine hydroxymethyltransferase, cytosolic	A0A087WTD8_HUMAN|SHMT1	protein	taxon:9606	20150523	InterPro		
UniProtKB	A0A087WTD8	SHMT1		GO:0006544	GO_REF:0000002	IEA	InterPro:IPR001085	P	Serine hydroxymethyltransferase, cytosolic	A0A087WTD8_HUMAN|SHMT1	protein	taxon:9606	20150523	InterPro		
UniProtKB	A0A087WTD8	SHMT1		GO:0006563	GO_REF:0000002	IEA	InterPro:IPR001085	P	Serine hydroxymethyltransferase, cytosolic	A0A087WTD8_HUMAN|SHMT1	protein	taxon:9606	20150523	InterPro		
UniProtKB	A0A087WTD8	SHMT1		GO:0030170	GO_REF:0000002	IEA	InterPro:IPR015421	F	Serine hydroxymethyltransferase, cytosolic	A0A087WTD8_HUMAN|SHMT1	protein	taxon:9606	20150523	InterPro		
UniProtKB	A0A087WTE0	ALDH3B1		GO:0016491	GO_REF:0000002	IEA	InterPro:IPR015590|InterPro:IPR016161|InterPro:IPR016162	F	Aldehyde dehydrogenase family 3 member B1	A0A087WTE0_HUMAN|ALDH3B1	protein	taxon:9606	20150523	InterPro		
UniProtKB	A0A087WTE0	ALDH3B1		GO:0055114	GO_REF:0000002	IEA	InterPro:IPR015590|InterPro:IPR016161|InterPro:IPR016162	P	Aldehyde dehydrogenase family 3 member B1	A0A087WTE0_HUMAN|ALDH3B1	protein	taxon:9606	20150523	InterPro		
UniProtKB	A0A087WTE1	ITIH2		GO:0004867	GO_REF:0000002	IEA	InterPro:IPR010600	F	Inter-alpha-trypsin inhibitor heavy chain H2	A0A087WTE1_HUMAN|ITIH2	protein	taxon:9606	20150523	InterPro		
UniProtKB	A0A087WTE1	ITIH2		GO:0010951	GO_REF:0000002	IEA	InterPro:IPR010600	P	Inter-alpha-trypsin inhibitor heavy chain H2	A0A087WTE1_HUMAN|ITIH2	protein	taxon:9606	20150523	GOC		
UniProtKB	A0A087WTE1	ITIH2		GO:0030212	GO_REF:0000002	IEA	InterPro:IPR010600	P	Inter-alpha-trypsin inhibitor heavy chain H2	A0A087WTE1_HUMAN|ITIH2	protein	taxon:9606	20150523	InterPro		
UniProtKB	A0A087WTE3	EPHB6		GO:0048013	GO_REF:0000002	IEA	InterPro:IPR001090	P	Ephrin type-B receptor 6	A0A087WTE3_HUMAN|EPHB6	protein	taxon:9606	20150523	InterPro		
UniProtKB	A0A087WTE4	NCAM1		GO:0007155	GO_REF:0000002	IEA	InterPro:IPR009138	P	Neural cell adhesion molecule 1	A0A087WTE4_HUMAN|NCAM1	protein	taxon:9606	20150523	InterPro		
UniProtKB	A0A087WTE4	NCAM1		GO:0016020	GO_REF:0000002	IEA	InterPro:IPR009138	C	Neural cell adhesion molecule 1	A0A087WTE4_HUMAN|NCAM1	protein	taxon:9606	20150523	InterPro		
UniProtKB	A0A087WTE5	EBF1		GO:0003677	GO_REF:0000002	IEA	InterPro:IPR003523	F	Transcription factor COE1	A0A087WTE5_HUMAN|EBF1	protein	taxon:9606	20150523	InterPro		
UniProtKB	A0A087WTE5	EBF1		GO:0006355	GO_REF:0000002	IEA	InterPro:IPR003523	P	Transcription factor COE1	A0A087WTE5_HUMAN|EBF1	protein	taxon:9606	20150523	InterPro		
UniProtKB	A0A087WTE6	SRCIN1		GO:0030334	GO_REF:0000002	IEA	InterPro:IPR026727	P	SRC kinase-signaling inhibitor 1	A0A087WTE6_HUMAN|SRCIN1	protein	taxon:9606	20150523	InterPro		
UniProtKB	A0A087WTE6	SRCIN1		GO:0034446	GO_REF:0000002	IEA	InterPro:IPR026727	P	SRC kinase-signaling inhibitor 1	A0A087WTE6_HUMAN|SRCIN1	protein	taxon:9606	20150523	InterPro		
UniProtKB	A0A087WTE6	SRCIN1		GO:0061001	GO_REF:0000002	IEA	InterPro:IPR026727	P	SRC kinase-signaling inhibitor 1	A0A087WTE6_HUMAN|SRCIN1	protein	taxon:9606	20150523	InterPro		
UniProtKB	A0A087WTE8	ANK3		GO:0007165	GO_REF:0000002	IEA	InterPro:IPR000488	P	Ankyrin-3	A0A087WTE8_HUMAN|ANK3	protein	taxon:9606	20150523	InterPro		
UniProtKB	A0A087WTE9	PTCRA		GO:0070244	GO_REF:0000019	IEA	Ensembl:ENSMUSP00000035683	P	Pre T-cell antigen receptor alpha	A0A087WTE9_HUMAN|PTCRA	protein	taxon:9606	20150516	Ensembl		
UniProtKB	A0A087WTF0	PTPDC1		GO:0004725	GO_REF:0000002	IEA	InterPro:IPR016130	F	Protein tyrosine phosphatase domain-containing protein 1	A0A087WTF0_HUMAN|PTPDC1	protein	taxon:9606	20150523	InterPro		
UniProtKB	A0A087WTF0	PTPDC1		GO:0007224	GO_REF:0000019	IEA	Ensembl:ENSMUSP00000047374	P	Protein tyrosine phosphatase domain-containing protein 1	A0A087WTF0_HUMAN|PTPDC1	protein	taxon:9606	20150516	Ensembl		
UniProtKB	A0A087WTF0	PTPDC1		GO:0008138	GO_REF:0000002	IEA	InterPro:IPR000340|InterPro:IPR020422	F	Protein tyrosine phosphatase domain-containing protein 1	A0A087WTF0_HUMAN|PTPDC1	protein	taxon:9606	20150523	InterPro		
UniProtKB	A0A087WTF0	PTPDC1		GO:0035335	GO_REF:0000002	IEA	InterPro:IPR016130	P	Protein tyrosine phosphatase domain-containing protein 1	A0A087WTF0_HUMAN|PTPDC1	protein	taxon:9606	20150523	GOC		
UniProtKB	A0A087WTF0	PTPDC1		GO:0060271	GO_REF:0000019	IEA	Ensembl:ENSMUSP00000047374	P	Protein tyrosine phosphatase domain-containing protein 1	A0A087WTF0_HUMAN|PTPDC1	protein	taxon:9606	20150516	Ensembl		
UniProtKB	A0A087WTF1	CENPP		GO:0000775	GO_REF:0000002	IEA	InterPro:IPR027801	C	Centromere protein P	A0A087WTF1_HUMAN|CENPP	protein	taxon:9606	20150523	InterPro		
UniProtKB	A0A087WTF1	CENPP		GO:0034080	GO_REF:0000002	IEA	InterPro:IPR027801	P	Centromere protein P	A0A087WTF1_HUMAN|CENPP	protein	taxon:9606	20150523	InterPro		
UniProtKB	A0A087WTF3	ANK3		GO:0007165	GO_REF:0000002	IEA	InterPro:IPR000488	P	Ankyrin-3	A0A087WTF3_HUMAN|ANK3	protein	taxon:9606	20150523	InterPro		
UniProtKB	A0A087WTF5	USP17L20		GO:0004197	GO_REF:0000033	IBA	PANTHER:PTN000607276	F	Ubiquitin carboxyl-terminal hydrolase	A0A087WTF5_HUMAN|USP17L20	protein	taxon:9606	20140815	GO_Central		
UniProtKB	A0A087WTF5	USP17L20		GO:0004843	GO_REF:0000033	IBA	PANTHER:PTN000607276	F	Ubiquitin carboxyl-terminal hydrolase	A0A087WTF5_HUMAN|USP17L20	protein	taxon:9606	20140815	GO_Central		
UniProtKB	A0A087WTF5	USP17L20		GO:0005634	GO_REF:0000033	IBA	PANTHER:PTN000608931	C	Ubiquitin carboxyl-terminal hydrolase	A0A087WTF5_HUMAN|USP17L20	protein	taxon:9606	20140815	GO_Central		
UniProtKB	A0A087WTF5	USP17L20		GO:0016579	GO_REF:0000033	IBA	PANTHER:PTN000607276	P	Ubiquitin carboxyl-terminal hydrolase	A0A087WTF5_HUMAN|USP17L20	protein	taxon:9606	20140815	GO_Central		
UniProtKB	A0A087WTF5	USP17L20		GO:0043161	GO_REF:0000033	IBA	PANTHER:PTN000607276	P	Ubiquitin carboxyl-terminal hydrolase	A0A087WTF5_HUMAN|USP17L20	protein	taxon:9606	20140815	GO_Central		
UniProtKB	A0A087WTF5	USP17L20		GO:0061136	GO_REF:0000033	IBA	PANTHER:PTN000607276	P	Ubiquitin carboxyl-terminal hydrolase	A0A087WTF5_HUMAN|USP17L20	protein	taxon:9606	20140815	GO_Central		
UniProtKB	A0A087WTF6	NCAM1		GO:0007155	GO_REF:0000002	IEA	InterPro:IPR009138	P	Neural cell adhesion molecule 1	A0A087WTF6_HUMAN|NCAM1	protein	taxon:9606	20150523	InterPro		
UniProtKB	A0A087WTF6	NCAM1		GO:0016020	GO_REF:0000002	IEA	InterPro:IPR009138	C	Neural cell adhesion molecule 1	A0A087WTF6_HUMAN|NCAM1	protein	taxon:9606	20150523	InterPro		
UniProtKB	A0A087WTG3	CUL3		GO:0031461	GO_REF:0000002	IEA	InterPro:IPR016157|InterPro:IPR019559	C	Cullin-3	A0A087WTG3_HUMAN|CUL3	protein	taxon:9606	20150523	InterPro		
UniProtKB	A0A087WTG3	CUL3		GO:0031625	GO_REF:0000002	IEA	InterPro:IPR001373|InterPro:IPR016157|InterPro:IPR019559	F	Cullin-3	A0A087WTG3_HUMAN|CUL3	protein	taxon:9606	20150523	InterPro		
UniProtKB	A0A087WTG3	CUL3		GO:0042787	GO_REF:0000033	IBA	PANTHER:PTN000231993	P	Cullin-3	A0A087WTG3_HUMAN|CUL3	protein	taxon:9606	20150318	GO_Central		
UniProtKB	A0A087WTG3	CUL3	contributes_to	GO:0061630	GO_REF:0000033	IBA	PANTHER:PTN000231993	F	Cullin-3	A0A087WTG3_HUMAN|CUL3	protein	taxon:9606	20150318	GO_Central		
UniProtKB	A0A087WTG7	DPP6		GO:0006508	GO_REF:0000002	IEA	InterPro:IPR002469	P	Dipeptidyl aminopeptidase-like protein 6	A0A087WTG7_HUMAN|DPP6	protein	taxon:9606	20150523	InterPro		
UniProtKB	A0A087WTG7	DPP6		GO:0016020	GO_REF:0000002	IEA	InterPro:IPR002469	C	Dipeptidyl aminopeptidase-like protein 6	A0A087WTG7_HUMAN|DPP6	protein	taxon:9606	20150523	InterPro		
UniProtKB	A0A087WTG8	SYN3		GO:0005524	GO_REF:0000002	IEA	InterPro:IPR013816	F	Synapsin-3	A0A087WTG8_HUMAN|SYN3	protein	taxon:9606	20150523	InterPro		
UniProtKB	A0A087WTG8	SYN3		GO:0007269	GO_REF:0000002	IEA	InterPro:IPR001359	P	Synapsin-3	A0A087WTG8_HUMAN|SYN3	protein	taxon:9606	20150523	InterPro		
UniProtKB	A0A087WTG8	SYN3		GO:0008021	GO_REF:0000002	IEA	InterPro:IPR001359	C	Synapsin-3	A0A087WTG8_HUMAN|SYN3	protein	taxon:9606	20150523	InterPro		
UniProtKB	A0A087WTH1	TMEM265		GO:0009607	GO_REF:0000002	IEA	InterPro:IPR007593	P	Transmembrane protein 265	TM265_HUMAN|TMEM265	protein	taxon:9606	20150523	InterPro		
UniProtKB	A0A087WTH1	TMEM265		GO:0016021	GO_REF:0000037	IEA	UniProtKB-KW:KW-0812	C	Transmembrane protein 265	TM265_HUMAN|TMEM265	protein	taxon:9606	20150523	UniProt		
UniProtKB	A0A087WTH3	KIZ		GO:0005813	GO_REF:0000002	IEA	InterPro:IPR026742	C	Centrosomal protein kizuna	A0A087WTH3_HUMAN|KIZ	protein	taxon:9606	20150523	InterPro		
UniProtKB	A0A087WTH3	KIZ		GO:0007051	GO_REF:0000002	IEA	InterPro:IPR026742	P	Centrosomal protein kizuna	A0A087WTH3_HUMAN|KIZ	protein	taxon:9606	20150523	InterPro		
UniProtKB	A0A087WTH5	LOC102723475		GO:0005249	GO_REF:0000002	IEA	InterPro:IPR000369|InterPro:IPR005424	F	Protein LOC102723475	A0A087WTH5_HUMAN|LOC102723475	protein	taxon:9606	20150523	InterPro		
UniProtKB	A0A087WTH5	LOC102723475		GO:0016020	GO_REF:0000002	IEA	InterPro:IPR000369|InterPro:IPR005424	C	Protein LOC102723475	A0A087WTH5_HUMAN|LOC102723475	protein	taxon:9606	20150523	InterPro		
UniProtKB	A0A087WTH5	LOC102723475		GO:0071805	GO_REF:0000002	IEA	InterPro:IPR000369|InterPro:IPR005424	P	Protein LOC102723475	A0A087WTH5_HUMAN|LOC102723475	protein	taxon:9606	20150523	GOC		
UniProtKB	A0A087WTH8	AATF		GO:0005634	GO_REF:0000002	IEA	InterPro:IPR012617	C	Protein AATF	A0A087WTH8_HUMAN|AATF	protein	taxon:9606	20150523	InterPro		
UniProtKB	A0A087WTH9	COG3		GO:0000301	GO_REF:0000033	IBA	PANTHER:PTN000329506	P	Conserved oligomeric Golgi complex subunit 3	A0A087WTH9_HUMAN|COG3	protein	taxon:9606	20141029	GO_Central		
UniProtKB	A0A087WTH9	COG3		GO:0005801	GO_REF:0000002	IEA	InterPro:IPR007265	C	Conserved oligomeric Golgi complex subunit 3	A0A087WTH9_HUMAN|COG3	protein	taxon:9606	20150523	InterPro		
UniProtKB	A0A087WTH9	COG3		GO:0006886	GO_REF:0000002	IEA	InterPro:IPR007265	P	Conserved oligomeric Golgi complex subunit 3	A0A087WTH9_HUMAN|COG3	protein	taxon:9606	20150523	InterPro		
UniProtKB	A0A087WTH9	COG3		GO:0016020	GO_REF:0000002	IEA	InterPro:IPR007265	C	Conserved oligomeric Golgi complex subunit 3	A0A087WTH9_HUMAN|COG3	protein	taxon:9606	20150523	InterPro		
UniProtKB	A0A087WTI0	SORCS1		GO:0016021	GO_REF:0000038	IEA	UniProtKB-KW:KW-0812	C	VPS10 domain-containing receptor SorCS1	A0A087WTI0_HUMAN|SORCS1	protein	taxon:9606	20150523	UniProt		
UniProtKB	A0A087WTI1	RAB1B		GO:0000139	GO_REF:0000033	IBA	PANTHER:PTN000634841	C	Ras-related protein Rab-1B	A0A087WTI1_HUMAN|RAB1B	protein	taxon:9606	20140905	GO_Central		
UniProtKB	A0A087WTI1	RAB1B		GO:0003924	GO_REF:0000033	IBA	PANTHER:PTN000633607	F	Ras-related protein Rab-1B	A0A087WTI1_HUMAN|RAB1B	protein	taxon:9606	20150206	GO_Central		
UniProtKB	A0A087WTI1	RAB1B		GO:0005525	GO_REF:0000038	IEA	UniProtKB-KW:KW-0342	F	Ras-related protein Rab-1B	A0A087WTI1_HUMAN|RAB1B	protein	taxon:9606	20150523	UniProt		
UniProtKB	A0A087WTI1	RAB1B		GO:0005789	GO_REF:0000033	IBA	PANTHER:PTN000634841	C	Ras-related protein Rab-1B	A0A087WTI1_HUMAN|RAB1B	protein	taxon:9606	20140905	GO_Central		
UniProtKB	A0A087WTI1	RAB1B		GO:0006886	GO_REF:0000033	IBA	PANTHER:PTN000633607	P	Ras-related protein Rab-1B	A0A087WTI1_HUMAN|RAB1B	protein	taxon:9606	20140908	GO_Central		
UniProtKB	A0A087WTI1	RAB1B		GO:0008152	GO_REF:0000033	IBA	PANTHER:PTN000633607	P	Ras-related protein Rab-1B	A0A087WTI1_HUMAN|RAB1B	protein	taxon:9606	20150523	GOC		
UniProtKB	A0A087WTI1	RAB1B		GO:0032482	GO_REF:0000033	IBA	PANTHER:PTN000633607	P	Ras-related protein Rab-1B	A0A087WTI1_HUMAN|RAB1B	protein	taxon:9606	20140905	GO_Central		
UniProtKB	A0A087WTI2	PCDHGA4		GO:0005509	GO_REF:0000002	IEA	InterPro:IPR002126|InterPro:IPR015919	F	Protocadherin gamma-A4	A0A087WTI2_HUMAN|PCDHGA4	protein	taxon:9606	20150523	InterPro		
UniProtKB	A0A087WTI2	PCDHGA4		GO:0005886	GO_REF:0000038	IEA	UniProtKB-KW:KW-1003	C	Protocadherin gamma-A4	A0A087WTI2_HUMAN|PCDHGA4	protein	taxon:9606	20150523	UniProt		
UniProtKB	A0A087WTI2	PCDHGA4		GO:0007156	GO_REF:0000002	IEA	InterPro:IPR002126	P	Protocadherin gamma-A4	A0A087WTI2_HUMAN|PCDHGA4	protein	taxon:9606	20150523	InterPro		
UniProtKB	A0A087WTI2	PCDHGA4		GO:0016021	GO_REF:0000038	IEA	UniProtKB-KW:KW-0812	C	Protocadherin gamma-A4	A0A087WTI2_HUMAN|PCDHGA4	protein	taxon:9606	20150523	UniProt		
UniProtKB	A0A087WTI3	NDUFS7		GO:0051536	GO_REF:0000002	IEA	InterPro:IPR006137	F	NADH dehydrogenase [ubiquinone] iron-sulfur protein 7, mitochondrial	A0A087WTI3_HUMAN|NDUFS7	protein	taxon:9606	20150523	InterPro		
UniProtKB	A0A087WTI3	NDUFS7		GO:0055114	GO_REF:0000002	IEA	InterPro:IPR006137	P	NADH dehydrogenase [ubiquinone] iron-sulfur protein 7, mitochondrial	A0A087WTI3_HUMAN|NDUFS7	protein	taxon:9606	20150523	InterPro		
UniProtKB	A0A087WTI5	ADAMTSL4		GO:0004222	GO_REF:0000002	IEA	InterPro:IPR010294	F	ADAMTS-like protein 4	A0A087WTI5_HUMAN|ADAMTSL4	protein	taxon:9606	20150523	InterPro		
UniProtKB	A0A087WTI5	ADAMTSL4		GO:0006508	GO_REF:0000002	IEA	InterPro:IPR010294	P	ADAMTS-like protein 4	A0A087WTI5_HUMAN|ADAMTSL4	protein	taxon:9606	20150523	GOC		
UniProtKB	A0A087WTI5	ADAMTSL4		GO:0031012	GO_REF:0000002	IEA	InterPro:IPR010294	C	ADAMTS-like protein 4	A0A087WTI5_HUMAN|ADAMTSL4	protein	taxon:9606	20150523	InterPro		
UniProtKB	A0A087WTI6	MYB		GO:0003677	GO_REF:0000002	IEA	InterPro:IPR009057	F	Transcriptional activator Myb	A0A087WTI6_HUMAN|MYB	protein	taxon:9606	20150523	InterPro		
UniProtKB	A0A087WTI6	MYB		GO:0003682	GO_REF:0000002	IEA	InterPro:IPR001005	F	Transcriptional activator Myb	A0A087WTI6_HUMAN|MYB	protein	taxon:9606	20150523	InterPro		
UniProtKB	A0A087WTI6	MYB		GO:0006355	GO_REF:0000002	IEA	InterPro:IPR012642	P	Transcriptional activator Myb	A0A087WTI6_HUMAN|MYB	protein	taxon:9606	20150523	InterPro		
UniProtKB	A0A087WTI7	CYP2A6		GO:0005506	GO_REF:0000002	IEA	InterPro:IPR001128|InterPro:IPR002401|InterPro:IPR008067	F	Cytochrome P450 2A6	A0A087WTI7_HUMAN|CYP2A6	protein	taxon:9606	20150523	InterPro		
UniProtKB	A0A087WTI7	CYP2A6		GO:0005737	GO_REF:0000033	IBA	PANTHER:PTN001548345	C	Cytochrome P450 2A6	A0A087WTI7_HUMAN|CYP2A6	protein	taxon:9606	20141114	GO_Central		
UniProtKB	A0A087WTI7	CYP2A6		GO:0006805	GO_REF:0000033	IBA	PANTHER:PTN001548345	P	Cytochrome P450 2A6	A0A087WTI7_HUMAN|CYP2A6	protein	taxon:9606	20141114	GO_Central		
UniProtKB	A0A087WTI7	CYP2A6		GO:0008392	GO_REF:0000033	IBA	PANTHER:PTN000670523	F	Cytochrome P450 2A6	A0A087WTI7_HUMAN|CYP2A6	protein	taxon:9606	20141114	GO_Central		
UniProtKB	A0A087WTI7	CYP2A6		GO:0008395	GO_REF:0000033	IBA	PANTHER:PTN001210741	F	Cytochrome P450 2A6	A0A087WTI7_HUMAN|CYP2A6	protein	taxon:9606	20141114	GO_Central		
UniProtKB	A0A087WTI7	CYP2A6		GO:0016712	GO_REF:0000033	IBA	PANTHER:PTN001548345	F	Cytochrome P450 2A6	A0A087WTI7_HUMAN|CYP2A6	protein	taxon:9606	20141114	GO_Central		
UniProtKB	A0A087WTI7	CYP2A6		GO:0019373	GO_REF:0000033	IBA	PANTHER:PTN000670523	P	Cytochrome P450 2A6	A0A087WTI7_HUMAN|CYP2A6	protein	taxon:9606	20141114	GO_Central		
UniProtKB	A0A087WTI7	CYP2A6		GO:0019825	GO_REF:0000033	IBA	PANTHER:PTN001548345	F	Cytochrome P450 2A6	A0A087WTI7_HUMAN|CYP2A6	protein	taxon:9606	20141114	GO_Central		
UniProtKB	A0A087WTI7	CYP2A6		GO:0020037	GO_REF:0000002	IEA	InterPro:IPR001128|InterPro:IPR002401|InterPro:IPR008067	F	Cytochrome P450 2A6	A0A087WTI7_HUMAN|CYP2A6	protein	taxon:9606	20150523	InterPro		
UniProtKB	A0A087WTI7	CYP2A6		GO:0043231	GO_REF:0000033	IBA	PANTHER:PTN001548345	C	Cytochrome P450 2A6	A0A087WTI7_HUMAN|CYP2A6	protein	taxon:9606	20141114	GO_Central		
UniProtKB	A0A087WTI7	CYP2A6		GO:0055114	GO_REF:0000033	IBA	PANTHER:PTN001548345	P	Cytochrome P450 2A6	A0A087WTI7_HUMAN|CYP2A6	protein	taxon:9606	20141114	GO_Central		
UniProtKB	A0A087WTI8	FAM156A		GO:0035064	GO_REF:0000002	IEA	InterPro:IPR029096	F	Protein FAM156A/FAM156B	A0A087WTI8_HUMAN|FAM156A	protein	taxon:9606	20150523	InterPro		
UniProtKB	A0A087WTJ2	GIMAP1-GIMAP5		GO:0005525	GO_REF:0000002	IEA	InterPro:IPR006703	F	Protein GIMAP1-GIMAP5	A0A087WTJ2_HUMAN|GIMAP1-GIMAP5	protein	taxon:9606	20150523	InterPro		
UniProtKB	A0A087WTJ3	PPARGC1A		GO:0010822	GO_REF:0000033	IBA	PANTHER:PTN000399052	P	Peroxisome proliferator-activated receptor gamma coactivator 1-alpha	A0A087WTJ3_HUMAN|PPARGC1A	protein	taxon:9606	20141003	GO_Central		
UniProtKB	A0A087WTJ5	ETV2		GO:0000981	GO_REF:0000033	IBA	PANTHER:PTN000218930	F	ETS translocation variant 2	A0A087WTJ5_HUMAN|ETV2	protein	taxon:9606	20140305	GO_Central		
UniProtKB	A0A087WTJ5	ETV2		GO:0006357	GO_REF:0000033	IBA	PANTHER:PTN000218930	P	ETS translocation variant 2	A0A087WTJ5_HUMAN|ETV2	protein	taxon:9606	20140305	GO_Central		
UniProtKB	A0A087WTJ5	ETV2		GO:0030154	GO_REF:0000033	IBA	PANTHER:PTN000218930	P	ETS translocation variant 2	A0A087WTJ5_HUMAN|ETV2	protein	taxon:9606	20140305	GO_Central		
UniProtKB	A0A087WTJ6	CDX1		GO:0005634	GO_REF:0000040	IEA	UniProtKB-SubCell:SL-0191	C	Homeobox protein CDX-1	A0A087WTJ6_HUMAN|CDX1	protein	taxon:9606	20150523	UniProt		
UniProtKB	A0A087WTJ6	CDX1		GO:0006355	GO_REF:0000002	IEA	InterPro:IPR017970	P	Homeobox protein CDX-1	A0A087WTJ6_HUMAN|CDX1	protein	taxon:9606	20150523	InterPro		
UniProtKB	A0A087WTJ6	CDX1		GO:0043565	GO_REF:0000002	IEA	InterPro:IPR017970	F	Homeobox protein CDX-1	A0A087WTJ6_HUMAN|CDX1	protein	taxon:9606	20150523	InterPro		
UniProtKB	A0A087WTJ9	UBR1		GO:0000151	GO_REF:0000033	IBA	PANTHER:PTN000486924	C	E3 ubiquitin-protein ligase UBR1	A0A087WTJ9_HUMAN|UBR1	protein	taxon:9606	20150320	GO_Central		
UniProtKB	A0A087WTJ9	UBR1		GO:0005737	GO_REF:0000033	IBA	PANTHER:PTN000486924	C	E3 ubiquitin-protein ligase UBR1	A0A087WTJ9_HUMAN|UBR1	protein	taxon:9606	20150320	GO_Central		
UniProtKB	A0A087WTJ9	UBR1		GO:0008270	GO_REF:0000002	IEA	InterPro:IPR003126	F	E3 ubiquitin-protein ligase UBR1	A0A087WTJ9_HUMAN|UBR1	protein	taxon:9606	20150523	InterPro		
UniProtKB	A0A087WTJ9	UBR1		GO:0016567	GO_REF:0000033	IBA	PANTHER:PTN000486924	P	E3 ubiquitin-protein ligase UBR1	A0A087WTJ9_HUMAN|UBR1	protein	taxon:9606	20150320	GO_Central		
UniProtKB	A0A087WTJ9	UBR1		GO:0061630	GO_REF:0000033	IBA	PANTHER:PTN000486924	F	E3 ubiquitin-protein ligase UBR1	A0A087WTJ9_HUMAN|UBR1	protein	taxon:9606	20150320	GO_Central		
UniProtKB	A0A087WTJ9	UBR1		GO:0071596	GO_REF:0000033	IBA	PANTHER:PTN000486924	P	E3 ubiquitin-protein ligase UBR1	A0A087WTJ9_HUMAN|UBR1	protein	taxon:9606	20150320	GO_Central		
UniProtKB	A0A087WTK0	PTPRJ		GO:0004725	GO_REF:0000003	IEA	EC:3.1.3.48	F	Protein-tyrosine-phosphatase	A0A087WTK0_HUMAN|PTPRJ	protein	taxon:9606	20150523	UniProt		
UniProtKB	A0A087WTK0	PTPRJ		GO:0035335	GO_REF:0000002	IEA	InterPro:IPR000242|InterPro:IPR016130	P	Protein-tyrosine-phosphatase	A0A087WTK0_HUMAN|PTPRJ	protein	taxon:9606	20150523	GOC		
UniProtKB	A0A087WTK0	PTPRJ		GO:0035335	GO_REF:0000003	IEA	EC:3.1.3.48	P	Protein-tyrosine-phosphatase	A0A087WTK0_HUMAN|PTPRJ	protein	taxon:9606	20150523	GOC		
UniProtKB	A0A087WTK3	ZNF248		GO:0003676	GO_REF:0000002	IEA	InterPro:IPR001909	F	Zinc finger protein 248	A0A087WTK3_HUMAN|ZNF248	protein	taxon:9606	20150523	InterPro		
UniProtKB	A0A087WTK3	ZNF248		GO:0005622	GO_REF:0000002	IEA	InterPro:IPR001909	C	Zinc finger protein 248	A0A087WTK3_HUMAN|ZNF248	protein	taxon:9606	20150523	InterPro		
UniProtKB	A0A087WTK3	ZNF248		GO:0006355	GO_REF:0000002	IEA	InterPro:IPR001909	P	Zinc finger protein 248	A0A087WTK3_HUMAN|ZNF248	protein	taxon:9606	20150523	InterPro		
UniProtKB	A0A087WTK8	PALM		GO:0008360	GO_REF:0000002	IEA	InterPro:IPR004965	P	Paralemmin-1	A0A087WTK8_HUMAN|PALM	protein	taxon:9606	20150523	InterPro		
UniProtKB	A0A087WTK8	PALM		GO:0016020	GO_REF:0000002	IEA	InterPro:IPR004965	C	Paralemmin-1	A0A087WTK8_HUMAN|PALM	protein	taxon:9606	20150523	InterPro		
UniProtKB	A0A087WTL3	ATP5D		GO:0000275	GO_REF:0000033	IBA	PANTHER:PTN000352457	C	ATP synthase subunit delta, mitochondrial	A0A087WTL3_HUMAN|ATP5D	protein	taxon:9606	20141217	GO_Central		
UniProtKB	A0A087WTL3	ATP5D		GO:0015986	GO_REF:0000033	IBA	PANTHER:PTN000352454	P	ATP synthase subunit delta, mitochondrial	A0A087WTL3_HUMAN|ATP5D	protein	taxon:9606	20141217	GO_Central		
UniProtKB	A0A087WTL3	ATP5D		GO:0046961	GO_REF:0000002	IEA	InterPro:IPR001469|InterPro:IPR020546	F	ATP synthase subunit delta, mitochondrial	A0A087WTL3_HUMAN|ATP5D	protein	taxon:9606	20150523	InterPro		
UniProtKB	A0A087WTL3	ATP5D	contributes_to	GO:0046933	GO_REF:0000033	IBA	PANTHER:PTN000352454	F	ATP synthase subunit delta, mitochondrial	A0A087WTL3_HUMAN|ATP5D	protein	taxon:9606	20141217	GO_Central		
UniProtKB	A0A087WTL7	GPR39		GO:0004930	GO_REF:0000038	IEA	UniProtKB-KW:KW-0297	F	G-protein-coupled receptor 39	A0A087WTL7_HUMAN|GPR39	protein	taxon:9606	20150523	UniProt		
UniProtKB	A0A087WTL7	GPR39		GO:0007186	GO_REF:0000038	IEA	UniProtKB-KW:KW-0297	P	G-protein-coupled receptor 39	A0A087WTL7_HUMAN|GPR39	protein	taxon:9606	20150523	UniProt		
UniProtKB	A0A087WTL7	GPR39		GO:0016021	GO_REF:0000038	IEA	UniProtKB-KW:KW-0812	C	G-protein-coupled receptor 39	A0A087WTL7_HUMAN|GPR39	protein	taxon:9606	20150523	UniProt		
UniProtKB	A0A087WTM1	ROBO1		GO:0016021	GO_REF:0000038	IEA	UniProtKB-KW:KW-0812	C	Roundabout homolog 1	A0A087WTM1_HUMAN|ROBO1	protein	taxon:9606	20150523	UniProt		
UniProtKB	A0A087WTM4	CHD1L		GO:0003677	GO_REF:0000002	IEA	InterPro:IPR000330	F	Chromodomain-helicase-DNA-binding protein 1-like	A0A087WTM4_HUMAN|CHD1L	protein	taxon:9606	20150523	InterPro		
UniProtKB	A0A087WTM4	CHD1L		GO:0005524	GO_REF:0000002	IEA	InterPro:IPR000330|InterPro:IPR002464	F	Chromodomain-helicase-DNA-binding protein 1-like	A0A087WTM4_HUMAN|CHD1L	protein	taxon:9606	20150523	InterPro		
UniProtKB	A0A087WTM4	CHD1L		GO:0008026	GO_REF:0000002	IEA	InterPro:IPR002464	F	Chromodomain-helicase-DNA-binding protein 1-like	A0A087WTM4_HUMAN|CHD1L	protein	taxon:9606	20150523	InterPro		
UniProtKB	A0A087WTM4	CHD1L		GO:0008152	GO_REF:0000002	IEA	InterPro:IPR002464	P	Chromodomain-helicase-DNA-binding protein 1-like	A0A087WTM4_HUMAN|CHD1L	protein	taxon:9606	20150523	GOC		
UniProtKB	A0A087WTM5	RNF34		GO:0008270	GO_REF:0000002	IEA	InterPro:IPR001841	F	E3 ubiquitin-protein ligase RNF34	A0A087WTM5_HUMAN|RNF34	protein	taxon:9606	20150523	InterPro		
UniProtKB	A0A087WTM7	APOB		GO:0005319	GO_REF:0000002	IEA	InterPro:IPR001747|InterPro:IPR009454|InterPro:IPR011030|InterPro:IPR015255|InterPro:IPR015816|InterPro:IPR015817|InterPro:IPR015818|InterPro:IPR015819	F	Apolipoprotein B-100	A0A087WTM7_HUMAN|APOB	protein	taxon:9606	20150523	InterPro		
UniProtKB	A0A087WTM7	APOB		GO:0006869	GO_REF:0000002	IEA	InterPro:IPR001747|InterPro:IPR009454|InterPro:IPR011030|InterPro:IPR015255|InterPro:IPR015816|InterPro:IPR015817|InterPro:IPR015818|InterPro:IPR015819	P	Apolipoprotein B-100	A0A087WTM7_HUMAN|APOB	protein	taxon:9606	20150523	InterPro		
UniProtKB	A0A087WTM9	FAS		GO:0004888	GO_REF:0000002	IEA	InterPro:IPR008063	F	Tumor necrosis factor receptor superfamily member 6	A0A087WTM9_HUMAN|FAS	protein	taxon:9606	20150523	InterPro		
UniProtKB	A0A087WTM9	FAS		GO:0006915	GO_REF:0000002	IEA	InterPro:IPR008063	P	Tumor necrosis factor receptor superfamily member 6	A0A087WTM9_HUMAN|FAS	protein	taxon:9606	20150523	InterPro		
UniProtKB	A0A087WTM9	FAS		GO:0006955	GO_REF:0000002	IEA	InterPro:IPR008063	P	Tumor necrosis factor receptor superfamily member 6	A0A087WTM9_HUMAN|FAS	protein	taxon:9606	20150523	InterPro		
UniProtKB	A0A087WTM9	FAS		GO:0007165	GO_REF:0000002	IEA	InterPro:IPR008063	P	Tumor necrosis factor receptor superfamily member 6	A0A087WTM9_HUMAN|FAS	protein	taxon:9606	20150523	InterPro		
UniProtKB	A0A087WTM9	FAS		GO:0016020	GO_REF:0000002	IEA	InterPro:IPR008063	C	Tumor necrosis factor receptor superfamily member 6	A0A087WTM9_HUMAN|FAS	protein	taxon:9606	20150523	InterPro		
UniProtKB	A0A087WTN2	ZNF479		GO:0003676	GO_REF:0000002	IEA	InterPro:IPR001909|InterPro:IPR013087	F	Zinc finger protein 479	A0A087WTN2_HUMAN|ZNF479	protein	taxon:9606	20150523	InterPro		
UniProtKB	A0A087WTN2	ZNF479		GO:0005622	GO_REF:0000002	IEA	InterPro:IPR001909	C	Zinc finger protein 479	A0A087WTN2_HUMAN|ZNF479	protein	taxon:9606	20150523	InterPro		
UniProtKB	A0A087WTN2	ZNF479		GO:0006355	GO_REF:0000002	IEA	InterPro:IPR001909	P	Zinc finger protein 479	A0A087WTN2_HUMAN|ZNF479	protein	taxon:9606	20150523	InterPro		
UniProtKB	A0A087WTN2	ZNF479		GO:0046872	GO_REF:0000038	IEA	UniProtKB-KW:KW-0479	F	Zinc finger protein 479	A0A087WTN2_HUMAN|ZNF479	protein	taxon:9606	20150523	UniProt		
UniProtKB	A0A087WTN9	ANXA8		GO:0005509	GO_REF:0000002	IEA	InterPro:IPR001464|InterPro:IPR009115|InterPro:IPR018252|InterPro:IPR018502	F	Annexin	A0A087WTN9_HUMAN|ANXA8	protein	taxon:9606	20150523	InterPro		
UniProtKB	A0A087WTN9	ANXA8		GO:0005544	GO_REF:0000038	IEA	UniProtKB-KW:KW-0111	F	Annexin	A0A087WTN9_HUMAN|ANXA8	protein	taxon:9606	20150523	UniProt		
UniProtKB	A0A087WTP3	KHSRP		GO:0003723	GO_REF:0000002	IEA	InterPro:IPR004088	F	Far upstream element-binding protein 2	A0A087WTP3_HUMAN|KHSRP	protein	taxon:9606	20150523	InterPro		
UniProtKB	A0A087WTP4	VEGFA		GO:0008083	GO_REF:0000038	IEA	UniProtKB-KW:KW-0339	F	Vascular endothelial growth factor A	A0A087WTP4_HUMAN|VEGFA	protein	taxon:9606	20150523	UniProt		
UniProtKB	A0A087WTP4	VEGFA		GO:0016020	GO_REF:0000002	IEA	InterPro:IPR000072	C	Vascular endothelial growth factor A	A0A087WTP4_HUMAN|VEGFA	protein	taxon:9606	20150523	InterPro		
UniProtKB	A0A087WTP4	VEGFA		GO:0051781	GO_REF:0000038	IEA	UniProtKB-KW:KW-0497	P	Vascular endothelial growth factor A	A0A087WTP4_HUMAN|VEGFA	protein	taxon:9606	20150523	UniProt		
UniProtKB	A0A087WTP8	AGAP4		GO:0005096	GO_REF:0000002	IEA	InterPro:IPR001164	F	Arf-GAP with GTPase, ANK repeat and PH domain-containing protein 4	A0A087WTP8_HUMAN|AGAP4	protein	taxon:9606	20150523	InterPro		
UniProtKB	A0A087WTP8	AGAP4		GO:0043547	GO_REF:0000002	IEA	InterPro:IPR001164	P	Arf-GAP with GTPase, ANK repeat and PH domain-containing protein 4	A0A087WTP8_HUMAN|AGAP4	protein	taxon:9606	20150523	GOC		
UniProtKB	A0A087WTQ1	SLC15A1		GO:0006857	GO_REF:0000002	IEA	InterPro:IPR004768|InterPro:IPR018456	P	Solute carrier family 15 member 1	A0A087WTQ1_HUMAN|SLC15A1	protein	taxon:9606	20150523	InterPro		
UniProtKB	A0A087WTQ1	SLC15A1		GO:0015198	GO_REF:0000002	IEA	InterPro:IPR004768	F	Solute carrier family 15 member 1	A0A087WTQ1_HUMAN|SLC15A1	protein	taxon:9606	20150523	InterPro		
UniProtKB	A0A087WTQ1	SLC15A1		GO:0016021	GO_REF:0000038	IEA	UniProtKB-KW:KW-0812	C	Solute carrier family 15 member 1	A0A087WTQ1_HUMAN|SLC15A1	protein	taxon:9606	20150523	UniProt		
UniProtKB	A0A087WTQ9	SORCS1		GO:0016021	GO_REF:0000038	IEA	UniProtKB-KW:KW-0812	C	VPS10 domain-containing receptor SorCS1	A0A087WTQ9_HUMAN|SORCS1	protein	taxon:9606	20150523	UniProt		
UniProtKB	A0A087WTR6	PCDH15		GO:0005509	GO_REF:0000002	IEA	InterPro:IPR002126|InterPro:IPR015919	F	Protocadherin-15	A0A087WTR6_HUMAN|PCDH15	protein	taxon:9606	20150523	InterPro		
UniProtKB	A0A087WTR6	PCDH15		GO:0005886	GO_REF:0000002	IEA	InterPro:IPR020894	C	Protocadherin-15	A0A087WTR6_HUMAN|PCDH15	protein	taxon:9606	20150523	InterPro		
UniProtKB	A0A087WTR6	PCDH15		GO:0007156	GO_REF:0000002	IEA	InterPro:IPR002126	P	Protocadherin-15	A0A087WTR6_HUMAN|PCDH15	protein	taxon:9606	20150523	InterPro		
UniProtKB	A0A087WTR6	PCDH15		GO:0007605	GO_REF:0000002	IEA	InterPro:IPR030718	P	Protocadherin-15	A0A087WTR6_HUMAN|PCDH15	protein	taxon:9606	20150523	InterPro		
UniProtKB	A0A087WTR6	PCDH15		GO:0016021	GO_REF:0000038	IEA	UniProtKB-KW:KW-0812	C	Protocadherin-15	A0A087WTR6_HUMAN|PCDH15	protein	taxon:9606	20150523	UniProt		
UniProtKB	A0A087WTR6	PCDH15		GO:0032420	GO_REF:0000002	IEA	InterPro:IPR030718	C	Protocadherin-15	A0A087WTR6_HUMAN|PCDH15	protein	taxon:9606	20150523	InterPro		
UniProtKB	A0A087WTR6	PCDH15		GO:0048839	GO_REF:0000002	IEA	InterPro:IPR030718	P	Protocadherin-15	A0A087WTR6_HUMAN|PCDH15	protein	taxon:9606	20150523	InterPro		
UniProtKB	A0A087WTR7	CDH24		GO:0005509	GO_REF:0000002	IEA	InterPro:IPR000233|InterPro:IPR002126|InterPro:IPR015919	F	Cadherin-24	A0A087WTR7_HUMAN|CDH24	protein	taxon:9606	20150523	InterPro		
UniProtKB	A0A087WTR7	CDH24		GO:0005886	GO_REF:0000040	IEA	UniProtKB-SubCell:SL-0039	C	Cadherin-24	A0A087WTR7_HUMAN|CDH24	protein	taxon:9606	20150523	UniProt		
UniProtKB	A0A087WTR7	CDH24		GO:0007156	GO_REF:0000002	IEA	InterPro:IPR000233|InterPro:IPR002126	P	Cadherin-24	A0A087WTR7_HUMAN|CDH24	protein	taxon:9606	20150523	InterPro		
UniProtKB	A0A087WTR7	CDH24		GO:0016021	GO_REF:0000038	IEA	UniProtKB-KW:KW-0812	C	Cadherin-24	A0A087WTR7_HUMAN|CDH24	protein	taxon:9606	20150523	UniProt		
UniProtKB	A0A087WTR9	MDM4		GO:0005634	GO_REF:0000002	IEA	InterPro:IPR016495	C	Protein Mdm4	A0A087WTR9_HUMAN|MDM4	protein	taxon:9606	20150523	InterPro		
UniProtKB	A0A087WTR9	MDM4		GO:0008270	GO_REF:0000002	IEA	InterPro:IPR001841|InterPro:IPR001876	F	Protein Mdm4	A0A087WTR9_HUMAN|MDM4	protein	taxon:9606	20150523	InterPro		
UniProtKB	A0A087WTR9	MDM4		GO:0043066	GO_REF:0000002	IEA	InterPro:IPR016495	P	Protein Mdm4	A0A087WTR9_HUMAN|MDM4	protein	taxon:9606	20150523	InterPro		
UniProtKB	A0A087WTR9	MDM4		GO:0071157	GO_REF:0000002	IEA	InterPro:IPR016495	P	Protein Mdm4	A0A087WTR9_HUMAN|MDM4	protein	taxon:9606	20150523	InterPro		
UniProtKB	A0A087WTS0	GPX2		GO:0004602	GO_REF:0000002	IEA	InterPro:IPR000889	F	Glutathione peroxidase	A0A087WTS0_HUMAN|GPX2	protein	taxon:9606	20150523	InterPro		
UniProtKB	A0A087WTS0	GPX2		GO:0006979	GO_REF:0000002	IEA	InterPro:IPR000889	P	Glutathione peroxidase	A0A087WTS0_HUMAN|GPX2	protein	taxon:9606	20150523	InterPro		
UniProtKB	A0A087WTS0	GPX2		GO:0055114	GO_REF:0000038	IEA	UniProtKB-KW:KW-0560	P	Glutathione peroxidase	A0A087WTS0_HUMAN|GPX2	protein	taxon:9606	20150523	UniProt		
UniProtKB	A0A087WTS1	ADAMTS9		GO:0004222	GO_REF:0000002	IEA	InterPro:IPR012314	F	A disintegrin and metalloproteinase with thrombospondin motifs 9	A0A087WTS1_HUMAN|ADAMTS9	protein	taxon:9606	20150523	InterPro		
UniProtKB	A0A087WTS1	ADAMTS9		GO:0006508	GO_REF:0000002	IEA	InterPro:IPR012314	P	A disintegrin and metalloproteinase with thrombospondin motifs 9	A0A087WTS1_HUMAN|ADAMTS9	protein	taxon:9606	20150523	GOC		
UniProtKB	A0A087WTS1	ADAMTS9		GO:0008270	GO_REF:0000002	IEA	InterPro:IPR012314	F	A disintegrin and metalloproteinase with thrombospondin motifs 9	A0A087WTS1_HUMAN|ADAMTS9	protein	taxon:9606	20150523	InterPro		
UniProtKB	A0A087WTS4	FKBP1A		GO:0005789	GO_REF:0000033	IBA	PANTHER:PTN000054497	C	Peptidyl-prolyl cis-trans isomerase FKBP1A	A0A087WTS4_HUMAN|FKBP1A	protein	taxon:9606	20140604	GO_Central		
UniProtKB	A0A087WTS4	FKBP1A		GO:0061077	GO_REF:0000033	IBA	PANTHER:PTN000054102	P	Peptidyl-prolyl cis-trans isomerase FKBP1A	A0A087WTS4_HUMAN|FKBP1A	protein	taxon:9606	20140604	GO_Central		
UniProtKB	A0A087WTS7	KRTAP5-11		GO:0045095	GO_REF:0000002	IEA	InterPro:IPR002494	C	Keratin-associated protein 5-11	A0A087WTS7_HUMAN|KRTAP5-11	protein	taxon:9606	20150523	InterPro		
UniProtKB	A0A087WTS8	HSPA4		GO:0005524	GO_REF:0000038	IEA	UniProtKB-KW:KW-0067	F	Heat shock 70 kDa protein 4	A0A087WTS8_HUMAN|HSPA4	protein	taxon:9606	20150523	UniProt		
UniProtKB	A0A087WTT1	PABPC1		GO:0000166	GO_REF:0000002	IEA	InterPro:IPR012677	F	Polyadenylate-binding protein	A0A087WTT1_HUMAN|PABPC1	protein	taxon:9606	20150523	InterPro		
UniProtKB	A0A087WTT1	PABPC1		GO:0003723	GO_REF:0000038	IEA	UniProtKB-KW:KW-0694	F	Polyadenylate-binding protein	A0A087WTT1_HUMAN|PABPC1	protein	taxon:9606	20150523	UniProt		
UniProtKB	A0A087WTT1	PABPC1		GO:0005737	GO_REF:0000040	IEA	UniProtKB-SubCell:SL-0086	C	Polyadenylate-binding protein	A0A087WTT1_HUMAN|PABPC1	protein	taxon:9606	20150523	UniProt		
UniProtKB	A0A087WTT6	RPS29		GO:0003735	GO_REF:0000002	IEA	InterPro:IPR001209|InterPro:IPR018271	F	40S ribosomal protein S29	A0A087WTT6_HUMAN|RPS29	protein	taxon:9606	20150523	InterPro		
UniProtKB	A0A087WTT6	RPS29		GO:0005840	GO_REF:0000002	IEA	InterPro:IPR001209|InterPro:IPR018271	C	40S ribosomal protein S29	A0A087WTT6_HUMAN|RPS29	protein	taxon:9606	20150523	InterPro		
UniProtKB	A0A087WTT6	RPS29		GO:0006412	GO_REF:0000002	IEA	InterPro:IPR001209|InterPro:IPR018271	P	40S ribosomal protein S29	A0A087WTT6_HUMAN|RPS29	protein	taxon:9606	20150523	InterPro		
UniProtKB	A0A087WTT9	ALG13		GO:0016758	GO_REF:0000002	IEA	InterPro:IPR007235	F	Putative bifunctional UDP-N-acetylglucosamine transferase and deubiquitinase ALG13	A0A087WTT9_HUMAN|ALG13	protein	taxon:9606	20150523	InterPro		
UniProtKB	A0A087WTT9	ALG13		GO:0030246	GO_REF:0000002	IEA	InterPro:IPR007235	F	Putative bifunctional UDP-N-acetylglucosamine transferase and deubiquitinase ALG13	A0A087WTT9_HUMAN|ALG13	protein	taxon:9606	20150523	InterPro		
UniProtKB	A0A087WTT9	ALG13		GO:0030259	GO_REF:0000002	IEA	InterPro:IPR007235	P	Putative bifunctional UDP-N-acetylglucosamine transferase and deubiquitinase ALG13	A0A087WTT9_HUMAN|ALG13	protein	taxon:9606	20150523	InterPro		
UniProtKB	A0A087WTU2	PYCRL		GO:0004735	GO_REF:0000002	IEA	InterPro:IPR000304	F	Pyrroline-5-carboxylate reductase 3	A0A087WTU2_HUMAN|PYCRL	protein	taxon:9606	20150523	InterPro		
UniProtKB	A0A087WTU2	PYCRL		GO:0006561	GO_REF:0000002	IEA	InterPro:IPR000304	P	Pyrroline-5-carboxylate reductase 3	A0A087WTU2_HUMAN|PYCRL	protein	taxon:9606	20150523	InterPro		
UniProtKB	A0A087WTU2	PYCRL		GO:0055114	GO_REF:0000002	IEA	InterPro:IPR000304	P	Pyrroline-5-carboxylate reductase 3	A0A087WTU2_HUMAN|PYCRL	protein	taxon:9606	20150523	InterPro		
UniProtKB	A0A087WTU4	ARHGAP23		GO:0007165	GO_REF:0000002	IEA	InterPro:IPR000198|InterPro:IPR008936	P	Rho GTPase-activating protein 23	A0A087WTU4_HUMAN|ARHGAP23	protein	taxon:9606	20150523	InterPro		
UniProtKB	A0A087WTU6	TMPRSS4		GO:0004252	GO_REF:0000002	IEA	InterPro:IPR001254|InterPro:IPR001314|InterPro:IPR018114	F	Transmembrane protease serine 4	A0A087WTU6_HUMAN|TMPRSS4	protein	taxon:9606	20150523	InterPro		
UniProtKB	A0A087WTU6	TMPRSS4		GO:0005044	GO_REF:0000002	IEA	InterPro:IPR001190	F	Transmembrane protease serine 4	A0A087WTU6_HUMAN|TMPRSS4	protein	taxon:9606	20150523	InterPro		
UniProtKB	A0A087WTU6	TMPRSS4		GO:0006508	GO_REF:0000038	IEA	UniProtKB-KW:KW-0645	P	Transmembrane protease serine 4	A0A087WTU6_HUMAN|TMPRSS4	protein	taxon:9606	20150523	UniProt		
UniProtKB	A0A087WTU6	TMPRSS4		GO:0006898	GO_REF:0000002	IEA	InterPro:IPR001190	P	Transmembrane protease serine 4	A0A087WTU6_HUMAN|TMPRSS4	protein	taxon:9606	20150523	GOC		
UniProtKB	A0A087WTU6	TMPRSS4		GO:0016020	GO_REF:0000002	IEA	InterPro:IPR001190|InterPro:IPR017448	C	Transmembrane protease serine 4	A0A087WTU6_HUMAN|TMPRSS4	protein	taxon:9606	20150523	InterPro		
UniProtKB	A0A087WTU7	DMD		GO:0002162	GO_REF:0000002	IEA	InterPro:IPR016344	F	Dystrophin	A0A087WTU7_HUMAN|DMD	protein	taxon:9606	20150523	InterPro		
UniProtKB	A0A087WTU7	DMD		GO:0003779	GO_REF:0000038	IEA	UniProtKB-KW:KW-0009	F	Dystrophin	A0A087WTU7_HUMAN|DMD	protein	taxon:9606	20150523	UniProt		
UniProtKB	A0A087WTU7	DMD		GO:0005200	GO_REF:0000002	IEA	InterPro:IPR016344	F	Dystrophin	A0A087WTU7_HUMAN|DMD	protein	taxon:9606	20150523	InterPro		
UniProtKB	A0A087WTU7	DMD		GO:0008270	GO_REF:0000002	IEA	InterPro:IPR000433	F	Dystrophin	A0A087WTU7_HUMAN|DMD	protein	taxon:9606	20150523	InterPro		
UniProtKB	A0A087WTU7	DMD		GO:0016203	GO_REF:0000002	IEA	InterPro:IPR016344	P	Dystrophin	A0A087WTU7_HUMAN|DMD	protein	taxon:9606	20150523	InterPro		
UniProtKB	A0A087WTU8	KCNIP1		GO:0005509	GO_REF:0000002	IEA	InterPro:IPR002048|InterPro:IPR028846	F	Kv channel-interacting protein 1	A0A087WTU8_HUMAN|KCNIP1	protein	taxon:9606	20150523	InterPro		
UniProtKB	A0A087WTU9	ALMS1		GO:0005622	GO_REF:0000002	IEA	InterPro:IPR028781	C	Alstrom syndrome protein 1	A0A087WTU9_HUMAN|ALMS1	protein	taxon:9606	20150523	GOC		
UniProtKB	A0A087WTU9	ALMS1		GO:0016197	GO_REF:0000002	IEA	InterPro:IPR028781	P	Alstrom syndrome protein 1	A0A087WTU9_HUMAN|ALMS1	protein	taxon:9606	20150523	InterPro		
UniProtKB	A0A087WTU9	ALMS1		GO:0051492	GO_REF:0000002	IEA	InterPro:IPR028781	P	Alstrom syndrome protein 1	A0A087WTU9_HUMAN|ALMS1	protein	taxon:9606	20150523	InterPro		
UniProtKB	A0A087WTV2	PSME3		GO:0008537	GO_REF:0000002	IEA	InterPro:IPR003185|InterPro:IPR003186|InterPro:IPR009077	C	Proteasome activator complex subunit 3	A0A087WTV2_HUMAN|PSME3	protein	taxon:9606	20150523	InterPro		
UniProtKB	A0A087WTV4	CPSF1		GO:0003676	GO_REF:0000002	IEA	InterPro:IPR004871	F	Cleavage and polyadenylation-specificity factor subunit 1	A0A087WTV4_HUMAN|CPSF1	protein	taxon:9606	20150523	InterPro		
UniProtKB	A0A087WTV4	CPSF1		GO:0005634	GO_REF:0000002	IEA	InterPro:IPR004871	C	Cleavage and polyadenylation-specificity factor subunit 1	A0A087WTV4_HUMAN|CPSF1	protein	taxon:9606	20150523	InterPro		
UniProtKB	A0A087WTV5	TADA2A		GO:0003677	GO_REF:0000002	IEA	InterPro:IPR009057	F	Transcriptional adapter 2-alpha	A0A087WTV5_HUMAN|TADA2A	protein	taxon:9606	20150523	InterPro		
UniProtKB	A0A087WTV5	TADA2A		GO:0003682	GO_REF:0000002	IEA	InterPro:IPR001005	F	Transcriptional adapter 2-alpha	A0A087WTV5_HUMAN|TADA2A	protein	taxon:9606	20150523	InterPro		
UniProtKB	A0A087WTV6	PYCR2		GO:0004735	GO_REF:0000002	IEA	InterPro:IPR000304	F	Pyrroline-5-carboxylate reductase 2	A0A087WTV6_HUMAN|PYCR2	protein	taxon:9606	20150523	InterPro		
UniProtKB	A0A087WTV6	PYCR2		GO:0006561	GO_REF:0000002	IEA	InterPro:IPR000304	P	Pyrroline-5-carboxylate reductase 2	A0A087WTV6_HUMAN|PYCR2	protein	taxon:9606	20150523	InterPro		
UniProtKB	A0A087WTV6	PYCR2		GO:0055114	GO_REF:0000002	IEA	InterPro:IPR000304|InterPro:IPR008927	P	Pyrroline-5-carboxylate reductase 2	A0A087WTV6_HUMAN|PYCR2	protein	taxon:9606	20150523	InterPro		
UniProtKB	A0A087WTV7	POLR3G		GO:0006359	GO_REF:0000002	IEA	InterPro:IPR024661	P	DNA-directed RNA polymerase III subunit RPC7	A0A087WTV7_HUMAN|POLR3G	protein	taxon:9606	20150523	InterPro		
UniProtKB	A0A087WTV7	POLR3G		GO:0006384	GO_REF:0000033	IBA	PANTHER:PTN001034674	P	DNA-directed RNA polymerase III subunit RPC7	A0A087WTV7_HUMAN|POLR3G	protein	taxon:9606	20140513	GO_Central		
UniProtKB	A0A087WTV7	POLR3G	contributes_to	GO:0001056	GO_REF:0000033	IBA	PANTHER:PTN001034674	F	DNA-directed RNA polymerase III subunit RPC7	A0A087WTV7_HUMAN|POLR3G	protein	taxon:9606	20140513	GO_Central		
UniProtKB	A0A087WTW0	UHRF1		GO:0008270	GO_REF:0000002	IEA	InterPro:IPR001841|InterPro:IPR001965	F	E3 ubiquitin-protein ligase UHRF1	A0A087WTW0_HUMAN|UHRF1	protein	taxon:9606	20150523	InterPro		
UniProtKB	A0A087WTW0	UHRF1		GO:0042393	GO_REF:0000002	IEA	InterPro:IPR003105	F	E3 ubiquitin-protein ligase UHRF1	A0A087WTW0_HUMAN|UHRF1	protein	taxon:9606	20150523	InterPro		
UniProtKB	A0A087WTW3	PCDH18		GO:0007155	GO_REF:0000002	IEA	InterPro:IPR030714	P	Protocadherin-18	A0A087WTW3_HUMAN|PCDH18	protein	taxon:9606	20150523	InterPro		
UniProtKB	A0A087WTW3	PCDH18		GO:0007399	GO_REF:0000002	IEA	InterPro:IPR030714	P	Protocadherin-18	A0A087WTW3_HUMAN|PCDH18	protein	taxon:9606	20150523	InterPro		
UniProtKB	A0A087WTW5	CASP8AP2		GO:0002020	GO_REF:0000019	IEA	Ensembl:ENSMUSP00000029950	F	CASP8-associated protein 2	A0A087WTW5_HUMAN|CASP8AP2	protein	taxon:9606	20150516	Ensembl		
UniProtKB	A0A087WTW5	CASP8AP2		GO:0003677	GO_REF:0000002	IEA	InterPro:IPR009057	F	CASP8-associated protein 2	A0A087WTW5_HUMAN|CASP8AP2	protein	taxon:9606	20150523	InterPro		
UniProtKB	A0A087WTW5	CASP8AP2		GO:0006919	GO_REF:0000019	IEA	Ensembl:ENSMUSP00000029950	P	CASP8-associated protein 2	A0A087WTW5_HUMAN|CASP8AP2	protein	taxon:9606	20150516	Ensembl		
UniProtKB	A0A087WTW5	CASP8AP2		GO:0008625	GO_REF:0000019	IEA	Ensembl:ENSMUSP00000029950	P	CASP8-associated protein 2	A0A087WTW5_HUMAN|CASP8AP2	protein	taxon:9606	20150516	Ensembl		
UniProtKB	A0A087WTW5	CASP8AP2		GO:0008656	GO_REF:0000019	IEA	Ensembl:ENSMUSP00000029950	F	CASP8-associated protein 2	A0A087WTW5_HUMAN|CASP8AP2	protein	taxon:9606	20150516	Ensembl		
UniProtKB	A0A087WTW5	CASP8AP2		GO:0042802	GO_REF:0000019	IEA	Ensembl:ENSMUSP00000029950	F	CASP8-associated protein 2	A0A087WTW5_HUMAN|CASP8AP2	protein	taxon:9606	20150516	Ensembl		
UniProtKB	A0A087WTW6	UGT2B11		GO:0009813	GO_REF:0000033	IBA	PANTHER:PTN000231123	P	UDP-glucuronosyltransferase 2B11	A0A087WTW6_HUMAN|UGT2B11	protein	taxon:9606	20140612	GO_Central		
UniProtKB	A0A087WTW6	UGT2B11		GO:0015020	GO_REF:0000033	IBA	PANTHER:PTN001376818	F	UDP-glucuronosyltransferase 2B11	A0A087WTW6_HUMAN|UGT2B11	protein	taxon:9606	20140612	GO_Central		
UniProtKB	A0A087WTW6	UGT2B11		GO:0032870	GO_REF:0000033	IBA	PANTHER:PTN000938701	P	UDP-glucuronosyltransferase 2B11	A0A087WTW6_HUMAN|UGT2B11	protein	taxon:9606	20140612	GO_Central		
UniProtKB	A0A087WTW6	UGT2B11		GO:0043231	GO_REF:0000033	IBA	PANTHER:PTN000230403	C	UDP-glucuronosyltransferase 2B11	A0A087WTW6_HUMAN|UGT2B11	protein	taxon:9606	20140612	GO_Central		
UniProtKB	A0A087WTW6	UGT2B11		GO:0052696	GO_REF:0000033	IBA	PANTHER:PTN000231123	P	UDP-glucuronosyltransferase 2B11	A0A087WTW6_HUMAN|UGT2B11	protein	taxon:9606	20140612	GO_Central		
UniProtKB	A0A087WTW9	RGS6		GO:0004871	GO_REF:0000002	IEA	InterPro:IPR015898	F	Regulator of G-protein-signaling 6	A0A087WTW9_HUMAN|RGS6	protein	taxon:9606	20150523	InterPro		
UniProtKB	A0A087WTW9	RGS6		GO:0005737	GO_REF:0000033	IBA	PANTHER:PTN000090250	C	Regulator of G-protein-signaling 6	A0A087WTW9_HUMAN|RGS6	protein	taxon:9606	20100903	GO_Central		
UniProtKB	A0A087WTW9	RGS6		GO:0005834	GO_REF:0000002	IEA	InterPro:IPR015898	C	Regulator of G-protein-signaling 6	A0A087WTW9_HUMAN|RGS6	protein	taxon:9606	20150523	InterPro		
UniProtKB	A0A087WTW9	RGS6		GO:0005886	GO_REF:0000033	IBA	PANTHER:PTN000090250	C	Regulator of G-protein-signaling 6	A0A087WTW9_HUMAN|RGS6	protein	taxon:9606	20100903	GO_Central		
UniProtKB	A0A087WTW9	RGS6		GO:0007186	GO_REF:0000002	IEA	InterPro:IPR015898	P	Regulator of G-protein-signaling 6	A0A087WTW9_HUMAN|RGS6	protein	taxon:9606	20150523	InterPro		
UniProtKB	A0A087WTW9	RGS6		GO:0035556	GO_REF:0000002	IEA	InterPro:IPR000591	P	Regulator of G-protein-signaling 6	A0A087WTW9_HUMAN|RGS6	protein	taxon:9606	20150523	InterPro		
UniProtKB	A0A087WTW9	RGS6		GO:0038032	GO_REF:0000002	IEA	InterPro:IPR016137	P	Regulator of G-protein-signaling 6	A0A087WTW9_HUMAN|RGS6	protein	taxon:9606	20150523	InterPro		
UniProtKB	A0A087WTX2	SLC39A7		GO:0016020	GO_REF:0000002	IEA	InterPro:IPR003689	C	Zinc transporter SLC39A7	A0A087WTX2_HUMAN|SLC39A7	protein	taxon:9606	20150523	InterPro		
UniProtKB	A0A087WTX2	SLC39A7		GO:0030001	GO_REF:0000002	IEA	InterPro:IPR003689	P	Zinc transporter SLC39A7	A0A087WTX2_HUMAN|SLC39A7	protein	taxon:9606	20150523	InterPro		
UniProtKB	A0A087WTX2	SLC39A7		GO:0046873	GO_REF:0000002	IEA	InterPro:IPR003689	F	Zinc transporter SLC39A7	A0A087WTX2_HUMAN|SLC39A7	protein	taxon:9606	20150523	InterPro		
UniProtKB	A0A087WTX2	SLC39A7		GO:0055085	GO_REF:0000002	IEA	InterPro:IPR003689	P	Zinc transporter SLC39A7	A0A087WTX2_HUMAN|SLC39A7	protein	taxon:9606	20150523	InterPro		
UniProtKB	A0A087WTX3	TRIB3		GO:0003714	GO_REF:0000002	IEA	InterPro:IPR024106	F	Tribbles homolog 3	A0A087WTX3_HUMAN|TRIB3	protein	taxon:9606	20150523	InterPro		
UniProtKB	A0A087WTX3	TRIB3		GO:0005634	GO_REF:0000033	IBA	PANTHER:PTN001121144	C	Tribbles homolog 3	A0A087WTX3_HUMAN|TRIB3	protein	taxon:9606	20150219	GO_Central		
UniProtKB	A0A087WTX3	TRIB3		GO:0031434	GO_REF:0000033	IBA	PANTHER:PTN001121144	F	Tribbles homolog 3	A0A087WTX3_HUMAN|TRIB3	protein	taxon:9606	20150219	GO_Central		
UniProtKB	A0A087WTX3	TRIB3		GO:0032436	GO_REF:0000033	IBA	PANTHER:PTN001121144	P	Tribbles homolog 3	A0A087WTX3_HUMAN|TRIB3	protein	taxon:9606	20150219	GO_Central		
UniProtKB	A0A087WTX3	TRIB3		GO:1903507	GO_REF:0000002	IEA	InterPro:IPR024106	P	Tribbles homolog 3	A0A087WTX3_HUMAN|TRIB3	protein	taxon:9606	20150523	GOC		
UniProtKB	A0A087WTX6	SERPINB8		GO:0005615	GO_REF:0000033	IBA	PANTHER:PTN000156122	C	Serpin B8	A0A087WTX6_HUMAN|SERPINB8	protein	taxon:9606	20141205	GO_Central		
UniProtKB	A0A087WTX6	SERPINB8		GO:0005737	GO_REF:0000033	IBA	PANTHER:PTN000156767	C	Serpin B8	A0A087WTX6_HUMAN|SERPINB8	protein	taxon:9606	20141205	GO_Central		
UniProtKB	A0A087WTX8	SCAMP1		GO:0015031	GO_REF:0000002	IEA	InterPro:IPR007273	P	Secretory carrier-associated membrane protein 1	A0A087WTX8_HUMAN|SCAMP1	protein	taxon:9606	20150523	InterPro		
UniProtKB	A0A087WTX8	SCAMP1		GO:0016021	GO_REF:0000002	IEA	InterPro:IPR007273	C	Secretory carrier-associated membrane protein 1	A0A087WTX8_HUMAN|SCAMP1	protein	taxon:9606	20150523	InterPro		
UniProtKB	A0A087WTY0	ZNF732		GO:0003676	GO_REF:0000002	IEA	InterPro:IPR001909|InterPro:IPR013087	F	Zinc finger protein 732	A0A087WTY0_HUMAN|ZNF732	protein	taxon:9606	20150523	InterPro		
UniProtKB	A0A087WTY0	ZNF732		GO:0005622	GO_REF:0000002	IEA	InterPro:IPR001909	C	Zinc finger protein 732	A0A087WTY0_HUMAN|ZNF732	protein	taxon:9606	20150523	InterPro		
UniProtKB	A0A087WTY0	ZNF732		GO:0006355	GO_REF:0000002	IEA	InterPro:IPR001909	P	Zinc finger protein 732	A0A087WTY0_HUMAN|ZNF732	protein	taxon:9606	20150523	InterPro		
UniProtKB	A0A087WTY0	ZNF732		GO:0046872	GO_REF:0000038	IEA	UniProtKB-KW:KW-0479	F	Zinc finger protein 732	A0A087WTY0_HUMAN|ZNF732	protein	taxon:9606	20150523	UniProt		
UniProtKB	A0A087WTY1	POLR1D		GO:0005666	GO_REF:0000033	IBA	PANTHER:PTN000358824	C	DNA-directed RNA polymerases I and III subunit RPAC2	A0A087WTY1_HUMAN|POLR1D	protein	taxon:9606	20130911	GO_Central		
UniProtKB	A0A087WTY1	POLR1D		GO:0005736	GO_REF:0000033	IBA	PANTHER:PTN000358824	C	DNA-directed RNA polymerases I and III subunit RPAC2	A0A087WTY1_HUMAN|POLR1D	protein	taxon:9606	20130911	GO_Central		
UniProtKB	A0A087WTY1	POLR1D		GO:0006360	GO_REF:0000033	IBA	PANTHER:PTN000358824	P	DNA-directed RNA polymerases I and III subunit RPAC2	A0A087WTY1_HUMAN|POLR1D	protein	taxon:9606	20150523	GOC		
UniProtKB	A0A087WTY1	POLR1D		GO:0006383	GO_REF:0000033	IBA	PANTHER:PTN000358824	P	DNA-directed RNA polymerases I and III subunit RPAC2	A0A087WTY1_HUMAN|POLR1D	protein	taxon:9606	20150523	GOC		
UniProtKB	A0A087WTY1	POLR1D	contributes_to	GO:0001054	GO_REF:0000033	IBA	PANTHER:PTN000358824	F	DNA-directed RNA polymerases I and III subunit RPAC2	A0A087WTY1_HUMAN|POLR1D	protein	taxon:9606	20130911	GO_Central		
UniProtKB	A0A087WTY1	POLR1D	contributes_to	GO:0001056	GO_REF:0000033	IBA	PANTHER:PTN000358824	F	DNA-directed RNA polymerases I and III subunit RPAC2	A0A087WTY1_HUMAN|POLR1D	protein	taxon:9606	20130911	GO_Central		
UniProtKB	A0A087WTY7	GBA3		GO:0004553	GO_REF:0000002	IEA	InterPro:IPR001360|InterPro:IPR018120	F	Cytosolic beta-glucosidase	A0A087WTY7_HUMAN|GBA3	protein	taxon:9606	20150523	InterPro		
UniProtKB	A0A087WTY7	GBA3		GO:0005975	GO_REF:0000002	IEA	InterPro:IPR001360|InterPro:IPR013781|InterPro:IPR018120	P	Cytosolic beta-glucosidase	A0A087WTY7_HUMAN|GBA3	protein	taxon:9606	20150523	InterPro		
UniProtKB	A0A087WTZ0	MTMR14		GO:0004725	GO_REF:0000002	IEA	InterPro:IPR016130	F	Myotubularin-related protein 14	A0A087WTZ0_HUMAN|MTMR14	protein	taxon:9606	20150523	InterPro		
UniProtKB	A0A087WTZ0	MTMR14		GO:0035335	GO_REF:0000002	IEA	InterPro:IPR016130	P	Myotubularin-related protein 14	A0A087WTZ0_HUMAN|MTMR14	protein	taxon:9606	20150523	GOC		
UniProtKB	A0A087WTZ3	ALG9		GO:0000030	GO_REF:0000033	IBA	PANTHER:PTN000509188	F	Alpha-1,2-mannosyltransferase ALG9	A0A087WTZ3_HUMAN|ALG9	protein	taxon:9606	20140925	GO_Central		
UniProtKB	A0A087WTZ3	ALG9		GO:0097502	GO_REF:0000033	IBA	PANTHER:PTN000509188	P	Alpha-1,2-mannosyltransferase ALG9	A0A087WTZ3_HUMAN|ALG9	protein	taxon:9606	20150523	GOC		
UniProtKB	A0A087WTZ8	NSMCE2		GO:0000724	GO_REF:0000002	IEA	InterPro:IPR026846	P	E3 SUMO-protein ligase NSE2	A0A087WTZ8_HUMAN|NSMCE2	protein	taxon:9606	20150523	InterPro		
UniProtKB	A0A087WTZ8	NSMCE2		GO:0019789	GO_REF:0000002	IEA	InterPro:IPR026846	F	E3 SUMO-protein ligase NSE2	A0A087WTZ8_HUMAN|NSMCE2	protein	taxon:9606	20150523	InterPro		
UniProtKB	A0A087WTZ8	NSMCE2		GO:0030915	GO_REF:0000002	IEA	InterPro:IPR026846	C	E3 SUMO-protein ligase NSE2	A0A087WTZ8_HUMAN|NSMCE2	protein	taxon:9606	20150523	InterPro		
UniProtKB	A0A087WU06	TUBGCP3		GO:0000922	GO_REF:0000002	IEA	InterPro:IPR007259	C	Tubulin, gamma complex associated protein 3, isoform CRA_c	A0A087WU06_HUMAN|TUBGCP3|hCG_27357	protein	taxon:9606	20150523	InterPro		
UniProtKB	A0A087WU06	TUBGCP3		GO:0005815	GO_REF:0000002	IEA	InterPro:IPR007259	C	Tubulin, gamma complex associated protein 3, isoform CRA_c	A0A087WU06_HUMAN|TUBGCP3|hCG_27357	protein	taxon:9606	20150523	InterPro		
UniProtKB	A0A087WU06	TUBGCP3		GO:0007020	GO_REF:0000002	IEA	InterPro:IPR015697	P	Tubulin, gamma complex associated protein 3, isoform CRA_c	A0A087WU06_HUMAN|TUBGCP3|hCG_27357	protein	taxon:9606	20150523	InterPro		
UniProtKB	A0A087WU08	HP		GO:0004252	GO_REF:0000002	IEA	InterPro:IPR001254|InterPro:IPR001314	F	Haptoglobin	A0A087WU08_HUMAN|HP	protein	taxon:9606	20150523	InterPro		
UniProtKB	A0A087WU08	HP		GO:0006508	GO_REF:0000002	IEA	InterPro:IPR001254|InterPro:IPR001314	P	Haptoglobin	A0A087WU08_HUMAN|HP	protein	taxon:9606	20150523	InterPro		
UniProtKB	A0A087WU09	CROCC		GO:0035253	GO_REF:0000002	IEA	InterPro:IPR026733	C	Rootletin	A0A087WU09_HUMAN|CROCC	protein	taxon:9606	20150523	InterPro		
UniProtKB	A0A087WU09	CROCC		GO:0051297	GO_REF:0000002	IEA	InterPro:IPR026733	P	Rootletin	A0A087WU09_HUMAN|CROCC	protein	taxon:9606	20150523	InterPro		
UniProtKB	A0A087WU10	NOP16		GO:0042273	GO_REF:0000033	IBA	PANTHER:PTN000997248	P	Nucleolar protein 16	A0A087WU10_HUMAN|NOP16	protein	taxon:9606	20141003	GO_Central		
UniProtKB	A0A087WU13	CD9		GO:0016021	GO_REF:0000038	IEA	UniProtKB-KW:KW-0812	C	Tetraspanin	A0A087WU13_HUMAN|CD9	protein	taxon:9606	20150523	UniProt		
UniProtKB	A0A087WU14	SCAMP1		GO:0015031	GO_REF:0000002	IEA	InterPro:IPR007273	P	Secretory carrier-associated membrane protein 1	A0A087WU14_HUMAN|SCAMP1	protein	taxon:9606	20150523	InterPro		
UniProtKB	A0A087WU14	SCAMP1		GO:0016021	GO_REF:0000002	IEA	InterPro:IPR007273	C	Secretory carrier-associated membrane protein 1	A0A087WU14_HUMAN|SCAMP1	protein	taxon:9606	20150523	InterPro		
UniProtKB	A0A087WU15	TAS2R30		GO:0004930	GO_REF:0000038	IEA	UniProtKB-KW:KW-0297	F	Taste receptor type 2	A0A087WU15_HUMAN|TAS2R30	protein	taxon:9606	20150523	UniProt		
UniProtKB	A0A087WU15	TAS2R30		GO:0007186	GO_REF:0000038	IEA	UniProtKB-KW:KW-0297	P	Taste receptor type 2	A0A087WU15_HUMAN|TAS2R30	protein	taxon:9606	20150523	UniProt		
UniProtKB	A0A087WU15	TAS2R30		GO:0016021	GO_REF:0000038	IEA	UniProtKB-KW:KW-0812	C	Taste receptor type 2	A0A087WU15_HUMAN|TAS2R30	protein	taxon:9606	20150523	UniProt		
UniProtKB	A0A087WU15	TAS2R30		GO:0050909	GO_REF:0000038	IEA	UniProtKB-KW:KW-0919	P	Taste receptor type 2	A0A087WU15_HUMAN|TAS2R30	protein	taxon:9606	20150523	UniProt		
UniProtKB	A0A087WU16	PRDM1		GO:0000122	GO_REF:0000002	IEA	InterPro:IPR016608	P	PR domain zinc finger protein 1	A0A087WU16_HUMAN|PRDM1	protein	taxon:9606	20150523	InterPro		
UniProtKB	A0A087WU16	PRDM1		GO:0003676	GO_REF:0000002	IEA	InterPro:IPR013087	F	PR domain zinc finger protein 1	A0A087WU16_HUMAN|PRDM1	protein	taxon:9606	20150523	InterPro		
UniProtKB	A0A087WU16	PRDM1		GO:0003700	GO_REF:0000002	IEA	InterPro:IPR016608	F	PR domain zinc finger protein 1	A0A087WU16_HUMAN|PRDM1	protein	taxon:9606	20150523	InterPro		
UniProtKB	A0A087WU16	PRDM1		GO:0005634	GO_REF:0000002	IEA	InterPro:IPR016608	C	PR domain zinc finger protein 1	A0A087WU16_HUMAN|PRDM1	protein	taxon:9606	20150523	InterPro		
UniProtKB	A0A087WU16	PRDM1		GO:0005737	GO_REF:0000002	IEA	InterPro:IPR016608	C	PR domain zinc finger protein 1	A0A087WU16_HUMAN|PRDM1	protein	taxon:9606	20150523	InterPro		
UniProtKB	A0A087WU16	PRDM1		GO:0046872	GO_REF:0000002	IEA	InterPro:IPR007087	F	PR domain zinc finger protein 1	A0A087WU16_HUMAN|PRDM1	protein	taxon:9606	20150523	InterPro		
UniProtKB	A0A087WU16	PRDM1		GO:0048869	GO_REF:0000002	IEA	InterPro:IPR016608	P	PR domain zinc finger protein 1	A0A087WU16_HUMAN|PRDM1	protein	taxon:9606	20150523	InterPro		
UniProtKB	A0A087WU18	ELF4		GO:0003700	GO_REF:0000002	IEA	InterPro:IPR000418	F	ETS-related transcription factor Elf-4	A0A087WU18_HUMAN|ELF4	protein	taxon:9606	20150523	InterPro		
UniProtKB	A0A087WU18	ELF4		GO:0005634	GO_REF:0000038	IEA	UniProtKB-KW:KW-0539	C	ETS-related transcription factor Elf-4	A0A087WU18_HUMAN|ELF4	protein	taxon:9606	20150523	UniProt		
UniProtKB	A0A087WU18	ELF4		GO:0006355	GO_REF:0000002	IEA	InterPro:IPR000418	P	ETS-related transcription factor Elf-4	A0A087WU18_HUMAN|ELF4	protein	taxon:9606	20150523	InterPro		
UniProtKB	A0A087WU18	ELF4		GO:0030154	GO_REF:0000033	IBA	PANTHER:PTN000218930	P	ETS-related transcription factor Elf-4	A0A087WU18_HUMAN|ELF4	protein	taxon:9606	20140305	GO_Central		
UniProtKB	A0A087WU18	ELF4		GO:0043565	GO_REF:0000002	IEA	InterPro:IPR000418	F	ETS-related transcription factor Elf-4	A0A087WU18_HUMAN|ELF4	protein	taxon:9606	20150523	InterPro		
UniProtKB	A0A087WU25	ACSM2B		GO:0003824	GO_REF:0000002	IEA	InterPro:IPR000873	F	Acyl-coenzyme A synthetase ACSM2B, mitochondrial	A0A087WU25_HUMAN|ACSM2B	protein	taxon:9606	20150523	InterPro		
UniProtKB	A0A087WU25	ACSM2B		GO:0008152	GO_REF:0000002	IEA	InterPro:IPR000873	P	Acyl-coenzyme A synthetase ACSM2B, mitochondrial	A0A087WU25_HUMAN|ACSM2B	protein	taxon:9606	20150523	InterPro		
UniProtKB	A0A087WU27	RNPEP		GO:0004177	GO_REF:0000002	IEA	InterPro:IPR015571	F	Aminopeptidase B	A0A087WU27_HUMAN|RNPEP	protein	taxon:9606	20150523	InterPro		
UniProtKB	A0A087WU27	RNPEP		GO:0005615	GO_REF:0000002	IEA	InterPro:IPR015571	C	Aminopeptidase B	A0A087WU27_HUMAN|RNPEP	protein	taxon:9606	20150523	InterPro		
UniProtKB	A0A087WU27	RNPEP		GO:0006508	GO_REF:0000002	IEA	InterPro:IPR001930	P	Aminopeptidase B	A0A087WU27_HUMAN|RNPEP	protein	taxon:9606	20150523	InterPro		
UniProtKB	A0A087WU27	RNPEP		GO:0008237	GO_REF:0000002	IEA	InterPro:IPR014782	F	Aminopeptidase B	A0A087WU27_HUMAN|RNPEP	protein	taxon:9606	20150523	InterPro		
UniProtKB	A0A087WU27	RNPEP		GO:0008270	GO_REF:0000002	IEA	InterPro:IPR014782|InterPro:IPR015571	F	Aminopeptidase B	A0A087WU27_HUMAN|RNPEP	protein	taxon:9606	20150523	InterPro		
UniProtKB	A0A087WU29	GYPA		GO:0016021	GO_REF:0000002	IEA	InterPro:IPR001195|InterPro:IPR018938	C	Glycophorin-A	A0A087WU29_HUMAN|GYPA	protein	taxon:9606	20150523	InterPro		
UniProtKB	A0A087WU31	CLCN3		GO:0005247	GO_REF:0000002	IEA	InterPro:IPR001807|InterPro:IPR002245	F	Chloride channel protein	A0A087WU31_HUMAN|CLCN3	protein	taxon:9606	20150523	InterPro		
UniProtKB	A0A087WU31	CLCN3		GO:0006821	GO_REF:0000002	IEA	InterPro:IPR001807|InterPro:IPR002245	P	Chloride channel protein	A0A087WU31_HUMAN|CLCN3	protein	taxon:9606	20150523	InterPro		
UniProtKB	A0A087WU31	CLCN3		GO:0016021	GO_REF:0000038	IEA	UniProtKB-KW:KW-0812	C	Chloride channel protein	A0A087WU31_HUMAN|CLCN3	protein	taxon:9606	20150523	UniProt		
UniProtKB	A0A087WU31	CLCN3		GO:0034220	GO_REF:0000002	IEA	InterPro:IPR014743	P	Chloride channel protein	A0A087WU31_HUMAN|CLCN3	protein	taxon:9606	20150523	GOC		
UniProtKB	A0A087WU31	CLCN3		GO:1903959	GO_REF:0000002	IEA	InterPro:IPR001807|InterPro:IPR002245	P	Chloride channel protein	A0A087WU31_HUMAN|CLCN3	protein	taxon:9606	20150523	GOC		
UniProtKB	A0A087WU32	CASP3		GO:0004197	GO_REF:0000002	IEA	InterPro:IPR001309|InterPro:IPR011600|InterPro:IPR015470|InterPro:IPR016129	F	Caspase-3	A0A087WU32_HUMAN|CASP3	protein	taxon:9606	20150523	InterPro		
UniProtKB	A0A087WU32	CASP3		GO:0005737	GO_REF:0000033	IBA	PANTHER:PTN000047947	C	Caspase-3	A0A087WU32_HUMAN|CASP3	protein	taxon:9606	20140226	GO_Central		
UniProtKB	A0A087WU32	CASP3		GO:0006508	GO_REF:0000002	IEA	InterPro:IPR001309|InterPro:IPR011600|InterPro:IPR015470|InterPro:IPR016129	P	Caspase-3	A0A087WU32_HUMAN|CASP3	protein	taxon:9606	20150523	InterPro		
UniProtKB	A0A087WU32	CASP3		GO:0006915	GO_REF:0000002	IEA	InterPro:IPR015470|InterPro:IPR015917	P	Caspase-3	A0A087WU32_HUMAN|CASP3	protein	taxon:9606	20150523	InterPro		
UniProtKB	A0A087WU32	CASP3		GO:0030182	GO_REF:0000033	IBA	PANTHER:PTN000048336	P	Caspase-3	A0A087WU32_HUMAN|CASP3	protein	taxon:9606	20140228	GO_Central		
UniProtKB	A0A087WU32	CASP3		GO:0030216	GO_REF:0000033	IBA	PANTHER:PTN000048336	P	Caspase-3	A0A087WU32_HUMAN|CASP3	protein	taxon:9606	20140228	GO_Central		
UniProtKB	A0A087WU33	SRCIN1		GO:0030334	GO_REF:0000002	IEA	InterPro:IPR026727	P	SRC kinase-signaling inhibitor 1	A0A087WU33_HUMAN|SRCIN1	protein	taxon:9606	20150523	InterPro		
UniProtKB	A0A087WU33	SRCIN1		GO:0034446	GO_REF:0000002	IEA	InterPro:IPR026727	P	SRC kinase-signaling inhibitor 1	A0A087WU33_HUMAN|SRCIN1	protein	taxon:9606	20150523	InterPro		
UniProtKB	A0A087WU33	SRCIN1		GO:0061001	GO_REF:0000002	IEA	InterPro:IPR026727	P	SRC kinase-signaling inhibitor 1	A0A087WU33_HUMAN|SRCIN1	protein	taxon:9606	20150523	InterPro		
UniProtKB	A0A087WU35	ZNF714		GO:0003676	GO_REF:0000002	IEA	InterPro:IPR001909|InterPro:IPR013087	F	Zinc finger protein 714	A0A087WU35_HUMAN|ZNF714	protein	taxon:9606	20150523	InterPro		
UniProtKB	A0A087WU35	ZNF714		GO:0005622	GO_REF:0000002	IEA	InterPro:IPR001909	C	Zinc finger protein 714	A0A087WU35_HUMAN|ZNF714	protein	taxon:9606	20150523	InterPro		
UniProtKB	A0A087WU35	ZNF714		GO:0006355	GO_REF:0000002	IEA	InterPro:IPR001909	P	Zinc finger protein 714	A0A087WU35_HUMAN|ZNF714	protein	taxon:9606	20150523	InterPro		
UniProtKB	A0A087WU35	ZNF714		GO:0046872	GO_REF:0000038	IEA	UniProtKB-KW:KW-0479	F	Zinc finger protein 714	A0A087WU35_HUMAN|ZNF714	protein	taxon:9606	20150523	UniProt		
UniProtKB	A0A087WU36	PLXNB2		GO:0007165	GO_REF:0000002	IEA	InterPro:IPR008936	P	Plexin-B2	A0A087WU36_HUMAN|PLXNB2	protein	taxon:9606	20150523	InterPro		
UniProtKB	A0A087WU38	GRIP2		GO:0030159	GO_REF:0000002	IEA	InterPro:IPR030029	F	Glutamate receptor-interacting protein 2	A0A087WU38_HUMAN|GRIP2|hCG_27236	protein	taxon:9606	20150523	InterPro		
UniProtKB	A0A087WU43	CDH1		GO:0005509	GO_REF:0000002	IEA	InterPro:IPR002126|InterPro:IPR015919|InterPro:IPR030049	F	Cadherin-1	A0A087WU43_HUMAN|CDH1	protein	taxon:9606	20150523	InterPro		
UniProtKB	A0A087WU43	CDH1		GO:0005886	GO_REF:0000002	IEA	InterPro:IPR020894	C	Cadherin-1	A0A087WU43_HUMAN|CDH1	protein	taxon:9606	20150523	InterPro		
UniProtKB	A0A087WU43	CDH1		GO:0005912	GO_REF:0000002	IEA	InterPro:IPR030049	C	Cadherin-1	A0A087WU43_HUMAN|CDH1	protein	taxon:9606	20150523	InterPro		
UniProtKB	A0A087WU43	CDH1		GO:0007156	GO_REF:0000002	IEA	InterPro:IPR002126|InterPro:IPR030049	P	Cadherin-1	A0A087WU43_HUMAN|CDH1	protein	taxon:9606	20150523	InterPro		
UniProtKB	A0A087WU43	CDH1		GO:0050678	GO_REF:0000002	IEA	InterPro:IPR030049	P	Cadherin-1	A0A087WU43_HUMAN|CDH1	protein	taxon:9606	20150523	InterPro		
UniProtKB	A0A087WU44	CHD9		GO:0008152	GO_REF:0000002	IEA	InterPro:IPR006576	P	Chromodomain-helicase-DNA-binding protein 9	A0A087WU44_HUMAN|CHD9	protein	taxon:9606	20150523	GOC		
UniProtKB	A0A087WU44	CHD9		GO:0016817	GO_REF:0000002	IEA	InterPro:IPR006576	F	Chromodomain-helicase-DNA-binding protein 9	A0A087WU44_HUMAN|CHD9	protein	taxon:9606	20150523	InterPro		
UniProtKB	A0A087WU46	IKZF1		GO:0003676	GO_REF:0000002	IEA	InterPro:IPR013087	F	DNA-binding protein Ikaros	A0A087WU46_HUMAN|IKZF1	protein	taxon:9606	20150523	InterPro		
UniProtKB	A0A087WU46	IKZF1		GO:0046872	GO_REF:0000002	IEA	InterPro:IPR007087	F	DNA-binding protein Ikaros	A0A087WU46_HUMAN|IKZF1	protein	taxon:9606	20150523	InterPro		
UniProtKB	A0A087WU49	ZAN		GO:0016020	GO_REF:0000002	IEA	InterPro:IPR000998	C	Zonadhesin	A0A087WU49_HUMAN|ZAN	protein	taxon:9606	20150523	InterPro		
UniProtKB	A0A087WU54	ALDH3B1		GO:0016620	GO_REF:0000002	IEA	InterPro:IPR016163	F	Aldehyde dehydrogenase family 3 member B1	A0A087WU54_HUMAN|ALDH3B1	protein	taxon:9606	20150523	InterPro		
UniProtKB	A0A087WU54	ALDH3B1		GO:0055114	GO_REF:0000002	IEA	InterPro:IPR015590|InterPro:IPR016161|InterPro:IPR016163	P	Aldehyde dehydrogenase family 3 member B1	A0A087WU54_HUMAN|ALDH3B1	protein	taxon:9606	20150523	InterPro		
UniProtKB	A0A087WU55	MYO19		GO:0003774	GO_REF:0000002	IEA	InterPro:IPR001609	F	Unconventional myosin-XIX	A0A087WU55_HUMAN|MYO19	protein	taxon:9606	20150523	InterPro		
UniProtKB	A0A087WU55	MYO19		GO:0005524	GO_REF:0000002	IEA	InterPro:IPR001609	F	Unconventional myosin-XIX	A0A087WU55_HUMAN|MYO19	protein	taxon:9606	20150523	InterPro		
UniProtKB	A0A087WU55	MYO19		GO:0008152	GO_REF:0000002	IEA	InterPro:IPR001609	P	Unconventional myosin-XIX	A0A087WU55_HUMAN|MYO19	protein	taxon:9606	20150523	GOC		
UniProtKB	A0A087WU55	MYO19		GO:0016459	GO_REF:0000002	IEA	InterPro:IPR001609	C	Unconventional myosin-XIX	A0A087WU55_HUMAN|MYO19	protein	taxon:9606	20150523	InterPro		
UniProtKB	A0A087WU57	DDC		GO:0006520	GO_REF:0000002	IEA	InterPro:IPR010977	P	Aromatic-L-amino-acid decarboxylase	A0A087WU57_HUMAN|DDC	protein	taxon:9606	20150523	InterPro		
UniProtKB	A0A087WU57	DDC		GO:0016831	GO_REF:0000002	IEA	InterPro:IPR002129|InterPro:IPR010977|InterPro:IPR021115	F	Aromatic-L-amino-acid decarboxylase	A0A087WU57_HUMAN|DDC	protein	taxon:9606	20150523	InterPro		
UniProtKB	A0A087WU57	DDC		GO:0030170	GO_REF:0000002	IEA	InterPro:IPR002129|InterPro:IPR015421|InterPro:IPR015422	F	Aromatic-L-amino-acid decarboxylase	A0A087WU57_HUMAN|DDC	protein	taxon:9606	20150523	InterPro		
UniProtKB	A0A087WU58	TTLL11		GO:0006464	GO_REF:0000002	IEA	InterPro:IPR004344	P	Tubulin polyglutamylase TTLL11	A0A087WU58_HUMAN|TTLL11	protein	taxon:9606	20150523	InterPro		
UniProtKB	A0A087WU59	PCDHGC4		GO:0005509	GO_REF:0000002	IEA	InterPro:IPR002126|InterPro:IPR015919	F	Protocadherin gamma-C4	A0A087WU59_HUMAN|PCDHGC4	protein	taxon:9606	20150523	InterPro		
UniProtKB	A0A087WU59	PCDHGC4		GO:0005886	GO_REF:0000002	IEA	InterPro:IPR020894	C	Protocadherin gamma-C4	A0A087WU59_HUMAN|PCDHGC4	protein	taxon:9606	20150523	InterPro		
UniProtKB	A0A087WU59	PCDHGC4		GO:0007156	GO_REF:0000002	IEA	InterPro:IPR002126	P	Protocadherin gamma-C4	A0A087WU59_HUMAN|PCDHGC4	protein	taxon:9606	20150523	InterPro		
UniProtKB	A0A087WU60	KRTAP9-2		GO:0045095	GO_REF:0000002	IEA	InterPro:IPR002494	C	Keratin-associated protein 9-2	A0A087WU60_HUMAN|KRTAP9-2	protein	taxon:9606	20150523	InterPro		
UniProtKB	A0A087WU64	POLA1		GO:0000166	GO_REF:0000002	IEA	InterPro:IPR006134|InterPro:IPR006172|InterPro:IPR017964	F	DNA polymerase	A0A087WU64_HUMAN|POLA1	protein	taxon:9606	20150523	InterPro		
UniProtKB	A0A087WU64	POLA1		GO:0001882	GO_REF:0000002	IEA	InterPro:IPR015088	F	DNA polymerase	A0A087WU64_HUMAN|POLA1	protein	taxon:9606	20150523	InterPro		
UniProtKB	A0A087WU64	POLA1		GO:0003677	GO_REF:0000038	IEA	UniProtKB-KW:KW-0238	F	DNA polymerase	A0A087WU64_HUMAN|POLA1	protein	taxon:9606	20150523	UniProt		
UniProtKB	A0A087WU64	POLA1		GO:0003887	GO_REF:0000003	IEA	EC:2.7.7.7	F	DNA polymerase	A0A087WU64_HUMAN|POLA1	protein	taxon:9606	20150523	UniProt		
UniProtKB	A0A087WU64	POLA1		GO:0006261	GO_REF:0000033	IBA	PANTHER:PTN001307729	P	DNA polymerase	A0A087WU64_HUMAN|POLA1	protein	taxon:9606	20141208	GO_Central		
UniProtKB	A0A087WU64	POLA1		GO:0006270	GO_REF:0000002	IEA	InterPro:IPR029702	P	DNA polymerase	A0A087WU64_HUMAN|POLA1	protein	taxon:9606	20150523	InterPro		
UniProtKB	A0A087WU64	POLA1		GO:0008408	GO_REF:0000002	IEA	InterPro:IPR006133	F	DNA polymerase	A0A087WU64_HUMAN|POLA1	protein	taxon:9606	20150523	InterPro		
UniProtKB	A0A087WU64	POLA1		GO:0071897	GO_REF:0000002	IEA	InterPro:IPR006172|InterPro:IPR015088|InterPro:IPR017964|InterPro:IPR029702	P	DNA polymerase	A0A087WU64_HUMAN|POLA1	protein	taxon:9606	20150523	GOC		
UniProtKB	A0A087WU64	POLA1		GO:0071897	GO_REF:0000003	IEA	EC:2.7.7.7	P	DNA polymerase	A0A087WU64_HUMAN|POLA1	protein	taxon:9606	20150523	GOC		
UniProtKB	A0A087WU64	POLA1		GO:0071897	GO_REF:0000038	IEA	UniProtKB-KW:KW-0239	P	DNA polymerase	A0A087WU64_HUMAN|POLA1	protein	taxon:9606	20150523	GOC		
UniProtKB	A0A087WU64	POLA1		GO:0090305	GO_REF:0000002	IEA	InterPro:IPR006133	P	DNA polymerase	A0A087WU64_HUMAN|POLA1	protein	taxon:9606	20150523	GOC		
UniProtKB	A0A087WU65	VPS45		GO:0005623	GO_REF:0000002	IEA	InterPro:IPR001619	C	Vacuolar protein sorting-associated protein 45	A0A087WU65_HUMAN|VPS45	protein	taxon:9606	20150523	GOC		
UniProtKB	A0A087WU65	VPS45		GO:0006904	GO_REF:0000002	IEA	InterPro:IPR001619	P	Vacuolar protein sorting-associated protein 45	A0A087WU65_HUMAN|VPS45	protein	taxon:9606	20150523	InterPro		
UniProtKB	A0A087WU67	FADS6		GO:0006629	GO_REF:0000002	IEA	InterPro:IPR005804	P	Fatty acid desaturase 6	A0A087WU67_HUMAN|FADS6|hCG_2043034	protein	taxon:9606	20150523	InterPro		
UniProtKB	A0A087WU68	PTBP1		GO:0000166	GO_REF:0000002	IEA	InterPro:IPR012677	F	Polypyrimidine tract-binding protein 1	A0A087WU68_HUMAN|PTBP1	protein	taxon:9606	20150523	InterPro		
UniProtKB	A0A087WU68	PTBP1		GO:0003676	GO_REF:0000002	IEA	InterPro:IPR000504	F	Polypyrimidine tract-binding protein 1	A0A087WU68_HUMAN|PTBP1	protein	taxon:9606	20150523	InterPro		
UniProtKB	A0A087WU70	CHST13		GO:0008146	GO_REF:0000002	IEA	InterPro:IPR005331|InterPro:IPR018011	F	Carbohydrate sulfotransferase 13	A0A087WU70_HUMAN|CHST13	protein	taxon:9606	20150523	InterPro		
UniProtKB	A0A087WU70	CHST13		GO:0016021	GO_REF:0000002	IEA	InterPro:IPR005331|InterPro:IPR018011	C	Carbohydrate sulfotransferase 13	A0A087WU70_HUMAN|CHST13	protein	taxon:9606	20150523	InterPro		
UniProtKB	A0A087WU70	CHST13		GO:0016051	GO_REF:0000002	IEA	InterPro:IPR018011	P	Carbohydrate sulfotransferase 13	A0A087WU70_HUMAN|CHST13	protein	taxon:9606	20150523	InterPro		
UniProtKB	A0A087WU72	SSC5D		GO:0005044	GO_REF:0000002	IEA	InterPro:IPR001190	F	Soluble scavenger receptor cysteine-rich domain-containing protein SSC5D	A0A087WU72_HUMAN|SSC5D	protein	taxon:9606	20150523	InterPro		
UniProtKB	A0A087WU72	SSC5D		GO:0006898	GO_REF:0000002	IEA	InterPro:IPR001190	P	Soluble scavenger receptor cysteine-rich domain-containing protein SSC5D	A0A087WU72_HUMAN|SSC5D	protein	taxon:9606	20150523	GOC		
UniProtKB	A0A087WU72	SSC5D		GO:0016020	GO_REF:0000002	IEA	InterPro:IPR001190|InterPro:IPR017448	C	Soluble scavenger receptor cysteine-rich domain-containing protein SSC5D	A0A087WU72_HUMAN|SSC5D	protein	taxon:9606	20150523	InterPro		
UniProtKB	A0A087WU73	MKL1		GO:0003713	GO_REF:0000002	IEA	InterPro:IPR029992	F	MKL/myocardin-like protein 1	A0A087WU73_HUMAN|MKL1	protein	taxon:9606	20150523	InterPro		
UniProtKB	A0A087WU73	MKL1		GO:0003785	GO_REF:0000002	IEA	InterPro:IPR029992	F	MKL/myocardin-like protein 1	A0A087WU73_HUMAN|MKL1	protein	taxon:9606	20150523	InterPro		
UniProtKB	A0A087WU73	MKL1		GO:0005634	GO_REF:0000002	IEA	InterPro:IPR029992	C	MKL/myocardin-like protein 1	A0A087WU73_HUMAN|MKL1	protein	taxon:9606	20150523	InterPro		
UniProtKB	A0A087WU73	MKL1		GO:0005737	GO_REF:0000002	IEA	InterPro:IPR029992	C	MKL/myocardin-like protein 1	A0A087WU73_HUMAN|MKL1	protein	taxon:9606	20150523	InterPro		
UniProtKB	A0A087WU73	MKL1		GO:0010735	GO_REF:0000002	IEA	InterPro:IPR029992	P	MKL/myocardin-like protein 1	A0A087WU73_HUMAN|MKL1	protein	taxon:9606	20150523	InterPro		
UniProtKB	A0A087WU76	HSD11B1		GO:0016491	GO_REF:0000002	IEA	InterPro:IPR002198	F	Corticosteroid 11-beta-dehydrogenase isozyme 1	A0A087WU76_HUMAN|HSD11B1	protein	taxon:9606	20150523	InterPro		
UniProtKB	A0A087WU76	HSD11B1		GO:0055114	GO_REF:0000002	IEA	InterPro:IPR002198	P	Corticosteroid 11-beta-dehydrogenase isozyme 1	A0A087WU76_HUMAN|HSD11B1	protein	taxon:9606	20150523	GOC		
UniProtKB	A0A087WU77	CREB3L2		GO:0003700	GO_REF:0000002	IEA	InterPro:IPR029804	F	Cyclic AMP-responsive element-binding protein 3-like protein 2	A0A087WU77_HUMAN|CREB3L2	protein	taxon:9606	20150523	InterPro		
UniProtKB	A0A087WU77	CREB3L2		GO:0030968	GO_REF:0000002	IEA	InterPro:IPR029804	P	Cyclic AMP-responsive element-binding protein 3-like protein 2	A0A087WU77_HUMAN|CREB3L2	protein	taxon:9606	20150523	InterPro		
UniProtKB	A0A087WU77	CREB3L2		GO:0035497	GO_REF:0000002	IEA	InterPro:IPR029804	F	Cyclic AMP-responsive element-binding protein 3-like protein 2	A0A087WU77_HUMAN|CREB3L2	protein	taxon:9606	20150523	InterPro		
UniProtKB	A0A087WU77	CREB3L2		GO:0045944	GO_REF:0000002	IEA	InterPro:IPR029804	P	Cyclic AMP-responsive element-binding protein 3-like protein 2	A0A087WU77_HUMAN|CREB3L2	protein	taxon:9606	20150523	InterPro		
UniProtKB	A0A087WU80	TNFAIP3		GO:0003677	GO_REF:0000002	IEA	InterPro:IPR002653	F	Tumor necrosis factor alpha-induced protein 3	A0A087WU80_HUMAN|TNFAIP3	protein	taxon:9606	20150523	InterPro		
UniProtKB	A0A087WU80	TNFAIP3		GO:0008270	GO_REF:0000002	IEA	InterPro:IPR002653	F	Tumor necrosis factor alpha-induced protein 3	A0A087WU80_HUMAN|TNFAIP3	protein	taxon:9606	20150523	InterPro		
UniProtKB	A0A087WU81	ADH1C		GO:0008270	GO_REF:0000002	IEA	InterPro:IPR002085|InterPro:IPR002328	F	Alcohol dehydrogenase 1C	A0A087WU81_HUMAN|ADH1C	protein	taxon:9606	20150523	InterPro		
UniProtKB	A0A087WU81	ADH1C		GO:0016491	GO_REF:0000002	IEA	InterPro:IPR002085|InterPro:IPR002328|InterPro:IPR013154	F	Alcohol dehydrogenase 1C	A0A087WU81_HUMAN|ADH1C	protein	taxon:9606	20150523	InterPro		
UniProtKB	A0A087WU81	ADH1C		GO:0055114	GO_REF:0000002	IEA	InterPro:IPR002085|InterPro:IPR002328|InterPro:IPR013154	P	Alcohol dehydrogenase 1C	A0A087WU81_HUMAN|ADH1C	protein	taxon:9606	20150523	InterPro		
UniProtKB	A0A087WU83	TMEM14B		GO:0016021	GO_REF:0000038	IEA	UniProtKB-KW:KW-0812	C	Transmembrane protein 14B	A0A087WU83_HUMAN|TMEM14B|hCG_1782975	protein	taxon:9606	20150523	UniProt		
UniProtKB	A0A087WU84	OPRK1		GO:0007218	GO_REF:0000033	IBA	PANTHER:PTN000659780	P	Kappa-type opioid receptor	A0A087WU84_HUMAN|OPRK1	protein	taxon:9606	20140924	GO_Central		
UniProtKB	A0A087WU84	OPRK1		GO:0016021	GO_REF:0000038	IEA	UniProtKB-KW:KW-0812	C	Kappa-type opioid receptor	A0A087WU84_HUMAN|OPRK1	protein	taxon:9606	20150523	UniProt		
UniProtKB	A0A087WU84	OPRK1		GO:0019233	GO_REF:0000033	IBA	PANTHER:PTN000659951	P	Kappa-type opioid receptor	A0A087WU84_HUMAN|OPRK1	protein	taxon:9606	20140924	GO_Central		
UniProtKB	A0A087WU84	OPRK1		GO:0038003	GO_REF:0000002	IEA	InterPro:IPR000452	P	Kappa-type opioid receptor	A0A087WU84_HUMAN|OPRK1	protein	taxon:9606	20150523	GOC		
UniProtKB	A0A087WU84	OPRK1		GO:0038003	GO_REF:0000002	IEA	InterPro:IPR001418	P	Kappa-type opioid receptor	A0A087WU84_HUMAN|OPRK1	protein	taxon:9606	20150523	GOC		
UniProtKB	A0A087WU84	OPRK1		GO:0038048	GO_REF:0000002	IEA	InterPro:IPR000452	F	Kappa-type opioid receptor	A0A087WU84_HUMAN|OPRK1	protein	taxon:9606	20150523	InterPro		
UniProtKB	A0A087WU84	OPRK1		GO:0042923	GO_REF:0000033	IBA	PANTHER:PTN000659780	F	Kappa-type opioid receptor	A0A087WU84_HUMAN|OPRK1	protein	taxon:9606	20140924	GO_Central		
UniProtKB	A0A087WU84	OPRK1		GO:0043005	GO_REF:0000033	IBA	PANTHER:PTN001200938	C	Kappa-type opioid receptor	A0A087WU84_HUMAN|OPRK1	protein	taxon:9606	20140924	GO_Central		
UniProtKB	A0A087WU87	CD24		GO:0007155	GO_REF:0000002	IEA	InterPro:IPR028029	P	Signal transducer CD24	A0A087WU87_HUMAN|CD24	protein	taxon:9606	20150523	InterPro		
UniProtKB	A0A087WU88	LOC102723475		GO:0005249	GO_REF:0000002	IEA	InterPro:IPR000369|InterPro:IPR005424	F	Protein LOC102723475	A0A087WU88_HUMAN|LOC102723475	protein	taxon:9606	20150523	InterPro		
UniProtKB	A0A087WU88	LOC102723475		GO:0016020	GO_REF:0000002	IEA	InterPro:IPR000369|InterPro:IPR005424	C	Protein LOC102723475	A0A087WU88_HUMAN|LOC102723475	protein	taxon:9606	20150523	InterPro		
UniProtKB	A0A087WU88	LOC102723475		GO:0071805	GO_REF:0000002	IEA	InterPro:IPR000369|InterPro:IPR005424	P	Protein LOC102723475	A0A087WU88_HUMAN|LOC102723475	protein	taxon:9606	20150523	GOC		
UniProtKB	A0A087WU93	AP2B1		GO:0006886	GO_REF:0000002	IEA	InterPro:IPR002553	P	AP-2 complex subunit beta	A0A087WU93_HUMAN|AP2B1	protein	taxon:9606	20150523	InterPro		
UniProtKB	A0A087WU93	AP2B1		GO:0008565	GO_REF:0000002	IEA	InterPro:IPR016342	F	AP-2 complex subunit beta	A0A087WU93_HUMAN|AP2B1	protein	taxon:9606	20150523	InterPro		
UniProtKB	A0A087WU93	AP2B1		GO:0016192	GO_REF:0000002	IEA	InterPro:IPR002553|InterPro:IPR026739	P	AP-2 complex subunit beta	A0A087WU93_HUMAN|AP2B1	protein	taxon:9606	20150523	InterPro		
UniProtKB	A0A087WU93	AP2B1		GO:0030117	GO_REF:0000002	IEA	InterPro:IPR002553	C	AP-2 complex subunit beta	A0A087WU93_HUMAN|AP2B1	protein	taxon:9606	20150523	InterPro		
UniProtKB	A0A087WUA0	FGA		GO:0005102	GO_REF:0000002	IEA	InterPro:IPR012290	F	Fibrinogen alpha chain	A0A087WUA0_HUMAN|FGA	protein	taxon:9606	20150523	InterPro		
UniProtKB	A0A087WUA0	FGA		GO:0005577	GO_REF:0000002	IEA	InterPro:IPR012290	C	Fibrinogen alpha chain	A0A087WUA0_HUMAN|FGA	protein	taxon:9606	20150523	InterPro		
UniProtKB	A0A087WUA0	FGA		GO:0007165	GO_REF:0000002	IEA	InterPro:IPR012290	P	Fibrinogen alpha chain	A0A087WUA0_HUMAN|FGA	protein	taxon:9606	20150523	InterPro		
UniProtKB	A0A087WUA0	FGA		GO:0030168	GO_REF:0000002	IEA	InterPro:IPR012290	P	Fibrinogen alpha chain	A0A087WUA0_HUMAN|FGA	protein	taxon:9606	20150523	InterPro		
UniProtKB	A0A087WUA0	FGA		GO:0030674	GO_REF:0000002	IEA	InterPro:IPR012290	F	Fibrinogen alpha chain	A0A087WUA0_HUMAN|FGA	protein	taxon:9606	20150523	InterPro		
UniProtKB	A0A087WUA0	FGA		GO:0051258	GO_REF:0000002	IEA	InterPro:IPR012290	P	Fibrinogen alpha chain	A0A087WUA0_HUMAN|FGA	protein	taxon:9606	20150523	InterPro		
UniProtKB	A0A087WUA5	EHD4		GO:0005509	GO_REF:0000002	IEA	InterPro:IPR002048	F	EH domain-containing protein 4	A0A087WUA5_HUMAN|EHD4	protein	taxon:9606	20150523	InterPro		
UniProtKB	A0A087WUA5	EHD4		GO:0005525	GO_REF:0000002	IEA	InterPro:IPR030381	F	EH domain-containing protein 4	A0A087WUA5_HUMAN|EHD4	protein	taxon:9606	20150523	InterPro		
UniProtKB	A0A087WUA5	EHD4		GO:0005622	GO_REF:0000002	IEA	InterPro:IPR029952	C	EH domain-containing protein 4	A0A087WUA5_HUMAN|EHD4	protein	taxon:9606	20150523	GOC		
UniProtKB	A0A087WUA5	EHD4		GO:0032456	GO_REF:0000002	IEA	InterPro:IPR029952	P	EH domain-containing protein 4	A0A087WUA5_HUMAN|EHD4	protein	taxon:9606	20150523	InterPro		
UniProtKB	A0A087WUA6	YJEFN3	NOT	GO:0005739	GO_REF:0000033	IBA	PANTHER:PTN000325836	C	YjeF N-terminal domain-containing protein 3	A0A087WUA6_HUMAN|YJEFN3	protein	taxon:9606	20141217	GO_Central		
UniProtKB	A0A087WUA6	YJEFN3	NOT	GO:0006734	GO_REF:0000033	IBA	PANTHER:PTN000325836	P	YjeF N-terminal domain-containing protein 3	A0A087WUA6_HUMAN|YJEFN3	protein	taxon:9606	20141217	GO_Central		
UniProtKB	A0A087WUA6	YJEFN3	NOT	GO:0006739	GO_REF:0000033	IBA	PANTHER:PTN000325836	P	YjeF N-terminal domain-containing protein 3	A0A087WUA6_HUMAN|YJEFN3	protein	taxon:9606	20141217	GO_Central		
UniProtKB	A0A087WUA6	YJEFN3	NOT	GO:0052856	GO_REF:0000033	IBA	PANTHER:PTN000325836	F	YjeF N-terminal domain-containing protein 3	A0A087WUA6_HUMAN|YJEFN3	protein	taxon:9606	20141217	GO_Central		
UniProtKB	A0A087WUA6	YJEFN3	NOT	GO:0052857	GO_REF:0000033	IBA	PANTHER:PTN000325836	F	YjeF N-terminal domain-containing protein 3	A0A087WUA6_HUMAN|YJEFN3	protein	taxon:9606	20141217	GO_Central		
UniProtKB	A0A087WUA8	PCDH15		GO:0005509	GO_REF:0000002	IEA	InterPro:IPR002126|InterPro:IPR015919	F	Protocadherin-15	A0A087WUA8_HUMAN|PCDH15	protein	taxon:9606	20150523	InterPro		
UniProtKB	A0A087WUA8	PCDH15		GO:0005886	GO_REF:0000002	IEA	InterPro:IPR020894	C	Protocadherin-15	A0A087WUA8_HUMAN|PCDH15	protein	taxon:9606	20150523	InterPro		
UniProtKB	A0A087WUA8	PCDH15		GO:0007156	GO_REF:0000002	IEA	InterPro:IPR002126	P	Protocadherin-15	A0A087WUA8_HUMAN|PCDH15	protein	taxon:9606	20150523	InterPro		
UniProtKB	A0A087WUA8	PCDH15		GO:0007605	GO_REF:0000002	IEA	InterPro:IPR030718	P	Protocadherin-15	A0A087WUA8_HUMAN|PCDH15	protein	taxon:9606	20150523	InterPro		
UniProtKB	A0A087WUA8	PCDH15		GO:0016021	GO_REF:0000038	IEA	UniProtKB-KW:KW-0812	C	Protocadherin-15	A0A087WUA8_HUMAN|PCDH15	protein	taxon:9606	20150523	UniProt		
UniProtKB	A0A087WUA8	PCDH15		GO:0032420	GO_REF:0000002	IEA	InterPro:IPR030718	C	Protocadherin-15	A0A087WUA8_HUMAN|PCDH15	protein	taxon:9606	20150523	InterPro		
UniProtKB	A0A087WUA8	PCDH15		GO:0048839	GO_REF:0000002	IEA	InterPro:IPR030718	P	Protocadherin-15	A0A087WUA8_HUMAN|PCDH15	protein	taxon:9606	20150523	InterPro		
UniProtKB	A0A087WUB1	CCDC129		GO:0005102	GO_REF:0000002	IEA	InterPro:IPR029325	F	Coiled-coil domain-containing protein 129	A0A087WUB1_HUMAN|CCDC129	protein	taxon:9606	20150523	InterPro		
UniProtKB	A0A087WUB2	OR56A5		GO:0004930	GO_REF:0000038	IEA	UniProtKB-KW:KW-0297	F	Olfactory receptor 56A5	A0A087WUB2_HUMAN|OR56A5	protein	taxon:9606	20150523	UniProt		
UniProtKB	A0A087WUB2	OR56A5		GO:0004984	GO_REF:0000002	IEA	InterPro:IPR000725	F	Olfactory receptor 56A5	A0A087WUB2_HUMAN|OR56A5	protein	taxon:9606	20150523	InterPro		
UniProtKB	A0A087WUB2	OR56A5		GO:0005886	GO_REF:0000040	IEA	UniProtKB-SubCell:SL-0039	C	Olfactory receptor 56A5	A0A087WUB2_HUMAN|OR56A5	protein	taxon:9606	20150523	UniProt		
UniProtKB	A0A087WUB2	OR56A5		GO:0007186	GO_REF:0000038	IEA	UniProtKB-KW:KW-0297	P	Olfactory receptor 56A5	A0A087WUB2_HUMAN|OR56A5	protein	taxon:9606	20150523	UniProt		
UniProtKB	A0A087WUB2	OR56A5		GO:0016021	GO_REF:0000038	IEA	UniProtKB-KW:KW-0812	C	Olfactory receptor 56A5	A0A087WUB2_HUMAN|OR56A5	protein	taxon:9606	20150523	UniProt		
UniProtKB	A0A087WUB2	OR56A5		GO:0050911	GO_REF:0000002	IEA	InterPro:IPR000725	P	Olfactory receptor 56A5	A0A087WUB2_HUMAN|OR56A5	protein	taxon:9606	20150523	GOC		
UniProtKB	A0A087WUC2	PCDHGC4		GO:0007155	GO_REF:0000002	IEA	InterPro:IPR030728	P	Protocadherin gamma-C4	A0A087WUC2_HUMAN|PCDHGC4	protein	taxon:9606	20150523	InterPro		
UniProtKB	A0A087WUC3	SCNN1D		GO:0015280	GO_REF:0000002	IEA	InterPro:IPR004724	F	Amiloride-sensitive sodium channel subunit delta	A0A087WUC3_HUMAN|SCNN1D	protein	taxon:9606	20150523	InterPro		
UniProtKB	A0A087WUC3	SCNN1D		GO:0016021	GO_REF:0000038	IEA	UniProtKB-KW:KW-0812	C	Amiloride-sensitive sodium channel subunit delta	A0A087WUC3_HUMAN|SCNN1D	protein	taxon:9606	20150523	UniProt		
UniProtKB	A0A087WUC3	SCNN1D		GO:0035725	GO_REF:0000002	IEA	InterPro:IPR001873|InterPro:IPR020903	P	Amiloride-sensitive sodium channel subunit delta	A0A087WUC3_HUMAN|SCNN1D	protein	taxon:9606	20150523	GOC		
UniProtKB	A0A087WUC3	SCNN1D		GO:0035725	GO_REF:0000002	IEA	InterPro:IPR004724	P	Amiloride-sensitive sodium channel subunit delta	A0A087WUC3_HUMAN|SCNN1D	protein	taxon:9606	20150523	GOC		
UniProtKB	A0A087WUC3	SCNN1D		GO:0035725	GO_REF:0000038	IEA	UniProtKB-KW:KW-0894	P	Amiloride-sensitive sodium channel subunit delta	A0A087WUC3_HUMAN|SCNN1D	protein	taxon:9606	20150523	GOC		
UniProtKB	A0A087WUC4	ADH1C		GO:0008270	GO_REF:0000002	IEA	InterPro:IPR002085|InterPro:IPR002328	F	Alcohol dehydrogenase 1C	A0A087WUC4_HUMAN|ADH1C	protein	taxon:9606	20150523	InterPro		
UniProtKB	A0A087WUC4	ADH1C		GO:0016491	GO_REF:0000002	IEA	InterPro:IPR002085|InterPro:IPR002328|InterPro:IPR013154	F	Alcohol dehydrogenase 1C	A0A087WUC4_HUMAN|ADH1C	protein	taxon:9606	20150523	InterPro		
UniProtKB	A0A087WUC4	ADH1C		GO:0055114	GO_REF:0000002	IEA	InterPro:IPR002085|InterPro:IPR002328|InterPro:IPR013154	P	Alcohol dehydrogenase 1C	A0A087WUC4_HUMAN|ADH1C	protein	taxon:9606	20150523	InterPro		
UniProtKB	A0A087WUC6	SPCS2		GO:0005787	GO_REF:0000002	IEA	InterPro:IPR009582	C	Signal peptidase complex subunit 2	A0A087WUC6_HUMAN|SPCS2	protein	taxon:9606	20150523	InterPro		
UniProtKB	A0A087WUC6	SPCS2		GO:0006465	GO_REF:0000002	IEA	InterPro:IPR009582	P	Signal peptidase complex subunit 2	A0A087WUC6_HUMAN|SPCS2	protein	taxon:9606	20150523	InterPro		
UniProtKB	A0A087WUC6	SPCS2		GO:0008233	GO_REF:0000002	IEA	InterPro:IPR009582	F	Signal peptidase complex subunit 2	A0A087WUC6_HUMAN|SPCS2	protein	taxon:9606	20150523	InterPro		
UniProtKB	A0A087WUC6	SPCS2		GO:0016021	GO_REF:0000002	IEA	InterPro:IPR009582	C	Signal peptidase complex subunit 2	A0A087WUC6_HUMAN|SPCS2	protein	taxon:9606	20150523	InterPro		
UniProtKB	A0A087WUC9	CYP4F8		GO:0005506	GO_REF:0000002	IEA	InterPro:IPR001128	F	Cytochrome P450 4F8	A0A087WUC9_HUMAN|CYP4F8	protein	taxon:9606	20150523	InterPro		
UniProtKB	A0A087WUC9	CYP4F8		GO:0016705	GO_REF:0000002	IEA	InterPro:IPR001128	F	Cytochrome P450 4F8	A0A087WUC9_HUMAN|CYP4F8	protein	taxon:9606	20150523	InterPro		
UniProtKB	A0A087WUC9	CYP4F8		GO:0020037	GO_REF:0000002	IEA	InterPro:IPR001128	F	Cytochrome P450 4F8	A0A087WUC9_HUMAN|CYP4F8	protein	taxon:9606	20150523	InterPro		
UniProtKB	A0A087WUC9	CYP4F8		GO:0055114	GO_REF:0000002	IEA	InterPro:IPR001128	P	Cytochrome P450 4F8	A0A087WUC9_HUMAN|CYP4F8	protein	taxon:9606	20150523	InterPro		
UniProtKB	A0A087WUD1	ZNF787		GO:0003676	GO_REF:0000002	IEA	InterPro:IPR013087	F	Zinc finger protein 787	A0A087WUD1_HUMAN|ZNF787	protein	taxon:9606	20150523	InterPro		
UniProtKB	A0A087WUD1	ZNF787		GO:0046872	GO_REF:0000002	IEA	InterPro:IPR007087	F	Zinc finger protein 787	A0A087WUD1_HUMAN|ZNF787	protein	taxon:9606	20150523	InterPro		
UniProtKB	A0A087WUD4	USP17L21		GO:0004197	GO_REF:0000033	IBA	PANTHER:PTN000607276	F	Ubiquitin carboxyl-terminal hydrolase	A0A087WUD4_HUMAN|USP17L21	protein	taxon:9606	20140815	GO_Central		
UniProtKB	A0A087WUD4	USP17L21		GO:0004843	GO_REF:0000033	IBA	PANTHER:PTN000607276	F	Ubiquitin carboxyl-terminal hydrolase	A0A087WUD4_HUMAN|USP17L21	protein	taxon:9606	20140815	GO_Central		
UniProtKB	A0A087WUD4	USP17L21		GO:0005634	GO_REF:0000033	IBA	PANTHER:PTN000608931	C	Ubiquitin carboxyl-terminal hydrolase	A0A087WUD4_HUMAN|USP17L21	protein	taxon:9606	20140815	GO_Central		
UniProtKB	A0A087WUD4	USP17L21		GO:0016579	GO_REF:0000033	IBA	PANTHER:PTN000607276	P	Ubiquitin carboxyl-terminal hydrolase	A0A087WUD4_HUMAN|USP17L21	protein	taxon:9606	20140815	GO_Central		
UniProtKB	A0A087WUD4	USP17L21		GO:0043161	GO_REF:0000033	IBA	PANTHER:PTN000607276	P	Ubiquitin carboxyl-terminal hydrolase	A0A087WUD4_HUMAN|USP17L21	protein	taxon:9606	20140815	GO_Central		
UniProtKB	A0A087WUD4	USP17L21		GO:0061136	GO_REF:0000033	IBA	PANTHER:PTN000607276	P	Ubiquitin carboxyl-terminal hydrolase	A0A087WUD4_HUMAN|USP17L21	protein	taxon:9606	20140815	GO_Central		
UniProtKB	A0A087WUD7	SCFD2		GO:0005623	GO_REF:0000002	IEA	InterPro:IPR001619	C	Sec1 family domain-containing protein 2	A0A087WUD7_HUMAN|SCFD2	protein	taxon:9606	20150523	GOC		
UniProtKB	A0A087WUD7	SCFD2		GO:0006904	GO_REF:0000002	IEA	InterPro:IPR001619	P	Sec1 family domain-containing protein 2	A0A087WUD7_HUMAN|SCFD2	protein	taxon:9606	20150523	InterPro		
UniProtKB	A0A087WUD9	SERPING1		GO:0010951	GO_REF:0000033	IBA	PANTHER:PTN000156122	P	Plasma protease C1 inhibitor	A0A087WUD9_HUMAN|SERPING1	protein	taxon:9606	20110204	GO_Central		
UniProtKB	A0A087WUE3	MDM4		GO:0005634	GO_REF:0000002	IEA	InterPro:IPR016495	C	Protein Mdm4	A0A087WUE3_HUMAN|MDM4	protein	taxon:9606	20150523	InterPro		
UniProtKB	A0A087WUE3	MDM4		GO:0043066	GO_REF:0000002	IEA	InterPro:IPR016495	P	Protein Mdm4	A0A087WUE3_HUMAN|MDM4	protein	taxon:9606	20150523	InterPro		
UniProtKB	A0A087WUE3	MDM4		GO:0071157	GO_REF:0000002	IEA	InterPro:IPR016495	P	Protein Mdm4	A0A087WUE3_HUMAN|MDM4	protein	taxon:9606	20150523	InterPro		
UniProtKB	A0A087WUE5	CCL16		GO:0005615	GO_REF:0000038	IEA	UniProtKB-KW:KW-0202	C	C-C motif chemokine	A0A087WUE5_HUMAN|CCL16	protein	taxon:9606	20150523	UniProt		
UniProtKB	A0A087WUE5	CCL16		GO:0006955	GO_REF:0000002	IEA	InterPro:IPR000827|InterPro:IPR001811	P	C-C motif chemokine	A0A087WUE5_HUMAN|CCL16	protein	taxon:9606	20150523	InterPro		
UniProtKB	A0A087WUE5	CCL16		GO:0008009	GO_REF:0000002	IEA	InterPro:IPR000827|InterPro:IPR001811	F	C-C motif chemokine	A0A087WUE5_HUMAN|CCL16	protein	taxon:9606	20150523	InterPro		
UniProtKB	A0A087WUE5	CCL16		GO:0060326	GO_REF:0000002	IEA	InterPro:IPR000827|InterPro:IPR001811	P	C-C motif chemokine	A0A087WUE5_HUMAN|CCL16	protein	taxon:9606	20150523	GOC		
UniProtKB	A0A087WUF0	CYP4F3		GO:0004497	GO_REF:0000038	IEA	UniProtKB-KW:KW-0503	F	Docosahexaenoic acid omega-hydroxylase CYP4F3	A0A087WUF0_HUMAN|CYP4F3	protein	taxon:9606	20150523	UniProt		
UniProtKB	A0A087WUF0	CYP4F3		GO:0005506	GO_REF:0000002	IEA	InterPro:IPR001128|InterPro:IPR002401	F	Docosahexaenoic acid omega-hydroxylase CYP4F3	A0A087WUF0_HUMAN|CYP4F3	protein	taxon:9606	20150523	InterPro		
UniProtKB	A0A087WUF0	CYP4F3		GO:0016705	GO_REF:0000002	IEA	InterPro:IPR001128|InterPro:IPR002401|InterPro:IPR017972	F	Docosahexaenoic acid omega-hydroxylase CYP4F3	A0A087WUF0_HUMAN|CYP4F3	protein	taxon:9606	20150523	InterPro		
UniProtKB	A0A087WUF0	CYP4F3		GO:0020037	GO_REF:0000002	IEA	InterPro:IPR001128|InterPro:IPR002401	F	Docosahexaenoic acid omega-hydroxylase CYP4F3	A0A087WUF0_HUMAN|CYP4F3	protein	taxon:9606	20150523	InterPro		
UniProtKB	A0A087WUF0	CYP4F3		GO:0055114	GO_REF:0000038	IEA	UniProtKB-KW:KW-0560	P	Docosahexaenoic acid omega-hydroxylase CYP4F3	A0A087WUF0_HUMAN|CYP4F3	protein	taxon:9606	20150523	UniProt		
UniProtKB	A0A087WUF3	SMAD4		GO:0005622	GO_REF:0000002	IEA	InterPro:IPR001132|InterPro:IPR013790	C	Mothers against decapentaplegic homolog 4	A0A087WUF3_HUMAN|SMAD4	protein	taxon:9606	20150523	InterPro		
UniProtKB	A0A087WUF3	SMAD4		GO:0006355	GO_REF:0000002	IEA	InterPro:IPR001132|InterPro:IPR013790	P	Mothers against decapentaplegic homolog 4	A0A087WUF3_HUMAN|SMAD4	protein	taxon:9606	20150523	InterPro		
UniProtKB	A0A087WUF6	FGF2		GO:0000186	GO_REF:0000019	IEA	Ensembl:ENSMUSP00000122227	P	Fibroblast growth factor	A0A087WUF6_HUMAN|FGF2	protein	taxon:9606	20150516	Ensembl		
UniProtKB	A0A087WUF6	FGF2		GO:0001759	GO_REF:0000019	IEA	Ensembl:ENSMUSP00000122227	P	Fibroblast growth factor	A0A087WUF6_HUMAN|FGF2	protein	taxon:9606	20150516	Ensembl		
UniProtKB	A0A087WUF6	FGF2		GO:0001938	GO_REF:0000019	IEA	Ensembl:ENSMUSP00000122227	P	Fibroblast growth factor	A0A087WUF6_HUMAN|FGF2	protein	taxon:9606	20150516	Ensembl		
UniProtKB	A0A087WUF6	FGF2		GO:0005104	GO_REF:0000019	IEA	Ensembl:ENSMUSP00000122227	F	Fibroblast growth factor	A0A087WUF6_HUMAN|FGF2	protein	taxon:9606	20150516	Ensembl		
UniProtKB	A0A087WUF6	FGF2		GO:0005104	GO_REF:0000019	IEA	Ensembl:ENSRNOP00000023388	F	Fibroblast growth factor	A0A087WUF6_HUMAN|FGF2	protein	taxon:9606	20150516	Ensembl		
UniProtKB	A0A087WUF6	FGF2		GO:0005615	GO_REF:0000019	IEA	Ensembl:ENSMUSP00000122227	C	Fibroblast growth factor	A0A087WUF6_HUMAN|FGF2	protein	taxon:9606	20150516	Ensembl		
UniProtKB	A0A087WUF6	FGF2		GO:0005634	GO_REF:0000019	IEA	Ensembl:ENSMUSP00000122227	C	Fibroblast growth factor	A0A087WUF6_HUMAN|FGF2	protein	taxon:9606	20150516	Ensembl		
UniProtKB	A0A087WUF6	FGF2		GO:0005634	GO_REF:0000019	IEA	Ensembl:ENSRNOP00000023388	C	Fibroblast growth factor	A0A087WUF6_HUMAN|FGF2	protein	taxon:9606	20150516	Ensembl		
UniProtKB	A0A087WUF6	FGF2		GO:0005829	GO_REF:0000019	IEA	Ensembl:ENSMUSP00000122227	C	Fibroblast growth factor	A0A087WUF6_HUMAN|FGF2	protein	taxon:9606	20150516	Ensembl		
UniProtKB	A0A087WUF6	FGF2		GO:0007568	GO_REF:0000019	IEA	Ensembl:ENSRNOP00000023388	P	Fibroblast growth factor	A0A087WUF6_HUMAN|FGF2	protein	taxon:9606	20150516	Ensembl		
UniProtKB	A0A087WUF6	FGF2		GO:0008083	GO_REF:0000019	IEA	Ensembl:ENSMUSP00000122227	F	Fibroblast growth factor	A0A087WUF6_HUMAN|FGF2	protein	taxon:9606	20150516	Ensembl		
UniProtKB	A0A087WUF6	FGF2		GO:0008285	GO_REF:0000019	IEA	Ensembl:ENSMUSP00000122227	P	Fibroblast growth factor	A0A087WUF6_HUMAN|FGF2	protein	taxon:9606	20150516	Ensembl		
UniProtKB	A0A087WUF6	FGF2		GO:0008543	GO_REF:0000019	IEA	Ensembl:ENSMUSP00000122227	P	Fibroblast growth factor	A0A087WUF6_HUMAN|FGF2	protein	taxon:9606	20150516	Ensembl		
UniProtKB	A0A087WUF6	FGF2		GO:0008543	GO_REF:0000019	IEA	Ensembl:ENSRNOP00000023388	P	Fibroblast growth factor	A0A087WUF6_HUMAN|FGF2	protein	taxon:9606	20150516	Ensembl		
UniProtKB	A0A087WUF6	FGF2		GO:0009792	GO_REF:0000019	IEA	Ensembl:ENSRNOP00000023388	P	Fibroblast growth factor	A0A087WUF6_HUMAN|FGF2	protein	taxon:9606	20150516	Ensembl		
UniProtKB	A0A087WUF6	FGF2		GO:0010001	GO_REF:0000019	IEA	Ensembl:ENSMUSP00000122227	P	Fibroblast growth factor	A0A087WUF6_HUMAN|FGF2	protein	taxon:9606	20150516	Ensembl		
UniProtKB	A0A087WUF6	FGF2		GO:0010595	GO_REF:0000019	IEA	Ensembl:ENSMUSP00000122227	P	Fibroblast growth factor	A0A087WUF6_HUMAN|FGF2	protein	taxon:9606	20150516	Ensembl		
UniProtKB	A0A087WUF6	FGF2		GO:0014843	PMID:18602469	IMP		P	Fibroblast growth factor	A0A087WUF6_HUMAN|FGF2	protein	taxon:9606	20141216	AgBase		
UniProtKB	A0A087WUF6	FGF2		GO:0021762	GO_REF:0000019	IEA	Ensembl:ENSMUSP00000122227	P	Fibroblast growth factor	A0A087WUF6_HUMAN|FGF2	protein	taxon:9606	20150516	Ensembl		
UniProtKB	A0A087WUF6	FGF2		GO:0021940	GO_REF:0000019	IEA	Ensembl:ENSMUSP00000122227	P	Fibroblast growth factor	A0A087WUF6_HUMAN|FGF2	protein	taxon:9606	20150516	Ensembl		
UniProtKB	A0A087WUF6	FGF2		GO:0030324	GO_REF:0000019	IEA	Ensembl:ENSMUSP00000122227	P	Fibroblast growth factor	A0A087WUF6_HUMAN|FGF2	protein	taxon:9606	20150516	Ensembl		
UniProtKB	A0A087WUF6	FGF2		GO:0042060	GO_REF:0000019	IEA	Ensembl:ENSRNOP00000023388	P	Fibroblast growth factor	A0A087WUF6_HUMAN|FGF2	protein	taxon:9606	20150516	Ensembl		
UniProtKB	A0A087WUF6	FGF2		GO:0045669	GO_REF:0000019	IEA	Ensembl:ENSMUSP00000122227	P	Fibroblast growth factor	A0A087WUF6_HUMAN|FGF2	protein	taxon:9606	20150516	Ensembl		
UniProtKB	A0A087WUF6	FGF2		GO:0045766	GO_REF:0000019	IEA	Ensembl:ENSMUSP00000122227	P	Fibroblast growth factor	A0A087WUF6_HUMAN|FGF2	protein	taxon:9606	20150516	Ensembl		
UniProtKB	A0A087WUF6	FGF2		GO:0045944	GO_REF:0000019	IEA	Ensembl:ENSMUSP00000122227	P	Fibroblast growth factor	A0A087WUF6_HUMAN|FGF2	protein	taxon:9606	20150516	Ensembl		
UniProtKB	A0A087WUF6	FGF2		GO:0046668	GO_REF:0000019	IEA	Ensembl:ENSMUSP00000122227	P	Fibroblast growth factor	A0A087WUF6_HUMAN|FGF2	protein	taxon:9606	20150516	Ensembl		
UniProtKB	A0A087WUF6	FGF2		GO:0048661	GO_REF:0000019	IEA	Ensembl:ENSRNOP00000023388	P	Fibroblast growth factor	A0A087WUF6_HUMAN|FGF2	protein	taxon:9606	20150516	Ensembl		
UniProtKB	A0A087WUF6	FGF2		GO:0048678	GO_REF:0000019	IEA	Ensembl:ENSMUSP00000122227	P	Fibroblast growth factor	A0A087WUF6_HUMAN|FGF2	protein	taxon:9606	20150516	Ensembl		
UniProtKB	A0A087WUF6	FGF2		GO:0048864	GO_REF:0000019	IEA	Ensembl:ENSMUSP00000122227	P	Fibroblast growth factor	A0A087WUF6_HUMAN|FGF2	protein	taxon:9606	20150516	Ensembl		
UniProtKB	A0A087WUF6	FGF2		GO:0051726	GO_REF:0000019	IEA	Ensembl:ENSMUSP00000122227	P	Fibroblast growth factor	A0A087WUF6_HUMAN|FGF2	protein	taxon:9606	20150516	Ensembl		
UniProtKB	A0A087WUF6	FGF2		GO:0051897	GO_REF:0000019	IEA	Ensembl:ENSMUSP00000122227	P	Fibroblast growth factor	A0A087WUF6_HUMAN|FGF2	protein	taxon:9606	20150516	Ensembl		
UniProtKB	A0A087WUF6	FGF2		GO:0060045	GO_REF:0000019	IEA	Ensembl:ENSRNOP00000023388	P	Fibroblast growth factor	A0A087WUF6_HUMAN|FGF2	protein	taxon:9606	20150516	Ensembl		
UniProtKB	A0A087WUF6	FGF2		GO:0060128	GO_REF:0000019	IEA	Ensembl:ENSMUSP00000122227	P	Fibroblast growth factor	A0A087WUF6_HUMAN|FGF2	protein	taxon:9606	20150516	Ensembl		
UniProtKB	A0A087WUF6	FGF2		GO:0060129	GO_REF:0000019	IEA	Ensembl:ENSMUSP00000122227	P	Fibroblast growth factor	A0A087WUF6_HUMAN|FGF2	protein	taxon:9606	20150516	Ensembl		
UniProtKB	A0A087WUF6	FGF2		GO:0060644	GO_REF:0000019	IEA	Ensembl:ENSMUSP00000122227	P	Fibroblast growth factor	A0A087WUF6_HUMAN|FGF2	protein	taxon:9606	20150516	Ensembl		
UniProtKB	A0A087WUF6	FGF2		GO:0060978	GO_REF:0000019	IEA	Ensembl:ENSRNOP00000023388	P	Fibroblast growth factor	A0A087WUF6_HUMAN|FGF2	protein	taxon:9606	20150516	Ensembl		
UniProtKB	A0A087WUF6	FGF2		GO:0070374	GO_REF:0000019	IEA	Ensembl:ENSMUSP00000122227	P	Fibroblast growth factor	A0A087WUF6_HUMAN|FGF2	protein	taxon:9606	20150516	Ensembl		
UniProtKB	A0A087WUF6	FGF2		GO:0090263	GO_REF:0000019	IEA	Ensembl:ENSMUSP00000122227	P	Fibroblast growth factor	A0A087WUF6_HUMAN|FGF2	protein	taxon:9606	20150516	Ensembl		
UniProtKB	A0A087WUF8	ALDH3B1		GO:0016491	GO_REF:0000002	IEA	InterPro:IPR015590|InterPro:IPR016161|InterPro:IPR016162	F	Aldehyde dehydrogenase family 3 member B1	A0A087WUF8_HUMAN|ALDH3B1	protein	taxon:9606	20150523	InterPro		
UniProtKB	A0A087WUF8	ALDH3B1		GO:0055114	GO_REF:0000002	IEA	InterPro:IPR015590|InterPro:IPR016161|InterPro:IPR016162	P	Aldehyde dehydrogenase family 3 member B1	A0A087WUF8_HUMAN|ALDH3B1	protein	taxon:9606	20150523	InterPro		
UniProtKB	A0A087WUF9	SLC1A7		GO:0006835	GO_REF:0000002	IEA	InterPro:IPR001991	P	Amino acid transporter	A0A087WUF9_HUMAN|SLC1A7	protein	taxon:9606	20150523	InterPro		
UniProtKB	A0A087WUF9	SLC1A7		GO:0016021	GO_REF:0000038	IEA	UniProtKB-KW:KW-0812	C	Amino acid transporter	A0A087WUF9_HUMAN|SLC1A7	protein	taxon:9606	20150523	UniProt		
UniProtKB	A0A087WUF9	SLC1A7		GO:0017153	GO_REF:0000002	IEA	InterPro:IPR001991	F	Amino acid transporter	A0A087WUF9_HUMAN|SLC1A7	protein	taxon:9606	20150523	InterPro		
UniProtKB	A0A087WUF9	SLC1A7		GO:0055085	GO_REF:0000038	IEA	UniProtKB-KW:KW-0769	P	Amino acid transporter	A0A087WUF9_HUMAN|SLC1A7	protein	taxon:9606	20150523	GOC		
UniProtKB	A0A087WUG2	PPP1R13L		GO:0006351	GO_REF:0000002	IEA	InterPro:IPR028320	P	RelA-associated inhibitor	A0A087WUG2_HUMAN|PPP1R13L	protein	taxon:9606	20150523	InterPro		
UniProtKB	A0A087WUG2	PPP1R13L		GO:0006915	GO_REF:0000002	IEA	InterPro:IPR028320	P	RelA-associated inhibitor	A0A087WUG2_HUMAN|PPP1R13L	protein	taxon:9606	20150523	InterPro		
UniProtKB	A0A087WUG2	PPP1R13L		GO:0008134	GO_REF:0000002	IEA	InterPro:IPR028320	F	RelA-associated inhibitor	A0A087WUG2_HUMAN|PPP1R13L	protein	taxon:9606	20150523	InterPro		
UniProtKB	A0A087WUG3	ASRGL1		GO:0008152	GO_REF:0000002	IEA	InterPro:IPR000246	P	Isoaspartyl peptidase/L-asparaginase	A0A087WUG3_HUMAN|ASRGL1	protein	taxon:9606	20150523	GOC		
UniProtKB	A0A087WUG3	ASRGL1		GO:0016787	GO_REF:0000002	IEA	InterPro:IPR000246	F	Isoaspartyl peptidase/L-asparaginase	A0A087WUG3_HUMAN|ASRGL1	protein	taxon:9606	20150523	InterPro		
UniProtKB	A0A087WUG5	SHFM1		GO:0000724	GO_REF:0000033	IBA	PANTHER:PTN000423400	P	26S proteasome complex subunit DSS1	A0A087WUG5_HUMAN|SHFM1	protein	taxon:9606	20140509	GO_Central		
UniProtKB	A0A087WUG5	SHFM1		GO:0006508	GO_REF:0000033	IBA	PANTHER:PTN000423400	P	26S proteasome complex subunit DSS1	A0A087WUG5_HUMAN|SHFM1	protein	taxon:9606	20140513	GO_Central		
UniProtKB	A0A087WUG5	SHFM1	colocalizes_with	GO:0005634	GO_REF:0000033	IBA	PANTHER:PTN000423400	C	26S proteasome complex subunit DSS1	A0A087WUG5_HUMAN|SHFM1	protein	taxon:9606	20140513	GO_Central		
UniProtKB	A0A087WUG6	CSH1		GO:0005179	GO_REF:0000038	IEA	UniProtKB-KW:KW-0372	F	Chorionic somatomammotropin hormone 2	A0A087WUG6_HUMAN|CSH1|CSH2	protein	taxon:9606	20150523	UniProt		
UniProtKB	A0A087WUG6	CSH1		GO:0005576	GO_REF:0000040	IEA	UniProtKB-SubCell:SL-0243	C	Chorionic somatomammotropin hormone 2	A0A087WUG6_HUMAN|CSH1|CSH2	protein	taxon:9606	20150523	UniProt		
UniProtKB	A0A087WUG9	CNTNAP3B		GO:0016021	GO_REF:0000002	IEA	InterPro:IPR028873	C	Contactin-associated protein-like 3B	A0A087WUG9_HUMAN|CNTNAP3B	protein	taxon:9606	20150523	InterPro		
UniProtKB	A0A087WUH0	ERCC5		GO:0003697	GO_REF:0000002	IEA	InterPro:IPR001044	F	DNA repair protein-complementing XP-G cells	A0A087WUH0_HUMAN|ERCC5	protein	taxon:9606	20150523	InterPro		
UniProtKB	A0A087WUH0	ERCC5		GO:0004519	GO_REF:0000002	IEA	InterPro:IPR001044	F	DNA repair protein-complementing XP-G cells	A0A087WUH0_HUMAN|ERCC5	protein	taxon:9606	20150523	InterPro		
UniProtKB	A0A087WUH0	ERCC5		GO:0005634	GO_REF:0000038	IEA	UniProtKB-KW:KW-0539	C	DNA repair protein-complementing XP-G cells	A0A087WUH0_HUMAN|ERCC5	protein	taxon:9606	20150523	UniProt		
UniProtKB	A0A087WUH0	ERCC5		GO:0006289	GO_REF:0000002	IEA	InterPro:IPR001044	P	DNA repair protein-complementing XP-G cells	A0A087WUH0_HUMAN|ERCC5	protein	taxon:9606	20150523	InterPro		
UniProtKB	A0A087WUH0	ERCC5		GO:0090305	GO_REF:0000002	IEA	InterPro:IPR001044	P	DNA repair protein-complementing XP-G cells	A0A087WUH0_HUMAN|ERCC5	protein	taxon:9606	20150523	GOC		
UniProtKB	A0A087WUH0	ERCC5		GO:0090305	GO_REF:0000002	IEA	InterPro:IPR006084|InterPro:IPR006085|InterPro:IPR006086	P	DNA repair protein-complementing XP-G cells	A0A087WUH0_HUMAN|ERCC5	protein	taxon:9606	20150523	GOC		
UniProtKB	A0A087WUH1	TRIM46		GO:0005622	GO_REF:0000002	IEA	InterPro:IPR000315	C	Tripartite motif-containing protein 46	A0A087WUH1_HUMAN|TRIM46	protein	taxon:9606	20150523	InterPro		
UniProtKB	A0A087WUH1	TRIM46		GO:0008270	GO_REF:0000002	IEA	InterPro:IPR000315|InterPro:IPR001841	F	Tripartite motif-containing protein 46	A0A087WUH1_HUMAN|TRIM46	protein	taxon:9606	20150523	InterPro		
UniProtKB	A0A087WUH3	CNTNAP3B		GO:0016021	GO_REF:0000002	IEA	InterPro:IPR028873	C	Contactin-associated protein-like 3B	A0A087WUH3_HUMAN|CNTNAP3B	protein	taxon:9606	20150523	InterPro		
UniProtKB	A0A087WUH4	CACNB2		GO:0005245	GO_REF:0000002	IEA	InterPro:IPR000584	F	Voltage-dependent L-type calcium channel subunit beta-2	A0A087WUH4_HUMAN|CACNB2	protein	taxon:9606	20150523	InterPro		
UniProtKB	A0A087WUH4	CACNB2		GO:0005891	GO_REF:0000002	IEA	InterPro:IPR000584	C	Voltage-dependent L-type calcium channel subunit beta-2	A0A087WUH4_HUMAN|CACNB2	protein	taxon:9606	20150523	InterPro		
UniProtKB	A0A087WUH4	CACNB2		GO:0007268	GO_REF:0000033	IBA	PANTHER:PTN000930213	P	Voltage-dependent L-type calcium channel subunit beta-2	A0A087WUH4_HUMAN|CACNB2	protein	taxon:9606	20140922	GO_Central		
UniProtKB	A0A087WUH4	CACNB2		GO:0070588	GO_REF:0000002	IEA	InterPro:IPR000584	P	Voltage-dependent L-type calcium channel subunit beta-2	A0A087WUH4_HUMAN|CACNB2	protein	taxon:9606	20150523	InterPro		
UniProtKB	A0A087WUH4	CACNB2		GO:1901385	GO_REF:0000033	IBA	PANTHER:PTN000930213	P	Voltage-dependent L-type calcium channel subunit beta-2	A0A087WUH4_HUMAN|CACNB2	protein	taxon:9606	20140922	GO_Central		
UniProtKB	A0A087WUH5	SLC2A10		GO:0005351	GO_REF:0000033	IBA	PANTHER:PTN000627328	F	Solute carrier family 2, facilitated glucose transporter member 10	A0A087WUH5_HUMAN|SLC2A10	protein	taxon:9606	20150313	GO_Central		
UniProtKB	A0A087WUH5	SLC2A10		GO:0005355	GO_REF:0000033	IBA	PANTHER:PTN000756124	F	Solute carrier family 2, facilitated glucose transporter member 10	A0A087WUH5_HUMAN|SLC2A10	protein	taxon:9606	20150313	GO_Central		
UniProtKB	A0A087WUH5	SLC2A10		GO:0005887	GO_REF:0000033	IBA	PANTHER:PTN000627327	C	Solute carrier family 2, facilitated glucose transporter member 10	A0A087WUH5_HUMAN|SLC2A10	protein	taxon:9606	20150313	GO_Central		
UniProtKB	A0A087WUH5	SLC2A10		GO:0015992	GO_REF:0000033	IBA	PANTHER:PTN000627328	P	Solute carrier family 2, facilitated glucose transporter member 10	A0A087WUH5_HUMAN|SLC2A10	protein	taxon:9606	20150523	GOC		
UniProtKB	A0A087WUH5	SLC2A10		GO:0035428	GO_REF:0000033	IBA	PANTHER:PTN000756124	P	Solute carrier family 2, facilitated glucose transporter member 10	A0A087WUH5_HUMAN|SLC2A10	protein	taxon:9606	20150313	GO_Central		
UniProtKB	A0A087WUH5	SLC2A10		GO:0046323	GO_REF:0000033	IBA	PANTHER:PTN000756124	P	Solute carrier family 2, facilitated glucose transporter member 10	A0A087WUH5_HUMAN|SLC2A10	protein	taxon:9606	20150313	GO_Central		
UniProtKB	A0A087WUH9	PLK2		GO:0004674	GO_REF:0000038	IEA	UniProtKB-KW:KW-0723	F	Serine/threonine-protein kinase PLK	A0A087WUH9_HUMAN|PLK2	protein	taxon:9606	20150523	UniProt		
UniProtKB	A0A087WUH9	PLK2		GO:0005524	GO_REF:0000038	IEA	UniProtKB-KW:KW-0067	F	Serine/threonine-protein kinase PLK	A0A087WUH9_HUMAN|PLK2	protein	taxon:9606	20150523	UniProt		
UniProtKB	A0A087WUH9	PLK2		GO:0006468	GO_REF:0000002	IEA	InterPro:IPR000719|InterPro:IPR002290|InterPro:IPR008271	P	Serine/threonine-protein kinase PLK	A0A087WUH9_HUMAN|PLK2	protein	taxon:9606	20150523	InterPro		
UniProtKB	A0A087WUI1	RBMX2		GO:0000166	GO_REF:0000002	IEA	InterPro:IPR012677	F	RNA-binding motif protein, X-linked 2	A0A087WUI1_HUMAN|RBMX2	protein	taxon:9606	20150523	InterPro		
UniProtKB	A0A087WUI1	RBMX2		GO:0003676	GO_REF:0000002	IEA	InterPro:IPR000504	F	RNA-binding motif protein, X-linked 2	A0A087WUI1_HUMAN|RBMX2	protein	taxon:9606	20150523	InterPro		
UniProtKB	A0A087WUI2	HNRNPA2B1		GO:0000166	GO_REF:0000002	IEA	InterPro:IPR012677	F	Heterogeneous nuclear ribonucleoproteins A2/B1	A0A087WUI2_HUMAN|HNRNPA2B1	protein	taxon:9606	20150523	InterPro		
UniProtKB	A0A087WUI2	HNRNPA2B1		GO:0003676	GO_REF:0000002	IEA	InterPro:IPR000504	F	Heterogeneous nuclear ribonucleoproteins A2/B1	A0A087WUI2_HUMAN|HNRNPA2B1	protein	taxon:9606	20150523	InterPro		
UniProtKB	A0A087WUI4	TPSB2		GO:0004252	GO_REF:0000002	IEA	InterPro:IPR001254|InterPro:IPR001314|InterPro:IPR018114	F	Tryptase beta-2	A0A087WUI4_HUMAN|TPSB2	protein	taxon:9606	20150523	InterPro		
UniProtKB	A0A087WUI4	TPSB2		GO:0006508	GO_REF:0000038	IEA	UniProtKB-KW:KW-0645	P	Tryptase beta-2	A0A087WUI4_HUMAN|TPSB2	protein	taxon:9606	20150523	UniProt		
UniProtKB	A0A087WUI7	DSCAM		GO:0016021	GO_REF:0000038	IEA	UniProtKB-KW:KW-0812	C	Down syndrome cell adhesion molecule	A0A087WUI7_HUMAN|DSCAM	protein	taxon:9606	20150523	UniProt		
UniProtKB	A0A087WUI8	GMPPA		GO:0009058	GO_REF:0000002	IEA	InterPro:IPR005835	P	Mannose-1-phosphate guanyltransferase alpha	A0A087WUI8_HUMAN|GMPPA	protein	taxon:9606	20150523	InterPro		
UniProtKB	A0A087WUI8	GMPPA		GO:0016779	GO_REF:0000002	IEA	InterPro:IPR005835	F	Mannose-1-phosphate guanyltransferase alpha	A0A087WUI8_HUMAN|GMPPA	protein	taxon:9606	20150523	InterPro		
UniProtKB	A0A087WUJ1	LIME1		GO:0050852	GO_REF:0000002	IEA	InterPro:IPR026072	P	Lck-interacting transmembrane adapter 1	A0A087WUJ1_HUMAN|LIME1	protein	taxon:9606	20150523	InterPro		
UniProtKB	A0A087WUJ1	LIME1		GO:0050853	GO_REF:0000002	IEA	InterPro:IPR026072	P	Lck-interacting transmembrane adapter 1	A0A087WUJ1_HUMAN|LIME1	protein	taxon:9606	20150523	InterPro		
UniProtKB	A0A087WUJ2	ASPH		GO:0016020	GO_REF:0000002	IEA	InterPro:IPR007943	C	Aspartyl/asparaginyl beta-hydroxylase	A0A087WUJ2_HUMAN|ASPH	protein	taxon:9606	20150523	InterPro		
UniProtKB	A0A087WUJ3	SNX10		GO:0005768	GO_REF:0000033	IBA	PANTHER:PTN000058569	C	Sorting nexin-10	A0A087WUJ3_HUMAN|SNX10	protein	taxon:9606	20140829	GO_Central		
UniProtKB	A0A087WUJ3	SNX10		GO:0006897	GO_REF:0000033	IBA	PANTHER:PTN000058569	P	Sorting nexin-10	A0A087WUJ3_HUMAN|SNX10	protein	taxon:9606	20140829	GO_Central		
UniProtKB	A0A087WUJ3	SNX10		GO:0016050	GO_REF:0000033	IBA	PANTHER:PTN000058569	P	Sorting nexin-10	A0A087WUJ3_HUMAN|SNX10	protein	taxon:9606	20140829	GO_Central		
UniProtKB	A0A087WUJ3	SNX10		GO:0035091	GO_REF:0000002	IEA	InterPro:IPR001683	F	Sorting nexin-10	A0A087WUJ3_HUMAN|SNX10	protein	taxon:9606	20150523	InterPro		
UniProtKB	A0A087WUJ4	ZNF516		GO:0003676	GO_REF:0000002	IEA	InterPro:IPR013087	F	Zinc finger protein 516	A0A087WUJ4_HUMAN|ZNF516	protein	taxon:9606	20150523	InterPro		
UniProtKB	A0A087WUJ4	ZNF516		GO:0046872	GO_REF:0000002	IEA	InterPro:IPR007087	F	Zinc finger protein 516	A0A087WUJ4_HUMAN|ZNF516	protein	taxon:9606	20150523	InterPro		
UniProtKB	A0A087WUJ7	A0A087WUJ7		GO:0004553	GO_REF:0000002	IEA	InterPro:IPR015883	F	Uncharacterized protein	A0A087WUJ7_HUMAN	protein	taxon:9606	20150523	InterPro		
UniProtKB	A0A087WUJ7	A0A087WUJ7		GO:0005975	GO_REF:0000002	IEA	InterPro:IPR013781|InterPro:IPR015883	P	Uncharacterized protein	A0A087WUJ7_HUMAN	protein	taxon:9606	20150523	InterPro		
UniProtKB	A0A087WUJ8	IFI27		GO:0016021	GO_REF:0000002	IEA	InterPro:IPR009311	C	Interferon alpha-inducible protein 27, mitochondrial	A0A087WUJ8_HUMAN|IFI27	protein	taxon:9606	20150523	InterPro		
UniProtKB	A0A087WUJ9	RASA4		GO:0005737	GO_REF:0000033	IBA	PANTHER:PTN000022879	C	Ras GTPase-activating protein 4	A0A087WUJ9_HUMAN|RASA4	protein	taxon:9606	20110114	GO_Central		
UniProtKB	A0A087WUJ9	RASA4		GO:0031235	GO_REF:0000033	IBA	PANTHER:PTN000022879	C	Ras GTPase-activating protein 4	A0A087WUJ9_HUMAN|RASA4	protein	taxon:9606	20110114	GO_Central		
UniProtKB	A0A087WUJ9	RASA4		GO:0046580	GO_REF:0000033	IBA	PANTHER:PTN000022879	P	Ras GTPase-activating protein 4	A0A087WUJ9_HUMAN|RASA4	protein	taxon:9606	20110114	GO_Central		
UniProtKB	A0A087WUK1	RYK		GO:0004672	GO_REF:0000002	IEA	InterPro:IPR000719|InterPro:IPR001245|InterPro:IPR008266	F	Tyrosine-protein kinase RYK	A0A087WUK1_HUMAN|RYK	protein	taxon:9606	20150523	InterPro		
UniProtKB	A0A087WUK1	RYK		GO:0005109	GO_REF:0000019	IEA	Ensembl:ENSMUSP00000135858	F	Tyrosine-protein kinase RYK	A0A087WUK1_HUMAN|RYK	protein	taxon:9606	20150516	Ensembl		
UniProtKB	A0A087WUK1	RYK		GO:0005524	GO_REF:0000002	IEA	InterPro:IPR000719	F	Tyrosine-protein kinase RYK	A0A087WUK1_HUMAN|RYK	protein	taxon:9606	20150523	InterPro		
UniProtKB	A0A087WUK1	RYK		GO:0005634	GO_REF:0000019	IEA	Ensembl:ENSMUSP00000135858	C	Tyrosine-protein kinase RYK	A0A087WUK1_HUMAN|RYK	protein	taxon:9606	20150516	Ensembl		
UniProtKB	A0A087WUK1	RYK		GO:0005737	GO_REF:0000019	IEA	Ensembl:ENSMUSP00000135858	C	Tyrosine-protein kinase RYK	A0A087WUK1_HUMAN|RYK	protein	taxon:9606	20150516	Ensembl		
UniProtKB	A0A087WUK1	RYK		GO:0005886	GO_REF:0000019	IEA	Ensembl:ENSMUSP00000135858	C	Tyrosine-protein kinase RYK	A0A087WUK1_HUMAN|RYK	protein	taxon:9606	20150516	Ensembl		
UniProtKB	A0A087WUK1	RYK		GO:0006468	GO_REF:0000002	IEA	InterPro:IPR000719|InterPro:IPR001245|InterPro:IPR008266	P	Tyrosine-protein kinase RYK	A0A087WUK1_HUMAN|RYK	protein	taxon:9606	20150523	InterPro		
UniProtKB	A0A087WUK1	RYK		GO:0016055	GO_REF:0000019	IEA	Ensembl:ENSMUSP00000135858	P	Tyrosine-protein kinase RYK	A0A087WUK1_HUMAN|RYK	protein	taxon:9606	20150516	Ensembl		
UniProtKB	A0A087WUK1	RYK		GO:0017147	GO_REF:0000019	IEA	Ensembl:ENSMUSP00000135858	F	Tyrosine-protein kinase RYK	A0A087WUK1_HUMAN|RYK	protein	taxon:9606	20150516	Ensembl		
UniProtKB	A0A087WUK1	RYK		GO:0022038	GO_REF:0000019	IEA	Ensembl:ENSMUSP00000135858	P	Tyrosine-protein kinase RYK	A0A087WUK1_HUMAN|RYK	protein	taxon:9606	20150516	Ensembl		
UniProtKB	A0A087WUK1	RYK		GO:0042813	GO_REF:0000019	IEA	Ensembl:ENSMUSP00000135858	F	Tyrosine-protein kinase RYK	A0A087WUK1_HUMAN|RYK	protein	taxon:9606	20150516	Ensembl		
UniProtKB	A0A087WUK1	RYK		GO:0048705	GO_REF:0000019	IEA	Ensembl:ENSMUSP00000135858	P	Tyrosine-protein kinase RYK	A0A087WUK1_HUMAN|RYK	protein	taxon:9606	20150516	Ensembl		
UniProtKB	A0A087WUK1	RYK		GO:0048843	GO_REF:0000019	IEA	Ensembl:ENSMUSP00000135858	P	Tyrosine-protein kinase RYK	A0A087WUK1_HUMAN|RYK	protein	taxon:9606	20150516	Ensembl		
UniProtKB	A0A087WUK1	RYK		GO:0050919	GO_REF:0000019	IEA	Ensembl:ENSMUSP00000135858	P	Tyrosine-protein kinase RYK	A0A087WUK1_HUMAN|RYK	protein	taxon:9606	20150516	Ensembl		
UniProtKB	A0A087WUK1	RYK		GO:0071679	GO_REF:0000019	IEA	Ensembl:ENSMUSP00000135858	P	Tyrosine-protein kinase RYK	A0A087WUK1_HUMAN|RYK	protein	taxon:9606	20150516	Ensembl		
UniProtKB	A0A087WUK2	HNRNPDL		GO:0000166	GO_REF:0000002	IEA	InterPro:IPR012677	F	Heterogeneous nuclear ribonucleoprotein D-like	A0A087WUK2_HUMAN|HNRNPDL|HNRPDL|hCG_22986	protein	taxon:9606	20150523	InterPro		
UniProtKB	A0A087WUK2	HNRNPDL		GO:0003676	GO_REF:0000002	IEA	InterPro:IPR000504	F	Heterogeneous nuclear ribonucleoprotein D-like	A0A087WUK2_HUMAN|HNRNPDL|HNRPDL|hCG_22986	protein	taxon:9606	20150523	InterPro		
UniProtKB	A0A087WUK2	HNRNPDL		GO:0019013	GO_REF:0000038	IEA	UniProtKB-KW:KW-0543	C	Heterogeneous nuclear ribonucleoprotein D-like	A0A087WUK2_HUMAN|HNRNPDL|HNRPDL|hCG_22986	protein	taxon:9606	20150523	UniProt		
UniProtKB	A0A087WUK2	HNRNPDL		GO:0030529	GO_REF:0000038	IEA	UniProtKB-KW:KW-0687	C	Heterogeneous nuclear ribonucleoprotein D-like	A0A087WUK2_HUMAN|HNRNPDL|HNRPDL|hCG_22986	protein	taxon:9606	20150523	UniProt		
UniProtKB	A0A087WUK4	NR2C1		GO:0003700	GO_REF:0000002	IEA	InterPro:IPR001628|InterPro:IPR008946	F	Nuclear receptor subfamily 2 group C member 1	A0A087WUK4_HUMAN|NR2C1	protein	taxon:9606	20150523	InterPro		
UniProtKB	A0A087WUK4	NR2C1		GO:0003707	GO_REF:0000002	IEA	InterPro:IPR008946	F	Nuclear receptor subfamily 2 group C member 1	A0A087WUK4_HUMAN|NR2C1	protein	taxon:9606	20150523	InterPro		
UniProtKB	A0A087WUK4	NR2C1		GO:0005634	GO_REF:0000038	IEA	UniProtKB-KW:KW-0539	C	Nuclear receptor subfamily 2 group C member 1	A0A087WUK4_HUMAN|NR2C1	protein	taxon:9606	20150523	UniProt		
UniProtKB	A0A087WUK4	NR2C1		GO:0006351	GO_REF:0000038	IEA	UniProtKB-KW:KW-0804	P	Nuclear receptor subfamily 2 group C member 1	A0A087WUK4_HUMAN|NR2C1	protein	taxon:9606	20150523	UniProt		
UniProtKB	A0A087WUK4	NR2C1		GO:0006355	GO_REF:0000038	IEA	UniProtKB-KW:KW-0805	P	Nuclear receptor subfamily 2 group C member 1	A0A087WUK4_HUMAN|NR2C1	protein	taxon:9606	20150523	UniProt		
UniProtKB	A0A087WUK4	NR2C1		GO:0008270	GO_REF:0000002	IEA	InterPro:IPR001628|InterPro:IPR013088	F	Nuclear receptor subfamily 2 group C member 1	A0A087WUK4_HUMAN|NR2C1	protein	taxon:9606	20150523	InterPro		
UniProtKB	A0A087WUK4	NR2C1		GO:0043401	GO_REF:0000002	IEA	InterPro:IPR008946	P	Nuclear receptor subfamily 2 group C member 1	A0A087WUK4_HUMAN|NR2C1	protein	taxon:9606	20150523	GOC		
UniProtKB	A0A087WUK4	NR2C1		GO:0043565	GO_REF:0000002	IEA	InterPro:IPR001628	F	Nuclear receptor subfamily 2 group C member 1	A0A087WUK4_HUMAN|NR2C1	protein	taxon:9606	20150523	InterPro		
UniProtKB	A0A087WUK5	ZNF574		GO:0003676	GO_REF:0000002	IEA	InterPro:IPR013087	F	Zinc finger protein 574	A0A087WUK5_HUMAN|ZNF574	protein	taxon:9606	20150523	InterPro		
UniProtKB	A0A087WUK5	ZNF574		GO:0046872	GO_REF:0000002	IEA	InterPro:IPR007087	F	Zinc finger protein 574	A0A087WUK5_HUMAN|ZNF574	protein	taxon:9606	20150523	InterPro		
UniProtKB	A0A087WUK8	SLC35E2B		GO:0015297	GO_REF:0000033	IBA	PANTHER:PTN000874931	F	HCG2036609, isoform CRA_a	A0A087WUK8_HUMAN|SLC35E2B|hCG_2036609	protein	taxon:9606	20150327	GO_Central		
UniProtKB	A0A087WUK8	SLC35E2B		GO:0016021	GO_REF:0000002	IEA	InterPro:IPR000620	C	HCG2036609, isoform CRA_a	A0A087WUK8_HUMAN|SLC35E2B|hCG_2036609	protein	taxon:9606	20150523	InterPro		
UniProtKB	A0A087WUK8	SLC35E2B		GO:0098656	GO_REF:0000033	IBA	PANTHER:PTN000874931	P	HCG2036609, isoform CRA_a	A0A087WUK8_HUMAN|SLC35E2B|hCG_2036609	protein	taxon:9606	20150327	GO_Central		
UniProtKB	A0A087WUK9	KAL1		GO:0005576	GO_REF:0000002	IEA	InterPro:IPR008197	C	Anosmin-1	A0A087WUK9_HUMAN|KAL1	protein	taxon:9606	20150523	InterPro		
UniProtKB	A0A087WUK9	KAL1		GO:0010466	GO_REF:0000002	IEA	InterPro:IPR008197	P	Anosmin-1	A0A087WUK9_HUMAN|KAL1	protein	taxon:9606	20150523	GOC		
UniProtKB	A0A087WUK9	KAL1		GO:0030414	GO_REF:0000002	IEA	InterPro:IPR008197	F	Anosmin-1	A0A087WUK9_HUMAN|KAL1	protein	taxon:9606	20150523	InterPro		
UniProtKB	A0A087WUL0	TKFC		GO:0004371	GO_REF:0000002	IEA	InterPro:IPR004006|InterPro:IPR004007|InterPro:IPR012734	F	Protein TKFC	A0A087WUL0_HUMAN|TKFC	protein	taxon:9606	20150523	InterPro		
UniProtKB	A0A087WUL0	TKFC		GO:0005524	GO_REF:0000002	IEA	InterPro:IPR012734	F	Protein TKFC	A0A087WUL0_HUMAN|TKFC	protein	taxon:9606	20150523	InterPro		
UniProtKB	A0A087WUL0	TKFC		GO:0006071	GO_REF:0000002	IEA	InterPro:IPR004006|InterPro:IPR004007|InterPro:IPR012734	P	Protein TKFC	A0A087WUL0_HUMAN|TKFC	protein	taxon:9606	20150523	InterPro		
UniProtKB	A0A087WUL0	TKFC		GO:0016310	GO_REF:0000002	IEA	InterPro:IPR004006|InterPro:IPR004007|InterPro:IPR012734	P	Protein TKFC	A0A087WUL0_HUMAN|TKFC	protein	taxon:9606	20150523	GOC		
UniProtKB	A0A087WUL2	PSMB3		GO:0004298	GO_REF:0000002	IEA	InterPro:IPR001353|InterPro:IPR023333	F	Proteasome subunit beta type-3	A0A087WUL2_HUMAN|PSMB3	protein	taxon:9606	20150523	InterPro		
UniProtKB	A0A087WUL2	PSMB3		GO:0005839	GO_REF:0000002	IEA	InterPro:IPR001353|InterPro:IPR016050	C	Proteasome subunit beta type-3	A0A087WUL2_HUMAN|PSMB3	protein	taxon:9606	20150523	InterPro		
UniProtKB	A0A087WUL2	PSMB3		GO:0051603	GO_REF:0000002	IEA	InterPro:IPR001353|InterPro:IPR016050	P	Proteasome subunit beta type-3	A0A087WUL2_HUMAN|PSMB3	protein	taxon:9606	20150523	InterPro		
UniProtKB	A0A087WUL4	PEG10		GO:0003676	GO_REF:0000002	IEA	InterPro:IPR001878	F	Retrotransposon-derived protein PEG10	A0A087WUL4_HUMAN|PEG10	protein	taxon:9606	20150523	InterPro		
UniProtKB	A0A087WUL4	PEG10		GO:0008270	GO_REF:0000002	IEA	InterPro:IPR001878	F	Retrotransposon-derived protein PEG10	A0A087WUL4_HUMAN|PEG10	protein	taxon:9606	20150523	InterPro		
UniProtKB	A0A087WUL5	PCGF1		GO:0008270	GO_REF:0000002	IEA	InterPro:IPR001841	F	Polycomb group RING finger protein 1	A0A087WUL5_HUMAN|PCGF1	protein	taxon:9606	20150523	InterPro		
UniProtKB	A0A087WUM0	SYNJ2BP-COX16		GO:0031966	GO_REF:0000002	IEA	InterPro:IPR020164	C	Protein SYNJ2BP-COX16	A0A087WUM0_HUMAN|SYNJ2BP-COX16	protein	taxon:9606	20150523	InterPro		
UniProtKB	A0A087WUM2	LDHAL6A		GO:0004459	GO_REF:0000003	IEA	EC:1.1.1.27	F	L-lactate dehydrogenase	A0A087WUM2_HUMAN|LDHAL6A	protein	taxon:9606	20150523	UniProt		
UniProtKB	A0A087WUM2	LDHAL6A		GO:0005975	GO_REF:0000002	IEA	InterPro:IPR015955	P	L-lactate dehydrogenase	A0A087WUM2_HUMAN|LDHAL6A	protein	taxon:9606	20150523	InterPro		
UniProtKB	A0A087WUM2	LDHAL6A		GO:0019752	GO_REF:0000002	IEA	InterPro:IPR001557	P	L-lactate dehydrogenase	A0A087WUM2_HUMAN|LDHAL6A	protein	taxon:9606	20150523	InterPro		
UniProtKB	A0A087WUM2	LDHAL6A		GO:0055114	GO_REF:0000038	IEA	UniProtKB-KW:KW-0560	P	L-lactate dehydrogenase	A0A087WUM2_HUMAN|LDHAL6A	protein	taxon:9606	20150523	UniProt		
UniProtKB	A0A087WUM3	KCTD14		GO:0005743	GO_REF:0000002	IEA	InterPro:IPR009423	C	BTB/POZ domain-containing protein KCTD14	A0A087WUM3_HUMAN|KCTD14	protein	taxon:9606	20150523	InterPro		
UniProtKB	A0A087WUM3	KCTD14		GO:0006120	GO_REF:0000002	IEA	InterPro:IPR009423	P	BTB/POZ domain-containing protein KCTD14	A0A087WUM3_HUMAN|KCTD14	protein	taxon:9606	20150523	InterPro		
UniProtKB	A0A087WUM3	KCTD14		GO:0008137	GO_REF:0000002	IEA	InterPro:IPR009423	F	BTB/POZ domain-containing protein KCTD14	A0A087WUM3_HUMAN|KCTD14	protein	taxon:9606	20150523	InterPro		
UniProtKB	A0A087WUM5	GLIPR2		GO:0005576	GO_REF:0000002	IEA	InterPro:IPR018244	C	Golgi-associated plant pathogenesis-related protein 1	A0A087WUM5_HUMAN|GLIPR2	protein	taxon:9606	20150523	InterPro		
UniProtKB	A0A087WUM7	ZNF57		GO:0003676	GO_REF:0000002	IEA	InterPro:IPR001909|InterPro:IPR013087	F	Zinc finger protein 57	A0A087WUM7_HUMAN|ZNF57	protein	taxon:9606	20150523	InterPro		
UniProtKB	A0A087WUM7	ZNF57		GO:0005622	GO_REF:0000002	IEA	InterPro:IPR001909	C	Zinc finger protein 57	A0A087WUM7_HUMAN|ZNF57	protein	taxon:9606	20150523	InterPro		
UniProtKB	A0A087WUM7	ZNF57		GO:0006355	GO_REF:0000002	IEA	InterPro:IPR001909	P	Zinc finger protein 57	A0A087WUM7_HUMAN|ZNF57	protein	taxon:9606	20150523	InterPro		
UniProtKB	A0A087WUM7	ZNF57		GO:0046872	GO_REF:0000038	IEA	UniProtKB-KW:KW-0479	F	Zinc finger protein 57	A0A087WUM7_HUMAN|ZNF57	protein	taxon:9606	20150523	UniProt		
UniProtKB	A0A087WUM8	ZNF446		GO:0000981	GO_REF:0000033	IBA	PANTHER:PTN000003381	F	Zinc finger protein 446	A0A087WUM8_HUMAN|ZNF446	protein	taxon:9606	20130211	GO_Central		
UniProtKB	A0A087WUM8	ZNF446		GO:0003677	GO_REF:0000038	IEA	UniProtKB-KW:KW-0238	F	Zinc finger protein 446	A0A087WUM8_HUMAN|ZNF446	protein	taxon:9606	20150523	UniProt		
UniProtKB	A0A087WUM8	ZNF446		GO:0005634	GO_REF:0000033	IBA	PANTHER:PTN000003381	C	Zinc finger protein 446	A0A087WUM8_HUMAN|ZNF446	protein	taxon:9606	20130211	GO_Central		
UniProtKB	A0A087WUM8	ZNF446		GO:0006351	GO_REF:0000038	IEA	UniProtKB-KW:KW-0804	P	Zinc finger protein 446	A0A087WUM8_HUMAN|ZNF446	protein	taxon:9606	20150523	UniProt		
UniProtKB	A0A087WUM8	ZNF446		GO:0006357	GO_REF:0000033	IBA	PANTHER:PTN000003381	P	Zinc finger protein 446	A0A087WUM8_HUMAN|ZNF446	protein	taxon:9606	20150523	GOC		
UniProtKB	A0A087WUM8	ZNF446		GO:0046872	GO_REF:0000038	IEA	UniProtKB-KW:KW-0479	F	Zinc finger protein 446	A0A087WUM8_HUMAN|ZNF446	protein	taxon:9606	20150523	UniProt		
UniProtKB	A0A087WUM9	ATP13A2		GO:0000166	GO_REF:0000002	IEA	InterPro:IPR008250	F	Probable cation-transporting ATPase 13A2	A0A087WUM9_HUMAN|ATP13A2	protein	taxon:9606	20150523	InterPro		
UniProtKB	A0A087WUM9	ATP13A2		GO:0016021	GO_REF:0000002	IEA	InterPro:IPR001757	C	Probable cation-transporting ATPase 13A2	A0A087WUM9_HUMAN|ATP13A2	protein	taxon:9606	20150523	InterPro		
UniProtKB	A0A087WUM9	ATP13A2		GO:0046872	GO_REF:0000002	IEA	InterPro:IPR008250	F	Probable cation-transporting ATPase 13A2	A0A087WUM9_HUMAN|ATP13A2	protein	taxon:9606	20150523	InterPro		
UniProtKB	A0A087WUN1	WNT5A		GO:0005102	GO_REF:0000002	IEA	InterPro:IPR005817	F	Protein Wnt-5a	A0A087WUN1_HUMAN|WNT5A	protein	taxon:9606	20150523	InterPro		
UniProtKB	A0A087WUN1	WNT5A		GO:0005576	GO_REF:0000002	IEA	InterPro:IPR005817	C	Protein Wnt-5a	A0A087WUN1_HUMAN|WNT5A	protein	taxon:9606	20150523	InterPro		
UniProtKB	A0A087WUN1	WNT5A		GO:0016055	GO_REF:0000002	IEA	InterPro:IPR005817	P	Protein Wnt-5a	A0A087WUN1_HUMAN|WNT5A	protein	taxon:9606	20150523	InterPro		
UniProtKB	A0A087WUN1	WNT5A		GO:0030182	GO_REF:0000033	IBA	PANTHER:PTN000246517	P	Protein Wnt-5a	A0A087WUN1_HUMAN|WNT5A	protein	taxon:9606	20130329	GO_Central		
UniProtKB	A0A087WUN1	WNT5A		GO:0045165	GO_REF:0000033	IBA	PANTHER:PTN000246517	P	Protein Wnt-5a	A0A087WUN1_HUMAN|WNT5A	protein	taxon:9606	20130329	GO_Central		
UniProtKB	A0A087WUN3	ZMYND12		GO:0046872	GO_REF:0000038	IEA	UniProtKB-KW:KW-0479	F	Zinc finger MYND domain-containing protein 12	A0A087WUN3_HUMAN|ZMYND12	protein	taxon:9606	20150523	UniProt		
UniProtKB	A0A087WUN5	ANAPC16		GO:0005680	GO_REF:0000002	IEA	InterPro:IPR029641	C	Anaphase-promoting complex subunit 16	A0A087WUN5_HUMAN|ANAPC16	protein	taxon:9606	20150523	InterPro		
UniProtKB	A0A087WUN5	ANAPC16		GO:0007049	GO_REF:0000002	IEA	InterPro:IPR029641	P	Anaphase-promoting complex subunit 16	A0A087WUN5_HUMAN|ANAPC16	protein	taxon:9606	20150523	InterPro		
UniProtKB	A0A087WUN5	ANAPC16		GO:0016567	GO_REF:0000002	IEA	InterPro:IPR029641	P	Anaphase-promoting complex subunit 16	A0A087WUN5_HUMAN|ANAPC16	protein	taxon:9606	20150523	InterPro		
UniProtKB	A0A087WUN6	KDM6A		GO:0046872	GO_REF:0000002	IEA	InterPro:IPR029517	F	Lysine-specific demethylase 6A	A0A087WUN6_HUMAN|KDM6A	protein	taxon:9606	20150523	InterPro		
UniProtKB	A0A087WUN6	KDM6A		GO:0071557	GO_REF:0000002	IEA	InterPro:IPR029517	P	Lysine-specific demethylase 6A	A0A087WUN6_HUMAN|KDM6A	protein	taxon:9606	20150523	InterPro		
UniProtKB	A0A087WUN6	KDM6A		GO:0071558	GO_REF:0000002	IEA	InterPro:IPR029517	F	Lysine-specific demethylase 6A	A0A087WUN6_HUMAN|KDM6A	protein	taxon:9606	20150523	InterPro		
UniProtKB	A0A087WUN7	SLIRP		GO:0000166	GO_REF:0000002	IEA	InterPro:IPR012677	F	SRA stem-loop-interacting RNA-binding protein, mitochondrial	A0A087WUN7_HUMAN|SLIRP	protein	taxon:9606	20150523	InterPro		
UniProtKB	A0A087WUN7	SLIRP		GO:0003676	GO_REF:0000002	IEA	InterPro:IPR000504	F	SRA stem-loop-interacting RNA-binding protein, mitochondrial	A0A087WUN7_HUMAN|SLIRP	protein	taxon:9606	20150523	InterPro		
UniProtKB	A0A087WUN8	STXBP2		GO:0005623	GO_REF:0000002	IEA	InterPro:IPR001619	C	Syntaxin-binding protein 2	A0A087WUN8_HUMAN|STXBP2	protein	taxon:9606	20150523	GOC		
UniProtKB	A0A087WUN8	STXBP2		GO:0006904	GO_REF:0000002	IEA	InterPro:IPR001619	P	Syntaxin-binding protein 2	A0A087WUN8_HUMAN|STXBP2	protein	taxon:9606	20150523	InterPro		
UniProtKB	A0A087WUP0	ANXA8L1		GO:0005509	GO_REF:0000002	IEA	InterPro:IPR001464|InterPro:IPR009115|InterPro:IPR018252|InterPro:IPR018502	F	Annexin	A0A087WUP0_HUMAN|ANXA8L1	protein	taxon:9606	20150523	InterPro		
UniProtKB	A0A087WUP0	ANXA8L1		GO:0005544	GO_REF:0000038	IEA	UniProtKB-KW:KW-0111	F	Annexin	A0A087WUP0_HUMAN|ANXA8L1	protein	taxon:9606	20150523	UniProt		
UniProtKB	A0A087WUP1	CREB3L2		GO:0003700	GO_REF:0000002	IEA	InterPro:IPR029804	F	Cyclic AMP-responsive element-binding protein 3-like protein 2	A0A087WUP1_HUMAN|CREB3L2	protein	taxon:9606	20150523	InterPro		
UniProtKB	A0A087WUP1	CREB3L2		GO:0030968	GO_REF:0000002	IEA	InterPro:IPR029804	P	Cyclic AMP-responsive element-binding protein 3-like protein 2	A0A087WUP1_HUMAN|CREB3L2	protein	taxon:9606	20150523	InterPro		
UniProtKB	A0A087WUP1	CREB3L2		GO:0035497	GO_REF:0000002	IEA	InterPro:IPR029804	F	Cyclic AMP-responsive element-binding protein 3-like protein 2	A0A087WUP1_HUMAN|CREB3L2	protein	taxon:9606	20150523	InterPro		
UniProtKB	A0A087WUP1	CREB3L2		GO:0045944	GO_REF:0000002	IEA	InterPro:IPR029804	P	Cyclic AMP-responsive element-binding protein 3-like protein 2	A0A087WUP1_HUMAN|CREB3L2	protein	taxon:9606	20150523	InterPro		
UniProtKB	A0A087WUP3	GTPBP8		GO:0005525	GO_REF:0000002	IEA	InterPro:IPR006073|InterPro:IPR030393	F	GTP-binding protein 8	A0A087WUP3_HUMAN|GTPBP8	protein	taxon:9606	20150523	InterPro		
UniProtKB	A0A087WUP5	BNC1		GO:0046872	GO_REF:0000002	IEA	InterPro:IPR007087	F	Zinc finger protein basonuclin-1	A0A087WUP5_HUMAN|BNC1	protein	taxon:9606	20150523	InterPro		
UniProtKB	A0A087WUQ6	GPX1		GO:0004602	GO_REF:0000002	IEA	InterPro:IPR000889	F	Glutathione peroxidase	A0A087WUQ6_HUMAN|GPX1	protein	taxon:9606	20150523	InterPro		
UniProtKB	A0A087WUQ6	GPX1		GO:0006979	GO_REF:0000002	IEA	InterPro:IPR000889	P	Glutathione peroxidase	A0A087WUQ6_HUMAN|GPX1	protein	taxon:9606	20150523	InterPro		
UniProtKB	A0A087WUQ6	GPX1		GO:0055114	GO_REF:0000038	IEA	UniProtKB-KW:KW-0560	P	Glutathione peroxidase	A0A087WUQ6_HUMAN|GPX1	protein	taxon:9606	20150523	UniProt		
UniProtKB	A0A087WUQ7	CYP1B1		GO:0005506	GO_REF:0000002	IEA	InterPro:IPR001128|InterPro:IPR002401	F	Cytochrome P450 1B1	A0A087WUQ7_HUMAN|CYP1B1	protein	taxon:9606	20150523	InterPro		
UniProtKB	A0A087WUQ7	CYP1B1		GO:0016705	GO_REF:0000002	IEA	InterPro:IPR001128|InterPro:IPR002401	F	Cytochrome P450 1B1	A0A087WUQ7_HUMAN|CYP1B1	protein	taxon:9606	20150523	InterPro		
UniProtKB	A0A087WUQ7	CYP1B1		GO:0020037	GO_REF:0000002	IEA	InterPro:IPR001128|InterPro:IPR002401	F	Cytochrome P450 1B1	A0A087WUQ7_HUMAN|CYP1B1	protein	taxon:9606	20150523	InterPro		
UniProtKB	A0A087WUQ7	CYP1B1		GO:0055114	GO_REF:0000002	IEA	InterPro:IPR001128|InterPro:IPR002401	P	Cytochrome P450 1B1	A0A087WUQ7_HUMAN|CYP1B1	protein	taxon:9606	20150523	InterPro		
UniProtKB	A0A087WUR1	MATK		GO:0002009	GO_REF:0000033	IBA	PANTHER:PTN001562776	P	Non-specific protein-tyrosine kinase	A0A087WUR1_HUMAN|MATK	protein	taxon:9606	20140729	GO_Central		
UniProtKB	A0A087WUR1	MATK		GO:0004715	GO_REF:0000033	IBA	PANTHER:PTN000700357	F	Non-specific protein-tyrosine kinase	A0A087WUR1_HUMAN|MATK	protein	taxon:9606	20140617	GO_Central		
UniProtKB	A0A087WUR1	MATK		GO:0005102	GO_REF:0000033	IBA	PANTHER:PTN000700357	F	Non-specific protein-tyrosine kinase	A0A087WUR1_HUMAN|MATK	protein	taxon:9606	20140617	GO_Central		
UniProtKB	A0A087WUR1	MATK		GO:0005524	GO_REF:0000038	IEA	UniProtKB-KW:KW-0067	F	Non-specific protein-tyrosine kinase	A0A087WUR1_HUMAN|MATK	protein	taxon:9606	20150523	UniProt		
UniProtKB	A0A087WUR1	MATK		GO:0007169	GO_REF:0000033	IBA	PANTHER:PTN000700357	P	Non-specific protein-tyrosine kinase	A0A087WUR1_HUMAN|MATK	protein	taxon:9606	20140728	GO_Central		
UniProtKB	A0A087WUR1	MATK		GO:0016477	GO_REF:0000033	IBA	PANTHER:PTN001231165	P	Non-specific protein-tyrosine kinase	A0A087WUR1_HUMAN|MATK	protein	taxon:9606	20140731	GO_Central		
UniProtKB	A0A087WUR1	MATK		GO:0030154	GO_REF:0000033	IBA	PANTHER:PTN000700357	P	Non-specific protein-tyrosine kinase	A0A087WUR1_HUMAN|MATK	protein	taxon:9606	20140729	GO_Central		
UniProtKB	A0A087WUR1	MATK		GO:0031234	GO_REF:0000033	IBA	PANTHER:PTN000700357	C	Non-specific protein-tyrosine kinase	A0A087WUR1_HUMAN|MATK	protein	taxon:9606	20140618	GO_Central		
UniProtKB	A0A087WUR1	MATK		GO:0038083	GO_REF:0000033	IBA	PANTHER:PTN000700357	P	Non-specific protein-tyrosine kinase	A0A087WUR1_HUMAN|MATK	protein	taxon:9606	20140728	GO_Central		
UniProtKB	A0A087WUR1	MATK		GO:0045087	GO_REF:0000033	IBA	PANTHER:PTN000700357	P	Non-specific protein-tyrosine kinase	A0A087WUR1_HUMAN|MATK	protein	taxon:9606	20140731	GO_Central		
UniProtKB	A0A087WUR5	ABCA7		GO:0005548	GO_REF:0000033	IBA	PANTHER:PTN000442579	F	ATP-binding cassette sub-family A member 7	A0A087WUR5_HUMAN|ABCA7	protein	taxon:9606	20150213	GO_Central		
UniProtKB	A0A087WUR5	ABCA7		GO:0005887	GO_REF:0000033	IBA	PANTHER:PTN000442579	C	ATP-binding cassette sub-family A member 7	A0A087WUR5_HUMAN|ABCA7	protein	taxon:9606	20150213	GO_Central		
UniProtKB	A0A087WUR5	ABCA7		GO:0006909	GO_REF:0000002	IEA	InterPro:IPR030369	P	ATP-binding cassette sub-family A member 7	A0A087WUR5_HUMAN|ABCA7	protein	taxon:9606	20150523	InterPro		
UniProtKB	A0A087WUR5	ABCA7		GO:0015914	GO_REF:0000033	IBA	PANTHER:PTN000442579	P	ATP-binding cassette sub-family A member 7	A0A087WUR5_HUMAN|ABCA7	protein	taxon:9606	20150523	GOC		
UniProtKB	A0A087WUR5	ABCA7		GO:0017127	GO_REF:0000033	IBA	PANTHER:PTN000442579	F	ATP-binding cassette sub-family A member 7	A0A087WUR5_HUMAN|ABCA7	protein	taxon:9606	20150213	GO_Central		
UniProtKB	A0A087WUR5	ABCA7		GO:0030301	GO_REF:0000033	IBA	PANTHER:PTN000442579	P	ATP-binding cassette sub-family A member 7	A0A087WUR5_HUMAN|ABCA7	protein	taxon:9606	20150523	GOC		
UniProtKB	A0A087WUR5	ABCA7		GO:0042626	GO_REF:0000033	IBA	PANTHER:PTN000442469	F	ATP-binding cassette sub-family A member 7	A0A087WUR5_HUMAN|ABCA7	protein	taxon:9606	20150213	GO_Central		
UniProtKB	A0A087WUR5	ABCA7		GO:0055085	GO_REF:0000033	IBA	PANTHER:PTN000442469	P	ATP-binding cassette sub-family A member 7	A0A087WUR5_HUMAN|ABCA7	protein	taxon:9606	20150213	GO_Central		
UniProtKB	A0A087WUR6	CAMK1D		GO:0004672	GO_REF:0000002	IEA	InterPro:IPR000719|InterPro:IPR002290|InterPro:IPR008271	F	Calcium/calmodulin-dependent protein kinase type 1D	A0A087WUR6_HUMAN|CAMK1D	protein	taxon:9606	20150523	InterPro		
UniProtKB	A0A087WUR6	CAMK1D		GO:0005524	GO_REF:0000002	IEA	InterPro:IPR000719|InterPro:IPR002290	F	Calcium/calmodulin-dependent protein kinase type 1D	A0A087WUR6_HUMAN|CAMK1D	protein	taxon:9606	20150523	InterPro		
UniProtKB	A0A087WUR6	CAMK1D		GO:0006468	GO_REF:0000002	IEA	InterPro:IPR000719|InterPro:IPR002290|InterPro:IPR008271	P	Calcium/calmodulin-dependent protein kinase type 1D	A0A087WUR6_HUMAN|CAMK1D	protein	taxon:9606	20150523	InterPro		
UniProtKB	A0A087WUR8	PAMR1		GO:0004252	GO_REF:0000002	IEA	InterPro:IPR001254|InterPro:IPR001314	F	Inactive serine protease PAMR1	A0A087WUR8_HUMAN|PAMR1	protein	taxon:9606	20150523	InterPro		
UniProtKB	A0A087WUR8	PAMR1		GO:0006508	GO_REF:0000002	IEA	InterPro:IPR001254|InterPro:IPR001314	P	Inactive serine protease PAMR1	A0A087WUR8_HUMAN|PAMR1	protein	taxon:9606	20150523	InterPro		
UniProtKB	A0A087WUR9	LRP1B		GO:0005509	GO_REF:0000002	IEA	InterPro:IPR001881|InterPro:IPR018097	F	Low-density lipoprotein receptor-related protein 1B	A0A087WUR9_HUMAN|LRP1B	protein	taxon:9606	20150523	InterPro		
UniProtKB	A0A087WUR9	LRP1B		GO:0016021	GO_REF:0000038	IEA	UniProtKB-KW:KW-0812	C	Low-density lipoprotein receptor-related protein 1B	A0A087WUR9_HUMAN|LRP1B	protein	taxon:9606	20150523	UniProt		
UniProtKB	A0A087WUS0	RPS24		GO:0000166	GO_REF:0000002	IEA	InterPro:IPR012677	F	40S ribosomal protein S24	A0A087WUS0_HUMAN|RPS24	protein	taxon:9606	20150523	InterPro		
UniProtKB	A0A087WUS0	RPS24		GO:0000462	GO_REF:0000033	IBA	PANTHER:PTN000052028	P	40S ribosomal protein S24	A0A087WUS0_HUMAN|RPS24	protein	taxon:9606	20110111	GO_Central		
UniProtKB	A0A087WUS0	RPS24		GO:0003735	GO_REF:0000002	IEA	InterPro:IPR001976|InterPro:IPR012678	F	40S ribosomal protein S24	A0A087WUS0_HUMAN|RPS24	protein	taxon:9606	20150523	InterPro		
UniProtKB	A0A087WUS0	RPS24		GO:0005840	GO_REF:0000038	IEA	UniProtKB-KW:KW-0689	C	40S ribosomal protein S24	A0A087WUS0_HUMAN|RPS24	protein	taxon:9606	20150523	UniProt		
UniProtKB	A0A087WUS0	RPS24		GO:0006412	GO_REF:0000002	IEA	InterPro:IPR001976|InterPro:IPR012678	P	40S ribosomal protein S24	A0A087WUS0_HUMAN|RPS24	protein	taxon:9606	20150523	InterPro		
UniProtKB	A0A087WUS3	CLSTN2		GO:0005509	GO_REF:0000002	IEA	InterPro:IPR002126|InterPro:IPR015919|InterPro:IPR026914	F	Calsyntenin-2	A0A087WUS3_HUMAN|CLSTN2	protein	taxon:9606	20150523	InterPro		
UniProtKB	A0A087WUS3	CLSTN2		GO:0007156	GO_REF:0000002	IEA	InterPro:IPR002126	P	Calsyntenin-2	A0A087WUS3_HUMAN|CLSTN2	protein	taxon:9606	20150523	InterPro		
UniProtKB	A0A087WUS3	CLSTN2		GO:0016020	GO_REF:0000002	IEA	InterPro:IPR002126|InterPro:IPR015919	C	Calsyntenin-2	A0A087WUS3_HUMAN|CLSTN2	protein	taxon:9606	20150523	InterPro		
UniProtKB	A0A087WUS4	RNPEP		GO:0004177	GO_REF:0000002	IEA	InterPro:IPR015571	F	Aminopeptidase B	A0A087WUS4_HUMAN|RNPEP	protein	taxon:9606	20150523	InterPro		
UniProtKB	A0A087WUS4	RNPEP		GO:0005615	GO_REF:0000002	IEA	InterPro:IPR015571	C	Aminopeptidase B	A0A087WUS4_HUMAN|RNPEP	protein	taxon:9606	20150523	InterPro		
UniProtKB	A0A087WUS4	RNPEP		GO:0006508	GO_REF:0000002	IEA	InterPro:IPR001930	P	Aminopeptidase B	A0A087WUS4_HUMAN|RNPEP	protein	taxon:9606	20150523	InterPro		
UniProtKB	A0A087WUS4	RNPEP		GO:0008237	GO_REF:0000002	IEA	InterPro:IPR014782	F	Aminopeptidase B	A0A087WUS4_HUMAN|RNPEP	protein	taxon:9606	20150523	InterPro		
UniProtKB	A0A087WUS4	RNPEP		GO:0008270	GO_REF:0000002	IEA	InterPro:IPR014782|InterPro:IPR015571	F	Aminopeptidase B	A0A087WUS4_HUMAN|RNPEP	protein	taxon:9606	20150523	InterPro		
UniProtKB	A0A087WUS5	MYC		GO:0003700	GO_REF:0000002	IEA	InterPro:IPR002418|InterPro:IPR003327|InterPro:IPR012682	F	Myc proto-oncogene protein	A0A087WUS5_HUMAN|MYC	protein	taxon:9606	20150523	InterPro		
UniProtKB	A0A087WUS5	MYC		GO:0005634	GO_REF:0000002	IEA	InterPro:IPR002418|InterPro:IPR003327	C	Myc proto-oncogene protein	A0A087WUS5_HUMAN|MYC	protein	taxon:9606	20150523	InterPro		
UniProtKB	A0A087WUS5	MYC		GO:0005819	GO_REF:0000019	IEA	Ensembl:ENSMUSP00000097885	C	Myc proto-oncogene protein	A0A087WUS5_HUMAN|MYC	protein	taxon:9606	20150516	Ensembl		
UniProtKB	A0A087WUS5	MYC		GO:0006355	GO_REF:0000002	IEA	InterPro:IPR002418|InterPro:IPR003327|InterPro:IPR012682	P	Myc proto-oncogene protein	A0A087WUS5_HUMAN|MYC	protein	taxon:9606	20150523	InterPro		
UniProtKB	A0A087WUS5	MYC		GO:0046983	GO_REF:0000002	IEA	InterPro:IPR011598	F	Myc proto-oncogene protein	A0A087WUS5_HUMAN|MYC	protein	taxon:9606	20150523	InterPro		
UniProtKB	A0A087WUT0	MYEF2		GO:0000166	GO_REF:0000002	IEA	InterPro:IPR012677	F	Myelin expression factor 2	A0A087WUT0_HUMAN|MYEF2	protein	taxon:9606	20150523	InterPro		
UniProtKB	A0A087WUT0	MYEF2		GO:0003676	GO_REF:0000002	IEA	InterPro:IPR000504	F	Myelin expression factor 2	A0A087WUT0_HUMAN|MYEF2	protein	taxon:9606	20150523	InterPro		
UniProtKB	A0A087WUT5	NAPRT		GO:0004514	GO_REF:0000002	IEA	InterPro:IPR002638	F	Nicotinate phosphoribosyltransferase	A0A087WUT5_HUMAN|NAPRT	protein	taxon:9606	20150523	InterPro		
UniProtKB	A0A087WUT5	NAPRT		GO:0009435	GO_REF:0000002	IEA	InterPro:IPR002638	P	Nicotinate phosphoribosyltransferase	A0A087WUT5_HUMAN|NAPRT	protein	taxon:9606	20150523	InterPro		
UniProtKB	A0A087WUT6	EIF5B		GO:0003924	GO_REF:0000002	IEA	InterPro:IPR000795	F	Eukaryotic translation initiation factor 5B	A0A087WUT6_HUMAN|EIF5B	protein	taxon:9606	20150523	InterPro		
UniProtKB	A0A087WUT6	EIF5B		GO:0005525	GO_REF:0000038	IEA	UniProtKB-KW:KW-0342	F	Eukaryotic translation initiation factor 5B	A0A087WUT6_HUMAN|EIF5B	protein	taxon:9606	20150523	UniProt		
UniProtKB	A0A087WUT6	EIF5B		GO:0008152	GO_REF:0000002	IEA	InterPro:IPR000795	P	Eukaryotic translation initiation factor 5B	A0A087WUT6_HUMAN|EIF5B	protein	taxon:9606	20150523	GOC		
UniProtKB	A0A087WUU1	LTBP4		GO:0005509	GO_REF:0000002	IEA	InterPro:IPR001881|InterPro:IPR018097	F	Latent-transforming growth factor beta-binding protein 4	A0A087WUU1_HUMAN|LTBP4	protein	taxon:9606	20150523	InterPro		
UniProtKB	A0A087WUU7	MASTL		GO:0004674	GO_REF:0000002	IEA	InterPro:IPR000961	F	Serine/threonine-protein kinase greatwall	A0A087WUU7_HUMAN|MASTL	protein	taxon:9606	20150523	InterPro		
UniProtKB	A0A087WUU7	MASTL		GO:0005524	GO_REF:0000002	IEA	InterPro:IPR000961	F	Serine/threonine-protein kinase greatwall	A0A087WUU7_HUMAN|MASTL	protein	taxon:9606	20150523	InterPro		
UniProtKB	A0A087WUU7	MASTL		GO:0006468	GO_REF:0000002	IEA	InterPro:IPR000961	P	Serine/threonine-protein kinase greatwall	A0A087WUU7_HUMAN|MASTL	protein	taxon:9606	20150523	InterPro		
UniProtKB	A0A087WUU8	ZNF708		GO:0003676	GO_REF:0000002	IEA	InterPro:IPR001909|InterPro:IPR013087	F	Zinc finger protein 708	A0A087WUU8_HUMAN|ZNF708	protein	taxon:9606	20150523	InterPro		
UniProtKB	A0A087WUU8	ZNF708		GO:0005622	GO_REF:0000002	IEA	InterPro:IPR001909	C	Zinc finger protein 708	A0A087WUU8_HUMAN|ZNF708	protein	taxon:9606	20150523	InterPro		
UniProtKB	A0A087WUU8	ZNF708		GO:0006355	GO_REF:0000002	IEA	InterPro:IPR001909	P	Zinc finger protein 708	A0A087WUU8_HUMAN|ZNF708	protein	taxon:9606	20150523	InterPro		
UniProtKB	A0A087WUU8	ZNF708		GO:0046872	GO_REF:0000038	IEA	UniProtKB-KW:KW-0479	F	Zinc finger protein 708	A0A087WUU8_HUMAN|ZNF708	protein	taxon:9606	20150523	UniProt		
UniProtKB	A0A087WUU9	ZFP36L2		GO:0046872	GO_REF:0000038	IEA	UniProtKB-KW:KW-0479	F	Zinc finger protein 36, C3H1 type-like 2	A0A087WUU9_HUMAN|ZFP36L2	protein	taxon:9606	20150523	UniProt		
UniProtKB	A0A087WUV0	A0A087WUV0		GO:0003676	GO_REF:0000002	IEA	InterPro:IPR001909|InterPro:IPR013087	F	Uncharacterized protein	A0A087WUV0_HUMAN	protein	taxon:9606	20150523	InterPro		
UniProtKB	A0A087WUV0	A0A087WUV0		GO:0005622	GO_REF:0000002	IEA	InterPro:IPR001909	C	Uncharacterized protein	A0A087WUV0_HUMAN	protein	taxon:9606	20150523	InterPro		
UniProtKB	A0A087WUV0	A0A087WUV0		GO:0006355	GO_REF:0000002	IEA	InterPro:IPR001909	P	Uncharacterized protein	A0A087WUV0_HUMAN	protein	taxon:9606	20150523	InterPro		
UniProtKB	A0A087WUV0	A0A087WUV0		GO:0046872	GO_REF:0000038	IEA	UniProtKB-KW:KW-0479	F	Uncharacterized protein	A0A087WUV0_HUMAN	protein	taxon:9606	20150523	UniProt		
UniProtKB	A0A087WUV6	ARID1A		GO:0003677	GO_REF:0000002	IEA	InterPro:IPR001606	F	AT-rich interactive domain-containing protein 1A	A0A087WUV6_HUMAN|ARID1A	protein	taxon:9606	20150523	InterPro		
UniProtKB	A0A087WUV6	ARID1A		GO:0006338	GO_REF:0000002	IEA	InterPro:IPR030094	P	AT-rich interactive domain-containing protein 1A	A0A087WUV6_HUMAN|ARID1A	protein	taxon:9606	20150523	InterPro		
UniProtKB	A0A087WUV6	ARID1A		GO:0090544	GO_REF:0000002	IEA	InterPro:IPR030094	C	AT-rich interactive domain-containing protein 1A	A0A087WUV6_HUMAN|ARID1A	protein	taxon:9606	20150523	InterPro		
UniProtKB	A0A087WUV7	UROS		GO:0004852	GO_REF:0000002	IEA	InterPro:IPR003754	F	Uroporphyrinogen-III synthase	A0A087WUV7_HUMAN|UROS	protein	taxon:9606	20150523	InterPro		
UniProtKB	A0A087WUV7	UROS		GO:0033014	GO_REF:0000002	IEA	InterPro:IPR003754	P	Uroporphyrinogen-III synthase	A0A087WUV7_HUMAN|UROS	protein	taxon:9606	20150523	InterPro		
UniProtKB	A0A087WUV8	BSG		GO:0016020	GO_REF:0000002	IEA	InterPro:IPR009151	C	Basigin	A0A087WUV8_HUMAN|BSG	protein	taxon:9606	20150523	InterPro		
UniProtKB	A0A087WUV9	TYW1		GO:0005506	GO_REF:0000002	IEA	InterPro:IPR001094	F	S-adenosyl-L-methionine-dependent tRNA 4-demethylwyosine synthase	A0A087WUV9_HUMAN|TYW1	protein	taxon:9606	20150523	InterPro		
UniProtKB	A0A087WUV9	TYW1		GO:0010181	GO_REF:0000002	IEA	InterPro:IPR001094|InterPro:IPR008254	F	S-adenosyl-L-methionine-dependent tRNA 4-demethylwyosine synthase	A0A087WUV9_HUMAN|TYW1	protein	taxon:9606	20150523	InterPro		
UniProtKB	A0A087WUV9	TYW1		GO:0016491	GO_REF:0000002	IEA	InterPro:IPR008254	F	S-adenosyl-L-methionine-dependent tRNA 4-demethylwyosine synthase	A0A087WUV9_HUMAN|TYW1	protein	taxon:9606	20150523	InterPro		
UniProtKB	A0A087WUV9	TYW1		GO:0051536	GO_REF:0000002	IEA	InterPro:IPR007197	F	S-adenosyl-L-methionine-dependent tRNA 4-demethylwyosine synthase	A0A087WUV9_HUMAN|TYW1	protein	taxon:9606	20150523	InterPro		
UniProtKB	A0A087WUV9	TYW1		GO:0055114	GO_REF:0000002	IEA	InterPro:IPR001094	P	S-adenosyl-L-methionine-dependent tRNA 4-demethylwyosine synthase	A0A087WUV9_HUMAN|TYW1	protein	taxon:9606	20150523	InterPro		
UniProtKB	A0A087WUW0	CBY1		GO:0036064	GO_REF:0000019	IEA	Ensembl:ENSMUSP00000023064	C	Protein chibby homolog 1	A0A087WUW0_HUMAN|CBY1	protein	taxon:9606	20150516	Ensembl		
UniProtKB	A0A087WUW0	CBY1		GO:0042384	GO_REF:0000019	IEA	Ensembl:ENSMUSP00000023064	P	Protein chibby homolog 1	A0A087WUW0_HUMAN|CBY1	protein	taxon:9606	20150516	Ensembl		
UniProtKB	A0A087WUW0	CBY1		GO:0045444	GO_REF:0000019	IEA	Ensembl:ENSMUSP00000023064	P	Protein chibby homolog 1	A0A087WUW0_HUMAN|CBY1	protein	taxon:9606	20150516	Ensembl		
UniProtKB	A0A087WUW0	CBY1		GO:0055007	GO_REF:0000019	IEA	Ensembl:ENSMUSP00000023064	P	Protein chibby homolog 1	A0A087WUW0_HUMAN|CBY1	protein	taxon:9606	20150516	Ensembl		
UniProtKB	A0A087WUW0	CBY1		GO:0090090	GO_REF:0000019	IEA	Ensembl:ENSMUSP00000023064	P	Protein chibby homolog 1	A0A087WUW0_HUMAN|CBY1	protein	taxon:9606	20150516	Ensembl		
UniProtKB	A0A087WUW3	PRAMEF26		GO:0008284	GO_REF:0000002	IEA	InterPro:IPR026271	P	Putative PRAME family member 26	A0A087WUW3_HUMAN|PRAMEF26	protein	taxon:9606	20150523	InterPro		
UniProtKB	A0A087WUW3	PRAMEF26		GO:0042974	GO_REF:0000002	IEA	InterPro:IPR026271	F	Putative PRAME family member 26	A0A087WUW3_HUMAN|PRAMEF26	protein	taxon:9606	20150523	InterPro		
UniProtKB	A0A087WUW3	PRAMEF26		GO:0043066	GO_REF:0000002	IEA	InterPro:IPR026271	P	Putative PRAME family member 26	A0A087WUW3_HUMAN|PRAMEF26	protein	taxon:9606	20150523	InterPro		
UniProtKB	A0A087WUW3	PRAMEF26		GO:0045596	GO_REF:0000002	IEA	InterPro:IPR026271	P	Putative PRAME family member 26	A0A087WUW3_HUMAN|PRAMEF26	protein	taxon:9606	20150523	InterPro		
UniProtKB	A0A087WUW3	PRAMEF26		GO:0045892	GO_REF:0000002	IEA	InterPro:IPR026271	P	Putative PRAME family member 26	A0A087WUW3_HUMAN|PRAMEF26	protein	taxon:9606	20150523	InterPro		
UniProtKB	A0A087WUW3	PRAMEF26		GO:0048387	GO_REF:0000002	IEA	InterPro:IPR026271	P	Putative PRAME family member 26	A0A087WUW3_HUMAN|PRAMEF26	protein	taxon:9606	20150523	InterPro		
UniProtKB	A0A087WUW5	PTBP1		GO:0000166	GO_REF:0000002	IEA	InterPro:IPR012677	F	Polypyrimidine tract-binding protein 1	A0A087WUW5_HUMAN|PTBP1	protein	taxon:9606	20150523	InterPro		
UniProtKB	A0A087WUW7	USP17L15		GO:0004197	GO_REF:0000033	IBA	PANTHER:PTN000607276	F	Ubiquitin carboxyl-terminal hydrolase	A0A087WUW7_HUMAN|USP17L15	protein	taxon:9606	20140815	GO_Central		
UniProtKB	A0A087WUW7	USP17L15		GO:0004843	GO_REF:0000033	IBA	PANTHER:PTN000607276	F	Ubiquitin carboxyl-terminal hydrolase	A0A087WUW7_HUMAN|USP17L15	protein	taxon:9606	20140815	GO_Central		
UniProtKB	A0A087WUW7	USP17L15		GO:0005634	GO_REF:0000033	IBA	PANTHER:PTN000608931	C	Ubiquitin carboxyl-terminal hydrolase	A0A087WUW7_HUMAN|USP17L15	protein	taxon:9606	20140815	GO_Central		
UniProtKB	A0A087WUW7	USP17L15		GO:0016579	GO_REF:0000033	IBA	PANTHER:PTN000607276	P	Ubiquitin carboxyl-terminal hydrolase	A0A087WUW7_HUMAN|USP17L15	protein	taxon:9606	20140815	GO_Central		
UniProtKB	A0A087WUW7	USP17L15		GO:0043161	GO_REF:0000033	IBA	PANTHER:PTN000607276	P	Ubiquitin carboxyl-terminal hydrolase	A0A087WUW7_HUMAN|USP17L15	protein	taxon:9606	20140815	GO_Central		
UniProtKB	A0A087WUW7	USP17L15		GO:0061136	GO_REF:0000033	IBA	PANTHER:PTN000607276	P	Ubiquitin carboxyl-terminal hydrolase	A0A087WUW7_HUMAN|USP17L15	protein	taxon:9606	20140815	GO_Central		
UniProtKB	A0A087WUW9	ARL15		GO:0005525	GO_REF:0000038	IEA	UniProtKB-KW:KW-0342	F	ADP-ribosylation factor-like protein 15	A0A087WUW9_HUMAN|ARL15	protein	taxon:9606	20150523	UniProt		
UniProtKB	A0A087WUW9	ARL15		GO:0005622	GO_REF:0000002	IEA	InterPro:IPR006687|InterPro:IPR024156	C	ADP-ribosylation factor-like protein 15	A0A087WUW9_HUMAN|ARL15	protein	taxon:9606	20150523	InterPro		
UniProtKB	A0A087WUW9	ARL15		GO:0006886	GO_REF:0000002	IEA	InterPro:IPR006687	P	ADP-ribosylation factor-like protein 15	A0A087WUW9_HUMAN|ARL15	protein	taxon:9606	20150523	InterPro		
UniProtKB	A0A087WUW9	ARL15		GO:0007264	GO_REF:0000002	IEA	InterPro:IPR024156	P	ADP-ribosylation factor-like protein 15	A0A087WUW9_HUMAN|ARL15	protein	taxon:9606	20150523	InterPro		
UniProtKB	A0A087WUX0	TESPA1		GO:0005102	GO_REF:0000002	IEA	InterPro:IPR029325	F	Protein TESPA1	A0A087WUX0_HUMAN|TESPA1	protein	taxon:9606	20150523	InterPro		
UniProtKB	A0A087WUX0	TESPA1		GO:0010387	GO_REF:0000002	IEA	InterPro:IPR026647	P	Protein TESPA1	A0A087WUX0_HUMAN|TESPA1	protein	taxon:9606	20150523	InterPro		
UniProtKB	A0A087WUX0	TESPA1		GO:0050862	GO_REF:0000002	IEA	InterPro:IPR026647	P	Protein TESPA1	A0A087WUX0_HUMAN|TESPA1	protein	taxon:9606	20150523	InterPro		
UniProtKB	A0A087WUX4	CACNA1C		GO:0005245	GO_REF:0000002	IEA	InterPro:IPR005451	F	Voltage-dependent L-type calcium channel subunit alpha-1C	A0A087WUX4_HUMAN|CACNA1C	protein	taxon:9606	20150523	InterPro		
UniProtKB	A0A087WUX4	CACNA1C		GO:0005891	GO_REF:0000002	IEA	InterPro:IPR005451	C	Voltage-dependent L-type calcium channel subunit alpha-1C	A0A087WUX4_HUMAN|CACNA1C	protein	taxon:9606	20150523	InterPro		
UniProtKB	A0A087WUX4	CACNA1C		GO:0034220	GO_REF:0000033	IBA	PANTHER:PTN000004140	P	Voltage-dependent L-type calcium channel subunit alpha-1C	A0A087WUX4_HUMAN|CACNA1C	protein	taxon:9606	20140313	GO_Central		
UniProtKB	A0A087WUX4	CACNA1C		GO:0070509	GO_REF:0000033	IBA	PANTHER:PTN001295294	P	Voltage-dependent L-type calcium channel subunit alpha-1C	A0A087WUX4_HUMAN|CACNA1C	protein	taxon:9606	20140313	GO_Central		
UniProtKB	A0A087WUX4	CACNA1C		GO:0070588	GO_REF:0000002	IEA	InterPro:IPR005451	P	Voltage-dependent L-type calcium channel subunit alpha-1C	A0A087WUX4_HUMAN|CACNA1C	protein	taxon:9606	20150523	InterPro		
UniProtKB	A0A087WUX4	CACNA1C		GO:0086010	GO_REF:0000033	IBA	PANTHER:PTN000004140	P	Voltage-dependent L-type calcium channel subunit alpha-1C	A0A087WUX4_HUMAN|CACNA1C	protein	taxon:9606	20140319	GO_Central		
UniProtKB	A0A087WUX6	ADRM1		GO:0005634	GO_REF:0000002	IEA	InterPro:IPR006773	C	Proteasomal ubiquitin receptor ADRM1	A0A087WUX6_HUMAN|ADRM1	protein	taxon:9606	20150523	InterPro		
UniProtKB	A0A087WUX6	ADRM1		GO:0005737	GO_REF:0000002	IEA	InterPro:IPR006773	C	Proteasomal ubiquitin receptor ADRM1	A0A087WUX6_HUMAN|ADRM1	protein	taxon:9606	20150523	InterPro		
UniProtKB	A0A087WUX9	AR		GO:0003677	GO_REF:0000002	IEA	InterPro:IPR001103	F	Androgen receptor	A0A087WUX9_HUMAN|AR	protein	taxon:9606	20150523	InterPro		
UniProtKB	A0A087WUX9	AR		GO:0004882	GO_REF:0000002	IEA	InterPro:IPR001103	F	Androgen receptor	A0A087WUX9_HUMAN|AR	protein	taxon:9606	20150523	InterPro		
UniProtKB	A0A087WUX9	AR		GO:0005496	GO_REF:0000002	IEA	InterPro:IPR001103	F	Androgen receptor	A0A087WUX9_HUMAN|AR	protein	taxon:9606	20150523	InterPro		
UniProtKB	A0A087WUX9	AR		GO:0005634	GO_REF:0000002	IEA	InterPro:IPR001103	C	Androgen receptor	A0A087WUX9_HUMAN|AR	protein	taxon:9606	20150523	InterPro		
UniProtKB	A0A087WUX9	AR		GO:0006355	GO_REF:0000002	IEA	InterPro:IPR001103	P	Androgen receptor	A0A087WUX9_HUMAN|AR	protein	taxon:9606	20150523	InterPro		
UniProtKB	A0A087WUX9	AR		GO:0030521	GO_REF:0000002	IEA	InterPro:IPR001103	P	Androgen receptor	A0A087WUX9_HUMAN|AR	protein	taxon:9606	20150523	InterPro		
UniProtKB	A0A087WUY2	RGS3		GO:0005886	GO_REF:0000033	IBA	PANTHER:PTN000090250	C	Regulator of G-protein-signaling 3	A0A087WUY2_HUMAN|RGS3	protein	taxon:9606	20100903	GO_Central		
UniProtKB	A0A087WUY2	RGS3		GO:0038032	GO_REF:0000002	IEA	InterPro:IPR016137	P	Regulator of G-protein-signaling 3	A0A087WUY2_HUMAN|RGS3	protein	taxon:9606	20150523	InterPro		
UniProtKB	A0A087WUY3	ANK3		GO:0007165	GO_REF:0000002	IEA	InterPro:IPR000488	P	Ankyrin-3	A0A087WUY3_HUMAN|ANK3	protein	taxon:9606	20150523	InterPro		
UniProtKB	A0A087WUY4	CYP4A22		GO:0004497	GO_REF:0000038	IEA	UniProtKB-KW:KW-0503	F	Cytochrome P450 4A22	A0A087WUY4_HUMAN|CYP4A22	protein	taxon:9606	20150523	UniProt		
UniProtKB	A0A087WUY4	CYP4A22		GO:0005506	GO_REF:0000002	IEA	InterPro:IPR001128|InterPro:IPR002401	F	Cytochrome P450 4A22	A0A087WUY4_HUMAN|CYP4A22	protein	taxon:9606	20150523	InterPro		
UniProtKB	A0A087WUY4	CYP4A22		GO:0016705	GO_REF:0000002	IEA	InterPro:IPR001128|InterPro:IPR002401|InterPro:IPR017972	F	Cytochrome P450 4A22	A0A087WUY4_HUMAN|CYP4A22	protein	taxon:9606	20150523	InterPro		
UniProtKB	A0A087WUY4	CYP4A22		GO:0020037	GO_REF:0000002	IEA	InterPro:IPR001128|InterPro:IPR002401	F	Cytochrome P450 4A22	A0A087WUY4_HUMAN|CYP4A22	protein	taxon:9606	20150523	InterPro		
UniProtKB	A0A087WUY4	CYP4A22		GO:0055114	GO_REF:0000038	IEA	UniProtKB-KW:KW-0560	P	Cytochrome P450 4A22	A0A087WUY4_HUMAN|CYP4A22	protein	taxon:9606	20150523	UniProt		
UniProtKB	A0A087WUY5	SNX5		GO:0005768	GO_REF:0000033	IBA	PANTHER:PTN000058569	C	Sorting nexin-5	A0A087WUY5_HUMAN|SNX5	protein	taxon:9606	20140829	GO_Central		
UniProtKB	A0A087WUY5	SNX5		GO:0006886	GO_REF:0000002	IEA	InterPro:IPR028654	P	Sorting nexin-5	A0A087WUY5_HUMAN|SNX5	protein	taxon:9606	20150523	InterPro		
UniProtKB	A0A087WUY5	SNX5		GO:0006907	GO_REF:0000002	IEA	InterPro:IPR028654	P	Sorting nexin-5	A0A087WUY5_HUMAN|SNX5	protein	taxon:9606	20150523	InterPro		
UniProtKB	A0A087WUY5	SNX5		GO:0016050	GO_REF:0000033	IBA	PANTHER:PTN000058569	P	Sorting nexin-5	A0A087WUY5_HUMAN|SNX5	protein	taxon:9606	20140829	GO_Central		
UniProtKB	A0A087WUY5	SNX5		GO:0035091	GO_REF:0000002	IEA	InterPro:IPR028654	F	Sorting nexin-5	A0A087WUY5_HUMAN|SNX5	protein	taxon:9606	20150523	InterPro		
UniProtKB	A0A087WUY7	PIAS2		GO:0008152	GO_REF:0000002	IEA	InterPro:IPR027228	P	E3 SUMO-protein ligase PIAS2	A0A087WUY7_HUMAN|PIAS2	protein	taxon:9606	20150523	GOC		
UniProtKB	A0A087WUY7	PIAS2		GO:0008270	GO_REF:0000002	IEA	InterPro:IPR004181	F	E3 SUMO-protein ligase PIAS2	A0A087WUY7_HUMAN|PIAS2	protein	taxon:9606	20150523	InterPro		
UniProtKB	A0A087WUY7	PIAS2		GO:0019789	GO_REF:0000002	IEA	InterPro:IPR027228	F	E3 SUMO-protein ligase PIAS2	A0A087WUY7_HUMAN|PIAS2	protein	taxon:9606	20150523	InterPro		
UniProtKB	A0A087WUZ0	CACNA1C		GO:0005245	GO_REF:0000002	IEA	InterPro:IPR002077|InterPro:IPR005446|InterPro:IPR005451	F	Voltage-dependent L-type calcium channel subunit alpha-1C	A0A087WUZ0_HUMAN|CACNA1C	protein	taxon:9606	20150523	InterPro		
UniProtKB	A0A087WUZ0	CACNA1C		GO:0005891	GO_REF:0000002	IEA	InterPro:IPR002077|InterPro:IPR005446|InterPro:IPR005451	C	Voltage-dependent L-type calcium channel subunit alpha-1C	A0A087WUZ0_HUMAN|CACNA1C	protein	taxon:9606	20150523	InterPro		
UniProtKB	A0A087WUZ0	CACNA1C		GO:0034220	GO_REF:0000033	IBA	PANTHER:PTN000004140	P	Voltage-dependent L-type calcium channel subunit alpha-1C	A0A087WUZ0_HUMAN|CACNA1C	protein	taxon:9606	20140313	GO_Central		
UniProtKB	A0A087WUZ0	CACNA1C		GO:0034765	GO_REF:0000038	IEA	UniProtKB-KW:KW-0851	P	Voltage-dependent L-type calcium channel subunit alpha-1C	A0A087WUZ0_HUMAN|CACNA1C	protein	taxon:9606	20150523	UniProt		
UniProtKB	A0A087WUZ0	CACNA1C		GO:0070509	GO_REF:0000033	IBA	PANTHER:PTN001295294	P	Voltage-dependent L-type calcium channel subunit alpha-1C	A0A087WUZ0_HUMAN|CACNA1C	protein	taxon:9606	20140313	GO_Central		
UniProtKB	A0A087WUZ0	CACNA1C		GO:0070588	GO_REF:0000038	IEA	UniProtKB-KW:KW-0107	P	Voltage-dependent L-type calcium channel subunit alpha-1C	A0A087WUZ0_HUMAN|CACNA1C	protein	taxon:9606	20150523	UniProt		
UniProtKB	A0A087WUZ0	CACNA1C		GO:0086010	GO_REF:0000033	IBA	PANTHER:PTN000004140	P	Voltage-dependent L-type calcium channel subunit alpha-1C	A0A087WUZ0_HUMAN|CACNA1C	protein	taxon:9606	20140319	GO_Central		
UniProtKB	A0A087WUZ3	SPTBN1		GO:0003779	GO_REF:0000038	IEA	UniProtKB-KW:KW-0009	F	Spectrin beta chain, non-erythrocytic 1	A0A087WUZ3_HUMAN|SPTBN1	protein	taxon:9606	20150523	UniProt		
UniProtKB	A0A087WUZ3	SPTBN1		GO:0005200	GO_REF:0000002	IEA	InterPro:IPR016343	F	Spectrin beta chain, non-erythrocytic 1	A0A087WUZ3_HUMAN|SPTBN1	protein	taxon:9606	20150523	InterPro		
UniProtKB	A0A087WUZ3	SPTBN1		GO:0005543	GO_REF:0000002	IEA	InterPro:IPR001605	F	Spectrin beta chain, non-erythrocytic 1	A0A087WUZ3_HUMAN|SPTBN1	protein	taxon:9606	20150523	InterPro		
UniProtKB	A0A087WUZ3	SPTBN1		GO:0008091	GO_REF:0000002	IEA	InterPro:IPR016343	C	Spectrin beta chain, non-erythrocytic 1	A0A087WUZ3_HUMAN|SPTBN1	protein	taxon:9606	20150523	InterPro		
UniProtKB	A0A087WUZ7	SNX13		GO:0035091	GO_REF:0000002	IEA	InterPro:IPR001683	F	Sorting nexin 13, isoform CRA_g	A0A087WUZ7_HUMAN|SNX13|hCG_2009798	protein	taxon:9606	20150523	InterPro		
UniProtKB	A0A087WUZ7	SNX13		GO:0038032	GO_REF:0000002	IEA	InterPro:IPR016137	P	Sorting nexin 13, isoform CRA_g	A0A087WUZ7_HUMAN|SNX13|hCG_2009798	protein	taxon:9606	20150523	InterPro		
UniProtKB	A0A087WUZ9	DGKD		GO:0004143	GO_REF:0000003	IEA	EC:2.7.1.107	F	Diacylglycerol kinase	A0A087WUZ9_HUMAN|DGKD	protein	taxon:9606	20150523	UniProt		
UniProtKB	A0A087WUZ9	DGKD		GO:0005524	GO_REF:0000038	IEA	UniProtKB-KW:KW-0067	F	Diacylglycerol kinase	A0A087WUZ9_HUMAN|DGKD	protein	taxon:9606	20150523	UniProt		
UniProtKB	A0A087WUZ9	DGKD		GO:0005622	GO_REF:0000002	IEA	InterPro:IPR002219	C	Diacylglycerol kinase	A0A087WUZ9_HUMAN|DGKD	protein	taxon:9606	20150523	GOC		
UniProtKB	A0A087WUZ9	DGKD		GO:0007205	GO_REF:0000002	IEA	InterPro:IPR000756	P	Diacylglycerol kinase	A0A087WUZ9_HUMAN|DGKD	protein	taxon:9606	20150523	InterPro		
UniProtKB	A0A087WUZ9	DGKD		GO:0016310	GO_REF:0000038	IEA	UniProtKB-KW:KW-0418	P	Diacylglycerol kinase	A0A087WUZ9_HUMAN|DGKD	protein	taxon:9606	20150523	UniProt		
UniProtKB	A0A087WUZ9	DGKD		GO:0035556	GO_REF:0000002	IEA	InterPro:IPR002219	P	Diacylglycerol kinase	A0A087WUZ9_HUMAN|DGKD	protein	taxon:9606	20150523	InterPro		
UniProtKB	A0A087WV00	DGKI		GO:0004143	GO_REF:0000003	IEA	EC:2.7.1.107	F	Diacylglycerol kinase	A0A087WV00_HUMAN|DGKI	protein	taxon:9606	20150523	UniProt		
UniProtKB	A0A087WV00	DGKI		GO:0005524	GO_REF:0000038	IEA	UniProtKB-KW:KW-0067	F	Diacylglycerol kinase	A0A087WV00_HUMAN|DGKI	protein	taxon:9606	20150523	UniProt		
UniProtKB	A0A087WV00	DGKI		GO:0005622	GO_REF:0000002	IEA	InterPro:IPR002219	C	Diacylglycerol kinase	A0A087WV00_HUMAN|DGKI	protein	taxon:9606	20150523	GOC		
UniProtKB	A0A087WV00	DGKI		GO:0007205	GO_REF:0000002	IEA	InterPro:IPR000756	P	Diacylglycerol kinase	A0A087WV00_HUMAN|DGKI	protein	taxon:9606	20150523	InterPro		
UniProtKB	A0A087WV00	DGKI		GO:0016310	GO_REF:0000038	IEA	UniProtKB-KW:KW-0418	P	Diacylglycerol kinase	A0A087WV00_HUMAN|DGKI	protein	taxon:9606	20150523	UniProt		
UniProtKB	A0A087WV00	DGKI		GO:0035556	GO_REF:0000002	IEA	InterPro:IPR002219	P	Diacylglycerol kinase	A0A087WV00_HUMAN|DGKI	protein	taxon:9606	20150523	InterPro		
UniProtKB	A0A087WV01	EEF1A1		GO:0003746	GO_REF:0000038	IEA	UniProtKB-KW:KW-0251	F	Elongation factor 1-alpha	A0A087WV01_HUMAN|EEF1A1	protein	taxon:9606	20150523	UniProt		
UniProtKB	A0A087WV01	EEF1A1		GO:0003924	GO_REF:0000002	IEA	InterPro:IPR000795	F	Elongation factor 1-alpha	A0A087WV01_HUMAN|EEF1A1	protein	taxon:9606	20150523	InterPro		
UniProtKB	A0A087WV01	EEF1A1		GO:0005525	GO_REF:0000038	IEA	UniProtKB-KW:KW-0342	F	Elongation factor 1-alpha	A0A087WV01_HUMAN|EEF1A1	protein	taxon:9606	20150523	UniProt		
UniProtKB	A0A087WV01	EEF1A1		GO:0005737	GO_REF:0000002	IEA	InterPro:IPR004539	C	Elongation factor 1-alpha	A0A087WV01_HUMAN|EEF1A1	protein	taxon:9606	20150523	InterPro		
UniProtKB	A0A087WV01	EEF1A1		GO:0006414	GO_REF:0000038	IEA	UniProtKB-KW:KW-0251	P	Elongation factor 1-alpha	A0A087WV01_HUMAN|EEF1A1	protein	taxon:9606	20150523	UniProt		
UniProtKB	A0A087WV02	ZNF461		GO:0003676	GO_REF:0000002	IEA	InterPro:IPR013087	F	Zinc finger protein 461	A0A087WV02_HUMAN|ZNF461	protein	taxon:9606	20150523	InterPro		
UniProtKB	A0A087WV02	ZNF461		GO:0003700	GO_REF:0000033	IBA	PANTHER:PTN001225609	F	Zinc finger protein 461	A0A087WV02_HUMAN|ZNF461	protein	taxon:9606	20140207	GO_Central		
UniProtKB	A0A087WV02	ZNF461		GO:0006355	GO_REF:0000033	IBA	PANTHER:PTN001225609	P	Zinc finger protein 461	A0A087WV02_HUMAN|ZNF461	protein	taxon:9606	20140207	GO_Central		
UniProtKB	A0A087WV02	ZNF461		GO:0046872	GO_REF:0000002	IEA	InterPro:IPR007087	F	Zinc finger protein 461	A0A087WV02_HUMAN|ZNF461	protein	taxon:9606	20150523	InterPro		
UniProtKB	A0A087WV05	A0A087WV05		GO:0003713	GO_REF:0000002	IEA	InterPro:IPR026060	F	Uncharacterized protein	A0A087WV05_HUMAN	protein	taxon:9606	20150523	InterPro		
UniProtKB	A0A087WV05	A0A087WV05		GO:0006355	GO_REF:0000002	IEA	InterPro:IPR026060	P	Uncharacterized protein	A0A087WV05_HUMAN	protein	taxon:9606	20150523	InterPro		
UniProtKB	A0A087WV07	DNAH10		GO:0003777	GO_REF:0000002	IEA	InterPro:IPR026983	F	Dynein heavy chain 10, axonemal	A0A087WV07_HUMAN|DNAH10	protein	taxon:9606	20150523	InterPro		
UniProtKB	A0A087WV07	DNAH10		GO:0007018	GO_REF:0000002	IEA	InterPro:IPR026983	P	Dynein heavy chain 10, axonemal	A0A087WV07_HUMAN|DNAH10	protein	taxon:9606	20150523	InterPro		
UniProtKB	A0A087WV07	DNAH10		GO:0008152	GO_REF:0000002	IEA	InterPro:IPR026983	P	Dynein heavy chain 10, axonemal	A0A087WV07_HUMAN|DNAH10	protein	taxon:9606	20150523	GOC		
UniProtKB	A0A087WV11	TMEM120A		GO:0016021	GO_REF:0000002	IEA	InterPro:IPR012926	C	Transmembrane protein 120A	A0A087WV11_HUMAN|TMEM120A	protein	taxon:9606	20150523	InterPro		
UniProtKB	A0A087WV12	TRPV6		GO:0005262	GO_REF:0000002	IEA	InterPro:IPR008344|InterPro:IPR008346	F	Transient receptor potential cation channel subfamily V member 6	A0A087WV12_HUMAN|TRPV6	protein	taxon:9606	20150523	InterPro		
UniProtKB	A0A087WV12	TRPV6		GO:0016021	GO_REF:0000038	IEA	UniProtKB-KW:KW-0812	C	Transient receptor potential cation channel subfamily V member 6	A0A087WV12_HUMAN|TRPV6	protein	taxon:9606	20150523	UniProt		
UniProtKB	A0A087WV12	TRPV6		GO:0070588	GO_REF:0000002	IEA	InterPro:IPR008344|InterPro:IPR008346	P	Transient receptor potential cation channel subfamily V member 6	A0A087WV12_HUMAN|TRPV6	protein	taxon:9606	20150523	GOC		
UniProtKB	A0A087WV13	ZNF714		GO:0003676	GO_REF:0000002	IEA	InterPro:IPR013087	F	Zinc finger protein 714	A0A087WV13_HUMAN|ZNF714	protein	taxon:9606	20150523	InterPro		
UniProtKB	A0A087WV14	HMX1		GO:0005634	GO_REF:0000040	IEA	UniProtKB-SubCell:SL-0191	C	Homeobox protein HMX1	A0A087WV14_HUMAN|HMX1	protein	taxon:9606	20150523	UniProt		
UniProtKB	A0A087WV14	HMX1		GO:0006355	GO_REF:0000002	IEA	InterPro:IPR017970	P	Homeobox protein HMX1	A0A087WV14_HUMAN|HMX1	protein	taxon:9606	20150523	InterPro		
UniProtKB	A0A087WV14	HMX1		GO:0043565	GO_REF:0000002	IEA	InterPro:IPR017970	F	Homeobox protein HMX1	A0A087WV14_HUMAN|HMX1	protein	taxon:9606	20150523	InterPro		
UniProtKB	A0A087WV16	NOTCH2		GO:0005509	GO_REF:0000002	IEA	InterPro:IPR001881|InterPro:IPR018097	F	Neurogenic locus notch homolog protein 2	A0A087WV16_HUMAN|NOTCH2	protein	taxon:9606	20150523	InterPro		
UniProtKB	A0A087WV18	WBSCR17		GO:0000139	GO_REF:0000040	IEA	UniProtKB-SubCell:SL-0134	C	Polypeptide N-acetylgalactosaminyltransferase	A0A087WV18_HUMAN|WBSCR17	protein	taxon:9606	20150523	UniProt		
UniProtKB	A0A087WV18	WBSCR17		GO:0006486	GO_REF:0000041	IEA	UniPathway:UPA00378	P	Polypeptide N-acetylgalactosaminyltransferase	A0A087WV18_HUMAN|WBSCR17	protein	taxon:9606	20150516	UniProt		
UniProtKB	A0A087WV18	WBSCR17		GO:0016021	GO_REF:0000038	IEA	UniProtKB-KW:KW-0812	C	Polypeptide N-acetylgalactosaminyltransferase	A0A087WV18_HUMAN|WBSCR17	protein	taxon:9606	20150523	UniProt		
UniProtKB	A0A087WV18	WBSCR17		GO:0016757	GO_REF:0000038	IEA	UniProtKB-KW:KW-0328	F	Polypeptide N-acetylgalactosaminyltransferase	A0A087WV18_HUMAN|WBSCR17	protein	taxon:9606	20150523	UniProt		
UniProtKB	A0A087WV18	WBSCR17		GO:0030246	GO_REF:0000038	IEA	UniProtKB-KW:KW-0430	F	Polypeptide N-acetylgalactosaminyltransferase	A0A087WV18_HUMAN|WBSCR17	protein	taxon:9606	20150523	UniProt		
UniProtKB	A0A087WV18	WBSCR17		GO:0046872	GO_REF:0000038	IEA	UniProtKB-KW:KW-0479	F	Polypeptide N-acetylgalactosaminyltransferase	A0A087WV18_HUMAN|WBSCR17	protein	taxon:9606	20150523	UniProt		
UniProtKB	A0A087WV20	ALMS1		GO:0005622	GO_REF:0000002	IEA	InterPro:IPR028781	C	Alstrom syndrome protein 1	A0A087WV20_HUMAN|ALMS1	protein	taxon:9606	20150523	GOC		
UniProtKB	A0A087WV20	ALMS1		GO:0016197	GO_REF:0000002	IEA	InterPro:IPR028781	P	Alstrom syndrome protein 1	A0A087WV20_HUMAN|ALMS1	protein	taxon:9606	20150523	InterPro		
UniProtKB	A0A087WV20	ALMS1		GO:0051492	GO_REF:0000002	IEA	InterPro:IPR028781	P	Alstrom syndrome protein 1	A0A087WV20_HUMAN|ALMS1	protein	taxon:9606	20150523	InterPro		
UniProtKB	A0A087WV21	AMBN		GO:0030345	GO_REF:0000002	IEA	InterPro:IPR007798	F	Ameloblastin	A0A087WV21_HUMAN|AMBN	protein	taxon:9606	20150523	InterPro		
UniProtKB	A0A087WV21	AMBN		GO:0042475	GO_REF:0000002	IEA	InterPro:IPR007798	P	Ameloblastin	A0A087WV21_HUMAN|AMBN	protein	taxon:9606	20150523	InterPro		
UniProtKB	A0A087WV22	RPL10		GO:0003735	GO_REF:0000002	IEA	InterPro:IPR016180|InterPro:IPR018255	F	60S ribosomal protein L10	A0A087WV22_HUMAN|RPL10	protein	taxon:9606	20150523	InterPro		
UniProtKB	A0A087WV22	RPL10		GO:0005840	GO_REF:0000002	IEA	InterPro:IPR016180|InterPro:IPR018255	C	60S ribosomal protein L10	A0A087WV22_HUMAN|RPL10	protein	taxon:9606	20150523	InterPro		
UniProtKB	A0A087WV22	RPL10		GO:0006412	GO_REF:0000002	IEA	InterPro:IPR016180|InterPro:IPR018255	P	60S ribosomal protein L10	A0A087WV22_HUMAN|RPL10	protein	taxon:9606	20150523	InterPro		
UniProtKB	A0A087WV23	SH3BGRL3		GO:0005623	GO_REF:0000002	IEA	InterPro:IPR002109	C	SH3 domain-binding glutamic acid-rich-like protein 3	A0A087WV23_HUMAN|SH3BGRL3	protein	taxon:9606	20150523	GOC		
UniProtKB	A0A087WV23	SH3BGRL3		GO:0009055	GO_REF:0000002	IEA	InterPro:IPR002109	F	SH3 domain-binding glutamic acid-rich-like protein 3	A0A087WV23_HUMAN|SH3BGRL3	protein	taxon:9606	20150523	InterPro		
UniProtKB	A0A087WV23	SH3BGRL3		GO:0015035	GO_REF:0000002	IEA	InterPro:IPR002109	F	SH3 domain-binding glutamic acid-rich-like protein 3	A0A087WV23_HUMAN|SH3BGRL3	protein	taxon:9606	20150523	InterPro		
UniProtKB	A0A087WV23	SH3BGRL3		GO:0045454	GO_REF:0000002	IEA	InterPro:IPR002109	P	SH3 domain-binding glutamic acid-rich-like protein 3	A0A087WV23_HUMAN|SH3BGRL3	protein	taxon:9606	20150523	InterPro		
UniProtKB	A0A087WV23	SH3BGRL3		GO:0055114	GO_REF:0000002	IEA	InterPro:IPR002109	P	SH3 domain-binding glutamic acid-rich-like protein 3	A0A087WV23_HUMAN|SH3BGRL3	protein	taxon:9606	20150523	GOC		
UniProtKB	A0A087WV24	DDC		GO:0006520	GO_REF:0000002	IEA	InterPro:IPR010977	P	Aromatic-L-amino-acid decarboxylase	A0A087WV24_HUMAN|DDC	protein	taxon:9606	20150523	InterPro		
UniProtKB	A0A087WV24	DDC		GO:0016831	GO_REF:0000002	IEA	InterPro:IPR002129|InterPro:IPR010977|InterPro:IPR021115	F	Aromatic-L-amino-acid decarboxylase	A0A087WV24_HUMAN|DDC	protein	taxon:9606	20150523	InterPro		
UniProtKB	A0A087WV24	DDC		GO:0030170	GO_REF:0000002	IEA	InterPro:IPR002129|InterPro:IPR015421|InterPro:IPR015422	F	Aromatic-L-amino-acid decarboxylase	A0A087WV24_HUMAN|DDC	protein	taxon:9606	20150523	InterPro		
UniProtKB	A0A087WV25	FGFR1OP		GO:0005815	GO_REF:0000002	IEA	InterPro:IPR018993	C	FGFR1 oncogene partner	A0A087WV25_HUMAN|FGFR1OP	protein	taxon:9606	20150523	InterPro		
UniProtKB	A0A087WV25	FGFR1OP		GO:0034453	GO_REF:0000002	IEA	InterPro:IPR018993	P	FGFR1 oncogene partner	A0A087WV25_HUMAN|FGFR1OP	protein	taxon:9606	20150523	InterPro		
UniProtKB	A0A087WV29	NAT10		GO:0008080	GO_REF:0000002	IEA	InterPro:IPR000182	F	N-acetyltransferase 10	A0A087WV29_HUMAN|NAT10	protein	taxon:9606	20150523	InterPro		
UniProtKB	A0A087WV29	NAT10		GO:0008152	GO_REF:0000002	IEA	InterPro:IPR000182	P	N-acetyltransferase 10	A0A087WV29_HUMAN|NAT10	protein	taxon:9606	20150523	GOC		
UniProtKB	A0A087WV31	PIK3C2G		GO:0002250	GO_REF:0000033	IBA	PANTHER:PTN000799655	P	Phosphatidylinositol 4-phosphate 3-kinase C2 domain-containing subunit gamma	A0A087WV31_HUMAN|PIK3C2G	protein	taxon:9606	20150331	GO_Central		
UniProtKB	A0A087WV31	PIK3C2G		GO:0005737	GO_REF:0000033	IBA	PANTHER:PTN000005673	C	Phosphatidylinositol 4-phosphate 3-kinase C2 domain-containing subunit gamma	A0A087WV31_HUMAN|PIK3C2G	protein	taxon:9606	20150331	GO_Central		
UniProtKB	A0A087WV31	PIK3C2G		GO:0005886	GO_REF:0000033	IBA	PANTHER:PTN000005674	C	Phosphatidylinositol 4-phosphate 3-kinase C2 domain-containing subunit gamma	A0A087WV31_HUMAN|PIK3C2G	protein	taxon:9606	20130308	GO_Central		
UniProtKB	A0A087WV31	PIK3C2G		GO:0005942	GO_REF:0000033	IBA	PANTHER:PTN000005674	C	Phosphatidylinositol 4-phosphate 3-kinase C2 domain-containing subunit gamma	A0A087WV31_HUMAN|PIK3C2G	protein	taxon:9606	20130308	GO_Central		
UniProtKB	A0A087WV31	PIK3C2G		GO:0006468	GO_REF:0000033	IBA	PANTHER:PTN000799655	P	Phosphatidylinositol 4-phosphate 3-kinase C2 domain-containing subunit gamma	A0A087WV31_HUMAN|PIK3C2G	protein	taxon:9606	20150331	GO_Central		
UniProtKB	A0A087WV31	PIK3C2G		GO:0006954	GO_REF:0000033	IBA	PANTHER:PTN000799655	P	Phosphatidylinositol 4-phosphate 3-kinase C2 domain-containing subunit gamma	A0A087WV31_HUMAN|PIK3C2G	protein	taxon:9606	20150331	GO_Central		
UniProtKB	A0A087WV31	PIK3C2G		GO:0014065	GO_REF:0000033	IBA	PANTHER:PTN000005674	P	Phosphatidylinositol 4-phosphate 3-kinase C2 domain-containing subunit gamma	A0A087WV31_HUMAN|PIK3C2G	protein	taxon:9606	20150331	GO_Central		
UniProtKB	A0A087WV31	PIK3C2G		GO:0016303	GO_REF:0000033	IBA	PANTHER:PTN000005674	F	Phosphatidylinositol 4-phosphate 3-kinase C2 domain-containing subunit gamma	A0A087WV31_HUMAN|PIK3C2G	protein	taxon:9606	20130308	GO_Central		
UniProtKB	A0A087WV31	PIK3C2G		GO:0030168	GO_REF:0000033	IBA	PANTHER:PTN000799655	P	Phosphatidylinositol 4-phosphate 3-kinase C2 domain-containing subunit gamma	A0A087WV31_HUMAN|PIK3C2G	protein	taxon:9606	20150331	GO_Central		
UniProtKB	A0A087WV31	PIK3C2G		GO:0035005	GO_REF:0000033	IBA	PANTHER:PTN000005674	F	Phosphatidylinositol 4-phosphate 3-kinase C2 domain-containing subunit gamma	A0A087WV31_HUMAN|PIK3C2G	protein	taxon:9606	20130308	GO_Central		
UniProtKB	A0A087WV31	PIK3C2G		GO:0036092	GO_REF:0000033	IBA	PANTHER:PTN000005674	P	Phosphatidylinositol 4-phosphate 3-kinase C2 domain-containing subunit gamma	A0A087WV31_HUMAN|PIK3C2G	protein	taxon:9606	20150331	GO_Central		
UniProtKB	A0A087WV31	PIK3C2G		GO:0045087	GO_REF:0000033	IBA	PANTHER:PTN000799655	P	Phosphatidylinositol 4-phosphate 3-kinase C2 domain-containing subunit gamma	A0A087WV31_HUMAN|PIK3C2G	protein	taxon:9606	20150331	GO_Central		
UniProtKB	A0A087WV31	PIK3C2G		GO:0046854	GO_REF:0000033	IBA	PANTHER:PTN000005673	P	Phosphatidylinositol 4-phosphate 3-kinase C2 domain-containing subunit gamma	A0A087WV31_HUMAN|PIK3C2G	protein	taxon:9606	20150331	GO_Central		
UniProtKB	A0A087WV31	PIK3C2G		GO:0060326	GO_REF:0000033	IBA	PANTHER:PTN000799655	P	Phosphatidylinositol 4-phosphate 3-kinase C2 domain-containing subunit gamma	A0A087WV31_HUMAN|PIK3C2G	protein	taxon:9606	20150331	GO_Central		
UniProtKB	A0A087WV39	RAD54L		GO:0003677	GO_REF:0000002	IEA	InterPro:IPR000330	F	DNA repair and recombination protein RAD54-like	A0A087WV39_HUMAN|RAD54L	protein	taxon:9606	20150523	InterPro		
UniProtKB	A0A087WV39	RAD54L		GO:0005524	GO_REF:0000002	IEA	InterPro:IPR000330	F	DNA repair and recombination protein RAD54-like	A0A087WV39_HUMAN|RAD54L	protein	taxon:9606	20150523	InterPro		
UniProtKB	A0A087WV40	FBN2		GO:0005201	GO_REF:0000002	IEA	InterPro:IPR011398	F	Fibrillin-2	A0A087WV40_HUMAN|FBN2	protein	taxon:9606	20150523	InterPro		
UniProtKB	A0A087WV40	FBN2		GO:0005509	GO_REF:0000002	IEA	InterPro:IPR011398	F	Fibrillin-2	A0A087WV40_HUMAN|FBN2	protein	taxon:9606	20150523	InterPro		
UniProtKB	A0A087WV40	FBN2		GO:0005578	GO_REF:0000002	IEA	InterPro:IPR011398	C	Fibrillin-2	A0A087WV40_HUMAN|FBN2	protein	taxon:9606	20150523	InterPro		
UniProtKB	A0A087WV40	FBN2		GO:0090287	GO_REF:0000033	IBA	PANTHER:PTN001170450	P	Fibrillin-2	A0A087WV40_HUMAN|FBN2	protein	taxon:9606	20150313	GO_Central		
UniProtKB	A0A087WV41	KCNMB3		GO:0007268	GO_REF:0000033	IBA	PANTHER:PTN000813636	P	Calcium-activated potassium channel subunit beta-3	A0A087WV41_HUMAN|KCNMB3	protein	taxon:9606	20140930	GO_Central		
UniProtKB	A0A087WV41	KCNMB3		GO:0015269	GO_REF:0000002	IEA	InterPro:IPR003930	F	Calcium-activated potassium channel subunit beta-3	A0A087WV41_HUMAN|KCNMB3	protein	taxon:9606	20150523	InterPro		
UniProtKB	A0A087WV41	KCNMB3		GO:0016020	GO_REF:0000002	IEA	InterPro:IPR003930	C	Calcium-activated potassium channel subunit beta-3	A0A087WV41_HUMAN|KCNMB3	protein	taxon:9606	20150523	InterPro		
UniProtKB	A0A087WV41	KCNMB3		GO:0071805	GO_REF:0000002	IEA	InterPro:IPR003930	P	Calcium-activated potassium channel subunit beta-3	A0A087WV41_HUMAN|KCNMB3	protein	taxon:9606	20150523	GOC		
UniProtKB	A0A087WV45	TTR		GO:0005576	GO_REF:0000040	IEA	UniProtKB-SubCell:SL-0243	C	Transthyretin	A0A087WV45_HUMAN|TTR	protein	taxon:9606	20150523	UniProt		
UniProtKB	A0A087WV45	TTR		GO:0042572	GO_REF:0000002	IEA	InterPro:IPR030178	P	Transthyretin	A0A087WV45_HUMAN|TTR	protein	taxon:9606	20150523	InterPro		
UniProtKB	A0A087WV45	TTR		GO:0070324	GO_REF:0000002	IEA	InterPro:IPR030178	F	Transthyretin	A0A087WV45_HUMAN|TTR	protein	taxon:9606	20150523	InterPro		
UniProtKB	A0A087WV45	TTR		GO:0070327	GO_REF:0000002	IEA	InterPro:IPR030178	P	Transthyretin	A0A087WV45_HUMAN|TTR	protein	taxon:9606	20150523	InterPro		
UniProtKB	A0A087WV50	SENP3		GO:0006508	GO_REF:0000002	IEA	InterPro:IPR003653	P	Sentrin-specific protease 3	A0A087WV50_HUMAN|SENP3	protein	taxon:9606	20150523	InterPro		
UniProtKB	A0A087WV50	SENP3		GO:0008234	GO_REF:0000002	IEA	InterPro:IPR003653	F	Sentrin-specific protease 3	A0A087WV50_HUMAN|SENP3	protein	taxon:9606	20150523	InterPro		
UniProtKB	A0A087WV51	CNN2		GO:0003779	GO_REF:0000002	IEA	InterPro:IPR029974	F	Calponin-2	A0A087WV51_HUMAN|CNN2	protein	taxon:9606	20150523	InterPro		
UniProtKB	A0A087WV51	CNN2		GO:0005856	GO_REF:0000002	IEA	InterPro:IPR029974	C	Calponin-2	A0A087WV51_HUMAN|CNN2	protein	taxon:9606	20150523	InterPro		
UniProtKB	A0A087WV51	CNN2		GO:0007010	GO_REF:0000002	IEA	InterPro:IPR029974	P	Calponin-2	A0A087WV51_HUMAN|CNN2	protein	taxon:9606	20150523	InterPro		
UniProtKB	A0A087WV52	MRPS30		GO:0003735	GO_REF:0000002	IEA	InterPro:IPR010793	F	28S ribosomal protein S30, mitochondrial	A0A087WV52_HUMAN|MRPS30	protein	taxon:9606	20150523	InterPro		
UniProtKB	A0A087WV52	MRPS30		GO:0005739	GO_REF:0000002	IEA	InterPro:IPR010793	C	28S ribosomal protein S30, mitochondrial	A0A087WV52_HUMAN|MRPS30	protein	taxon:9606	20150523	InterPro		
UniProtKB	A0A087WV52	MRPS30		GO:0005840	GO_REF:0000002	IEA	InterPro:IPR010793	C	28S ribosomal protein S30, mitochondrial	A0A087WV52_HUMAN|MRPS30	protein	taxon:9606	20150523	InterPro		
UniProtKB	A0A087WV52	MRPS30		GO:0006412	GO_REF:0000002	IEA	InterPro:IPR010793	P	28S ribosomal protein S30, mitochondrial	A0A087WV52_HUMAN|MRPS30	protein	taxon:9606	20150523	InterPro		
UniProtKB	A0A087WV54	ZNF268		GO:0003676	GO_REF:0000002	IEA	InterPro:IPR001909	F	Zinc finger protein 268	A0A087WV54_HUMAN|ZNF268	protein	taxon:9606	20150523	InterPro		
UniProtKB	A0A087WV54	ZNF268		GO:0003700	GO_REF:0000033	IBA	PANTHER:PTN001225609	F	Zinc finger protein 268	A0A087WV54_HUMAN|ZNF268	protein	taxon:9606	20140207	GO_Central		
UniProtKB	A0A087WV54	ZNF268		GO:0005622	GO_REF:0000002	IEA	InterPro:IPR001909	C	Zinc finger protein 268	A0A087WV54_HUMAN|ZNF268	protein	taxon:9606	20150523	InterPro		
UniProtKB	A0A087WV54	ZNF268		GO:0006355	GO_REF:0000002	IEA	InterPro:IPR001909	P	Zinc finger protein 268	A0A087WV54_HUMAN|ZNF268	protein	taxon:9606	20150523	InterPro		
UniProtKB	A0A087WV57	ZMYND8		GO:0008270	GO_REF:0000002	IEA	InterPro:IPR001965	F	Protein kinase C-binding protein 1	A0A087WV57_HUMAN|ZMYND8	protein	taxon:9606	20150523	InterPro		
UniProtKB	A0A087WV58	A0A087WV58		GO:0005737	GO_REF:0000033	IBA	PANTHER:PTN000165932	C	Uncharacterized protein	A0A087WV58_HUMAN	protein	taxon:9606	20150319	GO_Central		
UniProtKB	A0A087WV58	A0A087WV58		GO:0016757	GO_REF:0000002	IEA	InterPro:IPR005599	F	Uncharacterized protein	A0A087WV58_HUMAN	protein	taxon:9606	20150523	InterPro		
UniProtKB	A0A087WV58	A0A087WV58		GO:0070042	GO_REF:0000033	IBA	PANTHER:PTN000711660	F	Uncharacterized protein	A0A087WV58_HUMAN	protein	taxon:9606	20150319	GO_Central		
UniProtKB	A0A087WV58	A0A087WV58		GO:0070475	GO_REF:0000033	IBA	PANTHER:PTN000711660	P	Uncharacterized protein	A0A087WV58_HUMAN	protein	taxon:9606	20150319	GO_Central		
UniProtKB	A0A087WV58	A0A087WV58	NOT	GO:0004826	GO_REF:0000033	IBA	PANTHER:PTN000711660	F	Uncharacterized protein	A0A087WV58_HUMAN	protein	taxon:9606	20150319	GO_Central		
UniProtKB	A0A087WV58	A0A087WV58	NOT	GO:0006432	GO_REF:0000033	IBA	PANTHER:PTN000711660	P	Uncharacterized protein	A0A087WV58_HUMAN	protein	taxon:9606	20150319	GO_Central		
UniProtKB	A0A087WV61	RGS22		GO:0005096	GO_REF:0000033	IBA	PANTHER:PTN000090250	F	Regulator of G-protein-signaling 22	A0A087WV61_HUMAN|RGS22	protein	taxon:9606	20100903	GO_Central		
UniProtKB	A0A087WV61	RGS22		GO:0005737	GO_REF:0000033	IBA	PANTHER:PTN000090250	C	Regulator of G-protein-signaling 22	A0A087WV61_HUMAN|RGS22	protein	taxon:9606	20100903	GO_Central		
UniProtKB	A0A087WV61	RGS22		GO:0005886	GO_REF:0000033	IBA	PANTHER:PTN000090250	C	Regulator of G-protein-signaling 22	A0A087WV61_HUMAN|RGS22	protein	taxon:9606	20100903	GO_Central		
UniProtKB	A0A087WV61	RGS22		GO:0038032	GO_REF:0000002	IEA	InterPro:IPR016137	P	Regulator of G-protein-signaling 22	A0A087WV61_HUMAN|RGS22	protein	taxon:9606	20150523	InterPro		
UniProtKB	A0A087WV61	RGS22		GO:0043547	GO_REF:0000033	IBA	PANTHER:PTN000090250	P	Regulator of G-protein-signaling 22	A0A087WV61_HUMAN|RGS22	protein	taxon:9606	20150523	GOC		
UniProtKB	A0A087WV64	C3orf49		GO:0016021	GO_REF:0000002	IEA	InterPro:IPR001388	C	Putative uncharacterized protein C3orf49	A0A087WV64_HUMAN|C3orf49	protein	taxon:9606	20150523	InterPro		
UniProtKB	A0A087WV64	C3orf49		GO:0016192	GO_REF:0000002	IEA	InterPro:IPR001388	P	Putative uncharacterized protein C3orf49	A0A087WV64_HUMAN|C3orf49	protein	taxon:9606	20150523	InterPro		
UniProtKB	A0A087WV67	UBXN8		GO:0030433	GO_REF:0000002	IEA	InterPro:IPR017247	P	UBX domain-containing protein 8	A0A087WV67_HUMAN|UBXN8	protein	taxon:9606	20150523	InterPro		
UniProtKB	A0A087WV68	TARDBP		GO:0000166	GO_REF:0000002	IEA	InterPro:IPR012677	F	TAR DNA-binding protein 43	A0A087WV68_HUMAN|TARDBP	protein	taxon:9606	20150523	InterPro		
UniProtKB	A0A087WV68	TARDBP		GO:0003676	GO_REF:0000002	IEA	InterPro:IPR000504	F	TAR DNA-binding protein 43	A0A087WV68_HUMAN|TARDBP	protein	taxon:9606	20150523	InterPro		
UniProtKB	A0A087WV69	PER3		GO:0004871	GO_REF:0000002	IEA	InterPro:IPR000014	F	Period circadian protein homolog 3	A0A087WV69_HUMAN|PER3	protein	taxon:9606	20150523	InterPro		
UniProtKB	A0A087WV69	PER3		GO:0007165	GO_REF:0000002	IEA	InterPro:IPR000014	P	Period circadian protein homolog 3	A0A087WV69_HUMAN|PER3	protein	taxon:9606	20150523	InterPro		
UniProtKB	A0A087WV69	PER3		GO:0032922	GO_REF:0000002	IEA	InterPro:IPR015524	P	Period circadian protein homolog 3	A0A087WV69_HUMAN|PER3	protein	taxon:9606	20150523	InterPro		
UniProtKB	A0A087WV73	NOP2		GO:0003723	GO_REF:0000002	IEA	InterPro:IPR011023|InterPro:IPR018314	F	Probable 28S rRNA (cytosine(4447)-C(5))-methyltransferase	A0A087WV73_HUMAN|NOP2	protein	taxon:9606	20150523	InterPro		
UniProtKB	A0A087WV73	NOP2		GO:0006364	GO_REF:0000002	IEA	InterPro:IPR011023	P	Probable 28S rRNA (cytosine(4447)-C(5))-methyltransferase	A0A087WV73_HUMAN|NOP2	protein	taxon:9606	20150523	InterPro		
UniProtKB	A0A087WV73	NOP2		GO:0008757	GO_REF:0000002	IEA	InterPro:IPR011023	F	Probable 28S rRNA (cytosine(4447)-C(5))-methyltransferase	A0A087WV73_HUMAN|NOP2	protein	taxon:9606	20150523	InterPro		
UniProtKB	A0A087WV73	NOP2		GO:0032259	GO_REF:0000002	IEA	InterPro:IPR001678|InterPro:IPR018314|InterPro:IPR023273	P	Probable 28S rRNA (cytosine(4447)-C(5))-methyltransferase	A0A087WV73_HUMAN|NOP2	protein	taxon:9606	20150523	GOC		
UniProtKB	A0A087WV73	NOP2		GO:0032259	GO_REF:0000002	IEA	InterPro:IPR011023	P	Probable 28S rRNA (cytosine(4447)-C(5))-methyltransferase	A0A087WV73_HUMAN|NOP2	protein	taxon:9606	20150523	GOC		
UniProtKB	A0A087WV74	CLTCL1		GO:0005622	GO_REF:0000002	IEA	InterPro:IPR000547	C	Clathrin heavy chain 2	A0A087WV74_HUMAN|CLTCL1	protein	taxon:9606	20150523	GOC		
UniProtKB	A0A087WV74	CLTCL1		GO:0006886	GO_REF:0000002	IEA	InterPro:IPR000547	P	Clathrin heavy chain 2	A0A087WV74_HUMAN|CLTCL1	protein	taxon:9606	20150523	InterPro		
UniProtKB	A0A087WV74	CLTCL1		GO:0016192	GO_REF:0000002	IEA	InterPro:IPR000547	P	Clathrin heavy chain 2	A0A087WV74_HUMAN|CLTCL1	protein	taxon:9606	20150523	InterPro		
UniProtKB	A0A087WV75	NCAM1		GO:0007155	GO_REF:0000002	IEA	InterPro:IPR009138	P	Neural cell adhesion molecule 1	A0A087WV75_HUMAN|NCAM1	protein	taxon:9606	20150523	InterPro		
UniProtKB	A0A087WV75	NCAM1		GO:0016020	GO_REF:0000002	IEA	InterPro:IPR009138	C	Neural cell adhesion molecule 1	A0A087WV75_HUMAN|NCAM1	protein	taxon:9606	20150523	InterPro		
UniProtKB	A0A087WV76	ASPM		GO:0007051	GO_REF:0000002	IEA	InterPro:IPR029955	P	Abnormal spindle-like microcephaly-associated protein	A0A087WV76_HUMAN|ASPM	protein	taxon:9606	20150523	InterPro		
UniProtKB	A0A087WV78	ZNF407		GO:0003676	GO_REF:0000002	IEA	InterPro:IPR013087	F	Zinc finger protein 407	A0A087WV78_HUMAN|ZNF407	protein	taxon:9606	20150523	InterPro		
UniProtKB	A0A087WV78	ZNF407		GO:0046872	GO_REF:0000002	IEA	InterPro:IPR007087	F	Zinc finger protein 407	A0A087WV78_HUMAN|ZNF407	protein	taxon:9606	20150523	InterPro		
UniProtKB	A0A087WV79	IFI27		GO:0016021	GO_REF:0000002	IEA	InterPro:IPR009311	C	Interferon alpha-inducible protein 27, mitochondrial	A0A087WV79_HUMAN|IFI27	protein	taxon:9606	20150523	InterPro		
UniProtKB	A0A087WV85	MVD		GO:0008299	GO_REF:0000002	IEA	InterPro:IPR005935	P	Diphosphomevalonate decarboxylase	A0A087WV85_HUMAN|MVD	protein	taxon:9606	20150523	InterPro		
UniProtKB	A0A087WV85	MVD		GO:0016831	GO_REF:0000002	IEA	InterPro:IPR005935	F	Diphosphomevalonate decarboxylase	A0A087WV85_HUMAN|MVD	protein	taxon:9606	20150523	InterPro		
UniProtKB	A0A087WV86	BORA		GO:0072687	GO_REF:0000019	IEA	Ensembl:ENSMUSP00000022656	C	Protein aurora borealis	A0A087WV86_HUMAN|BORA	protein	taxon:9606	20150516	Ensembl		
UniProtKB	A0A087WV88	REEP2		GO:0016021	GO_REF:0000038	IEA	UniProtKB-KW:KW-0812	C	Receptor expression-enhancing protein	A0A087WV88_HUMAN|REEP2	protein	taxon:9606	20150523	UniProt		
UniProtKB	A0A087WV90	DMD		GO:0002162	GO_REF:0000002	IEA	InterPro:IPR016344	F	Dystrophin	A0A087WV90_HUMAN|DMD	protein	taxon:9606	20150523	InterPro		
UniProtKB	A0A087WV90	DMD		GO:0003779	GO_REF:0000038	IEA	UniProtKB-KW:KW-0009	F	Dystrophin	A0A087WV90_HUMAN|DMD	protein	taxon:9606	20150523	UniProt		
UniProtKB	A0A087WV90	DMD		GO:0005200	GO_REF:0000002	IEA	InterPro:IPR016344	F	Dystrophin	A0A087WV90_HUMAN|DMD	protein	taxon:9606	20150523	InterPro		
UniProtKB	A0A087WV90	DMD		GO:0008270	GO_REF:0000002	IEA	InterPro:IPR000433	F	Dystrophin	A0A087WV90_HUMAN|DMD	protein	taxon:9606	20150523	InterPro		
UniProtKB	A0A087WV90	DMD		GO:0016203	GO_REF:0000002	IEA	InterPro:IPR016344	P	Dystrophin	A0A087WV90_HUMAN|DMD	protein	taxon:9606	20150523	InterPro		
UniProtKB	A0A087WV93	CACNA1C		GO:0005245	GO_REF:0000002	IEA	InterPro:IPR005451	F	Voltage-dependent L-type calcium channel subunit alpha-1C	A0A087WV93_HUMAN|CACNA1C	protein	taxon:9606	20150523	InterPro		
UniProtKB	A0A087WV93	CACNA1C		GO:0005891	GO_REF:0000002	IEA	InterPro:IPR005451	C	Voltage-dependent L-type calcium channel subunit alpha-1C	A0A087WV93_HUMAN|CACNA1C	protein	taxon:9606	20150523	InterPro		
UniProtKB	A0A087WV93	CACNA1C		GO:0034220	GO_REF:0000033	IBA	PANTHER:PTN000004140	P	Voltage-dependent L-type calcium channel subunit alpha-1C	A0A087WV93_HUMAN|CACNA1C	protein	taxon:9606	20140313	GO_Central		
UniProtKB	A0A087WV93	CACNA1C		GO:0070509	GO_REF:0000033	IBA	PANTHER:PTN001295294	P	Voltage-dependent L-type calcium channel subunit alpha-1C	A0A087WV93_HUMAN|CACNA1C	protein	taxon:9606	20140313	GO_Central		
UniProtKB	A0A087WV93	CACNA1C		GO:0070588	GO_REF:0000002	IEA	InterPro:IPR005451	P	Voltage-dependent L-type calcium channel subunit alpha-1C	A0A087WV93_HUMAN|CACNA1C	protein	taxon:9606	20150523	InterPro		
UniProtKB	A0A087WV93	CACNA1C		GO:0086010	GO_REF:0000033	IBA	PANTHER:PTN000004140	P	Voltage-dependent L-type calcium channel subunit alpha-1C	A0A087WV93_HUMAN|CACNA1C	protein	taxon:9606	20140319	GO_Central		
UniProtKB	A0A087WV96	CYP3A7		GO:0005506	GO_REF:0000002	IEA	InterPro:IPR001128|InterPro:IPR002402|InterPro:IPR008072	F	Cytochrome P450 3A7	A0A087WV96_HUMAN|CYP3A7	protein	taxon:9606	20150523	InterPro		
UniProtKB	A0A087WV96	CYP3A7		GO:0016712	GO_REF:0000002	IEA	InterPro:IPR008072	F	Cytochrome P450 3A7	A0A087WV96_HUMAN|CYP3A7	protein	taxon:9606	20150523	InterPro		
UniProtKB	A0A087WV96	CYP3A7		GO:0020037	GO_REF:0000002	IEA	InterPro:IPR001128|InterPro:IPR002402|InterPro:IPR008072	F	Cytochrome P450 3A7	A0A087WV96_HUMAN|CYP3A7	protein	taxon:9606	20150523	InterPro		
UniProtKB	A0A087WV96	CYP3A7		GO:0055114	GO_REF:0000038	IEA	UniProtKB-KW:KW-0560	P	Cytochrome P450 3A7	A0A087WV96_HUMAN|CYP3A7	protein	taxon:9606	20150523	UniProt		
UniProtKB	A0A087WV97	SMAP2		GO:0005096	GO_REF:0000002	IEA	InterPro:IPR001164	F	Stromal membrane-associated protein 2	A0A087WV97_HUMAN|SMAP2	protein	taxon:9606	20150523	InterPro		
UniProtKB	A0A087WV97	SMAP2		GO:0043547	GO_REF:0000002	IEA	InterPro:IPR001164	P	Stromal membrane-associated protein 2	A0A087WV97_HUMAN|SMAP2	protein	taxon:9606	20150523	GOC		
UniProtKB	A0A087WV98	ZNF429		GO:0003676	GO_REF:0000002	IEA	InterPro:IPR001909|InterPro:IPR013087	F	Zinc finger protein 429	A0A087WV98_HUMAN|ZNF429	protein	taxon:9606	20150523	InterPro		
UniProtKB	A0A087WV98	ZNF429		GO:0003700	GO_REF:0000033	IBA	PANTHER:PTN001225609	F	Zinc finger protein 429	A0A087WV98_HUMAN|ZNF429	protein	taxon:9606	20140207	GO_Central		
UniProtKB	A0A087WV98	ZNF429		GO:0005622	GO_REF:0000002	IEA	InterPro:IPR001909	C	Zinc finger protein 429	A0A087WV98_HUMAN|ZNF429	protein	taxon:9606	20150523	InterPro		
UniProtKB	A0A087WV98	ZNF429		GO:0006355	GO_REF:0000033	IBA	PANTHER:PTN001225609	P	Zinc finger protein 429	A0A087WV98_HUMAN|ZNF429	protein	taxon:9606	20140207	GO_Central		
UniProtKB	A0A087WV98	ZNF429		GO:0046872	GO_REF:0000038	IEA	UniProtKB-KW:KW-0479	F	Zinc finger protein 429	A0A087WV98_HUMAN|ZNF429	protein	taxon:9606	20150523	UniProt		
UniProtKB	A0A087WVA1	SELT		GO:0005623	GO_REF:0000002	IEA	InterPro:IPR011893|InterPro:IPR019389	C	Selenoprotein T	A0A087WVA1_HUMAN|SELT	protein	taxon:9606	20150523	GOC		
UniProtKB	A0A087WVA1	SELT		GO:0008430	GO_REF:0000002	IEA	InterPro:IPR011893|InterPro:IPR019389	F	Selenoprotein T	A0A087WVA1_HUMAN|SELT	protein	taxon:9606	20150523	InterPro		
UniProtKB	A0A087WVA1	SELT		GO:0045454	GO_REF:0000002	IEA	InterPro:IPR011893|InterPro:IPR019389	P	Selenoprotein T	A0A087WVA1_HUMAN|SELT	protein	taxon:9606	20150523	InterPro		
UniProtKB	A0A087WVA2	ZNF658		GO:0003676	GO_REF:0000002	IEA	InterPro:IPR001909|InterPro:IPR013087	F	Zinc finger protein 658	A0A087WVA2_HUMAN|ZNF658	protein	taxon:9606	20150523	InterPro		
UniProtKB	A0A087WVA2	ZNF658		GO:0005622	GO_REF:0000002	IEA	InterPro:IPR001909	C	Zinc finger protein 658	A0A087WVA2_HUMAN|ZNF658	protein	taxon:9606	20150523	InterPro		
UniProtKB	A0A087WVA2	ZNF658		GO:0006355	GO_REF:0000002	IEA	InterPro:IPR001909	P	Zinc finger protein 658	A0A087WVA2_HUMAN|ZNF658	protein	taxon:9606	20150523	InterPro		
UniProtKB	A0A087WVA2	ZNF658		GO:0046872	GO_REF:0000038	IEA	UniProtKB-KW:KW-0479	F	Zinc finger protein 658	A0A087WVA2_HUMAN|ZNF658	protein	taxon:9606	20150523	UniProt		
UniProtKB	A0A087WVA3	ZNF33B		GO:0003676	GO_REF:0000002	IEA	InterPro:IPR001909	F	Zinc finger protein 33B	A0A087WVA3_HUMAN|ZNF33B	protein	taxon:9606	20150523	InterPro		
UniProtKB	A0A087WVA3	ZNF33B		GO:0003700	GO_REF:0000033	IBA	PANTHER:PTN001225609	F	Zinc finger protein 33B	A0A087WVA3_HUMAN|ZNF33B	protein	taxon:9606	20140207	GO_Central		
UniProtKB	A0A087WVA3	ZNF33B		GO:0005622	GO_REF:0000002	IEA	InterPro:IPR001909	C	Zinc finger protein 33B	A0A087WVA3_HUMAN|ZNF33B	protein	taxon:9606	20150523	InterPro		
UniProtKB	A0A087WVA3	ZNF33B		GO:0006355	GO_REF:0000033	IBA	PANTHER:PTN001225609	P	Zinc finger protein 33B	A0A087WVA3_HUMAN|ZNF33B	protein	taxon:9606	20140207	GO_Central		
UniProtKB	A0A087WVA7	A0A087WVA7		GO:0005524	GO_REF:0000002	IEA	InterPro:IPR003959	F	Uncharacterized protein	A0A087WVA7_HUMAN	protein	taxon:9606	20150523	InterPro		
UniProtKB	A0A087WVA8	TEX2		GO:0016021	GO_REF:0000038	IEA	UniProtKB-KW:KW-0812	C	Testis-expressed sequence 2 protein	A0A087WVA8_HUMAN|TEX2	protein	taxon:9606	20150523	UniProt		
UniProtKB	A0A087WVB2	SLC7A8		GO:0003333	GO_REF:0000033	IBA	PANTHER:PTN000208210	P	Large neutral amino acids transporter small subunit 2	A0A087WVB2_HUMAN|SLC7A8	protein	taxon:9606	20150304	GO_Central		
UniProtKB	A0A087WVB2	SLC7A8		GO:0015179	GO_REF:0000033	IBA	PANTHER:PTN000208210	F	Large neutral amino acids transporter small subunit 2	A0A087WVB2_HUMAN|SLC7A8	protein	taxon:9606	20150304	GO_Central		
UniProtKB	A0A087WVB2	SLC7A8		GO:0015297	GO_REF:0000033	IBA	PANTHER:PTN000208210	F	Large neutral amino acids transporter small subunit 2	A0A087WVB2_HUMAN|SLC7A8	protein	taxon:9606	20150304	GO_Central		
UniProtKB	A0A087WVB2	SLC7A8		GO:0015804	GO_REF:0000033	IBA	PANTHER:PTN001369926	P	Large neutral amino acids transporter small subunit 2	A0A087WVB2_HUMAN|SLC7A8	protein	taxon:9606	20150304	GO_Central		
UniProtKB	A0A087WVB2	SLC7A8		GO:0015807	GO_REF:0000033	IBA	PANTHER:PTN000208210	P	Large neutral amino acids transporter small subunit 2	A0A087WVB2_HUMAN|SLC7A8	protein	taxon:9606	20150523	GOC		
UniProtKB	A0A087WVB2	SLC7A8		GO:0016021	GO_REF:0000038	IEA	UniProtKB-KW:KW-0812	C	Large neutral amino acids transporter small subunit 2	A0A087WVB2_HUMAN|SLC7A8	protein	taxon:9606	20150523	UniProt		
UniProtKB	A0A087WVB2	SLC7A8		GO:1902475	GO_REF:0000033	IBA	PANTHER:PTN000208210	P	Large neutral amino acids transporter small subunit 2	A0A087WVB2_HUMAN|SLC7A8	protein	taxon:9606	20150523	GOC		
UniProtKB	A0A087WVB3	CKLF-CMTM1		GO:0016020	GO_REF:0000002	IEA	InterPro:IPR008253	C	Protein CKLF-CMTM1	A0A087WVB3_HUMAN|CKLF-CMTM1	protein	taxon:9606	20150523	InterPro		
UniProtKB	A0A087WVB7	SHOX2		GO:0005634	GO_REF:0000040	IEA	UniProtKB-SubCell:SL-0191	C	Short stature homeobox protein 2	A0A087WVB7_HUMAN|SHOX2	protein	taxon:9606	20150523	UniProt		
UniProtKB	A0A087WVB7	SHOX2		GO:0006355	GO_REF:0000002	IEA	InterPro:IPR017970	P	Short stature homeobox protein 2	A0A087WVB7_HUMAN|SHOX2	protein	taxon:9606	20150523	InterPro		
UniProtKB	A0A087WVB7	SHOX2		GO:0043565	GO_REF:0000002	IEA	InterPro:IPR017970	F	Short stature homeobox protein 2	A0A087WVB7_HUMAN|SHOX2	protein	taxon:9606	20150523	InterPro		
UniProtKB	A0A087WVB9	EIF3K		GO:0001731	GO_REF:0000020	IEA	HAMAP:MF_03010	P	Eukaryotic translation initiation factor 3 subunit K	A0A087WVB9_HUMAN|EIF3K|EIF3S12|hCG_2040051	protein	taxon:9606	20150523	UniProt		
UniProtKB	A0A087WVB9	EIF3K		GO:0003743	GO_REF:0000020	IEA	HAMAP:MF_03010	F	Eukaryotic translation initiation factor 3 subunit K	A0A087WVB9_HUMAN|EIF3K|EIF3S12|hCG_2040051	protein	taxon:9606	20150523	UniProt		
UniProtKB	A0A087WVB9	EIF3K		GO:0005634	GO_REF:0000040	IEA	UniProtKB-SubCell:SL-0191	C	Eukaryotic translation initiation factor 3 subunit K	A0A087WVB9_HUMAN|EIF3K|EIF3S12|hCG_2040051	protein	taxon:9606	20150523	UniProt		
UniProtKB	A0A087WVB9	EIF3K		GO:0005852	GO_REF:0000020	IEA	HAMAP:MF_03010	C	Eukaryotic translation initiation factor 3 subunit K	A0A087WVB9_HUMAN|EIF3K|EIF3S12|hCG_2040051	protein	taxon:9606	20150523	UniProt		
UniProtKB	A0A087WVB9	EIF3K		GO:0006446	GO_REF:0000020	IEA	HAMAP:MF_03010	P	Eukaryotic translation initiation factor 3 subunit K	A0A087WVB9_HUMAN|EIF3K|EIF3S12|hCG_2040051	protein	taxon:9606	20150523	UniProt		
UniProtKB	A0A087WVB9	EIF3K		GO:0016282	GO_REF:0000020	IEA	HAMAP:MF_03010	C	Eukaryotic translation initiation factor 3 subunit K	A0A087WVB9_HUMAN|EIF3K|EIF3S12|hCG_2040051	protein	taxon:9606	20150523	UniProt		
UniProtKB	A0A087WVB9	EIF3K		GO:0033290	GO_REF:0000020	IEA	HAMAP:MF_03010	C	Eukaryotic translation initiation factor 3 subunit K	A0A087WVB9_HUMAN|EIF3K|EIF3S12|hCG_2040051	protein	taxon:9606	20150523	UniProt		
UniProtKB	A0A087WVB9	EIF3K		GO:0043022	GO_REF:0000002	IEA	InterPro:IPR016020	F	Eukaryotic translation initiation factor 3 subunit K	A0A087WVB9_HUMAN|EIF3K|EIF3S12|hCG_2040051	protein	taxon:9606	20150523	InterPro		
UniProtKB	A0A087WVC0	ALG9		GO:0000030	GO_REF:0000033	IBA	PANTHER:PTN000509188	F	Alpha-1,2-mannosyltransferase ALG9	A0A087WVC0_HUMAN|ALG9	protein	taxon:9606	20140925	GO_Central		
UniProtKB	A0A087WVC0	ALG9		GO:0097502	GO_REF:0000033	IBA	PANTHER:PTN000509188	P	Alpha-1,2-mannosyltransferase ALG9	A0A087WVC0_HUMAN|ALG9	protein	taxon:9606	20150523	GOC		
UniProtKB	A0A087WVC1	DDX50		GO:0003723	GO_REF:0000002	IEA	InterPro:IPR012562	F	ATP-dependent RNA helicase DDX50	A0A087WVC1_HUMAN|DDX50	protein	taxon:9606	20150523	InterPro		
UniProtKB	A0A087WVC1	DDX50		GO:0004004	GO_REF:0000033	IBA	PANTHER:PTN000618218	F	ATP-dependent RNA helicase DDX50	A0A087WVC1_HUMAN|DDX50	protein	taxon:9606	20150316	GO_Central		
UniProtKB	A0A087WVC1	DDX50		GO:0005524	GO_REF:0000038	IEA	UniProtKB-KW:KW-0067	F	ATP-dependent RNA helicase DDX50	A0A087WVC1_HUMAN|DDX50	protein	taxon:9606	20150523	UniProt		
UniProtKB	A0A087WVC1	DDX50		GO:0005634	GO_REF:0000002	IEA	InterPro:IPR012562	C	ATP-dependent RNA helicase DDX50	A0A087WVC1_HUMAN|DDX50	protein	taxon:9606	20150523	InterPro		
UniProtKB	A0A087WVC1	DDX50		GO:0010501	GO_REF:0000033	IBA	PANTHER:PTN000618218	P	ATP-dependent RNA helicase DDX50	A0A087WVC1_HUMAN|DDX50	protein	taxon:9606	20150318	GO_Central		
UniProtKB	A0A087WVC2	ANK3		GO:0007165	GO_REF:0000002	IEA	InterPro:IPR000488	P	Ankyrin-3	A0A087WVC2_HUMAN|ANK3	protein	taxon:9606	20150523	InterPro		
UniProtKB	A0A087WVC3	FAM156A		GO:0035064	GO_REF:0000002	IEA	InterPro:IPR029096	F	Protein FAM156A/FAM156B	A0A087WVC3_HUMAN|FAM156A	protein	taxon:9606	20150523	InterPro		
UniProtKB	A0A087WVC4	PRKACB		GO:0004674	GO_REF:0000038	IEA	UniProtKB-KW:KW-0723	F	cAMP-dependent protein kinase catalytic subunit beta	A0A087WVC4_HUMAN|PRKACB	protein	taxon:9606	20150523	UniProt		
UniProtKB	A0A087WVC4	PRKACB		GO:0005524	GO_REF:0000038	IEA	UniProtKB-KW:KW-0067	F	cAMP-dependent protein kinase catalytic subunit beta	A0A087WVC4_HUMAN|PRKACB	protein	taxon:9606	20150523	UniProt		
UniProtKB	A0A087WVC4	PRKACB		GO:0006468	GO_REF:0000002	IEA	InterPro:IPR000719|InterPro:IPR000961|InterPro:IPR002290|InterPro:IPR008271	P	cAMP-dependent protein kinase catalytic subunit beta	A0A087WVC4_HUMAN|PRKACB	protein	taxon:9606	20150523	InterPro		
UniProtKB	A0A087WVC6	PTPRJ		GO:0004725	GO_REF:0000003	IEA	EC:3.1.3.48	F	Protein-tyrosine-phosphatase	A0A087WVC6_HUMAN|PTPRJ	protein	taxon:9606	20150523	UniProt		
UniProtKB	A0A087WVC6	PTPRJ		GO:0035335	GO_REF:0000002	IEA	InterPro:IPR000242|InterPro:IPR016130	P	Protein-tyrosine-phosphatase	A0A087WVC6_HUMAN|PTPRJ	protein	taxon:9606	20150523	GOC		
UniProtKB	A0A087WVC6	PTPRJ		GO:0035335	GO_REF:0000003	IEA	EC:3.1.3.48	P	Protein-tyrosine-phosphatase	A0A087WVC6_HUMAN|PTPRJ	protein	taxon:9606	20150523	GOC		
UniProtKB	A0A087WVC8	FAM156A		GO:0035064	GO_REF:0000002	IEA	InterPro:IPR029096	F	Protein FAM156A/FAM156B	A0A087WVC8_HUMAN|FAM156A	protein	taxon:9606	20150523	InterPro		
UniProtKB	A0A087WVD1	LENG9		GO:0046872	GO_REF:0000038	IEA	UniProtKB-KW:KW-0479	F	Leukocyte receptor cluster member 9	A0A087WVD1_HUMAN|LENG9	protein	taxon:9606	20150523	UniProt		
UniProtKB	A0A087WVD2	PRAMEF6		GO:0008284	GO_REF:0000002	IEA	InterPro:IPR026271	P	PRAME family member 6	A0A087WVD2_HUMAN|PRAMEF6	protein	taxon:9606	20150523	InterPro		
UniProtKB	A0A087WVD2	PRAMEF6		GO:0042974	GO_REF:0000002	IEA	InterPro:IPR026271	F	PRAME family member 6	A0A087WVD2_HUMAN|PRAMEF6	protein	taxon:9606	20150523	InterPro		
UniProtKB	A0A087WVD2	PRAMEF6		GO:0043066	GO_REF:0000002	IEA	InterPro:IPR026271	P	PRAME family member 6	A0A087WVD2_HUMAN|PRAMEF6	protein	taxon:9606	20150523	InterPro		
UniProtKB	A0A087WVD2	PRAMEF6		GO:0045596	GO_REF:0000002	IEA	InterPro:IPR026271	P	PRAME family member 6	A0A087WVD2_HUMAN|PRAMEF6	protein	taxon:9606	20150523	InterPro		
UniProtKB	A0A087WVD2	PRAMEF6		GO:0045892	GO_REF:0000002	IEA	InterPro:IPR026271	P	PRAME family member 6	A0A087WVD2_HUMAN|PRAMEF6	protein	taxon:9606	20150523	InterPro		
UniProtKB	A0A087WVD2	PRAMEF6		GO:0048387	GO_REF:0000002	IEA	InterPro:IPR026271	P	PRAME family member 6	A0A087WVD2_HUMAN|PRAMEF6	protein	taxon:9606	20150523	InterPro		
UniProtKB	A0A087WVD3	IVD		GO:0003995	GO_REF:0000002	IEA	InterPro:IPR006089|InterPro:IPR006091	F	Isovaleryl-CoA dehydrogenase, mitochondrial	A0A087WVD3_HUMAN|IVD	protein	taxon:9606	20150523	InterPro		
UniProtKB	A0A087WVD3	IVD		GO:0050660	GO_REF:0000002	IEA	InterPro:IPR013786	F	Isovaleryl-CoA dehydrogenase, mitochondrial	A0A087WVD3_HUMAN|IVD	protein	taxon:9606	20150523	InterPro		
UniProtKB	A0A087WVD3	IVD		GO:0055114	GO_REF:0000002	IEA	InterPro:IPR006089|InterPro:IPR006091|InterPro:IPR009100|InterPro:IPR013786	P	Isovaleryl-CoA dehydrogenase, mitochondrial	A0A087WVD3_HUMAN|IVD	protein	taxon:9606	20150523	InterPro		
UniProtKB	A0A087WVD4	AS3MT		GO:0005829	GO_REF:0000002	IEA	InterPro:IPR026669	C	Arsenite methyltransferase	A0A087WVD4_HUMAN|AS3MT	protein	taxon:9606	20150523	InterPro		
UniProtKB	A0A087WVD4	AS3MT		GO:0008757	GO_REF:0000033	IBA	PANTHER:PTN000010478	F	Arsenite methyltransferase	A0A087WVD4_HUMAN|AS3MT	protein	taxon:9606	20140730	GO_Central		
UniProtKB	A0A087WVD4	AS3MT		GO:0030791	GO_REF:0000002	IEA	InterPro:IPR026669	F	Arsenite methyltransferase	A0A087WVD4_HUMAN|AS3MT	protein	taxon:9606	20150523	InterPro		
UniProtKB	A0A087WVD4	AS3MT		GO:0032259	GO_REF:0000033	IBA	PANTHER:PTN000010478	P	Arsenite methyltransferase	A0A087WVD4_HUMAN|AS3MT	protein	taxon:9606	20140730	GO_Central		
UniProtKB	A0A087WVD6	ANTXRL		GO:0004872	GO_REF:0000002	IEA	InterPro:IPR008400	F	Anthrax toxin receptor-like	A0A087WVD6_HUMAN|ANTXRL	protein	taxon:9606	20150523	InterPro		
UniProtKB	A0A087WVD6	ANTXRL		GO:0016021	GO_REF:0000002	IEA	InterPro:IPR008400	C	Anthrax toxin receptor-like	A0A087WVD6_HUMAN|ANTXRL	protein	taxon:9606	20150523	InterPro		
UniProtKB	A0A087WVD8	VWCE		GO:0008284	GO_REF:0000002	IEA	InterPro:IPR030123	P	von Willebrand factor C and EGF domain-containing protein	A0A087WVD8_HUMAN|VWCE	protein	taxon:9606	20150523	InterPro		
UniProtKB	A0A087WVD8	VWCE		GO:0009966	GO_REF:0000002	IEA	InterPro:IPR030123	P	von Willebrand factor C and EGF domain-containing protein	A0A087WVD8_HUMAN|VWCE	protein	taxon:9606	20150523	InterPro		
UniProtKB	A0A087WVE4	SNX9		GO:0000281	GO_REF:0000002	IEA	InterPro:IPR028644	P	Sorting nexin-9	A0A087WVE4_HUMAN|SNX9	protein	taxon:9606	20150523	InterPro		
UniProtKB	A0A087WVE4	SNX9		GO:0005768	GO_REF:0000033	IBA	PANTHER:PTN000058569	C	Sorting nexin-9	A0A087WVE4_HUMAN|SNX9	protein	taxon:9606	20140829	GO_Central		
UniProtKB	A0A087WVE4	SNX9		GO:0006886	GO_REF:0000002	IEA	InterPro:IPR028644	P	Sorting nexin-9	A0A087WVE4_HUMAN|SNX9	protein	taxon:9606	20150523	InterPro		
UniProtKB	A0A087WVE4	SNX9		GO:0006897	GO_REF:0000002	IEA	InterPro:IPR028644	P	Sorting nexin-9	A0A087WVE4_HUMAN|SNX9	protein	taxon:9606	20150523	InterPro		
UniProtKB	A0A087WVE4	SNX9		GO:0016050	GO_REF:0000033	IBA	PANTHER:PTN000058569	P	Sorting nexin-9	A0A087WVE4_HUMAN|SNX9	protein	taxon:9606	20140829	GO_Central		
UniProtKB	A0A087WVE4	SNX9		GO:0035091	GO_REF:0000002	IEA	InterPro:IPR028644	F	Sorting nexin-9	A0A087WVE4_HUMAN|SNX9	protein	taxon:9606	20150523	InterPro		
UniProtKB	A0A087WVE5	ATXN3L		GO:0006508	GO_REF:0000002	IEA	InterPro:IPR006155	P	Putative ataxin-3-like protein	A0A087WVE5_HUMAN|ATXN3L	protein	taxon:9606	20150523	GOC		
UniProtKB	A0A087WVE5	ATXN3L		GO:0008242	GO_REF:0000002	IEA	InterPro:IPR006155	F	Putative ataxin-3-like protein	A0A087WVE5_HUMAN|ATXN3L	protein	taxon:9606	20150523	InterPro		
UniProtKB	A0A087WVE8	ATP11A		GO:0000287	GO_REF:0000002	IEA	InterPro:IPR006539	F	Probable phospholipid-transporting ATPase IH	A0A087WVE8_HUMAN|ATP11A	protein	taxon:9606	20150523	InterPro		
UniProtKB	A0A087WVE8	ATP11A		GO:0004012	GO_REF:0000033	IBA	PANTHER:PTN000642368	F	Probable phospholipid-transporting ATPase IH	A0A087WVE8_HUMAN|ATP11A	protein	taxon:9606	20141204	GO_Central		
UniProtKB	A0A087WVE8	ATP11A		GO:0005524	GO_REF:0000002	IEA	InterPro:IPR006539	F	Probable phospholipid-transporting ATPase IH	A0A087WVE8_HUMAN|ATP11A	protein	taxon:9606	20150523	InterPro		
UniProtKB	A0A087WVE8	ATP11A		GO:0005886	GO_REF:0000033	IBA	PANTHER:PTN000642368	C	Probable phospholipid-transporting ATPase IH	A0A087WVE8_HUMAN|ATP11A	protein	taxon:9606	20141204	GO_Central		
UniProtKB	A0A087WVE8	ATP11A		GO:0016021	GO_REF:0000002	IEA	InterPro:IPR006539|InterPro:IPR030361	C	Probable phospholipid-transporting ATPase IH	A0A087WVE8_HUMAN|ATP11A	protein	taxon:9606	20150523	InterPro		
UniProtKB	A0A087WVE8	ATP11A		GO:0045332	GO_REF:0000033	IBA	PANTHER:PTN000642368	P	Probable phospholipid-transporting ATPase IH	A0A087WVE8_HUMAN|ATP11A	protein	taxon:9606	20141204	GO_Central		
UniProtKB	A0A087WVE9	ARNT2		GO:0003677	GO_REF:0000038	IEA	UniProtKB-KW:KW-0238	F	Aryl hydrocarbon receptor nuclear translocator 2	A0A087WVE9_HUMAN|ARNT2	protein	taxon:9606	20150523	UniProt		
UniProtKB	A0A087WVE9	ARNT2		GO:0003700	GO_REF:0000002	IEA	InterPro:IPR001067	F	Aryl hydrocarbon receptor nuclear translocator 2	A0A087WVE9_HUMAN|ARNT2	protein	taxon:9606	20150523	InterPro		
UniProtKB	A0A087WVE9	ARNT2		GO:0004871	GO_REF:0000002	IEA	InterPro:IPR000014	F	Aryl hydrocarbon receptor nuclear translocator 2	A0A087WVE9_HUMAN|ARNT2	protein	taxon:9606	20150523	InterPro		
UniProtKB	A0A087WVE9	ARNT2		GO:0005634	GO_REF:0000038	IEA	UniProtKB-KW:KW-0539	C	Aryl hydrocarbon receptor nuclear translocator 2	A0A087WVE9_HUMAN|ARNT2	protein	taxon:9606	20150523	UniProt		
UniProtKB	A0A087WVE9	ARNT2		GO:0005667	GO_REF:0000002	IEA	InterPro:IPR001067	C	Aryl hydrocarbon receptor nuclear translocator 2	A0A087WVE9_HUMAN|ARNT2	protein	taxon:9606	20150523	InterPro		
UniProtKB	A0A087WVE9	ARNT2		GO:0005737	GO_REF:0000002	IEA	InterPro:IPR001067	C	Aryl hydrocarbon receptor nuclear translocator 2	A0A087WVE9_HUMAN|ARNT2	protein	taxon:9606	20150523	InterPro		
UniProtKB	A0A087WVE9	ARNT2		GO:0006351	GO_REF:0000038	IEA	UniProtKB-KW:KW-0804	P	Aryl hydrocarbon receptor nuclear translocator 2	A0A087WVE9_HUMAN|ARNT2	protein	taxon:9606	20150523	UniProt		
UniProtKB	A0A087WVE9	ARNT2		GO:0006355	GO_REF:0000038	IEA	UniProtKB-KW:KW-0805	P	Aryl hydrocarbon receptor nuclear translocator 2	A0A087WVE9_HUMAN|ARNT2	protein	taxon:9606	20150523	UniProt		
UniProtKB	A0A087WVE9	ARNT2		GO:0007165	GO_REF:0000002	IEA	InterPro:IPR000014	P	Aryl hydrocarbon receptor nuclear translocator 2	A0A087WVE9_HUMAN|ARNT2	protein	taxon:9606	20150523	InterPro		
UniProtKB	A0A087WVE9	ARNT2		GO:0046983	GO_REF:0000002	IEA	InterPro:IPR011598	F	Aryl hydrocarbon receptor nuclear translocator 2	A0A087WVE9_HUMAN|ARNT2	protein	taxon:9606	20150523	InterPro		
UniProtKB	A0A087WVF3	TBC1D3D		GO:0005096	GO_REF:0000037	IEA	UniProtKB-KW:KW-0343	F	TBC1 domain family member 3D	TBC3D_HUMAN|TBC1D3D	protein	taxon:9606	20150523	UniProt		
UniProtKB	A0A087WVF3	TBC1D3D		GO:0005886	GO_REF:0000039	IEA	UniProtKB-SubCell:SL-0039	C	TBC1 domain family member 3D	TBC3D_HUMAN|TBC1D3D	protein	taxon:9606	20150523	UniProt		
UniProtKB	A0A087WVF3	TBC1D3D		GO:0043547	GO_REF:0000037	IEA	UniProtKB-KW:KW-0343	P	TBC1 domain family member 3D	TBC3D_HUMAN|TBC1D3D	protein	taxon:9606	20150523	GOC		
UniProtKB	A0A087WVF5	GPSM1		GO:0005092	GO_REF:0000002	IEA	InterPro:IPR024804	F	G-protein-signaling modulator 1	A0A087WVF5_HUMAN|GPSM1	protein	taxon:9606	20150523	InterPro		
UniProtKB	A0A087WVF5	GPSM1		GO:0008277	GO_REF:0000002	IEA	InterPro:IPR024804	P	G-protein-signaling modulator 1	A0A087WVF5_HUMAN|GPSM1	protein	taxon:9606	20150523	InterPro		
UniProtKB	A0A087WVF5	GPSM1		GO:0050790	GO_REF:0000002	IEA	InterPro:IPR024804	P	G-protein-signaling modulator 1	A0A087WVF5_HUMAN|GPSM1	protein	taxon:9606	20150523	GOC		
UniProtKB	A0A087WVF7	ITSN2		GO:0005089	GO_REF:0000002	IEA	InterPro:IPR000219	F	Intersectin-2	A0A087WVF7_HUMAN|ITSN2	protein	taxon:9606	20150523	InterPro		
UniProtKB	A0A087WVF7	ITSN2		GO:0005509	GO_REF:0000002	IEA	InterPro:IPR002048	F	Intersectin-2	A0A087WVF7_HUMAN|ITSN2	protein	taxon:9606	20150523	InterPro		
UniProtKB	A0A087WVF7	ITSN2		GO:0006897	GO_REF:0000002	IEA	InterPro:IPR027029	P	Intersectin-2	A0A087WVF7_HUMAN|ITSN2	protein	taxon:9606	20150523	InterPro		
UniProtKB	A0A087WVF7	ITSN2		GO:0043547	GO_REF:0000002	IEA	InterPro:IPR000219	P	Intersectin-2	A0A087WVF7_HUMAN|ITSN2	protein	taxon:9606	20150523	GOC		
UniProtKB	A0A087WVG2	RASIP1		GO:0007165	GO_REF:0000002	IEA	InterPro:IPR000159	P	Ras-interacting protein 1	A0A087WVG2_HUMAN|RASIP1	protein	taxon:9606	20150523	InterPro		
UniProtKB	A0A087WVG7	NEUROD6		GO:0003677	GO_REF:0000038	IEA	UniProtKB-KW:KW-0238	F	Neurogenic differentiation factor	A0A087WVG7_HUMAN|NEUROD6	protein	taxon:9606	20150523	UniProt		
UniProtKB	A0A087WVG7	NEUROD6		GO:0005634	GO_REF:0000040	IEA	UniProtKB-SubCell:SL-0191	C	Neurogenic differentiation factor	A0A087WVG7_HUMAN|NEUROD6	protein	taxon:9606	20150523	UniProt		
UniProtKB	A0A087WVG7	NEUROD6		GO:0006351	GO_REF:0000038	IEA	UniProtKB-KW:KW-0804	P	Neurogenic differentiation factor	A0A087WVG7_HUMAN|NEUROD6	protein	taxon:9606	20150523	UniProt		
UniProtKB	A0A087WVG7	NEUROD6		GO:0006355	GO_REF:0000038	IEA	UniProtKB-KW:KW-0805	P	Neurogenic differentiation factor	A0A087WVG7_HUMAN|NEUROD6	protein	taxon:9606	20150523	UniProt		
UniProtKB	A0A087WVG7	NEUROD6		GO:0007399	GO_REF:0000038	IEA	UniProtKB-KW:KW-0524	P	Neurogenic differentiation factor	A0A087WVG7_HUMAN|NEUROD6	protein	taxon:9606	20150523	UniProt		
UniProtKB	A0A087WVG7	NEUROD6		GO:0030154	GO_REF:0000038	IEA	UniProtKB-KW:KW-0221	P	Neurogenic differentiation factor	A0A087WVG7_HUMAN|NEUROD6	protein	taxon:9606	20150523	UniProt		
UniProtKB	A0A087WVG7	NEUROD6		GO:0046983	GO_REF:0000002	IEA	InterPro:IPR011598	F	Neurogenic differentiation factor	A0A087WVG7_HUMAN|NEUROD6	protein	taxon:9606	20150523	InterPro		
UniProtKB	A0A087WVH1	DIXDC1		GO:0046328	GO_REF:0000002	IEA	InterPro:IPR029800	P	Dixin	A0A087WVH1_HUMAN|DIXDC1	protein	taxon:9606	20150523	InterPro		
UniProtKB	A0A087WVH1	DIXDC1		GO:0060070	GO_REF:0000033	IBA	PANTHER:PTN000093945	P	Dixin	A0A087WVH1_HUMAN|DIXDC1	protein	taxon:9606	20141029	GO_Central		
UniProtKB	A0A087WVH3	PTCHD3		GO:0007165	GO_REF:0000002	IEA	InterPro:IPR003392	P	Patched domain-containing protein 3	A0A087WVH3_HUMAN|PTCHD3	protein	taxon:9606	20150523	GOC		
UniProtKB	A0A087WVH3	PTCHD3		GO:0008158	GO_REF:0000002	IEA	InterPro:IPR003392	F	Patched domain-containing protein 3	A0A087WVH3_HUMAN|PTCHD3	protein	taxon:9606	20150523	InterPro		
UniProtKB	A0A087WVH3	PTCHD3		GO:0016021	GO_REF:0000002	IEA	InterPro:IPR000731	C	Patched domain-containing protein 3	A0A087WVH3_HUMAN|PTCHD3	protein	taxon:9606	20150523	InterPro		
UniProtKB	A0A087WVH6	HM13		GO:0004190	GO_REF:0000002	IEA	InterPro:IPR007369	F	Minor histocompatibility antigen H13	A0A087WVH6_HUMAN|HM13	protein	taxon:9606	20150523	InterPro		
UniProtKB	A0A087WVH6	HM13		GO:0006508	GO_REF:0000002	IEA	InterPro:IPR007369	P	Minor histocompatibility antigen H13	A0A087WVH6_HUMAN|HM13	protein	taxon:9606	20150523	GOC		
UniProtKB	A0A087WVH6	HM13		GO:0016021	GO_REF:0000002	IEA	InterPro:IPR007369	C	Minor histocompatibility antigen H13	A0A087WVH6_HUMAN|HM13	protein	taxon:9606	20150523	InterPro		
UniProtKB	A0A087WVH9	ZNF700		GO:0003676	GO_REF:0000002	IEA	InterPro:IPR001909|InterPro:IPR013087	F	Zinc finger protein 700	A0A087WVH9_HUMAN|ZNF700	protein	taxon:9606	20150523	InterPro		
UniProtKB	A0A087WVH9	ZNF700		GO:0005622	GO_REF:0000002	IEA	InterPro:IPR001909	C	Zinc finger protein 700	A0A087WVH9_HUMAN|ZNF700	protein	taxon:9606	20150523	InterPro		
UniProtKB	A0A087WVH9	ZNF700		GO:0006355	GO_REF:0000002	IEA	InterPro:IPR001909	P	Zinc finger protein 700	A0A087WVH9_HUMAN|ZNF700	protein	taxon:9606	20150523	InterPro		
UniProtKB	A0A087WVH9	ZNF700		GO:0046872	GO_REF:0000038	IEA	UniProtKB-KW:KW-0479	F	Zinc finger protein 700	A0A087WVH9_HUMAN|ZNF700	protein	taxon:9606	20150523	UniProt		
UniProtKB	A0A087WVI1	PDLIM2		GO:0008270	GO_REF:0000002	IEA	InterPro:IPR001781	F	PDZ and LIM domain protein 2	A0A087WVI1_HUMAN|PDLIM2	protein	taxon:9606	20150523	InterPro		
UniProtKB	A0A087WVI3	CCDC67		GO:0098535	GO_REF:0000002	IEA	InterPro:IPR029611	P	Deuterosome protein 1	A0A087WVI3_HUMAN|CCDC67	protein	taxon:9606	20150523	InterPro		
UniProtKB	A0A087WVI3	CCDC67		GO:0098536	GO_REF:0000002	IEA	InterPro:IPR029611	C	Deuterosome protein 1	A0A087WVI3_HUMAN|CCDC67	protein	taxon:9606	20150523	InterPro		
UniProtKB	A0A087WVI4	TMC4		GO:0016021	GO_REF:0000038	IEA	UniProtKB-KW:KW-0812	C	Transmembrane channel-like protein	A0A087WVI4_HUMAN|TMC4	protein	taxon:9606	20150523	UniProt		
UniProtKB	A0A087WVI6	NEDD4L		GO:0004842	GO_REF:0000033	IBA	PANTHER:PTN000134256	F	E3 ubiquitin-protein ligase NEDD4-like	A0A087WVI6_HUMAN|NEDD4L	protein	taxon:9606	20110204	GO_Central		
UniProtKB	A0A087WVI6	NEDD4L		GO:0005737	GO_REF:0000033	IBA	PANTHER:PTN000134256	C	E3 ubiquitin-protein ligase NEDD4-like	A0A087WVI6_HUMAN|NEDD4L	protein	taxon:9606	20120413	GO_Central		
UniProtKB	A0A087WVI6	NEDD4L		GO:0016567	GO_REF:0000033	IBA	PANTHER:PTN000134256	P	E3 ubiquitin-protein ligase NEDD4-like	A0A087WVI6_HUMAN|NEDD4L	protein	taxon:9606	20150523	GOC		
UniProtKB	A0A087WVI8	TICAM1		GO:0007165	GO_REF:0000002	IEA	InterPro:IPR000157	P	TIR domain-containing adapter molecule 1	A0A087WVI8_HUMAN|TICAM1	protein	taxon:9606	20150523	InterPro		
UniProtKB	A0A087WVK0	CLK1		GO:0004672	GO_REF:0000002	IEA	InterPro:IPR000719|InterPro:IPR002290|InterPro:IPR008271	F	Dual-specificity protein kinase CLK1	A0A087WVK0_HUMAN|CLK1	protein	taxon:9606	20150523	InterPro		
UniProtKB	A0A087WVK0	CLK1		GO:0005524	GO_REF:0000038	IEA	UniProtKB-KW:KW-0067	F	Dual-specificity protein kinase CLK1	A0A087WVK0_HUMAN|CLK1	protein	taxon:9606	20150523	UniProt		
UniProtKB	A0A087WVK0	CLK1		GO:0006468	GO_REF:0000002	IEA	InterPro:IPR000719|InterPro:IPR002290|InterPro:IPR008271	P	Dual-specificity protein kinase CLK1	A0A087WVK0_HUMAN|CLK1	protein	taxon:9606	20150523	InterPro		
UniProtKB	A0A087WVK1	UBE2C		GO:0005634	GO_REF:0000033	IBA	PANTHER:PTN000630584	C	Ubiquitin-conjugating enzyme E2 C	A0A087WVK1_HUMAN|UBE2C	protein	taxon:9606	20140827	GO_Central		
UniProtKB	A0A087WVK1	UBE2C		GO:0005737	GO_REF:0000033	IBA	PANTHER:PTN000629506	C	Ubiquitin-conjugating enzyme E2 C	A0A087WVK1_HUMAN|UBE2C	protein	taxon:9606	20140827	GO_Central		
UniProtKB	A0A087WVK1	UBE2C		GO:0016567	GO_REF:0000033	IBA	PANTHER:PTN000629506	P	Ubiquitin-conjugating enzyme E2 C	A0A087WVK1_HUMAN|UBE2C	protein	taxon:9606	20150523	GOC		
UniProtKB	A0A087WVK1	UBE2C		GO:0030071	GO_REF:0000033	IBA	PANTHER:PTN000630584	P	Ubiquitin-conjugating enzyme E2 C	A0A087WVK1_HUMAN|UBE2C	protein	taxon:9606	20140827	GO_Central		
UniProtKB	A0A087WVK1	UBE2C		GO:0031625	GO_REF:0000033	IBA	PANTHER:PTN000629506	F	Ubiquitin-conjugating enzyme E2 C	A0A087WVK1_HUMAN|UBE2C	protein	taxon:9606	20140827	GO_Central		
UniProtKB	A0A087WVK1	UBE2C		GO:0061630	GO_REF:0000033	IBA	PANTHER:PTN000629506	F	Ubiquitin-conjugating enzyme E2 C	A0A087WVK1_HUMAN|UBE2C	protein	taxon:9606	20140827	GO_Central		
UniProtKB	A0A087WVK4	TCEB3B		GO:0003677	GO_REF:0000002	IEA	InterPro:IPR017923	F	RNA polymerase II transcription factor SIII subunit A2	A0A087WVK4_HUMAN|TCEB3B	protein	taxon:9606	20150523	InterPro		
UniProtKB	A0A087WVK4	TCEB3B		GO:0006355	GO_REF:0000002	IEA	InterPro:IPR010684	P	RNA polymerase II transcription factor SIII subunit A2	A0A087WVK4_HUMAN|TCEB3B	protein	taxon:9606	20150523	InterPro		
UniProtKB	A0A087WVK4	TCEB3B		GO:0006368	GO_REF:0000033	IBA	PANTHER:PTN000388839	P	RNA polymerase II transcription factor SIII subunit A2	A0A087WVK4_HUMAN|TCEB3B	protein	taxon:9606	20150318	GO_Central		
UniProtKB	A0A087WVK4	TCEB3B		GO:0016021	GO_REF:0000002	IEA	InterPro:IPR010684	C	RNA polymerase II transcription factor SIII subunit A2	A0A087WVK4_HUMAN|TCEB3B	protein	taxon:9606	20150523	InterPro		
UniProtKB	A0A087WVK4	TCEB3B		GO:0042787	GO_REF:0000033	IBA	PANTHER:PTN000388839	P	RNA polymerase II transcription factor SIII subunit A2	A0A087WVK4_HUMAN|TCEB3B	protein	taxon:9606	20150319	GO_Central		
UniProtKB	A0A087WVK4	TCEB3B		GO:0070449	GO_REF:0000033	IBA	PANTHER:PTN000388839	C	RNA polymerase II transcription factor SIII subunit A2	A0A087WVK4_HUMAN|TCEB3B	protein	taxon:9606	20150318	GO_Central		
UniProtKB	A0A087WVK4	TCEB3B	contributes_to	GO:0004842	GO_REF:0000033	IBA	PANTHER:PTN000388839	F	RNA polymerase II transcription factor SIII subunit A2	A0A087WVK4_HUMAN|TCEB3B	protein	taxon:9606	20150319	GO_Central		
UniProtKB	A0A087WVL4	MILR1		GO:0033004	GO_REF:0000002	IEA	InterPro:IPR029626	P	Allergin-1	A0A087WVL4_HUMAN|MILR1	protein	taxon:9606	20150523	InterPro		
UniProtKB	A0A087WVL4	MILR1		GO:0042629	GO_REF:0000002	IEA	InterPro:IPR029626	C	Allergin-1	A0A087WVL4_HUMAN|MILR1	protein	taxon:9606	20150523	GOC		
UniProtKB	A0A087WVL4	MILR1		GO:0043303	GO_REF:0000002	IEA	InterPro:IPR029626	P	Allergin-1	A0A087WVL4_HUMAN|MILR1	protein	taxon:9606	20150523	InterPro		
UniProtKB	A0A087WVL5	BNIP3L		GO:0005740	GO_REF:0000002	IEA	InterPro:IPR010548	C	BCL2/adenovirus E1B 19 kDa protein-interacting protein 3-like	A0A087WVL5_HUMAN|BNIP3L	protein	taxon:9606	20150523	InterPro		
UniProtKB	A0A087WVL5	BNIP3L		GO:0016021	GO_REF:0000002	IEA	InterPro:IPR010548	C	BCL2/adenovirus E1B 19 kDa protein-interacting protein 3-like	A0A087WVL5_HUMAN|BNIP3L	protein	taxon:9606	20150523	InterPro		
UniProtKB	A0A087WVL5	BNIP3L		GO:0043065	GO_REF:0000002	IEA	InterPro:IPR010548	P	BCL2/adenovirus E1B 19 kDa protein-interacting protein 3-like	A0A087WVL5_HUMAN|BNIP3L	protein	taxon:9606	20150523	InterPro		
UniProtKB	A0A087WVL5	BNIP3L		GO:0097345	GO_REF:0000033	IBA	PANTHER:PTN001032684	P	BCL2/adenovirus E1B 19 kDa protein-interacting protein 3-like	A0A087WVL5_HUMAN|BNIP3L	protein	taxon:9606	20140207	GO_Central		
UniProtKB	A0A087WVL9	TUBGCP5		GO:0000226	GO_REF:0000002	IEA	InterPro:IPR007259	P	Gamma-tubulin complex component 5	A0A087WVL9_HUMAN|TUBGCP5	protein	taxon:9606	20150523	InterPro		
UniProtKB	A0A087WVL9	TUBGCP5		GO:0000922	GO_REF:0000002	IEA	InterPro:IPR007259	C	Gamma-tubulin complex component 5	A0A087WVL9_HUMAN|TUBGCP5	protein	taxon:9606	20150523	InterPro		
UniProtKB	A0A087WVL9	TUBGCP5		GO:0005815	GO_REF:0000002	IEA	InterPro:IPR007259	C	Gamma-tubulin complex component 5	A0A087WVL9_HUMAN|TUBGCP5	protein	taxon:9606	20150523	InterPro		
UniProtKB	A0A087WVM1	SLC35A1		GO:0000139	GO_REF:0000002	IEA	InterPro:IPR007271	C	CMP-sialic acid transporter	A0A087WVM1_HUMAN|SLC35A1	protein	taxon:9606	20150523	InterPro		
UniProtKB	A0A087WVM1	SLC35A1		GO:0005338	GO_REF:0000002	IEA	InterPro:IPR004689	F	CMP-sialic acid transporter	A0A087WVM1_HUMAN|SLC35A1	protein	taxon:9606	20150523	InterPro		
UniProtKB	A0A087WVM1	SLC35A1		GO:0005351	GO_REF:0000002	IEA	InterPro:IPR007271	F	CMP-sialic acid transporter	A0A087WVM1_HUMAN|SLC35A1	protein	taxon:9606	20150523	InterPro		
UniProtKB	A0A087WVM1	SLC35A1		GO:0008643	GO_REF:0000038	IEA	UniProtKB-KW:KW-0762	P	CMP-sialic acid transporter	A0A087WVM1_HUMAN|SLC35A1	protein	taxon:9606	20150523	UniProt		
UniProtKB	A0A087WVM1	SLC35A1		GO:0015780	GO_REF:0000002	IEA	InterPro:IPR004689	P	CMP-sialic acid transporter	A0A087WVM1_HUMAN|SLC35A1	protein	taxon:9606	20150523	InterPro		
UniProtKB	A0A087WVM1	SLC35A1		GO:0015992	GO_REF:0000002	IEA	InterPro:IPR007271	P	CMP-sialic acid transporter	A0A087WVM1_HUMAN|SLC35A1	protein	taxon:9606	20150523	GOC		
UniProtKB	A0A087WVM1	SLC35A1		GO:0016021	GO_REF:0000038	IEA	UniProtKB-KW:KW-0812	C	CMP-sialic acid transporter	A0A087WVM1_HUMAN|SLC35A1	protein	taxon:9606	20150523	UniProt		
UniProtKB	A0A087WVM1	SLC35A1		GO:1901679	GO_REF:0000002	IEA	InterPro:IPR004689	P	CMP-sialic acid transporter	A0A087WVM1_HUMAN|SLC35A1	protein	taxon:9606	20150523	GOC		
UniProtKB	A0A087WVM3	CYR61		GO:0001558	GO_REF:0000002	IEA	InterPro:IPR000867	P	Protein CYR61	A0A087WVM3_HUMAN|CYR61	protein	taxon:9606	20150523	InterPro		
UniProtKB	A0A087WVM3	CYR61		GO:0005178	GO_REF:0000033	IBA	PANTHER:PTN000142748	F	Protein CYR61	A0A087WVM3_HUMAN|CYR61	protein	taxon:9606	20140829	GO_Central		
UniProtKB	A0A087WVM3	CYR61		GO:0005520	GO_REF:0000002	IEA	InterPro:IPR000867	F	Protein CYR61	A0A087WVM3_HUMAN|CYR61	protein	taxon:9606	20150523	InterPro		
UniProtKB	A0A087WVM3	CYR61		GO:0005578	GO_REF:0000033	IBA	PANTHER:PTN000142748	C	Protein CYR61	A0A087WVM3_HUMAN|CYR61	protein	taxon:9606	20140829	GO_Central		
UniProtKB	A0A087WVM3	CYR61		GO:0007155	GO_REF:0000033	IBA	PANTHER:PTN000142748	P	Protein CYR61	A0A087WVM3_HUMAN|CYR61	protein	taxon:9606	20140829	GO_Central		
UniProtKB	A0A087WVM3	CYR61		GO:0007165	GO_REF:0000033	IBA	PANTHER:PTN000142748	P	Protein CYR61	A0A087WVM3_HUMAN|CYR61	protein	taxon:9606	20140829	GO_Central		
UniProtKB	A0A087WVM3	CYR61		GO:0007267	GO_REF:0000033	IBA	PANTHER:PTN000142748	P	Protein CYR61	A0A087WVM3_HUMAN|CYR61	protein	taxon:9606	20140829	GO_Central		
UniProtKB	A0A087WVM3	CYR61		GO:0008201	GO_REF:0000033	IBA	PANTHER:PTN000142748	F	Protein CYR61	A0A087WVM3_HUMAN|CYR61	protein	taxon:9606	20140829	GO_Central		
UniProtKB	A0A087WVM3	CYR61		GO:0060548	GO_REF:0000033	IBA	PANTHER:PTN000142748	P	Protein CYR61	A0A087WVM3_HUMAN|CYR61	protein	taxon:9606	20140829	GO_Central		
UniProtKB	A0A087WVM4	MTHFD1L		GO:0004329	GO_REF:0000002	IEA	InterPro:IPR000559|InterPro:IPR020628	F	Monofunctional C1-tetrahydrofolate synthase, mitochondrial	A0A087WVM4_HUMAN|MTHFD1L	protein	taxon:9606	20150523	InterPro		
UniProtKB	A0A087WVM4	MTHFD1L		GO:0005524	GO_REF:0000002	IEA	InterPro:IPR000559|InterPro:IPR020628	F	Monofunctional C1-tetrahydrofolate synthase, mitochondrial	A0A087WVM4_HUMAN|MTHFD1L	protein	taxon:9606	20150523	InterPro		
UniProtKB	A0A087WVM4	MTHFD1L		GO:0006730	GO_REF:0000033	IBA	PANTHER:PTN000002250	P	Monofunctional C1-tetrahydrofolate synthase, mitochondrial	A0A087WVM4_HUMAN|MTHFD1L	protein	taxon:9606	20120921	GO_Central		
UniProtKB	A0A087WVM4	MTHFD1L		GO:0009396	GO_REF:0000002	IEA	InterPro:IPR000559|InterPro:IPR000672|InterPro:IPR020628|InterPro:IPR020630|InterPro:IPR020631	P	Monofunctional C1-tetrahydrofolate synthase, mitochondrial	A0A087WVM4_HUMAN|MTHFD1L	protein	taxon:9606	20150523	InterPro		
UniProtKB	A0A087WVM4	MTHFD1L		GO:0055114	GO_REF:0000002	IEA	InterPro:IPR000672|InterPro:IPR020630|InterPro:IPR020631	P	Monofunctional C1-tetrahydrofolate synthase, mitochondrial	A0A087WVM4_HUMAN|MTHFD1L	protein	taxon:9606	20150523	InterPro		
UniProtKB	A0A087WVM4	MTHFD1L	NOT	GO:0004477	GO_REF:0000033	IBA	PANTHER:PTN000002274	F	Monofunctional C1-tetrahydrofolate synthase, mitochondrial	A0A087WVM4_HUMAN|MTHFD1L	protein	taxon:9606	20120921	GO_Central		
UniProtKB	A0A087WVM4	MTHFD1L	NOT	GO:0004488	GO_REF:0000033	IBA	PANTHER:PTN000002274	F	Monofunctional C1-tetrahydrofolate synthase, mitochondrial	A0A087WVM4_HUMAN|MTHFD1L	protein	taxon:9606	20120921	GO_Central		
UniProtKB	A0A087WVM4	MTHFD1L	NOT	GO:0005829	GO_REF:0000033	IBA	PANTHER:PTN000002274	C	Monofunctional C1-tetrahydrofolate synthase, mitochondrial	A0A087WVM4_HUMAN|MTHFD1L	protein	taxon:9606	20120921	GO_Central		
UniProtKB	A0A087WVM7	EMG1		GO:0008168	GO_REF:0000002	IEA	InterPro:IPR005304	F	Ribosomal RNA small subunit methyltransferase NEP1	A0A087WVM7_HUMAN|EMG1	protein	taxon:9606	20150523	InterPro		
UniProtKB	A0A087WVM7	EMG1		GO:0032259	GO_REF:0000002	IEA	InterPro:IPR005304	P	Ribosomal RNA small subunit methyltransferase NEP1	A0A087WVM7_HUMAN|EMG1	protein	taxon:9606	20150523	GOC		
UniProtKB	A0A087WVM8	FA2H		GO:0005783	GO_REF:0000033	IBA	PANTHER:PTN000304948	C	Fatty acid 2-hydroxylase	A0A087WVM8_HUMAN|FA2H	protein	taxon:9606	20140930	GO_Central		
UniProtKB	A0A087WVM8	FA2H		GO:0006631	GO_REF:0000033	IBA	PANTHER:PTN000304948	P	Fatty acid 2-hydroxylase	A0A087WVM8_HUMAN|FA2H	protein	taxon:9606	20140930	GO_Central		
UniProtKB	A0A087WVM8	FA2H		GO:0055114	GO_REF:0000033	IBA	PANTHER:PTN000304948	P	Fatty acid 2-hydroxylase	A0A087WVM8_HUMAN|FA2H	protein	taxon:9606	20150523	GOC		
UniProtKB	A0A087WVM8	FA2H		GO:0080132	GO_REF:0000033	IBA	PANTHER:PTN000304948	F	Fatty acid 2-hydroxylase	A0A087WVM8_HUMAN|FA2H	protein	taxon:9606	20140930	GO_Central		
UniProtKB	A0A087WVN0	GPER1		GO:0004930	GO_REF:0000038	IEA	UniProtKB-KW:KW-0297	F	G-protein-coupled estrogen receptor 1	A0A087WVN0_HUMAN|GPER1	protein	taxon:9606	20150523	UniProt		
UniProtKB	A0A087WVN0	GPER1		GO:0007186	GO_REF:0000038	IEA	UniProtKB-KW:KW-0297	P	G-protein-coupled estrogen receptor 1	A0A087WVN0_HUMAN|GPER1	protein	taxon:9606	20150523	UniProt		
UniProtKB	A0A087WVN0	GPER1		GO:0016021	GO_REF:0000038	IEA	UniProtKB-KW:KW-0812	C	G-protein-coupled estrogen receptor 1	A0A087WVN0_HUMAN|GPER1	protein	taxon:9606	20150523	UniProt		
UniProtKB	A0A087WVN1	METTL10		GO:0008168	GO_REF:0000002	IEA	InterPro:IPR026635	F	Protein-lysine N-methyltransferase METTL10	A0A087WVN1_HUMAN|METTL10	protein	taxon:9606	20150523	InterPro		
UniProtKB	A0A087WVN1	METTL10		GO:0032259	GO_REF:0000002	IEA	InterPro:IPR026635	P	Protein-lysine N-methyltransferase METTL10	A0A087WVN1_HUMAN|METTL10	protein	taxon:9606	20150523	GOC		
UniProtKB	A0A087WVN4	FDPS		GO:0008299	GO_REF:0000002	IEA	InterPro:IPR000092	P	Farnesyl pyrophosphate synthase	A0A087WVN4_HUMAN|FDPS	protein	taxon:9606	20150523	InterPro		
UniProtKB	A0A087WVN4	FDPS		GO:0016740	GO_REF:0000038	IEA	UniProtKB-KW:KW-0808	F	Farnesyl pyrophosphate synthase	A0A087WVN4_HUMAN|FDPS	protein	taxon:9606	20150523	UniProt		
UniProtKB	A0A087WVN5	POLR2E		GO:0003677	GO_REF:0000002	IEA	InterPro:IPR005571	F	DNA-directed RNA polymerases I, II, and III subunit RPABC1	A0A087WVN5_HUMAN|POLR2E	protein	taxon:9606	20150523	InterPro		
UniProtKB	A0A087WVN5	POLR2E		GO:0005666	GO_REF:0000033	IBA	PANTHER:PTN000056681	C	DNA-directed RNA polymerases I, II, and III subunit RPABC1	A0A087WVN5_HUMAN|POLR2E	protein	taxon:9606	20131003	GO_Central		
UniProtKB	A0A087WVN5	POLR2E		GO:0005736	GO_REF:0000033	IBA	PANTHER:PTN000056681	C	DNA-directed RNA polymerases I, II, and III subunit RPABC1	A0A087WVN5_HUMAN|POLR2E	protein	taxon:9606	20131003	GO_Central		
UniProtKB	A0A087WVN5	POLR2E		GO:0006360	GO_REF:0000033	IBA	PANTHER:PTN000056681	P	DNA-directed RNA polymerases I, II, and III subunit RPABC1	A0A087WVN5_HUMAN|POLR2E	protein	taxon:9606	20150523	GOC		
UniProtKB	A0A087WVN5	POLR2E		GO:0006366	GO_REF:0000033	IBA	PANTHER:PTN000056681	P	DNA-directed RNA polymerases I, II, and III subunit RPABC1	A0A087WVN5_HUMAN|POLR2E	protein	taxon:9606	20150523	GOC		
UniProtKB	A0A087WVN5	POLR2E		GO:0006383	GO_REF:0000033	IBA	PANTHER:PTN000056681	P	DNA-directed RNA polymerases I, II, and III subunit RPABC1	A0A087WVN5_HUMAN|POLR2E	protein	taxon:9606	20150523	GOC		
UniProtKB	A0A087WVN5	POLR2E	contributes_to	GO:0001054	GO_REF:0000033	IBA	PANTHER:PTN000056681	F	DNA-directed RNA polymerases I, II, and III subunit RPABC1	A0A087WVN5_HUMAN|POLR2E	protein	taxon:9606	20131003	GO_Central		
UniProtKB	A0A087WVN5	POLR2E	contributes_to	GO:0001055	GO_REF:0000033	IBA	PANTHER:PTN000056681	F	DNA-directed RNA polymerases I, II, and III subunit RPABC1	A0A087WVN5_HUMAN|POLR2E	protein	taxon:9606	20131003	GO_Central		
UniProtKB	A0A087WVN5	POLR2E	contributes_to	GO:0001056	GO_REF:0000033	IBA	PANTHER:PTN000056681	F	DNA-directed RNA polymerases I, II, and III subunit RPABC1	A0A087WVN5_HUMAN|POLR2E	protein	taxon:9606	20131003	GO_Central		
UniProtKB	A0A087WVN7	TRIM49D1		GO:0005622	GO_REF:0000002	IEA	InterPro:IPR000315	C	HCG1988749	A0A087WVN7_HUMAN|TRIM49D1|hCG_1988749	protein	taxon:9606	20150523	InterPro		
UniProtKB	A0A087WVN7	TRIM49D1		GO:0008270	GO_REF:0000002	IEA	InterPro:IPR000315|InterPro:IPR001841	F	HCG1988749	A0A087WVN7_HUMAN|TRIM49D1|hCG_1988749	protein	taxon:9606	20150523	InterPro		
UniProtKB	A0A087WVN8	STK4		GO:0000165	GO_REF:0000033	IBA	PANTHER:PTN001554601	P	Serine/threonine-protein kinase 4	A0A087WVN8_HUMAN|STK4	protein	taxon:9606	20150523	GOC		
UniProtKB	A0A087WVN8	STK4		GO:0000186	GO_REF:0000033	IBA	PANTHER:PTN001554601	P	Serine/threonine-protein kinase 4	A0A087WVN8_HUMAN|STK4	protein	taxon:9606	20150402	GO_Central		
UniProtKB	A0A087WVN8	STK4		GO:0004709	GO_REF:0000033	IBA	PANTHER:PTN001554601	F	Serine/threonine-protein kinase 4	A0A087WVN8_HUMAN|STK4	protein	taxon:9606	20150402	GO_Central		
UniProtKB	A0A087WVN8	STK4		GO:0005524	GO_REF:0000002	IEA	InterPro:IPR000719|InterPro:IPR002290	F	Serine/threonine-protein kinase 4	A0A087WVN8_HUMAN|STK4	protein	taxon:9606	20150523	InterPro		
UniProtKB	A0A087WVN8	STK4		GO:0005622	GO_REF:0000033	IBA	PANTHER:PTN000684825	C	Serine/threonine-protein kinase 4	A0A087WVN8_HUMAN|STK4	protein	taxon:9606	20150523	GOC		
UniProtKB	A0A087WVN8	STK4		GO:0005622	GO_REF:0000033	IBA	PANTHER:PTN001554601	C	Serine/threonine-protein kinase 4	A0A087WVN8_HUMAN|STK4	protein	taxon:9606	20150523	GOC		
UniProtKB	A0A087WVN8	STK4		GO:0007346	GO_REF:0000033	IBA	PANTHER:PTN000684825	P	Serine/threonine-protein kinase 4	A0A087WVN8_HUMAN|STK4	protein	taxon:9606	20150402	GO_Central		
UniProtKB	A0A087WVN8	STK4		GO:0023014	GO_REF:0000033	IBA	PANTHER:PTN000684825	P	Serine/threonine-protein kinase 4	A0A087WVN8_HUMAN|STK4	protein	taxon:9606	20150325	GO_Central		
UniProtKB	A0A087WVN8	STK4		GO:0031098	GO_REF:0000033	IBA	PANTHER:PTN000684825	P	Serine/threonine-protein kinase 4	A0A087WVN8_HUMAN|STK4	protein	taxon:9606	20150401	GO_Central		
UniProtKB	A0A087WVP0	RELA		GO:0003700	GO_REF:0000002	IEA	InterPro:IPR000451|InterPro:IPR008967|InterPro:IPR011539|InterPro:IPR030495	F	Transcription factor p65	A0A087WVP0_HUMAN|RELA	protein	taxon:9606	20150523	InterPro		
UniProtKB	A0A087WVP0	RELA		GO:0005654	GO_REF:0000033	IBA	PANTHER:PTN001193216	C	Transcription factor p65	A0A087WVP0_HUMAN|RELA	protein	taxon:9606	20141210	GO_Central		
UniProtKB	A0A087WVP0	RELA		GO:0005737	GO_REF:0000002	IEA	InterPro:IPR000451|InterPro:IPR030495	C	Transcription factor p65	A0A087WVP0_HUMAN|RELA	protein	taxon:9606	20150523	InterPro		
UniProtKB	A0A087WVP0	RELA		GO:0007249	GO_REF:0000033	IBA	PANTHER:PTN001193216	P	Transcription factor p65	A0A087WVP0_HUMAN|RELA	protein	taxon:9606	20141210	GO_Central		
UniProtKB	A0A087WVP0	RELA		GO:0033256	GO_REF:0000033	IBA	PANTHER:PTN001193216	C	Transcription factor p65	A0A087WVP0_HUMAN|RELA	protein	taxon:9606	20141210	GO_Central		
UniProtKB	A0A087WVP0	RELA		GO:0038061	GO_REF:0000033	IBA	PANTHER:PTN001193216	P	Transcription factor p65	A0A087WVP0_HUMAN|RELA	protein	taxon:9606	20141210	GO_Central		
UniProtKB	A0A087WVP0	RELA		GO:0045087	GO_REF:0000033	IBA	PANTHER:PTN001193216	P	Transcription factor p65	A0A087WVP0_HUMAN|RELA	protein	taxon:9606	20141210	GO_Central		
UniProtKB	A0A087WVP0	RELA		GO:0051092	GO_REF:0000002	IEA	InterPro:IPR030495	P	Transcription factor p65	A0A087WVP0_HUMAN|RELA	protein	taxon:9606	20150523	InterPro		
UniProtKB	A0A087WVP0	RELA		GO:0071159	GO_REF:0000002	IEA	InterPro:IPR030495	C	Transcription factor p65	A0A087WVP0_HUMAN|RELA	protein	taxon:9606	20150523	InterPro		
UniProtKB	A0A087WVP1	FAT1		GO:0005509	GO_REF:0000002	IEA	InterPro:IPR001881|InterPro:IPR002126|InterPro:IPR015919|InterPro:IPR018097	F	Protocadherin Fat 1	A0A087WVP1_HUMAN|FAT1	protein	taxon:9606	20150523	InterPro		
UniProtKB	A0A087WVP1	FAT1		GO:0005886	GO_REF:0000002	IEA	InterPro:IPR020894	C	Protocadherin Fat 1	A0A087WVP1_HUMAN|FAT1	protein	taxon:9606	20150523	InterPro		
UniProtKB	A0A087WVP1	FAT1		GO:0007156	GO_REF:0000002	IEA	InterPro:IPR002126	P	Protocadherin Fat 1	A0A087WVP1_HUMAN|FAT1	protein	taxon:9606	20150523	InterPro		
UniProtKB	A0A087WVP1	FAT1		GO:0016021	GO_REF:0000038	IEA	UniProtKB-KW:KW-0812	C	Protocadherin Fat 1	A0A087WVP1_HUMAN|FAT1	protein	taxon:9606	20150523	UniProt		
UniProtKB	A0A087WVP6	CPVL		GO:0004185	GO_REF:0000002	IEA	InterPro:IPR001563|InterPro:IPR018202	F	Probable serine carboxypeptidase CPVL	A0A087WVP6_HUMAN|CPVL	protein	taxon:9606	20150523	InterPro		
UniProtKB	A0A087WVP6	CPVL		GO:0006508	GO_REF:0000002	IEA	InterPro:IPR001563|InterPro:IPR018202	P	Probable serine carboxypeptidase CPVL	A0A087WVP6_HUMAN|CPVL	protein	taxon:9606	20150523	InterPro		
UniProtKB	A0A087WVP7	NUDT7		GO:0008152	GO_REF:0000002	IEA	InterPro:IPR015797	P	Peroxisomal coenzyme A diphosphatase NUDT7	A0A087WVP7_HUMAN|NUDT7	protein	taxon:9606	20150523	GOC		
UniProtKB	A0A087WVP7	NUDT7		GO:0016787	GO_REF:0000002	IEA	InterPro:IPR015797	F	Peroxisomal coenzyme A diphosphatase NUDT7	A0A087WVP7_HUMAN|NUDT7	protein	taxon:9606	20150523	InterPro		
UniProtKB	A0A087WVP8	KRTAP10-11		GO:0045095	GO_REF:0000002	IEA	InterPro:IPR002494	C	Keratin-associated protein 10-11	A0A087WVP8_HUMAN|KRTAP10-11	protein	taxon:9606	20150523	InterPro		
UniProtKB	A0A087WVP9	ZNF461		GO:0003676	GO_REF:0000002	IEA	InterPro:IPR001909|InterPro:IPR013087	F	Zinc finger protein 461	A0A087WVP9_HUMAN|ZNF461	protein	taxon:9606	20150523	InterPro		
UniProtKB	A0A087WVP9	ZNF461		GO:0003700	GO_REF:0000033	IBA	PANTHER:PTN001225609	F	Zinc finger protein 461	A0A087WVP9_HUMAN|ZNF461	protein	taxon:9606	20140207	GO_Central		
UniProtKB	A0A087WVP9	ZNF461		GO:0005622	GO_REF:0000002	IEA	InterPro:IPR001909	C	Zinc finger protein 461	A0A087WVP9_HUMAN|ZNF461	protein	taxon:9606	20150523	InterPro		
UniProtKB	A0A087WVP9	ZNF461		GO:0006355	GO_REF:0000033	IBA	PANTHER:PTN001225609	P	Zinc finger protein 461	A0A087WVP9_HUMAN|ZNF461	protein	taxon:9606	20140207	GO_Central		
UniProtKB	A0A087WVP9	ZNF461		GO:0046872	GO_REF:0000038	IEA	UniProtKB-KW:KW-0479	F	Zinc finger protein 461	A0A087WVP9_HUMAN|ZNF461	protein	taxon:9606	20150523	UniProt		
UniProtKB	A0A087WVQ6	CLTC		GO:0005198	GO_REF:0000002	IEA	InterPro:IPR001473|InterPro:IPR015348|InterPro:IPR016025	F	Clathrin heavy chain	A0A087WVQ6_HUMAN|CLTC|hCG_1818599	protein	taxon:9606	20150523	InterPro		
UniProtKB	A0A087WVQ6	CLTC		GO:0005739	GO_REF:0000019	IEA	Ensembl:ENSMUSP00000099475	C	Clathrin heavy chain	A0A087WVQ6_HUMAN|CLTC|hCG_1818599	protein	taxon:9606	20150516	Ensembl		
UniProtKB	A0A087WVQ6	CLTC		GO:0006886	GO_REF:0000002	IEA	InterPro:IPR000547|InterPro:IPR001473|InterPro:IPR015348|InterPro:IPR016025	P	Clathrin heavy chain	A0A087WVQ6_HUMAN|CLTC|hCG_1818599	protein	taxon:9606	20150523	InterPro		
UniProtKB	A0A087WVQ6	CLTC		GO:0016192	GO_REF:0000002	IEA	InterPro:IPR000547|InterPro:IPR001473|InterPro:IPR015348|InterPro:IPR016025	P	Clathrin heavy chain	A0A087WVQ6_HUMAN|CLTC|hCG_1818599	protein	taxon:9606	20150523	InterPro		
UniProtKB	A0A087WVQ6	CLTC		GO:0019901	GO_REF:0000019	IEA	Ensembl:ENSMUSP00000099475	F	Clathrin heavy chain	A0A087WVQ6_HUMAN|CLTC|hCG_1818599	protein	taxon:9606	20150516	Ensembl		
UniProtKB	A0A087WVQ6	CLTC		GO:0030130	GO_REF:0000002	IEA	InterPro:IPR001473|InterPro:IPR015348|InterPro:IPR016025	C	Clathrin heavy chain	A0A087WVQ6_HUMAN|CLTC|hCG_1818599	protein	taxon:9606	20150523	InterPro		
UniProtKB	A0A087WVQ6	CLTC		GO:0030132	GO_REF:0000002	IEA	InterPro:IPR001473|InterPro:IPR015348|InterPro:IPR016025	C	Clathrin heavy chain	A0A087WVQ6_HUMAN|CLTC|hCG_1818599	protein	taxon:9606	20150523	InterPro		
UniProtKB	A0A087WVQ9	EEF1A1		GO:0003924	GO_REF:0000002	IEA	InterPro:IPR000795	F	Elongation factor 1-alpha 1	A0A087WVQ9_HUMAN|EEF1A1	protein	taxon:9606	20150523	InterPro		
UniProtKB	A0A087WVQ9	EEF1A1		GO:0005525	GO_REF:0000038	IEA	UniProtKB-KW:KW-0342	F	Elongation factor 1-alpha 1	A0A087WVQ9_HUMAN|EEF1A1	protein	taxon:9606	20150523	UniProt		
UniProtKB	A0A087WVQ9	EEF1A1		GO:0008152	GO_REF:0000002	IEA	InterPro:IPR000795	P	Elongation factor 1-alpha 1	A0A087WVQ9_HUMAN|EEF1A1	protein	taxon:9606	20150523	GOC		
UniProtKB	A0A087WVR1	LTBP4		GO:0005509	GO_REF:0000002	IEA	InterPro:IPR001881|InterPro:IPR018097	F	Latent-transforming growth factor beta-binding protein 4	A0A087WVR1_HUMAN|LTBP4	protein	taxon:9606	20150523	InterPro		
UniProtKB	A0A087WVR2	TMCO3		GO:0015299	GO_REF:0000002	IEA	InterPro:IPR006153	F	Transmembrane and coiled-coil domain-containing protein 3	A0A087WVR2_HUMAN|TMCO3	protein	taxon:9606	20150523	InterPro		
UniProtKB	A0A087WVR2	TMCO3		GO:0016021	GO_REF:0000002	IEA	InterPro:IPR006153	C	Transmembrane and coiled-coil domain-containing protein 3	A0A087WVR2_HUMAN|TMCO3	protein	taxon:9606	20150523	InterPro		
UniProtKB	A0A087WVR2	TMCO3		GO:1902600	GO_REF:0000002	IEA	InterPro:IPR006153	P	Transmembrane and coiled-coil domain-containing protein 3	A0A087WVR2_HUMAN|TMCO3	protein	taxon:9606	20150523	GOC		
UniProtKB	A0A087WVR3	UHRF1		GO:0000122	GO_REF:0000019	IEA	Ensembl:ENSMUSP00000001258	P	E3 ubiquitin-protein ligase UHRF1	A0A087WVR3_HUMAN|UHRF1|hCG_23497	protein	taxon:9606	20150516	Ensembl		
UniProtKB	A0A087WVR3	UHRF1		GO:0004842	GO_REF:0000019	IEA	Ensembl:ENSMUSP00000001258	F	E3 ubiquitin-protein ligase UHRF1	A0A087WVR3_HUMAN|UHRF1|hCG_23497	protein	taxon:9606	20150516	Ensembl		
UniProtKB	A0A087WVR3	UHRF1		GO:0005657	GO_REF:0000019	IEA	Ensembl:ENSMUSP00000001258	C	E3 ubiquitin-protein ligase UHRF1	A0A087WVR3_HUMAN|UHRF1|hCG_23497	protein	taxon:9606	20150516	Ensembl		
UniProtKB	A0A087WVR3	UHRF1		GO:0005720	GO_REF:0000019	IEA	Ensembl:ENSMUSP00000001258	C	E3 ubiquitin-protein ligase UHRF1	A0A087WVR3_HUMAN|UHRF1|hCG_23497	protein	taxon:9606	20150516	Ensembl		
UniProtKB	A0A087WVR3	UHRF1		GO:0008270	GO_REF:0000002	IEA	InterPro:IPR001841|InterPro:IPR001965	F	E3 ubiquitin-protein ligase UHRF1	A0A087WVR3_HUMAN|UHRF1|hCG_23497	protein	taxon:9606	20150523	InterPro		
UniProtKB	A0A087WVR3	UHRF1		GO:0010216	GO_REF:0000019	IEA	Ensembl:ENSMUSP00000001258	P	E3 ubiquitin-protein ligase UHRF1	A0A087WVR3_HUMAN|UHRF1|hCG_23497	protein	taxon:9606	20150516	Ensembl		
UniProtKB	A0A087WVR3	UHRF1		GO:0010390	GO_REF:0000019	IEA	Ensembl:ENSMUSP00000001258	P	E3 ubiquitin-protein ligase UHRF1	A0A087WVR3_HUMAN|UHRF1|hCG_23497	protein	taxon:9606	20150516	Ensembl		
UniProtKB	A0A087WVR3	UHRF1		GO:0016363	GO_REF:0000019	IEA	Ensembl:ENSMUSP00000001258	C	E3 ubiquitin-protein ligase UHRF1	A0A087WVR3_HUMAN|UHRF1|hCG_23497	protein	taxon:9606	20150516	Ensembl		
UniProtKB	A0A087WVR3	UHRF1		GO:0031493	GO_REF:0000019	IEA	Ensembl:ENSMUSP00000001258	F	E3 ubiquitin-protein ligase UHRF1	A0A087WVR3_HUMAN|UHRF1|hCG_23497	protein	taxon:9606	20150516	Ensembl		
UniProtKB	A0A087WVR3	UHRF1		GO:0035064	GO_REF:0000019	IEA	Ensembl:ENSMUSP00000001258	F	E3 ubiquitin-protein ligase UHRF1	A0A087WVR3_HUMAN|UHRF1|hCG_23497	protein	taxon:9606	20150516	Ensembl		
UniProtKB	A0A087WVR3	UHRF1		GO:0042802	GO_REF:0000019	IEA	Ensembl:ENSMUSP00000001258	F	E3 ubiquitin-protein ligase UHRF1	A0A087WVR3_HUMAN|UHRF1|hCG_23497	protein	taxon:9606	20150516	Ensembl		
UniProtKB	A0A087WVR3	UHRF1		GO:0044729	GO_REF:0000019	IEA	Ensembl:ENSMUSP00000001258	F	E3 ubiquitin-protein ligase UHRF1	A0A087WVR3_HUMAN|UHRF1|hCG_23497	protein	taxon:9606	20150516	Ensembl		
UniProtKB	A0A087WVR7	CPEB1		GO:0000166	GO_REF:0000002	IEA	InterPro:IPR012677	F	Cytoplasmic polyadenylation element-binding protein 1	A0A087WVR7_HUMAN|CPEB1	protein	taxon:9606	20150523	InterPro		
UniProtKB	A0A087WVR7	CPEB1		GO:0003676	GO_REF:0000002	IEA	InterPro:IPR000504	F	Cytoplasmic polyadenylation element-binding protein 1	A0A087WVR7_HUMAN|CPEB1	protein	taxon:9606	20150523	InterPro		
UniProtKB	A0A087WVS2	CNDP2		GO:0008152	GO_REF:0000002	IEA	InterPro:IPR002933	P	Cytosolic non-specific dipeptidase	A0A087WVS2_HUMAN|CNDP2	protein	taxon:9606	20150523	InterPro		
UniProtKB	A0A087WVS2	CNDP2		GO:0016787	GO_REF:0000002	IEA	InterPro:IPR002933	F	Cytosolic non-specific dipeptidase	A0A087WVS2_HUMAN|CNDP2	protein	taxon:9606	20150523	InterPro		
UniProtKB	A0A087WVS3	TGM5		GO:0003810	GO_REF:0000002	IEA	InterPro:IPR008958	F	Protein-glutamine gamma-glutamyltransferase 5	A0A087WVS3_HUMAN|TGM5	protein	taxon:9606	20150523	InterPro		
UniProtKB	A0A087WVS3	TGM5		GO:0018149	GO_REF:0000002	IEA	InterPro:IPR001102|InterPro:IPR008958|InterPro:IPR013808	P	Protein-glutamine gamma-glutamyltransferase 5	A0A087WVS3_HUMAN|TGM5	protein	taxon:9606	20150523	InterPro		
UniProtKB	A0A087WVS5	NRSN2		GO:0030133	GO_REF:0000002	IEA	InterPro:IPR024883	C	Neurensin-2	A0A087WVS5_HUMAN|NRSN2	protein	taxon:9606	20150523	InterPro		
UniProtKB	A0A087WVS7	INPP5J		GO:0046856	GO_REF:0000002	IEA	InterPro:IPR000300	P	Phosphatidylinositol 4,5-bisphosphate 5-phosphatase A	A0A087WVS7_HUMAN|INPP5J	protein	taxon:9606	20150523	InterPro		
UniProtKB	A0A087WVT0	ANTXRL		GO:0004872	GO_REF:0000002	IEA	InterPro:IPR008400	F	Anthrax toxin receptor-like	A0A087WVT0_HUMAN|ANTXRL	protein	taxon:9606	20150523	InterPro		
UniProtKB	A0A087WVT0	ANTXRL		GO:0016021	GO_REF:0000002	IEA	InterPro:IPR008400	C	Anthrax toxin receptor-like	A0A087WVT0_HUMAN|ANTXRL	protein	taxon:9606	20150523	InterPro		
UniProtKB	A0A087WVT1	ZNF48		GO:0003676	GO_REF:0000002	IEA	InterPro:IPR013087	F	Zinc finger protein 48	A0A087WVT1_HUMAN|ZNF48	protein	taxon:9606	20150523	InterPro		
UniProtKB	A0A087WVT1	ZNF48		GO:0046872	GO_REF:0000002	IEA	InterPro:IPR007087	F	Zinc finger protein 48	A0A087WVT1_HUMAN|ZNF48	protein	taxon:9606	20150523	InterPro		
UniProtKB	A0A087WVT2	FOXP1		GO:0000981	GO_REF:0000033	IBA	PANTHER:PTN001371846	F	Forkhead box protein P1	A0A087WVT2_HUMAN|FOXP1	protein	taxon:9606	20150220	GO_Central		
UniProtKB	A0A087WVT2	FOXP1		GO:0006357	GO_REF:0000033	IBA	PANTHER:PTN001371846	P	Forkhead box protein P1	A0A087WVT2_HUMAN|FOXP1	protein	taxon:9606	20140916	GO_Central		
UniProtKB	A0A087WVT2	FOXP1		GO:0009653	GO_REF:0000033	IBA	PANTHER:PTN001371846	P	Forkhead box protein P1	A0A087WVT2_HUMAN|FOXP1	protein	taxon:9606	20150223	GO_Central		
UniProtKB	A0A087WVT3	AOAH		GO:0008653	GO_REF:0000019	IEA	Ensembl:ENSMUSP00000021757	P	Acyloxyacyl hydrolase	A0A087WVT3_HUMAN|AOAH	protein	taxon:9606	20150516	Ensembl		
UniProtKB	A0A087WVT3	AOAH		GO:0050528	GO_REF:0000019	IEA	Ensembl:ENSMUSP00000021757	F	Acyloxyacyl hydrolase	A0A087WVT3_HUMAN|AOAH	protein	taxon:9606	20150516	Ensembl		
UniProtKB	A0A087WVT3	AOAH		GO:0050728	GO_REF:0000019	IEA	Ensembl:ENSMUSP00000021757	P	Acyloxyacyl hydrolase	A0A087WVT3_HUMAN|AOAH	protein	taxon:9606	20150516	Ensembl		
UniProtKB	A0A087WVT5	SCAMP4		GO:0015031	GO_REF:0000002	IEA	InterPro:IPR007273	P	Secretory carrier-associated membrane protein 4	A0A087WVT5_HUMAN|SCAMP4	protein	taxon:9606	20150523	InterPro		
UniProtKB	A0A087WVT5	SCAMP4		GO:0016021	GO_REF:0000002	IEA	InterPro:IPR007273	C	Secretory carrier-associated membrane protein 4	A0A087WVT5_HUMAN|SCAMP4	protein	taxon:9606	20150523	InterPro		
UniProtKB	A0A087WVT6	SSBP3		GO:0003697	GO_REF:0000002	IEA	InterPro:IPR008116	F	Single-stranded DNA-binding protein 3	A0A087WVT6_HUMAN|SSBP3	protein	taxon:9606	20150523	InterPro		
UniProtKB	A0A087WVT8	KCP		GO:0002244	GO_REF:0000019	IEA	Ensembl:ENSMUSP00000099135	P	Kielin/chordin-like protein	A0A087WVT8_HUMAN|KCP	protein	taxon:9606	20150516	Ensembl		
UniProtKB	A0A087WVT8	KCP		GO:0005615	GO_REF:0000019	IEA	Ensembl:ENSMUSP00000099135	C	Kielin/chordin-like protein	A0A087WVT8_HUMAN|KCP	protein	taxon:9606	20150516	Ensembl		
UniProtKB	A0A087WVT8	KCP		GO:0030513	GO_REF:0000019	IEA	Ensembl:ENSMUSP00000099135	P	Kielin/chordin-like protein	A0A087WVT8_HUMAN|KCP	protein	taxon:9606	20150516	Ensembl		
UniProtKB	A0A087WVT9	NME4		GO:0004550	GO_REF:0000003	IEA	EC:2.7.4.6	F	Nucleoside diphosphate kinase	A0A087WVT9_HUMAN|NME4	protein	taxon:9606	20150523	UniProt		
UniProtKB	A0A087WVT9	NME4		GO:0005524	GO_REF:0000038	IEA	UniProtKB-KW:KW-0067	F	Nucleoside diphosphate kinase	A0A087WVT9_HUMAN|NME4	protein	taxon:9606	20150523	UniProt		
UniProtKB	A0A087WVT9	NME4		GO:0005622	GO_REF:0000033	IBA	PANTHER:PTN000887110	C	Nucleoside diphosphate kinase	A0A087WVT9_HUMAN|NME4	protein	taxon:9606	20141124	GO_Central		
UniProtKB	A0A087WVT9	NME4		GO:0005829	GO_REF:0000033	IBA	PANTHER:PTN001347051	C	Nucleoside diphosphate kinase	A0A087WVT9_HUMAN|NME4	protein	taxon:9606	20141124	GO_Central		
UniProtKB	A0A087WVT9	NME4		GO:0006163	GO_REF:0000033	IBA	PANTHER:PTN000143097	P	Nucleoside diphosphate kinase	A0A087WVT9_HUMAN|NME4	protein	taxon:9606	20141124	GO_Central		
UniProtKB	A0A087WVT9	NME4		GO:0006165	GO_REF:0000002	IEA	InterPro:IPR001564	P	Nucleoside diphosphate kinase	A0A087WVT9_HUMAN|NME4	protein	taxon:9606	20150523	InterPro		
UniProtKB	A0A087WVT9	NME4		GO:0006183	GO_REF:0000002	IEA	InterPro:IPR001564	P	Nucleoside diphosphate kinase	A0A087WVT9_HUMAN|NME4	protein	taxon:9606	20150523	InterPro		
UniProtKB	A0A087WVT9	NME4		GO:0006220	GO_REF:0000033	IBA	PANTHER:PTN000143097	P	Nucleoside diphosphate kinase	A0A087WVT9_HUMAN|NME4	protein	taxon:9606	20141124	GO_Central		
UniProtKB	A0A087WVT9	NME4		GO:0006228	GO_REF:0000002	IEA	InterPro:IPR001564	P	Nucleoside diphosphate kinase	A0A087WVT9_HUMAN|NME4	protein	taxon:9606	20150523	InterPro		
UniProtKB	A0A087WVT9	NME4		GO:0006241	GO_REF:0000002	IEA	InterPro:IPR001564	P	Nucleoside diphosphate kinase	A0A087WVT9_HUMAN|NME4	protein	taxon:9606	20150523	InterPro		
UniProtKB	A0A087WVT9	NME4		GO:0009142	GO_REF:0000033	IBA	PANTHER:PTN000143097	P	Nucleoside diphosphate kinase	A0A087WVT9_HUMAN|NME4	protein	taxon:9606	20141124	GO_Central		
UniProtKB	A0A087WVT9	NME4		GO:0042981	GO_REF:0000033	IBA	PANTHER:PTN000142983	P	Nucleoside diphosphate kinase	A0A087WVT9_HUMAN|NME4	protein	taxon:9606	20141124	GO_Central		
UniProtKB	A0A087WVU3	NKX2-3		GO:0005634	GO_REF:0000040	IEA	UniProtKB-SubCell:SL-0191	C	Homeobox protein Nkx-2.3	A0A087WVU3_HUMAN|NKX2-3	protein	taxon:9606	20150523	UniProt		
UniProtKB	A0A087WVU3	NKX2-3		GO:0006355	GO_REF:0000002	IEA	InterPro:IPR017970	P	Homeobox protein Nkx-2.3	A0A087WVU3_HUMAN|NKX2-3	protein	taxon:9606	20150523	InterPro		
UniProtKB	A0A087WVU3	NKX2-3		GO:0043565	GO_REF:0000002	IEA	InterPro:IPR017970	F	Homeobox protein Nkx-2.3	A0A087WVU3_HUMAN|NKX2-3	protein	taxon:9606	20150523	InterPro		
UniProtKB	A0A087WVU6	HECTD1		GO:0004842	GO_REF:0000033	IBA	PANTHER:PTN000134256	F	E3 ubiquitin-protein ligase HECTD1	A0A087WVU6_HUMAN|HECTD1	protein	taxon:9606	20110204	GO_Central		
UniProtKB	A0A087WVU6	HECTD1		GO:0005737	GO_REF:0000033	IBA	PANTHER:PTN000134256	C	E3 ubiquitin-protein ligase HECTD1	A0A087WVU6_HUMAN|HECTD1	protein	taxon:9606	20120413	GO_Central		
UniProtKB	A0A087WVU6	HECTD1		GO:0042787	GO_REF:0000033	IBA	PANTHER:PTN000134256	P	E3 ubiquitin-protein ligase HECTD1	A0A087WVU6_HUMAN|HECTD1	protein	taxon:9606	20110204	GO_Central		
UniProtKB	A0A087WVV1	PSMB2		GO:0004175	GO_REF:0000033	IBA	PANTHER:PTN000174702	F	Proteasome subunit beta type-2	A0A087WVV1_HUMAN|PSMB2	protein	taxon:9606	20150320	GO_Central		
UniProtKB	A0A087WVV1	PSMB2		GO:0004298	GO_REF:0000002	IEA	InterPro:IPR001353	F	Proteasome subunit beta type-2	A0A087WVV1_HUMAN|PSMB2	protein	taxon:9606	20150523	InterPro		
UniProtKB	A0A087WVV1	PSMB2		GO:0005737	GO_REF:0000033	IBA	PANTHER:PTN000174702	C	Proteasome subunit beta type-2	A0A087WVV1_HUMAN|PSMB2	protein	taxon:9606	20150320	GO_Central		
UniProtKB	A0A087WVV1	PSMB2		GO:0005839	GO_REF:0000033	IBA	PANTHER:PTN000174702	C	Proteasome subunit beta type-2	A0A087WVV1_HUMAN|PSMB2	protein	taxon:9606	20150320	GO_Central		
UniProtKB	A0A087WVV1	PSMB2		GO:0010499	GO_REF:0000033	IBA	PANTHER:PTN000174702	P	Proteasome subunit beta type-2	A0A087WVV1_HUMAN|PSMB2	protein	taxon:9606	20150320	GO_Central		
UniProtKB	A0A087WVV1	PSMB2		GO:0043161	GO_REF:0000033	IBA	PANTHER:PTN000174702	P	Proteasome subunit beta type-2	A0A087WVV1_HUMAN|PSMB2	protein	taxon:9606	20150320	GO_Central		
UniProtKB	A0A087WVV4	MYO19		GO:0003774	GO_REF:0000002	IEA	InterPro:IPR001609	F	Unconventional myosin-XIX	A0A087WVV4_HUMAN|MYO19	protein	taxon:9606	20150523	InterPro		
UniProtKB	A0A087WVV4	MYO19		GO:0005524	GO_REF:0000002	IEA	InterPro:IPR001609	F	Unconventional myosin-XIX	A0A087WVV4_HUMAN|MYO19	protein	taxon:9606	20150523	InterPro		
UniProtKB	A0A087WVV4	MYO19		GO:0008152	GO_REF:0000002	IEA	InterPro:IPR001609	P	Unconventional myosin-XIX	A0A087WVV4_HUMAN|MYO19	protein	taxon:9606	20150523	GOC		
UniProtKB	A0A087WVV4	MYO19		GO:0016459	GO_REF:0000002	IEA	InterPro:IPR001609	C	Unconventional myosin-XIX	A0A087WVV4_HUMAN|MYO19	protein	taxon:9606	20150523	InterPro		
UniProtKB	A0A087WVV5	LTBP4		GO:0005509	GO_REF:0000002	IEA	InterPro:IPR001881|InterPro:IPR018097	F	Latent-transforming growth factor beta-binding protein 4	A0A087WVV5_HUMAN|LTBP4	protein	taxon:9606	20150523	InterPro		
UniProtKB	A0A087WVV7	SRCIN1		GO:0030334	GO_REF:0000002	IEA	InterPro:IPR026727	P	SRC kinase-signaling inhibitor 1	A0A087WVV7_HUMAN|SRCIN1	protein	taxon:9606	20150523	InterPro		
UniProtKB	A0A087WVV7	SRCIN1		GO:0034446	GO_REF:0000002	IEA	InterPro:IPR026727	P	SRC kinase-signaling inhibitor 1	A0A087WVV7_HUMAN|SRCIN1	protein	taxon:9606	20150523	InterPro		
UniProtKB	A0A087WVV7	SRCIN1		GO:0061001	GO_REF:0000002	IEA	InterPro:IPR026727	P	SRC kinase-signaling inhibitor 1	A0A087WVV7_HUMAN|SRCIN1	protein	taxon:9606	20150523	InterPro		
UniProtKB	A0A087WVW0	KRTAP12-3		GO:0045095	GO_REF:0000002	IEA	InterPro:IPR002494	C	Keratin-associated protein 12-3	A0A087WVW0_HUMAN|KRTAP12-3	protein	taxon:9606	20150523	InterPro		
UniProtKB	A0A087WVW3	PPARGC1A		GO:0010822	GO_REF:0000033	IBA	PANTHER:PTN000399052	P	Peroxisome proliferator-activated receptor gamma coactivator 1-alpha	A0A087WVW3_HUMAN|PPARGC1A	protein	taxon:9606	20141003	GO_Central		
UniProtKB	A0A087WVW4	TGM5		GO:0003810	GO_REF:0000002	IEA	InterPro:IPR008958	F	Protein-glutamine gamma-glutamyltransferase 5	A0A087WVW4_HUMAN|TGM5	protein	taxon:9606	20150523	InterPro		
UniProtKB	A0A087WVW4	TGM5		GO:0018149	GO_REF:0000002	IEA	InterPro:IPR001102|InterPro:IPR008958|InterPro:IPR013808	P	Protein-glutamine gamma-glutamyltransferase 5	A0A087WVW4_HUMAN|TGM5	protein	taxon:9606	20150523	InterPro		
UniProtKB	A0A087WVW5	RAD54L		GO:0003677	GO_REF:0000002	IEA	InterPro:IPR000330	F	DNA repair and recombination protein RAD54-like	A0A087WVW5_HUMAN|RAD54L	protein	taxon:9606	20150523	InterPro		
UniProtKB	A0A087WVW5	RAD54L		GO:0005524	GO_REF:0000002	IEA	InterPro:IPR000330	F	DNA repair and recombination protein RAD54-like	A0A087WVW5_HUMAN|RAD54L	protein	taxon:9606	20150523	InterPro		
UniProtKB	A0A087WVW6	RAPGEFL1		GO:0005085	GO_REF:0000002	IEA	InterPro:IPR001895	F	Rap guanine nucleotide exchange factor-like 1	A0A087WVW6_HUMAN|RAPGEFL1	protein	taxon:9606	20150523	InterPro		
UniProtKB	A0A087WVW6	RAPGEFL1		GO:0005622	GO_REF:0000002	IEA	InterPro:IPR001895	C	Rap guanine nucleotide exchange factor-like 1	A0A087WVW6_HUMAN|RAPGEFL1	protein	taxon:9606	20150523	GOC		
UniProtKB	A0A087WVW6	RAPGEFL1		GO:0007264	GO_REF:0000002	IEA	InterPro:IPR001895	P	Rap guanine nucleotide exchange factor-like 1	A0A087WVW6_HUMAN|RAPGEFL1	protein	taxon:9606	20150523	InterPro		
UniProtKB	A0A087WVW6	RAPGEFL1		GO:0043547	GO_REF:0000002	IEA	InterPro:IPR001895	P	Rap guanine nucleotide exchange factor-like 1	A0A087WVW6_HUMAN|RAPGEFL1	protein	taxon:9606	20150523	GOC		
UniProtKB	A0A087WVW7	MECP2		GO:0005634	GO_REF:0000002	IEA	InterPro:IPR001739	C	Methyl-CpG-binding protein 2	A0A087WVW7_HUMAN|MECP2	protein	taxon:9606	20150523	InterPro		
UniProtKB	A0A087WVW7	MECP2		GO:0005829	GO_REF:0000033	IBA	PANTHER:PTN000424568	C	Methyl-CpG-binding protein 2	A0A087WVW7_HUMAN|MECP2	protein	taxon:9606	20150327	GO_Central		
UniProtKB	A0A087WVW7	MECP2		GO:0007626	GO_REF:0000033	IBA	PANTHER:PTN000424568	P	Methyl-CpG-binding protein 2	A0A087WVW7_HUMAN|MECP2	protein	taxon:9606	20150327	GO_Central		
UniProtKB	A0A087WVW7	MECP2		GO:0008327	GO_REF:0000033	IBA	PANTHER:PTN000424568	F	Methyl-CpG-binding protein 2	A0A087WVW7_HUMAN|MECP2	protein	taxon:9606	20150327	GO_Central		
UniProtKB	A0A087WVW7	MECP2		GO:0009314	GO_REF:0000033	IBA	PANTHER:PTN000386636	P	Methyl-CpG-binding protein 2	A0A087WVW7_HUMAN|MECP2	protein	taxon:9606	20150327	GO_Central		
UniProtKB	A0A087WVW8	SLC38A3		GO:0016021	GO_REF:0000038	IEA	UniProtKB-KW:KW-0812	C	Sodium-coupled neutral amino acid transporter 3	A0A087WVW8_HUMAN|SLC38A3	protein	taxon:9606	20150523	UniProt		
UniProtKB	A0A087WVW9	USP17L17		GO:0004197	GO_REF:0000033	IBA	PANTHER:PTN000607276	F	Ubiquitin carboxyl-terminal hydrolase	A0A087WVW9_HUMAN|USP17L17	protein	taxon:9606	20140815	GO_Central		
UniProtKB	A0A087WVW9	USP17L17		GO:0004843	GO_REF:0000033	IBA	PANTHER:PTN000607276	F	Ubiquitin carboxyl-terminal hydrolase	A0A087WVW9_HUMAN|USP17L17	protein	taxon:9606	20140815	GO_Central		
UniProtKB	A0A087WVW9	USP17L17		GO:0005634	GO_REF:0000033	IBA	PANTHER:PTN000608931	C	Ubiquitin carboxyl-terminal hydrolase	A0A087WVW9_HUMAN|USP17L17	protein	taxon:9606	20140815	GO_Central		
UniProtKB	A0A087WVW9	USP17L17		GO:0016579	GO_REF:0000033	IBA	PANTHER:PTN000607276	P	Ubiquitin carboxyl-terminal hydrolase	A0A087WVW9_HUMAN|USP17L17	protein	taxon:9606	20140815	GO_Central		
UniProtKB	A0A087WVW9	USP17L17		GO:0043161	GO_REF:0000033	IBA	PANTHER:PTN000607276	P	Ubiquitin carboxyl-terminal hydrolase	A0A087WVW9_HUMAN|USP17L17	protein	taxon:9606	20140815	GO_Central		
UniProtKB	A0A087WVW9	USP17L17		GO:0061136	GO_REF:0000033	IBA	PANTHER:PTN000607276	P	Ubiquitin carboxyl-terminal hydrolase	A0A087WVW9_HUMAN|USP17L17	protein	taxon:9606	20140815	GO_Central		
UniProtKB	A0A087WVX3	ARL17B		GO:0005525	GO_REF:0000038	IEA	UniProtKB-KW:KW-0342	F	ADP-ribosylation factor-like protein 17	A0A087WVX3_HUMAN|ARL17B|ARL17A	protein	taxon:9606	20150523	UniProt		
UniProtKB	A0A087WVX3	ARL17B		GO:0005622	GO_REF:0000002	IEA	InterPro:IPR024156	C	ADP-ribosylation factor-like protein 17	A0A087WVX3_HUMAN|ARL17B|ARL17A	protein	taxon:9606	20150523	InterPro		
UniProtKB	A0A087WVX3	ARL17B		GO:0007264	GO_REF:0000002	IEA	InterPro:IPR024156	P	ADP-ribosylation factor-like protein 17	A0A087WVX3_HUMAN|ARL17B|ARL17A	protein	taxon:9606	20150523	InterPro		
UniProtKB	A0A087WVX4	DIO1		GO:0004800	GO_REF:0000002	IEA	InterPro:IPR000643|InterPro:IPR027252	F	Iodothyronine deiodinase	A0A087WVX4_HUMAN|DIO1	protein	taxon:9606	20150523	InterPro		
UniProtKB	A0A087WVX4	DIO1		GO:0042446	GO_REF:0000038	IEA	UniProtKB-KW:KW-0893	P	Iodothyronine deiodinase	A0A087WVX4_HUMAN|DIO1	protein	taxon:9606	20150523	UniProt		
UniProtKB	A0A087WVX4	DIO1		GO:0055114	GO_REF:0000038	IEA	UniProtKB-KW:KW-0560	P	Iodothyronine deiodinase	A0A087WVX4_HUMAN|DIO1	protein	taxon:9606	20150523	UniProt		
UniProtKB	A0A087WVX5	CACNB2		GO:0005245	GO_REF:0000002	IEA	InterPro:IPR000584|InterPro:IPR005444	F	Voltage-dependent L-type calcium channel subunit beta-2	A0A087WVX5_HUMAN|CACNB2	protein	taxon:9606	20150523	InterPro		
UniProtKB	A0A087WVX5	CACNB2		GO:0005891	GO_REF:0000002	IEA	InterPro:IPR000584|InterPro:IPR005444	C	Voltage-dependent L-type calcium channel subunit beta-2	A0A087WVX5_HUMAN|CACNB2	protein	taxon:9606	20150523	InterPro		
UniProtKB	A0A087WVX5	CACNB2		GO:0007268	GO_REF:0000033	IBA	PANTHER:PTN000930213	P	Voltage-dependent L-type calcium channel subunit beta-2	A0A087WVX5_HUMAN|CACNB2	protein	taxon:9606	20140922	GO_Central		
UniProtKB	A0A087WVX5	CACNB2		GO:0070588	GO_REF:0000002	IEA	InterPro:IPR000584|InterPro:IPR005444	P	Voltage-dependent L-type calcium channel subunit beta-2	A0A087WVX5_HUMAN|CACNB2	protein	taxon:9606	20150523	InterPro		
UniProtKB	A0A087WVX5	CACNB2		GO:1901385	GO_REF:0000033	IBA	PANTHER:PTN000930213	P	Voltage-dependent L-type calcium channel subunit beta-2	A0A087WVX5_HUMAN|CACNB2	protein	taxon:9606	20140922	GO_Central		
UniProtKB	A0A087WVX7	SSX2		GO:0003676	GO_REF:0000002	IEA	InterPro:IPR001909	F	Protein SSX2	A0A087WVX7_HUMAN|SSX2	protein	taxon:9606	20150523	InterPro		
UniProtKB	A0A087WVX7	SSX2		GO:0005634	GO_REF:0000002	IEA	InterPro:IPR019041	C	Protein SSX2	A0A087WVX7_HUMAN|SSX2	protein	taxon:9606	20150523	InterPro		
UniProtKB	A0A087WVX7	SSX2		GO:0006355	GO_REF:0000002	IEA	InterPro:IPR001909|InterPro:IPR003655|InterPro:IPR019041|InterPro:IPR028804	P	Protein SSX2	A0A087WVX7_HUMAN|SSX2	protein	taxon:9606	20150523	InterPro		
UniProtKB	A0A087WVY3	RFC2		GO:0006261	GO_REF:0000033	IBA	PANTHER:PTN000186208	P	Replication factor C subunit 2	A0A087WVY3_HUMAN|RFC2	protein	taxon:9606	20141114	GO_Central		
UniProtKB	A0A087WVY3	RFC2	contributes_to	GO:0003689	GO_REF:0000033	IBA	PANTHER:PTN000186208	F	Replication factor C subunit 2	A0A087WVY3_HUMAN|RFC2	protein	taxon:9606	20141114	GO_Central		
UniProtKB	A0A087WVZ0	MPC1		GO:0005743	GO_REF:0000002	IEA	InterPro:IPR005336	C	Mitochondrial pyruvate carrier 1	A0A087WVZ0_HUMAN|MPC1	protein	taxon:9606	20150523	InterPro		
UniProtKB	A0A087WVZ0	MPC1		GO:0006850	GO_REF:0000002	IEA	InterPro:IPR005336	P	Mitochondrial pyruvate carrier 1	A0A087WVZ0_HUMAN|MPC1	protein	taxon:9606	20150523	InterPro		
UniProtKB	A0A087WVZ1	DDX3X		GO:0006413	GO_REF:0000033	IBA	PANTHER:PTN000619593	P	ATP-dependent RNA helicase DDX3X	A0A087WVZ1_HUMAN|DDX3X	protein	taxon:9606	20150318	GO_Central		
UniProtKB	A0A087WVZ2	BECN1		GO:0000045	GO_REF:0000033	IBA	PANTHER:PTN000298965	P	Beclin-1	A0A087WVZ2_HUMAN|BECN1	protein	taxon:9606	20140612	GO_Central		
UniProtKB	A0A087WVZ2	BECN1		GO:0000407	GO_REF:0000033	IBA	PANTHER:PTN000298965	C	Beclin-1	A0A087WVZ2_HUMAN|BECN1	protein	taxon:9606	20140612	GO_Central		
UniProtKB	A0A087WVZ2	BECN1		GO:0006995	GO_REF:0000033	IBA	PANTHER:PTN000298965	P	Beclin-1	A0A087WVZ2_HUMAN|BECN1	protein	taxon:9606	20140612	GO_Central		
UniProtKB	A0A087WVZ2	BECN1		GO:0016023	GO_REF:0000033	IBA	PANTHER:PTN000298965	C	Beclin-1	A0A087WVZ2_HUMAN|BECN1	protein	taxon:9606	20140612	GO_Central		
UniProtKB	A0A087WVZ2	BECN1		GO:0032258	GO_REF:0000033	IBA	PANTHER:PTN000298965	P	Beclin-1	A0A087WVZ2_HUMAN|BECN1	protein	taxon:9606	20140612	GO_Central		
UniProtKB	A0A087WVZ2	BECN1		GO:0034271	GO_REF:0000033	IBA	PANTHER:PTN000298965	C	Beclin-1	A0A087WVZ2_HUMAN|BECN1	protein	taxon:9606	20140612	GO_Central		
UniProtKB	A0A087WVZ2	BECN1		GO:0034272	GO_REF:0000033	IBA	PANTHER:PTN000298965	C	Beclin-1	A0A087WVZ2_HUMAN|BECN1	protein	taxon:9606	20140612	GO_Central		
UniProtKB	A0A087WVZ2	BECN1		GO:0044804	GO_REF:0000033	IBA	PANTHER:PTN000298965	P	Beclin-1	A0A087WVZ2_HUMAN|BECN1	protein	taxon:9606	20140612	GO_Central		
UniProtKB	A0A087WVZ2	BECN1		GO:0045324	GO_REF:0000033	IBA	PANTHER:PTN000298965	P	Beclin-1	A0A087WVZ2_HUMAN|BECN1	protein	taxon:9606	20140612	GO_Central		
UniProtKB	A0A087WVZ3	GNA11		GO:0001508	GO_REF:0000033	IBA	PANTHER:PTN000026401	P	Guanine nucleotide-binding protein subunit alpha-11	A0A087WVZ3_HUMAN|GNA11	protein	taxon:9606	20110125	GO_Central		
UniProtKB	A0A087WVZ3	GNA11		GO:0003924	GO_REF:0000002	IEA	InterPro:IPR001019	F	Guanine nucleotide-binding protein subunit alpha-11	A0A087WVZ3_HUMAN|GNA11	protein	taxon:9606	20150523	InterPro		
UniProtKB	A0A087WVZ3	GNA11		GO:0004871	GO_REF:0000033	IBA	PANTHER:PTN000026392	F	Guanine nucleotide-binding protein subunit alpha-11	A0A087WVZ3_HUMAN|GNA11	protein	taxon:9606	20110125	GO_Central		
UniProtKB	A0A087WVZ3	GNA11		GO:0005834	GO_REF:0000033	IBA	PANTHER:PTN000026392	C	Guanine nucleotide-binding protein subunit alpha-11	A0A087WVZ3_HUMAN|GNA11	protein	taxon:9606	20110125	GO_Central		
UniProtKB	A0A087WVZ3	GNA11		GO:0007188	GO_REF:0000033	IBA	PANTHER:PTN000026392	P	Guanine nucleotide-binding protein subunit alpha-11	A0A087WVZ3_HUMAN|GNA11	protein	taxon:9606	20110125	GO_Central		
UniProtKB	A0A087WVZ3	GNA11		GO:0008152	GO_REF:0000002	IEA	InterPro:IPR001019	P	Guanine nucleotide-binding protein subunit alpha-11	A0A087WVZ3_HUMAN|GNA11	protein	taxon:9606	20150523	GOC		
UniProtKB	A0A087WVZ3	GNA11		GO:0019001	GO_REF:0000002	IEA	InterPro:IPR001019	F	Guanine nucleotide-binding protein subunit alpha-11	A0A087WVZ3_HUMAN|GNA11	protein	taxon:9606	20150523	InterPro		
UniProtKB	A0A087WVZ3	GNA11		GO:0031683	GO_REF:0000033	IBA	PANTHER:PTN000026392	F	Guanine nucleotide-binding protein subunit alpha-11	A0A087WVZ3_HUMAN|GNA11	protein	taxon:9606	20110125	GO_Central		
UniProtKB	A0A087WVZ3	GNA11		GO:0031826	GO_REF:0000033	IBA	PANTHER:PTN000026401	F	Guanine nucleotide-binding protein subunit alpha-11	A0A087WVZ3_HUMAN|GNA11	protein	taxon:9606	20140530	GO_Central		
UniProtKB	A0A087WVZ3	GNA11		GO:0060158	GO_REF:0000033	IBA	PANTHER:PTN000026396	P	Guanine nucleotide-binding protein subunit alpha-11	A0A087WVZ3_HUMAN|GNA11	protein	taxon:9606	20110125	GO_Central		
UniProtKB	A0A087WVZ4	UQCRC2		GO:0004222	GO_REF:0000002	IEA	InterPro:IPR001431	F	Cytochrome b-c1 complex subunit 2, mitochondrial	A0A087WVZ4_HUMAN|UQCRC2	protein	taxon:9606	20150523	InterPro		
UniProtKB	A0A087WVZ4	UQCRC2		GO:0006508	GO_REF:0000002	IEA	InterPro:IPR001431	P	Cytochrome b-c1 complex subunit 2, mitochondrial	A0A087WVZ4_HUMAN|UQCRC2	protein	taxon:9606	20150523	InterPro		
UniProtKB	A0A087WVZ4	UQCRC2		GO:0046872	GO_REF:0000002	IEA	InterPro:IPR011237|InterPro:IPR011249	F	Cytochrome b-c1 complex subunit 2, mitochondrial	A0A087WVZ4_HUMAN|UQCRC2	protein	taxon:9606	20150523	InterPro		
UniProtKB	A0A087WVZ6	ZMYND8		GO:0008270	GO_REF:0000002	IEA	InterPro:IPR001965	F	Protein kinase C-binding protein 1	A0A087WVZ6_HUMAN|ZMYND8	protein	taxon:9606	20150523	InterPro		
UniProtKB	A0A087WVZ7	ZNF229		GO:0003676	GO_REF:0000002	IEA	InterPro:IPR001909|InterPro:IPR013087	F	Zinc finger protein 229	A0A087WVZ7_HUMAN|ZNF229	protein	taxon:9606	20150523	InterPro		
UniProtKB	A0A087WVZ7	ZNF229		GO:0005622	GO_REF:0000002	IEA	InterPro:IPR001909	C	Zinc finger protein 229	A0A087WVZ7_HUMAN|ZNF229	protein	taxon:9606	20150523	InterPro		
UniProtKB	A0A087WVZ7	ZNF229		GO:0006355	GO_REF:0000002	IEA	InterPro:IPR001909	P	Zinc finger protein 229	A0A087WVZ7_HUMAN|ZNF229	protein	taxon:9606	20150523	InterPro		
UniProtKB	A0A087WVZ7	ZNF229		GO:0046872	GO_REF:0000038	IEA	UniProtKB-KW:KW-0479	F	Zinc finger protein 229	A0A087WVZ7_HUMAN|ZNF229	protein	taxon:9606	20150523	UniProt		
UniProtKB	A0A087WVZ8	TUBGCP5		GO:0000226	GO_REF:0000002	IEA	InterPro:IPR007259	P	Gamma-tubulin complex component 5	A0A087WVZ8_HUMAN|TUBGCP5	protein	taxon:9606	20150523	InterPro		
UniProtKB	A0A087WVZ8	TUBGCP5		GO:0000922	GO_REF:0000002	IEA	InterPro:IPR007259	C	Gamma-tubulin complex component 5	A0A087WVZ8_HUMAN|TUBGCP5	protein	taxon:9606	20150523	InterPro		
UniProtKB	A0A087WVZ8	TUBGCP5		GO:0005815	GO_REF:0000002	IEA	InterPro:IPR007259	C	Gamma-tubulin complex component 5	A0A087WVZ8_HUMAN|TUBGCP5	protein	taxon:9606	20150523	InterPro		
UniProtKB	A0A087WVZ9	POLR2E		GO:0003677	GO_REF:0000002	IEA	InterPro:IPR000783|InterPro:IPR005571|InterPro:IPR020609	F	DNA-directed RNA polymerases I, II, and III subunit RPABC1	A0A087WVZ9_HUMAN|POLR2E	protein	taxon:9606	20150523	InterPro		
UniProtKB	A0A087WVZ9	POLR2E		GO:0005666	GO_REF:0000033	IBA	PANTHER:PTN000056681	C	DNA-directed RNA polymerases I, II, and III subunit RPABC1	A0A087WVZ9_HUMAN|POLR2E	protein	taxon:9606	20131003	GO_Central		
UniProtKB	A0A087WVZ9	POLR2E		GO:0005736	GO_REF:0000033	IBA	PANTHER:PTN000056681	C	DNA-directed RNA polymerases I, II, and III subunit RPABC1	A0A087WVZ9_HUMAN|POLR2E	protein	taxon:9606	20131003	GO_Central		
UniProtKB	A0A087WVZ9	POLR2E		GO:0006360	GO_REF:0000033	IBA	PANTHER:PTN000056681	P	DNA-directed RNA polymerases I, II, and III subunit RPABC1	A0A087WVZ9_HUMAN|POLR2E	protein	taxon:9606	20150523	GOC		
UniProtKB	A0A087WVZ9	POLR2E		GO:0006366	GO_REF:0000033	IBA	PANTHER:PTN000056681	P	DNA-directed RNA polymerases I, II, and III subunit RPABC1	A0A087WVZ9_HUMAN|POLR2E	protein	taxon:9606	20150523	GOC		
UniProtKB	A0A087WVZ9	POLR2E		GO:0006383	GO_REF:0000033	IBA	PANTHER:PTN000056681	P	DNA-directed RNA polymerases I, II, and III subunit RPABC1	A0A087WVZ9_HUMAN|POLR2E	protein	taxon:9606	20150523	GOC		
UniProtKB	A0A087WVZ9	POLR2E	contributes_to	GO:0001054	GO_REF:0000033	IBA	PANTHER:PTN000056681	F	DNA-directed RNA polymerases I, II, and III subunit RPABC1	A0A087WVZ9_HUMAN|POLR2E	protein	taxon:9606	20131003	GO_Central		
UniProtKB	A0A087WVZ9	POLR2E	contributes_to	GO:0001055	GO_REF:0000033	IBA	PANTHER:PTN000056681	F	DNA-directed RNA polymerases I, II, and III subunit RPABC1	A0A087WVZ9_HUMAN|POLR2E	protein	taxon:9606	20131003	GO_Central		
UniProtKB	A0A087WVZ9	POLR2E	contributes_to	GO:0001056	GO_REF:0000033	IBA	PANTHER:PTN000056681	F	DNA-directed RNA polymerases I, II, and III subunit RPABC1	A0A087WVZ9_HUMAN|POLR2E	protein	taxon:9606	20131003	GO_Central		
UniProtKB	A0A087WW00	UBE2D1		GO:0008152	GO_REF:0000038	IEA	UniProtKB-KW:KW-0436	P	Ubiquitin-conjugating enzyme E2 D1	A0A087WW00_HUMAN|UBE2D1	protein	taxon:9606	20150523	GOC		
UniProtKB	A0A087WW00	UBE2D1		GO:0016874	GO_REF:0000038	IEA	UniProtKB-KW:KW-0436	F	Ubiquitin-conjugating enzyme E2 D1	A0A087WW00_HUMAN|UBE2D1	protein	taxon:9606	20150523	UniProt		
UniProtKB	A0A087WW03	CSNK1A1		GO:0005737	GO_REF:0000033	IBA	PANTHER:PTN000225966	C	Casein kinase 1, alpha 1, isoform CRA_b	A0A087WW03_HUMAN|CSNK1A1|hCG_201512	protein	taxon:9606	20140825	GO_Central		
UniProtKB	A0A087WW03	CSNK1A1		GO:0006909	GO_REF:0000033	IBA	PANTHER:PTN000225967	P	Casein kinase 1, alpha 1, isoform CRA_b	A0A087WW03_HUMAN|CSNK1A1|hCG_201512	protein	taxon:9606	20140825	GO_Central		
UniProtKB	A0A087WW03	CSNK1A1		GO:0008360	GO_REF:0000033	IBA	PANTHER:PTN000225966	P	Casein kinase 1, alpha 1, isoform CRA_b	A0A087WW03_HUMAN|CSNK1A1|hCG_201512	protein	taxon:9606	20140825	GO_Central		
UniProtKB	A0A087WW03	CSNK1A1		GO:0016055	GO_REF:0000033	IBA	PANTHER:PTN000225967	P	Casein kinase 1, alpha 1, isoform CRA_b	A0A087WW03_HUMAN|CSNK1A1|hCG_201512	protein	taxon:9606	20140825	GO_Central		
UniProtKB	A0A087WW03	CSNK1A1		GO:0016301	GO_REF:0000038	IEA	UniProtKB-KW:KW-0418	F	Casein kinase 1, alpha 1, isoform CRA_b	A0A087WW03_HUMAN|CSNK1A1|hCG_201512	protein	taxon:9606	20150523	UniProt		
UniProtKB	A0A087WW03	CSNK1A1		GO:0018105	GO_REF:0000033	IBA	PANTHER:PTN000225966	P	Casein kinase 1, alpha 1, isoform CRA_b	A0A087WW03_HUMAN|CSNK1A1|hCG_201512	protein	taxon:9606	20140825	GO_Central		
UniProtKB	A0A087WW06	TTC28		GO:0005813	GO_REF:0000002	IEA	InterPro:IPR028833	C	Tetratricopeptide repeat protein 28	A0A087WW06_HUMAN|TTC28	protein	taxon:9606	20150523	InterPro		
UniProtKB	A0A087WW06	TTC28		GO:0007346	GO_REF:0000002	IEA	InterPro:IPR028833	P	Tetratricopeptide repeat protein 28	A0A087WW06_HUMAN|TTC28	protein	taxon:9606	20150523	InterPro		
UniProtKB	A0A087WW06	TTC28		GO:0030496	GO_REF:0000002	IEA	InterPro:IPR028833	C	Tetratricopeptide repeat protein 28	A0A087WW06_HUMAN|TTC28	protein	taxon:9606	20150523	InterPro		
UniProtKB	A0A087WW07	IL13		GO:0002639	GO_REF:0000033	IBA	PANTHER:PTN000140203	P	Interleukin-13	A0A087WW07_HUMAN|IL13	protein	taxon:9606	20150116	GO_Central		
UniProtKB	A0A087WW07	IL13		GO:0005144	GO_REF:0000033	IBA	PANTHER:PTN000140203	F	Interleukin-13	A0A087WW07_HUMAN|IL13	protein	taxon:9606	20150116	GO_Central		
UniProtKB	A0A087WW07	IL13		GO:0005615	GO_REF:0000033	IBA	PANTHER:PTN000140203	C	Interleukin-13	A0A087WW07_HUMAN|IL13	protein	taxon:9606	20150116	GO_Central		
UniProtKB	A0A087WW07	IL13		GO:0006955	GO_REF:0000002	IEA	InterPro:IPR001325|InterPro:IPR018096	P	Interleukin-13	A0A087WW07_HUMAN|IL13	protein	taxon:9606	20150523	InterPro		
UniProtKB	A0A087WW07	IL13		GO:0030890	GO_REF:0000033	IBA	PANTHER:PTN000140203	P	Interleukin-13	A0A087WW07_HUMAN|IL13	protein	taxon:9606	20150116	GO_Central		
UniProtKB	A0A087WW07	IL13		GO:0043032	GO_REF:0000033	IBA	PANTHER:PTN000140203	P	Interleukin-13	A0A087WW07_HUMAN|IL13	protein	taxon:9606	20150116	GO_Central		
UniProtKB	A0A087WW07	IL13		GO:0043306	GO_REF:0000033	IBA	PANTHER:PTN000140203	P	Interleukin-13	A0A087WW07_HUMAN|IL13	protein	taxon:9606	20150116	GO_Central		
UniProtKB	A0A087WW07	IL13		GO:0071345	GO_REF:0000033	IBA	PANTHER:PTN000140203	P	Interleukin-13	A0A087WW07_HUMAN|IL13	protein	taxon:9606	20150116	GO_Central		
UniProtKB	A0A087WW09	LEFTY1		GO:0005125	GO_REF:0000033	IBA	PANTHER:PTN000218063	F	Left-right determination factor 1	A0A087WW09_HUMAN|LEFTY1	protein	taxon:9606	20140924	GO_Central		
UniProtKB	A0A087WW09	LEFTY1		GO:0005160	GO_REF:0000033	IBA	PANTHER:PTN000218063	F	Left-right determination factor 1	A0A087WW09_HUMAN|LEFTY1	protein	taxon:9606	20140924	GO_Central		
UniProtKB	A0A087WW09	LEFTY1		GO:0005615	GO_REF:0000033	IBA	PANTHER:PTN000218063	C	Left-right determination factor 1	A0A087WW09_HUMAN|LEFTY1	protein	taxon:9606	20140924	GO_Central		
UniProtKB	A0A087WW09	LEFTY1		GO:0008083	GO_REF:0000002	IEA	InterPro:IPR001111	F	Left-right determination factor 1	A0A087WW09_HUMAN|LEFTY1	protein	taxon:9606	20150523	InterPro		
UniProtKB	A0A087WW09	LEFTY1		GO:0010862	GO_REF:0000033	IBA	PANTHER:PTN000218063	P	Left-right determination factor 1	A0A087WW09_HUMAN|LEFTY1	protein	taxon:9606	20140924	GO_Central		
UniProtKB	A0A087WW09	LEFTY1		GO:0016049	GO_REF:0000002	IEA	InterPro:IPR003942	P	Left-right determination factor 1	A0A087WW09_HUMAN|LEFTY1	protein	taxon:9606	20150523	InterPro		
UniProtKB	A0A087WW09	LEFTY1		GO:0042981	GO_REF:0000033	IBA	PANTHER:PTN000218063	P	Left-right determination factor 1	A0A087WW09_HUMAN|LEFTY1	protein	taxon:9606	20140925	GO_Central		
UniProtKB	A0A087WW09	LEFTY1		GO:0043408	GO_REF:0000033	IBA	PANTHER:PTN000218063	P	Left-right determination factor 1	A0A087WW09_HUMAN|LEFTY1	protein	taxon:9606	20140925	GO_Central		
UniProtKB	A0A087WW09	LEFTY1		GO:0048468	GO_REF:0000033	IBA	PANTHER:PTN000218063	P	Left-right determination factor 1	A0A087WW09_HUMAN|LEFTY1	protein	taxon:9606	20140924	GO_Central		
UniProtKB	A0A087WW09	LEFTY1		GO:0060395	GO_REF:0000033	IBA	PANTHER:PTN000218063	P	Left-right determination factor 1	A0A087WW09_HUMAN|LEFTY1	protein	taxon:9606	20140925	GO_Central		
UniProtKB	A0A087WW12	DHX57		GO:0004004	GO_REF:0000033	IBA	PANTHER:PTN000433338	F	Putative ATP-dependent RNA helicase DHX57	A0A087WW12_HUMAN|DHX57	protein	taxon:9606	20140730	GO_Central		
UniProtKB	A0A087WW12	DHX57		GO:0005737	GO_REF:0000033	IBA	PANTHER:PTN000433338	C	Putative ATP-dependent RNA helicase DHX57	A0A087WW12_HUMAN|DHX57	protein	taxon:9606	20141207	GO_Central		
UniProtKB	A0A087WW12	DHX57		GO:0005739	GO_REF:0000033	IBA	PANTHER:PTN000433398	C	Putative ATP-dependent RNA helicase DHX57	A0A087WW12_HUMAN|DHX57	protein	taxon:9606	20140730	GO_Central		
UniProtKB	A0A087WW12	DHX57		GO:0006396	GO_REF:0000033	IBA	PANTHER:PTN000433338	P	Putative ATP-dependent RNA helicase DHX57	A0A087WW12_HUMAN|DHX57	protein	taxon:9606	20140730	GO_Central		
UniProtKB	A0A087WW14	SCRN3		GO:0005623	GO_REF:0000033	IBA	PANTHER:PTN000313101	C	Secernin-3	A0A087WW14_HUMAN|SCRN3	protein	taxon:9606	20150523	GOC		
UniProtKB	A0A087WW14	SCRN3		GO:0006508	GO_REF:0000002	IEA	InterPro:IPR005322	P	Secernin-3	A0A087WW14_HUMAN|SCRN3	protein	taxon:9606	20150523	InterPro		
UniProtKB	A0A087WW14	SCRN3		GO:0006887	GO_REF:0000033	IBA	PANTHER:PTN000313101	P	Secernin-3	A0A087WW14_HUMAN|SCRN3	protein	taxon:9606	20141029	GO_Central		
UniProtKB	A0A087WW14	SCRN3		GO:0016805	GO_REF:0000002	IEA	InterPro:IPR005322	F	Secernin-3	A0A087WW14_HUMAN|SCRN3	protein	taxon:9606	20150523	InterPro		
UniProtKB	A0A087WW23	ALOX5AP		GO:0002540	GO_REF:0000019	IEA	Ensembl:ENSMUSP00000071130	P	Arachidonate 5-lipoxygenase-activating protein	A0A087WW23_HUMAN|ALOX5AP	protein	taxon:9606	20150516	Ensembl		
UniProtKB	A0A087WW23	ALOX5AP		GO:0002675	GO_REF:0000019	IEA	Ensembl:ENSRNOP00000001207	P	Arachidonate 5-lipoxygenase-activating protein	A0A087WW23_HUMAN|ALOX5AP	protein	taxon:9606	20150516	Ensembl		
UniProtKB	A0A087WW23	ALOX5AP		GO:0004051	GO_REF:0000019	IEA	Ensembl:ENSRNOP00000001207	F	Arachidonate 5-lipoxygenase-activating protein	A0A087WW23_HUMAN|ALOX5AP	protein	taxon:9606	20150516	Ensembl		
UniProtKB	A0A087WW23	ALOX5AP		GO:0005634	GO_REF:0000019	IEA	Ensembl:ENSMUSP00000071130	C	Arachidonate 5-lipoxygenase-activating protein	A0A087WW23_HUMAN|ALOX5AP	protein	taxon:9606	20150516	Ensembl		
UniProtKB	A0A087WW23	ALOX5AP		GO:0005783	GO_REF:0000019	IEA	Ensembl:ENSRNOP00000001207	C	Arachidonate 5-lipoxygenase-activating protein	A0A087WW23_HUMAN|ALOX5AP	protein	taxon:9606	20150516	Ensembl		
UniProtKB	A0A087WW23	ALOX5AP		GO:0005829	GO_REF:0000019	IEA	Ensembl:ENSRNOP00000001207	C	Arachidonate 5-lipoxygenase-activating protein	A0A087WW23_HUMAN|ALOX5AP	protein	taxon:9606	20150516	Ensembl		
UniProtKB	A0A087WW23	ALOX5AP		GO:0008047	GO_REF:0000002	IEA	InterPro:IPR001446|InterPro:IPR018295	F	Arachidonate 5-lipoxygenase-activating protein	A0A087WW23_HUMAN|ALOX5AP	protein	taxon:9606	20150523	InterPro		
UniProtKB	A0A087WW23	ALOX5AP		GO:0016021	GO_REF:0000002	IEA	InterPro:IPR001446|InterPro:IPR018295	C	Arachidonate 5-lipoxygenase-activating protein	A0A087WW23_HUMAN|ALOX5AP	protein	taxon:9606	20150523	InterPro		
UniProtKB	A0A087WW23	ALOX5AP		GO:0019370	GO_REF:0000019	IEA	Ensembl:ENSMUSP00000071130	P	Arachidonate 5-lipoxygenase-activating protein	A0A087WW23_HUMAN|ALOX5AP	protein	taxon:9606	20150516	Ensembl		
UniProtKB	A0A087WW23	ALOX5AP		GO:0019370	GO_REF:0000019	IEA	Ensembl:ENSRNOP00000001207	P	Arachidonate 5-lipoxygenase-activating protein	A0A087WW23_HUMAN|ALOX5AP	protein	taxon:9606	20150516	Ensembl		
UniProtKB	A0A087WW23	ALOX5AP		GO:0019899	GO_REF:0000019	IEA	Ensembl:ENSRNOP00000001207	F	Arachidonate 5-lipoxygenase-activating protein	A0A087WW23_HUMAN|ALOX5AP	protein	taxon:9606	20150516	Ensembl		
UniProtKB	A0A087WW23	ALOX5AP		GO:0042803	GO_REF:0000019	IEA	Ensembl:ENSRNOP00000001207	F	Arachidonate 5-lipoxygenase-activating protein	A0A087WW23_HUMAN|ALOX5AP	protein	taxon:9606	20150516	Ensembl		
UniProtKB	A0A087WW23	ALOX5AP		GO:0043085	GO_REF:0000002	IEA	InterPro:IPR001446|InterPro:IPR018295	P	Arachidonate 5-lipoxygenase-activating protein	A0A087WW23_HUMAN|ALOX5AP	protein	taxon:9606	20150523	GOC		
UniProtKB	A0A087WW23	ALOX5AP		GO:0046982	GO_REF:0000019	IEA	Ensembl:ENSRNOP00000001207	F	Arachidonate 5-lipoxygenase-activating protein	A0A087WW23_HUMAN|ALOX5AP	protein	taxon:9606	20150516	Ensembl		
UniProtKB	A0A087WW23	ALOX5AP		GO:0055114	GO_REF:0000019	IEA	Ensembl:ENSRNOP00000001207	P	Arachidonate 5-lipoxygenase-activating protein	A0A087WW23_HUMAN|ALOX5AP	protein	taxon:9606	20150516	Ensembl		
UniProtKB	A0A087WW23	ALOX5AP		GO:0070207	GO_REF:0000019	IEA	Ensembl:ENSRNOP00000001207	P	Arachidonate 5-lipoxygenase-activating protein	A0A087WW23_HUMAN|ALOX5AP	protein	taxon:9606	20150516	Ensembl		
UniProtKB	A0A087WW23	ALOX5AP	NOT	GO:0004364	GO_REF:0000033	IBA	PANTHER:PTN000028662	F	Arachidonate 5-lipoxygenase-activating protein	A0A087WW23_HUMAN|ALOX5AP	protein	taxon:9606	20120411	GO_Central		
UniProtKB	A0A087WW23	ALOX5AP	NOT	GO:0004464	GO_REF:0000033	IBA	PANTHER:PTN000028662	F	Arachidonate 5-lipoxygenase-activating protein	A0A087WW23_HUMAN|ALOX5AP	protein	taxon:9606	20110118	GO_Central		
UniProtKB	A0A087WW23	ALOX5AP	NOT	GO:0004602	GO_REF:0000033	IBA	PANTHER:PTN000028662	F	Arachidonate 5-lipoxygenase-activating protein	A0A087WW23_HUMAN|ALOX5AP	protein	taxon:9606	20121012	GO_Central		
UniProtKB	A0A087WW25	CDKN3		GO:0004725	GO_REF:0000002	IEA	InterPro:IPR022778	F	Cyclin-dependent kinase inhibitor 3	A0A087WW25_HUMAN|CDKN3	protein	taxon:9606	20150523	InterPro		
UniProtKB	A0A087WW25	CDKN3		GO:0035335	GO_REF:0000002	IEA	InterPro:IPR022778	P	Cyclin-dependent kinase inhibitor 3	A0A087WW25_HUMAN|CDKN3	protein	taxon:9606	20150523	GOC		
UniProtKB	A0A087WW26	CYP1B1		GO:0004497	GO_REF:0000038	IEA	UniProtKB-KW:KW-0503	F	Cytochrome P450 1B1	A0A087WW26_HUMAN|CYP1B1	protein	taxon:9606	20150523	UniProt		
UniProtKB	A0A087WW26	CYP1B1		GO:0005506	GO_REF:0000002	IEA	InterPro:IPR001128|InterPro:IPR002401	F	Cytochrome P450 1B1	A0A087WW26_HUMAN|CYP1B1	protein	taxon:9606	20150523	InterPro		
UniProtKB	A0A087WW26	CYP1B1		GO:0016705	GO_REF:0000002	IEA	InterPro:IPR001128|InterPro:IPR002401|InterPro:IPR017972	F	Cytochrome P450 1B1	A0A087WW26_HUMAN|CYP1B1	protein	taxon:9606	20150523	InterPro		
UniProtKB	A0A087WW26	CYP1B1		GO:0020037	GO_REF:0000002	IEA	InterPro:IPR001128|InterPro:IPR002401	F	Cytochrome P450 1B1	A0A087WW26_HUMAN|CYP1B1	protein	taxon:9606	20150523	InterPro		
UniProtKB	A0A087WW26	CYP1B1		GO:0055114	GO_REF:0000038	IEA	UniProtKB-KW:KW-0560	P	Cytochrome P450 1B1	A0A087WW26_HUMAN|CYP1B1	protein	taxon:9606	20150523	UniProt		
UniProtKB	A0A087WW27	NLGN3		GO:0005887	GO_REF:0000002	IEA	InterPro:IPR030024	C	Neuroligin-3	A0A087WW27_HUMAN|NLGN3	protein	taxon:9606	20150523	InterPro		
UniProtKB	A0A087WW27	NLGN3		GO:0007155	GO_REF:0000002	IEA	InterPro:IPR030024	P	Neuroligin-3	A0A087WW27_HUMAN|NLGN3	protein	taxon:9606	20150523	InterPro		
UniProtKB	A0A087WW27	NLGN3		GO:0042043	GO_REF:0000002	IEA	InterPro:IPR030024	F	Neuroligin-3	A0A087WW27_HUMAN|NLGN3	protein	taxon:9606	20150523	InterPro		
UniProtKB	A0A087WW27	NLGN3		GO:0045202	GO_REF:0000002	IEA	InterPro:IPR030024	C	Neuroligin-3	A0A087WW27_HUMAN|NLGN3	protein	taxon:9606	20150523	InterPro		
UniProtKB	A0A087WW27	NLGN3		GO:0050804	GO_REF:0000002	IEA	InterPro:IPR030024	P	Neuroligin-3	A0A087WW27_HUMAN|NLGN3	protein	taxon:9606	20150523	InterPro		
UniProtKB	A0A087WW27	NLGN3		GO:0050808	GO_REF:0000002	IEA	InterPro:IPR030024	P	Neuroligin-3	A0A087WW27_HUMAN|NLGN3	protein	taxon:9606	20150523	InterPro		
UniProtKB	A0A087WW30	NUDT18		GO:0008152	GO_REF:0000002	IEA	InterPro:IPR000086|InterPro:IPR015797|InterPro:IPR020084	P	8-oxo-dGDP phosphatase NUDT18	A0A087WW30_HUMAN|NUDT18	protein	taxon:9606	20150523	GOC		
UniProtKB	A0A087WW30	NUDT18		GO:0008152	GO_REF:0000038	IEA	UniProtKB-KW:KW-0378	P	8-oxo-dGDP phosphatase NUDT18	A0A087WW30_HUMAN|NUDT18	protein	taxon:9606	20150523	GOC		
UniProtKB	A0A087WW30	NUDT18		GO:0016787	GO_REF:0000038	IEA	UniProtKB-KW:KW-0378	F	8-oxo-dGDP phosphatase NUDT18	A0A087WW30_HUMAN|NUDT18	protein	taxon:9606	20150523	UniProt		
UniProtKB	A0A087WW33	CD24		GO:0007155	GO_REF:0000002	IEA	InterPro:IPR028029	P	Signal transducer CD24	A0A087WW33_HUMAN|CD24	protein	taxon:9606	20150523	InterPro		
UniProtKB	A0A087WW36	ACP6		GO:0003993	GO_REF:0000002	IEA	InterPro:IPR000560	F	Lysophosphatidic acid phosphatase type 6	A0A087WW36_HUMAN|ACP6	protein	taxon:9606	20150523	InterPro		
UniProtKB	A0A087WW36	ACP6		GO:0016311	GO_REF:0000002	IEA	InterPro:IPR000560	P	Lysophosphatidic acid phosphatase type 6	A0A087WW36_HUMAN|ACP6	protein	taxon:9606	20150523	GOC		
UniProtKB	A0A087WW38	CRYL1		GO:0003857	GO_REF:0000002	IEA	InterPro:IPR006176	F	Lambda-crystallin homolog	A0A087WW38_HUMAN|CRYL1	protein	taxon:9606	20150523	InterPro		
UniProtKB	A0A087WW38	CRYL1		GO:0006631	GO_REF:0000002	IEA	InterPro:IPR006176	P	Lambda-crystallin homolog	A0A087WW38_HUMAN|CRYL1	protein	taxon:9606	20150523	InterPro		
UniProtKB	A0A087WW38	CRYL1		GO:0055114	GO_REF:0000002	IEA	InterPro:IPR006176	P	Lambda-crystallin homolog	A0A087WW38_HUMAN|CRYL1	protein	taxon:9606	20150523	InterPro		
UniProtKB	A0A087WW39	MLLT6		GO:0008270	GO_REF:0000002	IEA	InterPro:IPR001965	F	Protein AF-17	A0A087WW39_HUMAN|MLLT6	protein	taxon:9606	20150523	InterPro		
UniProtKB	A0A087WW40	SH3GLB1		GO:0005504	GO_REF:0000019	IEA	Ensembl:ENSMUSP00000129800	F	Endophilin-B1	A0A087WW40_HUMAN|SH3GLB1	protein	taxon:9606	20150516	Ensembl		
UniProtKB	A0A087WW40	SH3GLB1		GO:0005737	GO_REF:0000002	IEA	InterPro:IPR004148	C	Endophilin-B1	A0A087WW40_HUMAN|SH3GLB1	protein	taxon:9606	20150523	InterPro		
UniProtKB	A0A087WW40	SH3GLB1		GO:0006654	GO_REF:0000019	IEA	Ensembl:ENSMUSP00000129800	P	Endophilin-B1	A0A087WW40_HUMAN|SH3GLB1	protein	taxon:9606	20150516	Ensembl		
UniProtKB	A0A087WW40	SH3GLB1		GO:0016020	GO_REF:0000019	IEA	Ensembl:ENSMUSP00000129800	C	Endophilin-B1	A0A087WW40_HUMAN|SH3GLB1	protein	taxon:9606	20150516	Ensembl		
UniProtKB	A0A087WW40	SH3GLB1		GO:0042171	GO_REF:0000019	IEA	Ensembl:ENSMUSP00000129800	F	Endophilin-B1	A0A087WW40_HUMAN|SH3GLB1	protein	taxon:9606	20150516	Ensembl		
UniProtKB	A0A087WW40	SH3GLB1		GO:0043234	GO_REF:0000019	IEA	Ensembl:ENSMUSP00000129800	C	Endophilin-B1	A0A087WW40_HUMAN|SH3GLB1	protein	taxon:9606	20150516	Ensembl		
UniProtKB	A0A087WW40	SH3GLB1		GO:0051084	GO_REF:0000019	IEA	Ensembl:ENSMUSP00000129800	P	Endophilin-B1	A0A087WW40_HUMAN|SH3GLB1	protein	taxon:9606	20150516	Ensembl		
UniProtKB	A0A087WW40	SH3GLB1		GO:1900740	GO_REF:0000019	IEA	Ensembl:ENSMUSP00000129800	P	Endophilin-B1	A0A087WW40_HUMAN|SH3GLB1	protein	taxon:9606	20150516	Ensembl		
UniProtKB	A0A087WW42	POLE		GO:0003677	GO_REF:0000002	IEA	InterPro:IPR029703	F	DNA polymerase epsilon catalytic subunit A	A0A087WW42_HUMAN|POLE	protein	taxon:9606	20150523	InterPro		
UniProtKB	A0A087WW42	POLE		GO:0003887	GO_REF:0000002	IEA	InterPro:IPR013697|InterPro:IPR029703	F	DNA polymerase epsilon catalytic subunit A	A0A087WW42_HUMAN|POLE	protein	taxon:9606	20150523	InterPro		
UniProtKB	A0A087WW42	POLE		GO:0006260	GO_REF:0000002	IEA	InterPro:IPR013697|InterPro:IPR029703	P	DNA polymerase epsilon catalytic subunit A	A0A087WW42_HUMAN|POLE	protein	taxon:9606	20150523	InterPro		
UniProtKB	A0A087WW42	POLE		GO:0006281	GO_REF:0000002	IEA	InterPro:IPR029703	P	DNA polymerase epsilon catalytic subunit A	A0A087WW42_HUMAN|POLE	protein	taxon:9606	20150523	InterPro		
UniProtKB	A0A087WW42	POLE		GO:0008270	GO_REF:0000002	IEA	InterPro:IPR013697	F	DNA polymerase epsilon catalytic subunit A	A0A087WW42_HUMAN|POLE	protein	taxon:9606	20150523	InterPro		
UniProtKB	A0A087WW42	POLE		GO:0008622	GO_REF:0000002	IEA	InterPro:IPR029703	C	DNA polymerase epsilon catalytic subunit A	A0A087WW42_HUMAN|POLE	protein	taxon:9606	20150523	InterPro		
UniProtKB	A0A087WW42	POLE		GO:0071897	GO_REF:0000002	IEA	InterPro:IPR013697|InterPro:IPR029703	P	DNA polymerase epsilon catalytic subunit A	A0A087WW42_HUMAN|POLE	protein	taxon:9606	20150523	GOC		
UniProtKB	A0A087WW44	FANCC		GO:0006281	GO_REF:0000002	IEA	InterPro:IPR000686	P	Fanconi anemia group C protein	A0A087WW44_HUMAN|FANCC	protein	taxon:9606	20150523	InterPro		
UniProtKB	A0A087WW46	NOMO1		GO:0030246	GO_REF:0000002	IEA	InterPro:IPR013784	F	Nodal modulator 1	A0A087WW46_HUMAN|NOMO1	protein	taxon:9606	20150523	InterPro		
UniProtKB	A0A087WW48	PHF2		GO:0008270	GO_REF:0000002	IEA	InterPro:IPR001965	F	Lysine-specific demethylase PHF2	A0A087WW48_HUMAN|PHF2	protein	taxon:9606	20150523	InterPro		
UniProtKB	A0A087WW51	ASPH		GO:0016020	GO_REF:0000002	IEA	InterPro:IPR007943	C	Aspartyl/asparaginyl beta-hydroxylase	A0A087WW51_HUMAN|ASPH	protein	taxon:9606	20150523	InterPro		
UniProtKB	A0A087WW53	CORO1B		GO:0015629	GO_REF:0000033	IBA	PANTHER:PTN000091699	C	Coronin	A0A087WW53_HUMAN|CORO1B	protein	taxon:9606	20110215	GO_Central		
UniProtKB	A0A087WW53	CORO1B		GO:0030036	GO_REF:0000002	IEA	InterPro:IPR027340	P	Coronin	A0A087WW53_HUMAN|CORO1B	protein	taxon:9606	20150523	InterPro		
UniProtKB	A0A087WW53	CORO1B		GO:0051015	GO_REF:0000002	IEA	InterPro:IPR027340	F	Coronin	A0A087WW53_HUMAN|CORO1B	protein	taxon:9606	20150523	InterPro		
UniProtKB	A0A087WW54	DEPDC7		GO:0005622	GO_REF:0000002	IEA	InterPro:IPR000591	C	DEP domain-containing protein 7	A0A087WW54_HUMAN|DEPDC7	protein	taxon:9606	20150523	GOC		
UniProtKB	A0A087WW54	DEPDC7		GO:0035556	GO_REF:0000002	IEA	InterPro:IPR000591	P	DEP domain-containing protein 7	A0A087WW54_HUMAN|DEPDC7	protein	taxon:9606	20150523	InterPro		
UniProtKB	A0A087WW55	PRSS1		GO:0004252	GO_REF:0000002	IEA	InterPro:IPR001254|InterPro:IPR001314|InterPro:IPR018114	F	Trypsin-1	A0A087WW55_HUMAN|PRSS1	protein	taxon:9606	20150523	InterPro		
UniProtKB	A0A087WW55	PRSS1		GO:0005615	GO_REF:0000033	IBA	PANTHER:PTN001208002	C	Trypsin-1	A0A087WW55_HUMAN|PRSS1	protein	taxon:9606	20150303	GO_Central		
UniProtKB	A0A087WW55	PRSS1		GO:0006508	GO_REF:0000033	IBA	PANTHER:PTN001208002	P	Trypsin-1	A0A087WW55_HUMAN|PRSS1	protein	taxon:9606	20150303	GO_Central		
UniProtKB	A0A087WW55	PRSS1		GO:0007586	GO_REF:0000033	IBA	PANTHER:PTN000667354	P	Trypsin-1	A0A087WW55_HUMAN|PRSS1	protein	taxon:9606	20150303	GO_Central		
UniProtKB	A0A087WW58	EPT1		GO:0008654	GO_REF:0000002	IEA	InterPro:IPR000462	P	Ethanolaminephosphotransferase 1	A0A087WW58_HUMAN|EPT1	protein	taxon:9606	20150523	InterPro		
UniProtKB	A0A087WW58	EPT1		GO:0016020	GO_REF:0000002	IEA	InterPro:IPR000462	C	Ethanolaminephosphotransferase 1	A0A087WW58_HUMAN|EPT1	protein	taxon:9606	20150523	InterPro		
UniProtKB	A0A087WW58	EPT1		GO:0016780	GO_REF:0000002	IEA	InterPro:IPR000462	F	Ethanolaminephosphotransferase 1	A0A087WW58_HUMAN|EPT1	protein	taxon:9606	20150523	InterPro		
UniProtKB	A0A087WW61	TARDBP		GO:0000166	GO_REF:0000002	IEA	InterPro:IPR012677	F	TAR DNA-binding protein 43	A0A087WW61_HUMAN|TARDBP	protein	taxon:9606	20150523	InterPro		
UniProtKB	A0A087WW61	TARDBP		GO:0003676	GO_REF:0000002	IEA	InterPro:IPR000504	F	TAR DNA-binding protein 43	A0A087WW61_HUMAN|TARDBP	protein	taxon:9606	20150523	InterPro		
UniProtKB	A0A087WW63	CACNA1A		GO:0005891	GO_REF:0000002	IEA	InterPro:IPR002077|InterPro:IPR005448	C	Voltage-dependent P/Q-type calcium channel subunit alpha-1A	A0A087WW63_HUMAN|CACNA1A	protein	taxon:9606	20150523	InterPro		
UniProtKB	A0A087WW63	CACNA1A		GO:0006816	GO_REF:0000033	IBA	PANTHER:PTN001295293	P	Voltage-dependent P/Q-type calcium channel subunit alpha-1A	A0A087WW63_HUMAN|CACNA1A	protein	taxon:9606	20140313	GO_Central		
UniProtKB	A0A087WW63	CACNA1A		GO:0007268	GO_REF:0000033	IBA	PANTHER:PTN000798977	P	Voltage-dependent P/Q-type calcium channel subunit alpha-1A	A0A087WW63_HUMAN|CACNA1A	protein	taxon:9606	20140319	GO_Central		
UniProtKB	A0A087WW63	CACNA1A		GO:0008331	GO_REF:0000033	IBA	PANTHER:PTN000004694	F	Voltage-dependent P/Q-type calcium channel subunit alpha-1A	A0A087WW63_HUMAN|CACNA1A	protein	taxon:9606	20140319	GO_Central		
UniProtKB	A0A087WW63	CACNA1A		GO:0034220	GO_REF:0000033	IBA	PANTHER:PTN000004140	P	Voltage-dependent P/Q-type calcium channel subunit alpha-1A	A0A087WW63_HUMAN|CACNA1A	protein	taxon:9606	20140313	GO_Central		
UniProtKB	A0A087WW63	CACNA1A		GO:0034765	GO_REF:0000038	IEA	UniProtKB-KW:KW-0851	P	Voltage-dependent P/Q-type calcium channel subunit alpha-1A	A0A087WW63_HUMAN|CACNA1A	protein	taxon:9606	20150523	UniProt		
UniProtKB	A0A087WW63	CACNA1A		GO:0070509	GO_REF:0000033	IBA	PANTHER:PTN001295294	P	Voltage-dependent P/Q-type calcium channel subunit alpha-1A	A0A087WW63_HUMAN|CACNA1A	protein	taxon:9606	20140313	GO_Central		
UniProtKB	A0A087WW63	CACNA1A		GO:0070588	GO_REF:0000038	IEA	UniProtKB-KW:KW-0107	P	Voltage-dependent P/Q-type calcium channel subunit alpha-1A	A0A087WW63_HUMAN|CACNA1A	protein	taxon:9606	20150523	UniProt		
UniProtKB	A0A087WW63	CACNA1A		GO:0086010	GO_REF:0000033	IBA	PANTHER:PTN000004140	P	Voltage-dependent P/Q-type calcium channel subunit alpha-1A	A0A087WW63_HUMAN|CACNA1A	protein	taxon:9606	20140319	GO_Central		
UniProtKB	A0A087WW65	ABCB7		GO:0005524	GO_REF:0000038	IEA	UniProtKB-KW:KW-0067	F	ATP-binding cassette sub-family B member 7, mitochondrial	A0A087WW65_HUMAN|ABCB7	protein	taxon:9606	20150523	UniProt		
UniProtKB	A0A087WW65	ABCB7		GO:0005623	GO_REF:0000033	IBA	PANTHER:PTN000657864	C	ATP-binding cassette sub-family B member 7, mitochondrial	A0A087WW65_HUMAN|ABCB7	protein	taxon:9606	20150523	GOC		
UniProtKB	A0A087WW65	ABCB7		GO:0006879	GO_REF:0000033	IBA	PANTHER:PTN000657864	P	ATP-binding cassette sub-family B member 7, mitochondrial	A0A087WW65_HUMAN|ABCB7	protein	taxon:9606	20100728	GO_Central		
UniProtKB	A0A087WW65	ABCB7		GO:0008152	GO_REF:0000002	IEA	InterPro:IPR003439|InterPro:IPR017871	P	ATP-binding cassette sub-family B member 7, mitochondrial	A0A087WW65_HUMAN|ABCB7	protein	taxon:9606	20150523	GOC		
UniProtKB	A0A087WW65	ABCB7		GO:0016021	GO_REF:0000033	IBA	PANTHER:PTN000657188	C	ATP-binding cassette sub-family B member 7, mitochondrial	A0A087WW65_HUMAN|ABCB7	protein	taxon:9606	20100726	GO_Central
[truncated: 80,045,328 more chars]
