# Supplementary material for: Finding New Order in Biological Functions from the Network Structure of Gene Annotations
Source: PLoS Comput Biol. 2015 Nov 20;11(11):e1004565. doi: 10.1371/journal.pcbi.1004565 (PMC4654495; doi:10.1371/journal.pcbi.1004565)
Supplement: S1 Code — This file contains the input human annotation files and all the code needed to reproduce the analyses and figures presented in this manuscript. The complete collection of intermediate files (such as the predicted term-term networks, word clouds for all communities, etc), can be obtained from [34]. (TGZ) [file pcbi.1004565.s004.tgz › TermCommunities_code/CompareCode/BranchNetFile.wpairs]

GO:0005432	GO:0015368	1.0
GO:0005451	GO:0015299	1.0
GO:0005451	GO:0015491	1.0
GO:0008273	GO:0015368	1.0
GO:0015299	GO:0015298	1.0
GO:0015368	GO:0015491	1.0
GO:0015385	GO:0005451	1.0
GO:0015386	GO:0005451	1.0
GO:0015491	GO:0015298	1.0
GO:0051139	GO:0015299	1.0
GO:0051139	GO:0015491	1.0
GO:0086038	GO:0005432	1.0
GO:0086040	GO:0015385	1.0
