# Supplementary material for: Finding New Order in Biological Functions from the Network Structure of Gene Annotations
Source: PLoS Comput Biol. 2015 Nov 20;11(11):e1004565. doi: 10.1371/journal.pcbi.1004565 (PMC4654495; doi:10.1371/journal.pcbi.1004565)
Supplement: S1 Code — This file contains the input human annotation files and all the code needed to reproduce the analyses and figures presented in this manuscript. The complete collection of intermediate files (such as the predicted term-term networks, word clouds for all communities, etc), can be obtained from [34]. (TGZ) [file pcbi.1004565.s004.tgz › TermCommunities_code/CompareCode/CommNetFile.wpairs]

GO:0005432	GO:0015297	0.011494
GO:0008273	GO:0015297	0.011494
GO:0005432	GO:0015298	0.035714
GO:0008273	GO:0015298	0.035714
GO:0015297	GO:0015298	0.011494
GO:0015297	GO:0015299	0.011494
GO:0015298	GO:0015299	0.035714
GO:0005432	GO:0015368	0.100000
GO:0008273	GO:0015368	0.100000
GO:0015297	GO:0015368	0.011494
GO:0015298	GO:0015368	0.035714
GO:0015297	GO:0015386	0.011494
GO:0015298	GO:0015386	0.035714
GO:0015299	GO:0015386	0.058824
GO:0005432	GO:0015491	0.045455
GO:0008273	GO:0015491	0.045455
GO:0015297	GO:0015491	0.011494
GO:0015298	GO:0015491	0.035714
GO:0015299	GO:0015491	0.029412
GO:0015368	GO:0015491	0.045455
GO:0015386	GO:0015491	0.045455
GO:0008273	GO:0022821	0.142857
GO:0015297	GO:0022821	0.011494
GO:0015298	GO:0022821	0.035714
GO:0015299	GO:0022821	0.016807
GO:0015368	GO:0022821	0.071429
GO:0015386	GO:0022821	0.142857
GO:0015491	GO:0022821	0.045455
GO:0005432	GO:0086038	0.200000
GO:0015297	GO:0086038	0.011494
GO:0015298	GO:0086038	0.035714
GO:0015368	GO:0086038	0.100000
GO:0015491	GO:0086038	0.045455
GO:0005432	GO:1901660	0.133333
GO:0015297	GO:1901660	0.007663
GO:0015298	GO:1901660	0.023810
GO:0015368	GO:1901660	0.066667
GO:0015491	GO:1901660	0.030303
GO:0005432	GO:1990034	0.100000
GO:0015297	GO:1990034	0.005747
GO:0015298	GO:1990034	0.017857
GO:0015368	GO:1990034	0.050000
GO:0015491	GO:1990034	0.022727
GO:1901660	GO:1990034	0.333333
