# Supplementary material for: Finding New Order in Biological Functions from the Network Structure of Gene Annotations
Source: PLoS Comput Biol. 2015 Nov 20;11(11):e1004565. doi: 10.1371/journal.pcbi.1004565 (PMC4654495; doi:10.1371/journal.pcbi.1004565)
Supplement: S1 Code — This file contains the input human annotation files and all the code needed to reproduce the analyses and figures presented in this manuscript. The complete collection of intermediate files (such as the predicted term-term networks, word clouds for all communities, etc), can be obtained from [34]. (TGZ) [file pcbi.1004565.s004.tgz › TermCommunities_code/CompareCode/SimilarityBetweenCommunitiesAndBranches2.m]

addpath('../Tools/');

minnum=10;

fid=fopen('../BranchInfo/HumanBranches.description', 'r');
C=textscan(fid, '%u%s%u%u%s', 'delimiter', '\t');
fclose(fid);
AllGO=C{2};

disp('Transforming Branches!');
[GOID, comm]=textread('../BranchInfo/HumanBranches.pars', '%s%s', 'delimiter', '\t');
commsize=zeros(length(comm),1);
for(cnt=1:length(GOID))
	comm{cnt}=GroupContents(comm{cnt}(1:end-1), ',')';
	commsize(cnt)=length(comm{cnt});
end

BranchID=1:length(GOID);
ParentTerm=GOID;
commvals=nan(length(GOID), max(commsize));
for(cnt=1:length(GOID))
	commvals(cnt, 1:commsize(cnt))=find(ismember(GOID, comm{cnt}));
end
comm=commvals;
clear commvals

ucommid=unique(comm(~isnan(comm)));
numcomm=length(ucommid);

Branches=sparse(length(AllGO), numcomm);
for(cnt=1:numcomm)
	Branches(:,cnt)=ismember(AllGO, GOID(sum(comm==ucommid(cnt),2)>0));
	clc;
	disp(cnt);
end

disp('Transforming Communities!');
[GOID, comm]=textread('../CommunityFiles/Human_TermNetwork_reduced.pars', '%s%s', 'delimiter', '\t');

commsize=zeros(length(comm),1);
for(cnt=1:length(GOID))
	comm{cnt}=GroupContentsNum(comm{cnt}(1:end-1), ',')';
	commsize(cnt)=length(comm{cnt});
end

commvals=nan(length(GOID), max(commsize));
for(cnt=1:length(GOID))
	commvals(cnt, 1:commsize(cnt))=comm{cnt};
end
comm=commvals;
clear commvals;

ucommid=unique(comm(~isnan(comm)));
numcomm=length(ucommid);

Communities=sparse(length(AllGO), numcomm);
for(cnt=1:numcomm)
	Communities(:,cnt)=ismember(AllGO, GOID(sum(comm==ucommid(cnt),2)>0));
	clc;
	disp(cnt);
end

filter=sum(Branches,1)>=minnum;
Branches=Branches(:,filter);
ParentTerm=ParentTerm(filter);
filter=sum(Communities,1)>=minnum;
Communities=Communities(:,filter);
ucommid=ucommid(filter);

numcomm=size(Communities,2);
numbranches=size(Branches,2);
SimilarityMatrix=zeros(numcomm, numbranches);

for(c1=1:numcomm)
    for(c2=1:numbranches)
        SimilarityMatrix(c1,c2)=sum(Communities(:,c1) & Branches(:,c2))/sum(Communities(:,c1) | Branches(:,c2));
    end
	disp(c1);
end
disp('saving variables for making Jacaard Distribution Figures');
save('../ComparisonFiles/BranchesVsComms.mat', 'SimilarityMatrix', 'Branches', 'Communities');

[CommScore, Comm2BranchIdx]=max(SimilarityMatrix,[],2); % most similar community for each branch
[BranchScore, Branch2CommIdx]=max(SimilarityMatrix,[],1); % most similar branch to each community
CommSize=full(sum(Communities)); % size of each community
BranchSize=full(sum(Branches)); % size of each branch

fid=fopen('../ComparisonFiles/Community2BranchInfo.txt', 'wt');
for(cnt=1:size(Communities,2))
	% print the Community, Most Similar Branch, Size of each, and Jacaard Similarity Between the two 
	fprintf(fid, '%s\t%s\t%u\t%u\t%f\n', ['Comm', num2str(ucommid(cnt))], ParentTerm{Comm2BranchIdx(cnt)}, CommSize(cnt), BranchSize(Comm2BranchIdx(cnt)), CommScore(cnt));
end
fclose(fid);

fid=fopen('../ComparisonFiles/Branch2CommunityInfo.txt', 'wt');
for(cnt=1:size(Branches,2))
	% print the Branch, Most Similar Community, Size of each, and Jacaard Similarity Between the two 
	fprintf(fid, '%s\t%s\t%u\t%u\t%f\n', ParentTerm{cnt}, ['Comm', num2str(ucommid(Branch2CommIdx(cnt)))], BranchSize(cnt), CommSize(Branch2CommIdx(cnt)), BranchScore(cnt));
end
fclose(fid);
