# Supplementary material for: Finding New Order in Biological Functions from the Network Structure of Gene Annotations
Source: PLoS Comput Biol. 2015 Nov 20;11(11):e1004565. doi: 10.1371/journal.pcbi.1004565 (PMC4654495; doi:10.1371/journal.pcbi.1004565)
Supplement: S1 Code — This file contains the input human annotation files and all the code needed to reproduce the analyses and figures presented in this manuscript. The complete collection of intermediate files (such as the predicted term-term networks, word clouds for all communities, etc), can be obtained from [34]. (TGZ) [file pcbi.1004565.s004.tgz › TermCommunities_code/CompareCode/VizBranchAndComm4.m]

BranchID='GO:0015298';
CommID=3876;

addpath('../Tools');
fid=fopen('../BranchInfo/HumanBranches.description', 'r');
C=textscan(fid, '%u%s%u%u%s', 'delimiter', '\t');
fclose(fid);
AllGO=C{2};
AllGOOntInfo=C{4};
AllGODescrip=C{5};
BranchID=find(strcmp(AllGO, BranchID));

disp('Transforming Branches!');
[GOID, comm]=textread('../BranchInfo/HumanBranches.pars', '%s%s', 'delimiter', '\t');
commsize=zeros(length(comm),1);
for(cnt=1:length(GOID))
	comm{cnt}=GroupContents(comm{cnt}(1:end-1), ',')';
	commsize(cnt)=length(comm{cnt});
end

commvals=nan(length(GOID), max(commsize));
for(cnt=1:length(GOID))
	commvals(cnt,1:commsize(cnt))=find(ismember(GOID, comm{cnt}));
end
comm=commvals;
clear commvals
Branch=AllGO(ismember(AllGO, GOID(sum(comm==BranchID,2)>0)));

disp('Transforming Communities!');
[GOID, comm]=textread('../CommunityFiles/Human_TermNetwork_reduced.pars', '%s%s', 'delimiter', '\t');

commsize=zeros(length(comm),1);
for(cnt=1:length(GOID))
	comm{cnt}=GroupContentsNum(comm{cnt}(1:end-1), ',')';
	commsize(cnt)=length(comm{cnt});
end

commvals=nan(length(GOID), max(commsize));
for(cnt=1:length(GOID))
	commvals(cnt, 1:commsize(cnt))=comm{cnt};
end
comm=commvals;
clear commvals;
Community=AllGO(ismember(AllGO, GOID(sum(comm==CommID,2)>0)));

CollRes=dlmread('../CommunityFiles/Human_TermNetwork_CollapsedResolution.txt', '\t');
CommRes=CollRes(CollRes(:,1)==CommID,3);
AllResComms=unique(CollRes(CollRes(:,3)==CommRes,1));

BranchCommID=zeros(length(Branch),1);
for(cnt=1:length(BranchCommID))
	BranchCommID(cnt)=AllResComms(ismember(AllResComms, comm(strcmp(GOID, Branch{cnt}),:)));
end
UBranchCommID=unique(BranchCommID);
BranchColor=ones(length(Branch),3);

RandColor=zeros(length(UBranchCommID),1);
temp=rand(1);
while(abs(temp-0.5)<0.06 || abs(temp-(1/6))<0.06 || abs(temp-5/6)<0.06)
	temp=rand(1);
end
RandColor(1)=temp;
for(cnt=2:length(RandColor))
	temp=rand(1);
	newcnt=0;
	while(min(abs(temp-RandColor(1:cnt-1)))<0.06 || abs(temp-0.5)<0.06 || abs(temp-(1/6))<0.06 || abs(temp-5/6)<0.06 && newcnt<100)
		temp=rand(1);
		newcnt=newcnt+1;
	end
	RandColor(cnt)=temp;
end
% RandColor=[0:1/(length(UBranchCommID)-1):1]*(2/3)+(1/12)+(1/12)*rand(1);
[f,idx]=ismember(BranchCommID,UBranchCommID);
BranchColor(:,1)=RandColor(idx);
BranchColor(:,3)=1;

JacaardIndex=sum(ismember(Branch, Community))/length(union(Branch, Community))

awkstring=['$1 ~ /' Community{1}, '/'];
for(cnt=2:length(Community))
	awkstring=[awkstring, ' || $1 ~ /', Community{cnt}, '/'];
end
awkstring=['(', awkstring, ') && (', regexprep(awkstring, '\$1', '\$2'), ')'];
awkprog=['!awk ''{if(', awkstring, '){print $0 > "CommNetFile.wpairs"}}'' ../Networks/Human_TermNetwork_GOIDs.pairs'];
eval(awkprog);

awkstring=['$1 ~ /' Branch{1}, '/'];
for(cnt=2:length(Branch))
	awkstring=[awkstring, ' || $1 ~ /', Branch{cnt}, '/'];
end
awkstring=['(', awkstring, ') && (', regexprep(awkstring, '\$1', '\$2'), ')'];
awkprog=['!awk ''{if(', awkstring, '){print $0 > "BranchNetFile.wpairs"}}'' ../BranchInfo/OntologyDAG.pairs'];
eval(awkprog);

fid=fopen('CommNetFile.wpairs', 'r');
CommNet=textscan(fid, '%s%s%f');
fclose(fid);
[f,i]=ismember(CommNet{1}, Community);
[f,j]=ismember(CommNet{2}, Community);
NumericComm=[i,j];

fid=fopen('BranchNetFile.wpairs', 'r');
BranchNet=textscan(fid, '%s%s%s');
fclose(fid);
[f,i]=ismember(BranchNet{1}, Branch);
[f,j]=ismember(BranchNet{2}, Branch);
NumericBranch=[i,j];

fid=fopen(['../Figures/Branch', num2str(BranchID), '.dot'], 'wt');
fprintf(fid, '%s\n', 'digraph G{');
fprintf(fid, '%s\n', 'ranksep=1.0');
for(cnt=1:length(Branch))
	loclabel=AllGODescrip{strcmp(AllGO, Branch{cnt})};
	locont=AllGOOntInfo(strcmp(AllGO, Branch{cnt}));
	if(locont==0)
		loccol='yellow';
	elseif(locont==1)
		loccol='cyan';
	elseif(locont==2)
		loccol='magenta';
	else
		disp('oops!!');
	end

	delloc=strfind(loclabel, ' ');
	[f,idx]=min(abs(delloc/length(loclabel)-1/2));
	if(~isempty(idx) & length(loclabel)>19)
		loclabel=[loclabel(1:delloc(idx)-1), '\n', loclabel(delloc(idx)+1:end)];
	end
	if(ismember(Branch{cnt}, Community))
		fprintf(fid, '%s\n', [num2str(cnt), ' [shape=rectangle, style=filled, fillcolor=', loccol, ', label="', loclabel, '", color="', num2str(BranchColor(cnt,1)), ', ', num2str(BranchColor(cnt,2)), ', ', num2str(BranchColor(cnt,3)), '", penwidth=12];']);
	else
		fprintf(fid, '%s\n', [num2str(cnt), ' [shape=rectangle, style=filled, fillcolor=', loccol, ', label="', loclabel, '", color="', num2str(BranchColor(cnt,1)), ', ', num2str(BranchColor(cnt,2)), ', ', num2str(BranchColor(cnt,3)), '", penwidth=12];']);
	end
end
for(cnt=1:length(BranchNet{1}))
	fprintf(fid, '%s\n', [num2str(NumericBranch(cnt,2)), ' -> ', num2str(NumericBranch(cnt,1)), '[dir="back", penwidth=4];']);
end
fprintf(fid, '}\n');
fclose(fid);

commcolor=unique(BranchColor(ismember(Branch, Community),:), 'rows');

fid=fopen(['../Figures/Community', num2str(CommID), '.dot'], 'wt');
fprintf(fid, '%s\n', 'graph G{');
for(cnt=1:length(Community))
	loclabel=AllGODescrip{strcmp(AllGO, Community{cnt})};
	locont=AllGOOntInfo(strcmp(AllGO, Community{cnt}));
	if(locont==0)
		loccol='yellow';
	elseif(locont==1)
		loccol='cyan';
	elseif(locont==2)
		loccol='magenta';
	else
		disp('oops!!');
	end

	delloc=strfind(loclabel, ' ');
	[f,idx]=min(abs(delloc/length(loclabel)-1/2));
	if(~isempty(idx) & length(loclabel)>19)
		loclabel=[loclabel(1:delloc(idx)-1), '\n', loclabel(delloc(idx)+1:end)];
	end
	if(ismember(Community{cnt}, Branch))
		fprintf(fid, '%s\n', [num2str(cnt), ' [shape=rectangle, style=filled, fillcolor=', loccol, ', label="', loclabel, '", penwidth=12, color="', num2str(commcolor(1,1)), ',', num2str(commcolor(1,2)), ',', num2str(commcolor(1,3)), '"];']);
	else
		fprintf(fid, '%s\n', [num2str(cnt), ' [shape=rectangle, style=filled, fillcolor=', loccol, ', label="', loclabel, '", penwidth=12, color="', num2str(commcolor(1,1)), ',', num2str(commcolor(1,2)), ',', num2str(commcolor(1,3)), '"];']);
	end
end
for(cnt=1:length(CommNet{1}))
	fprintf(fid, '%s\n', [num2str(NumericComm(cnt,1)), ' -- ', num2str(NumericComm(cnt,2)), ' [penwidth=', num2str(1+CommNet{3}(cnt)), ', len=5, penwidth=4];']);
end
fprintf(fid, '}\n');
fclose(fid);
