# Supplementary material for: Finding New Order in Biological Functions from the Network Structure of Gene Annotations
Source: PLoS Comput Biol. 2015 Nov 20;11(11):e1004565. doi: 10.1371/journal.pcbi.1004565 (PMC4654495; doi:10.1371/journal.pcbi.1004565)
Supplement: S1 Code — This file contains the input human annotation files and all the code needed to reproduce the analyses and figures presented in this manuscript. The complete collection of intermediate files (such as the predicted term-term networks, word clouds for all communities, etc), can be obtained from [34]. (TGZ) [file pcbi.1004565.s004.tgz › TermCommunities_code/EnrichmentAnalysis/ALL_SIGSv4.gmt]

19930681-Table2-3	Human Breast_Cecco09_17genes	ST6GAL1	RAB21	ESR1	MYO1C	LRBA	RAB31	RAB5C	IRF4	INPP4B	STAT1	MFAP2	PPFIA4	PPFIA1	IL13RA1	PRIM2	TRIM33
16760442-SuppTable5-1	Human Lymphoma_Hummel06_50genes	PRKAR2B	LZTS1	TCF3	PTBP2	MME	ID3	BACH2	WASF1	ALDH5A1	TFDP2	ACAT2	CSE1L	SMARCA4	FHOD3	SSBP2	UCHL1	C14ORF2	TERT	PRDM10	C7ORF10	SLC35E3	LHFP	BMP7	RCBTB1	DLEU1	TCL6	GPLD1	RFC3	VPREB1	NASP	SOX11	LEF1
19930681-Table2-4	Human Breast_Cecco09_2genes	ESR1	MMP11
16760442-SuppTable5-2	Human Lymphoma_Hummel06_24genes	CFLAR	CD44	BCL3	NFKBIA	CD40	CTSH	MDFIC	FNBP1	CRIP1	SQSTM1	S100A11	ARHGAP25	STAT3	BCL2A1
16735089-Table1	Human Breast_Amin06_82genes_StromaInteractions	ITGA3	IL32	RANBP9	MAP2K3	ACTN1	GSDMB	NFKB2	SLC1A3	CYLD	PTGS1	DDX17	TIMP3	HMGXB4	KIAA0247	PNN	SRPX2	KIAA1199	CCL2	NR3C1	DPYSL3	OLFML3	TNFSF4	CTGF	CTNNAL1	INHBA	LIF	RPL27	PTPRE	HTR2B	IL6	VEZF1	LPP	TNFRSF21	TIAM1	PDPN	SYNC	C2CD3	SETD5	CMAHP	IP6K1	SLCO3A1	COL18A1	ZNF611	NOTCH2NL	NSUN5P1	COL7A1	CD36	RBPMS	CNIH3	HAUS7	MAST2	RELB	CCNE1	AEBP1	CXCL6	MMP3	AKR1C2	SLAMF8	DONSON	CCDC28B	TNFRSF11B	MARS	ZNF668	COL8A2	CCL11	RASGRP1	RAD23A	F2R	BACE2	H1FX	HSF1	AHNAK2	AKR1C3	PPME1	Y_RNA	RUNX1
18508997-Figure2	Human Breast_Cappelletti08_53genes	C19ORF60	RUNX3	PIAS1	FAM184B	MNT	EXOC1	OSBPL8	GSPT1	CLPTM1	PIP5K1B	MAPK8	OCIAD1	SLC11A2	COL4A3BP	MOBKL1B	PILRB	ADCK4	DYRK2	MAP7D3	CAB39	BPHL	OIT3	INTS12	SBNO1	GALNT13	ABCA5	C1QC	LAPTM5	C1QTNF7	SNAPC3	ZNF558	BMI1	SYAP1	SLCO3A1	NEURL1B	TMEM231	SLC27A1	FRS2	VPS39	MFSD4	TCTE3
10521349-Figure3	Human Lymphoma_Golub99_50genes	CYFIP2	TCF3	ATP2A3	TOP2B	HOXA9	DYNLL1	LYZ	DHPS	PSMA6	NFKBIA	CST3	FAH	CD79A	CD33	PPIF	CBX1	NUP88	MCM3	CCND3	LEPR	ACADM	STMN1	CTSD	MYB	CAT	SRGN	CFP	SMARCA4	LGALS3	ITGAX	MCL1	SRP9	STOM	ZYX	SQSTM1	RBBP4	ZNF22	IRF2	IL7R	IL8	AZU1	MYL6B	ADA	GTF2E2	CFD	LTC4S	LYN	ATP6V0C
19440550-table1	Human Ovarian_Murph09_45genes_LPAinOVCAR3	LGALS14	TNC	OTUB2	SCD	SLC7A5	KRT23	ENO2	LOX	FN1	EPAS1	TNFAIP3	EGR1	PLAU	PMEPA1	TUBA4A	LDLR	MAP1B	SCEL	SKIL	IER3	FGFBP1	THBS1	SLC16A3	PMAIP1	CYR61	TINAGL1	IGSF3	RGS20	ATF3	CLDN1	CXCL1	FILIP1L	IL8	RCAN2	SFN	APOBEC3B	MUC1	NF2	ETV5
18849563-SuppTable5a	Human Lung_not_cancer_Bhattacharya09_84genes_COPDvsControl	CCDC90A	SLC2A3	ATXN3	IKBKAP	SLC12A3	RUNX1T1	SEPHS1	ZNF302	LTBP4	KLHL22	SPAM1	NSMCE4A	UBTF	LUC7L3	IFT20	APOBEC1	QKI	KPNA1	LGALS8	MOSC2	HMGN3	PPP1R3C	TNFSF18	WBP4	PPP3CC	PYROXD1	RBBP6	COL10A1	SOX4	RHOT1	C1ORF135	KLHDC10	SFRS18	ADAMDEC1	NAA35	ANKRD6	RCBTB1	AMIGO2	LMAN1L	SH3GL3	ADCYAP1	CHRNB3	EI24	HHEX	MS4A1	KIT	LRP5	IL24	PYHIN1	ABHD6	APBB2	HPGD	DLC1	MECP2	BUB1	LARP7	GTF2H2C	PTCH1	KANK3	ZNF177	MYT1	ARHGEF12	ZNF44	ZNF248	ZNF204P	GOLGA8B	RDH14	PGA5	CR1	GPR52	MIR568	IGHG1	H2AFJ	AC003029.1	RP11-785H5.1
18400362-Figure4b	Human Lymphoma_Staege08_50genes_DownRegulated_chemoResistant	PRKCZ	CLEC2D	TP63	SEL1L3	CRAT	NEFH	SLCO4A1	PPP1R16B	PON2	MPDZ	NMU	ARHGEF17	KIF21B	CD48	PLA2G2D	PLG	G0S2	HIP1R	SOX5	GDF11	KCNK1	TNS3	ZFP37	VPS37B	SLC27A2	ITGAX	PSD3	IFI16	CA3	MID1IP1	SFTPB	PPIC	FAM110B	TANC2	NADSYN1	TOMM20	LPL	LRDD	UPP1	NF2	TNFRSF4	ZNF239	CCDC69	GH1	FABP5P11	XIST	RP11-706O15.7	HLA-DRB4
18400362-Figure4a	Human Lymphoma_Staege08_50genes_UpRegulated_chemoResistant	HEBP1	WWTR1	MARCO	RRAGD	CD44	GAB2	XK	NID2	IL5RA	SMPX	FCER2	HSPB1	TBC1D13	CCL2	C3ORF14	ISLR	GAMT	AKAP12	IL13RA1	GSTM1	SORL1	NDST4	LEF1	CHST7	CDKN2A	EPHB1	MARCKS	CACNA1D	ALOX15	T	AC024270.1	NGFRAP1	BASP1	FCER1A	EDDM3B	FOXD1	JAG2	PRAME	TRIM15	FADS3	LTA
19435914-Table1	Human Liver_Calvisi09_26genes	CD99	PUM2	PDCD2	BZW1	FAT1	DNAJA1	CIRBP	MDK	RPS15	RAP1A	RAB32	PCMT1	GTF3A	CDKN1A	LRRFIP1	UQCR11	SAT1	LSM7	BTG3	U2AF1	PCNT	EEF2	DTYMK	PSMD1	RABIF	NAP1L3
18849563-SuppTable5c	Human Lung_not_cancer_Bhattacharya09_84genes_ FEV1PercentPredictedinCOPDAllSubjects	CCDC90A	SLC2A3	ATXN3	IKBKAP	SLC12A3	RUNX1T1	SEPHS1	ZNF302	LTBP4	KLHL22	SPAM1	NSMCE4A	UBTF	LUC7L3	IFT20	APOBEC1	QKI	KPNA1	LGALS8	MOSC2	HMGN3	PPP1R3C	TNFSF18	WBP4	PPP3CC	PYROXD1	RBBP6	COL10A1	SOX4	RHOT1	C1ORF135	KLHDC10	SFRS18	ADAMDEC1	NAA35	ANKRD6	RCBTB1	AMIGO2	LMAN1L	SH3GL3	ADCYAP1	CHRNB3	EI24	HHEX	MS4A1	KIT	LRP5	IL24	PYHIN1	ABHD6	APBB2	HPGD	DLC1	ZNF23	MECP2	BUB1	LARP7	GTF2H2C	PTCH1	KANK3	ZNF177	MYT1	ARHGEF12	ZNF44	ZNF248	CR1	GPR52	ZNF204P	MIR568	IGHG1	GOLGA8B	H2AFJ	AC003029.1	NT5C1B-RDH14	RP11-785H5.1	PGA5
18849563-SuppTable5b	Human Lung_not_cancer_Bhattacharya09_84genes_FEV1PercentPredictedorFEV1/FVC	CCDC90A	SLC2A3	ATXN3	IKBKAP	SLC12A3	RUNX1T1	SEPHS1	ZNF302	LTBP4	KLHL22	SPAM1	NSMCE4A	UBTF	LUC7L3	IFT20	APOBEC1	QKI	KPNA1	LGALS8	MOSC2	HMGN3	PPP1R3C	TNFSF18	WBP4	PPP3CC	PYROXD1	RBBP6	COL10A1	SOX4	RHOT1	C1ORF135	KLHDC10	SFRS18	ADAMDEC1	NAA35	ANKRD6	RCBTB1	AMIGO2	LMAN1L	SH3GL3	ADCYAP1	CHRNB3	EI24	HHEX	MS4A1	KIT	LRP5	IL24	PYHIN1	ABHD6	APBB2	HPGD	DLC1	ZNF23	MECP2	BUB1	LARP7	GTF2H2C	PTCH1	KANK3	ZNF177	MYT1	ARHGEF12	ZNF44	ZNF248	CR1	GPR52	ZNF204P	MIR568	IGHG1	GOLGA8B	H2AFJ	AC003029.1	NT5C1B-RDH14	RP11-785H5.1	PGA5
19658189-TableS9a	Human EmbryonicStemCell_Xu09_34genes	CAMK2B	PPP1R12B	ACTN2	SMPX	MYOM1	CKM	MYL7	LAMA4	TNNC1	SMYD1	TNNT2	APOBEC2	MASP1	CSRP3	MYBPC3	TMOD1	UNC45B	TRIM55	SORBS2	TRIM63	MYL3	SYNPO2L	RRAD	HSPB3	HSPB7	ATP2A2	CRIP2	SLC8A1	MYH6	MB	MYL4	PLN	PPP1R14C
19658189-TableS9b	Human EmbryonicStemCell_Xu09_100genes	RNF14	NDUFS1	RRAGD	PTPN21	ACTN2	MYH7B	RAB21	MGST2	MYH7	LRRFIP2	TLL2	JAK2	ATP6V1D	BMP7	MYL9	NDFIP2	ZDHHC2	CAV2	HSPB1	MYL7	SHB	ACTA2	SLC6A4	MYL2	CLIC5	HBEGF	TNNC1	GADD45A	CD58	TNNT2	NPPB	CALD1	EIF2C3	PALLD	REEP5	TNNI3	CNN1	NES	MYH11	MYO18B	TSPAN2	SORT1	MYBPC3	DTNA	LMO7	TMOD1	CPEB2	ITGAV	TPM1	EPHA2	DUSP10	RIT1	TEX261	CAMK2D	KCNMB1	ACRC	ANKRD1	TMEM25	ITGB1	BAG3	HSPB8	JAZF1	C1ORF96	RHOC	TNNI1	RUNX1	MYL3	PEA15	LRRC2	REEP3	C18ORF1	COL4A3	ADRB2	CDH2	CYCS	SAA1	MSRB3	SLC26A9	NPPA	PCGF5	MXRA7	KLHDC8B	MYO18A	PDLIM7	SERTAD1	MYH6	NKIRAS1	MYL4	TPM2	C6ORF154	STK38L	MYBPHL
19924232-TableS2	Human Brain_Bray09_29genes	MIR107	MIR335	MIR378	MIR135B	MIR22	MIR342	MIRLET7D	MIR20A	MIR18A	MIR25	MIR99B	MIR23B	MIR142	MIR615	MIR19A	MIR28	MIR17	MIR93	MIR500A	MIR98	MIR660	MIR576	MIR140	MIR143	MIR501
19924232-TableS3	Human Brain_Bray09_31genes	MIR30E	MIR345	MIR16-2	MIR371	MIR324	MIR423	MIR148B	MIR331	MIR191	MIR192	MIR548D2	MIR7-2	MIR186	MIR17	MIR130B	MIR10A	MIR15B	MIR26A2	MIR139	MIR34B	MIR34A	MIR632	MIR328	MIR30C1	MIR628	MIR29C	MIR125B1	MIR100	MIR616
19924232-TableS1	Human Brain_Bray09_298genes	MIR494	MIRLET7E	MIR375	MIR30E	MIR429	MIR29A	MIR380	MIR345	MIR340	MIR448	MIR21	MIR370	MIR377	MIR381	MIR339	MIR369	MIRLET7C	MIR371	MIR425	MIR210	MIR335	MIR378	MIR361	MIR324	MIR302B	MIR135B	MIR22	MIR330	MIR323	MIR423	MIR133B	MIR342	MIR148A	MIR379	MIR202	MIR326	MIR410	MIR372	MIR424	MIR302C	MIR346	MIR409	MIR411	MIR26B	MIR148B	MIR383	MIRLET7D	MIR373	MIR302D	MIR20A	MIRLET7G	MIR337	MIR30D	MIR422A	MIR126	MIR367	MIR331	MIR31	MIRLET7I	MIR18A	MIR539	MIR146B	MIR488	MIR548C	MIR25	MIR217	MIR99B	MIR520F	MIR487A	MIR34C	MIR23B	MIR142	MIR203	MIR433	MIR363	MIR649	MIR662	MIR199B	MIR30B	MIR606	MIR196B	MIR181D	MIR544	MIR508	MIR215	MIR106A	MIR206	MIR191	MIR127	MIR491	MIR19A	MIR149	MIR604	MIR181C	MIR193A	MIR224	MIR562	MIR651	MIR641	MIR505	MIR99A	MIR193B	MIR655	MIR192	MIR28	MIR489	MIR630	MIR183	MIR592	MIR184	MIR32	MIR145	MIR597	MIR639	MIR141	MIR197	MIR20B	MIR627	MIR200C	MIR572	MIR551B	MIR15A	MIR186	MIR132	MIR222	MIR455	MIR449B	MIR556	MIR200B	MIR520D	MIR520C	MIR382	MIR495	MIR10B	MIR17	MIR299	MIR130B	MIR487B	MIR580	MIR93	MIR532	MIR617	MIR188	MIR586	MIR642A	MIR551A	MIR10A	MIR15B	MIR150	MIR564	MIR542	MIR500A	MIR98	MIR497	MIR151	MIR432	MIR451	MIR155	MIR187	MIR520G	MIR504	MIR95	MIR27A	MIR139	MIR34B	MIR147	MIR563	MIR545	MIR30A	MIR650	MIR517C	MIR518B	MIR27B	MIR34A	MIR221	MIR610	MIRLET7B	MIR302A	MIR632	MIR195	MIR654	MIR204	MIR146A	MIR223	MIR136	MIR574	MIR152	MIR328	MIR214	MIR296	MIR624	MIR579	MIR137	MIR656	MIR496	MIR628	MIR629	MIR29C	MIR660	MIR638	MIR589	MIR524	MIR154	MIR576	MIR493	MIR601	MIR134	MIR100	MIR643	MIR503	MIR502	MIR125A	MIR130A	MIR653	MIR362	MIR140	MIR645	MIR618	MIR185	MIR485	MIR616	MIR143	MIR106B	MIR190	MIR501	MIR338	MIR486	MIR376C
18794102-TableS1	Human Breast_Yang08_840genes	CASP10	RECQL	ABCC8	CCL3	CX3CL1	TNFRSF12A	MYLIP	RANBP9	CD9	KAL1	PLAUR	BRCA1	SEMA3B	PSMC4	ATP2C1	IGF1	ATP1A2	MARCO	ABCC2	SEC63	RNF19A	TRIO	MSR1	C6	LCP2	EPHA3	ATP6V1H	MAP4	SLC4A8	RAD51	LAMA3	LAMC2	COL11A1	CASP8	HIPK2	ERBB3	COL17A1	PPAP2A	NEO1	FGFR3	DNAJA2	TGFBR3	ATP1B3	ATP2B1	CLNS1A	ATP2A3	MCM6	FGFR1	VDAC3	PCM1	OPHN1	DDX43	PTPRC	C1QTNF3	COL16A1	DNAJA1	NID2	SLC4A11	FXYD3	DNAJB11	LAMB1	COL9A3	HOOK2	SORBS1	JAK2	NRP1	ATP5D	RPS6KA5	JAG1	MID1	OCA2	MCM4	TGFB1	ATP1A3	COMP	DDX49	TFPI2	PTN	DNAJB6	GRB10	PTPRZ1	TSGA14	LIMK1	TRIM14	C5	DHX40	DDX5	COL1A1	ABCC3	MYH3	GLRB	MMP12	MGP	COL12A1	NEDD9	MCM3	VNN2	CCR6	TTK	LAMA4	C7	SPARC	THBS4	PRLR	SLC12A7	RAD50	PDGFRB	DBN1	ABCC5	SLC4A3	ACTR3	ACVR1	RTN4	DOK1	FN1	WNT6	ABCB6	ATP6V1B1	EPHA4	TTF2	PIK3R3	NEK2	CENPF	COLEC11	KPTN	CTGF	SLC16A7	SPP1	VPS4B	GNA13	TEK	SOCS2	ABCC11	PILRB	FMOD	SSPN	DDX39A	CD97	COL10A1	ATP5E	ATP8A1	PEX6	MCM8	EDN2	PTPRB	AKAP9	SGCE	MPST	TST	CCL4	CDC16	APOE	TOMM40	LSP1	COL5A1	TUBGCP2	ATP6V1E1	MATN3	EMILIN2	PTPRE	SERPINF1	CHI3L1	C1QTNF6	VHL	SAA2	DOCK2	HOOK1	PDGFRA	COL4A2	ANXA1	MAP7	ABCB10	LAMC1	DNAJC1	TXN	NUMA1	SDCBP	CASP1	CASP5	THBS1	EMILIN1	KIF11	PLCE1	CASP6	COL2A1	LUM	DNAJA4	PDPK1	GAS8	DDX52	ABCA8	SLC16A3	ERBB2	COL6A1	COL6A2	PTPRF	ATP1B1	TUFT1	ABCA12	COL8A1	SLIT2	EGFR	MSN	CETN2	ATP6V1B2	ATP6V0D2	SHC3	FEZ1	ADRA2A	VEGFC	EPS8	PTPRK	CETN3	SMARCA5	CD8A	ABCA6	ABCA5	ATP5G3	ATP5J	PTPRN2	ATP6V1C1	CLIC2	CCT8	KIT	NCK1	COLEC12	F11R	LAD1	ATP5G1	CLIC6	AMFR	SPON2	ITGB2	CXCR5	SHC1	RECQL4	CCL5	EIF4A1	DNAJB4	IL20	SGCB	DHX57	COL6A3	ATP1A1	FBLN2	PPP4R2	PF4	DNALI1	COL1A2	CTHRC1	ABCA1	VCP	ATP5C1	VDAC2	CASP7	MFAP4	ATP5L	SPINT2	ATP5H	ABCA3	HOOK3	BMI1	TAP1	FNTA	COL3A1	SLC20A2	STAT3	SNTB2	ATP5I	CXCL10	ADRB2	CLIC4	CLIC3	BUB1	ROBO1	REPS2	SLC16A5	MTSS1	NRTN	COL8A2	SNTB1	EGFL7	C1QB	C1QA	CSPG4	BAIAP2	AP3S1	GRB2	MLF1	GAK	F2R	BGN	CAV3	CSF1R	EPHB3	COL18A1	RUVBL2	KNTC1	ROR1	ATP6V0C	CXCR3	MAPT	COL4A1	COL4A5	SELL	RYR1	EVL	EPHB4	LAMA2	MYO6	LAMB3	FLNA	CASP4	COL13A1	MYO5A	MPZL1	ABCA4	CAPZA2	PRC1	ATG9A	DMD	U6	SNORD14E	COL5A2	COL15A1	NOTCH4	DDR1	SERPINB5	ATP10A	SNORA67	MIR93	AC010746.4	DNAJC9	DDX3X	CKLF	RP13-371D18.2	FXYD1	AFG3L1P	TDGF3	RP11-145D11.2	AC073271.1	RP11-388B24.3	RANP1	ATP6V1E2	RP11-676M6.1	CKLF-CMTM1	PECAM1
18794102-TableS2	Human Breast_Yang08_47genes	FYN	PIK3CB	MAP2K4	PTPRC	IL12RB2	ICAM1	JAK2	MAPK1	NFKBIA	ZAP70	CD2	STAT5A	GNGT1	GNAI1	NFATC1	AGT	VAV1	PTPN7	CAMK2G	THY1	ITGB2	CD3G	SHC1	CCR5	CD3D	FOS	JUN	GRB2	CD28	LCK	CXCR3	MAPT	HLA-DRB1	LAT
15833844-Table1S	Human Esophagus_Kimchi05_213genes	ABP1	TFPI	RANBP9	PLAUR	CAPN1	CLCA4	SERPINB1	GRN	VAMP3	RCN1	AKR7A2	LY75	SERPINB3	LAMC2	CSDA	GNA15	PDIA5	FGFR3	IFI35	PITX1	DNAJA2	ALDH3A2	ATP2A3	MID2	CXCL2	TMPRSS11E	TFAP2C	SLC6A14	TPX2	FKBP1A	KIF4A	ITGA6	FMO2	PTGS1	ITPR3	DSP	KDELR3	TOM1	TIMP1	COTL1	RAB11A	CA2	RELB	NAPA	PTN	MET	CYP3A5	PTPRZ1	AHR	SFXN3	TRIM16L	ABCC3	TMEM97	ANXA10	KRT18	LTA4H	FZD10	TPD52L1	SASH1	IL1R2	F3	PRDX6	NEK2	PPL	PPP1R3C	DUSP1	CBX3	CD97	EFNB2	IL1B	BMP2	TSPAN8	CALML4	LSM4	ITGB4	ALDH3B2	SPINK5	EMP1	DSC2	DSG3	DSC3	ANXA1	TBX3	ESPL1	SP110	KDELR2	IL1F9	IL1RN	DCTN3	PIM1	TUBB2B	FGFBP1	TRIM29	CLCA2	GALNT6	RHCG	NPEPPS	CELSR2	JTB	S100A8	RIT1	IGFBP3	CASK	GSN	PARD3	TCF7L2	AKR1C2	TMPRSS11D	PDIA4	ADK	TIAM1	HK1	DHRS1	ETS2	SPRR2G	TNFSF13	VSNL1	IVL	SPRR3	S100A9	S100A12	DUSP7	ALDH7A1	AQP3	ANXA8	ARF6	LY6D	KLK11	KLK13	SPRR1B	SPRR1A	GPRC5C	KRT4	KRT15	KRT13	MAL	PITPNA	CSRP2	CLTB	ARL4D	TUBB6	GPX2	CTNNBIP1	PCP4	KRT6B	KRT5	HEXIM1	KRT14	S100A14	HLA-DRB3	HLA-DRB1	CTSE	S100A2	SPRR2B	SERPINB2	AKR1B10	PAPSS2	F5	PAX9	MAFB	HLA-DRA	HLA-G	TRIM13	KRT6A	SERPINB4	Y_RNA	GPX3	U4	HLA-C	HLA-DRA	PGAM4	TAPBP	HLA-B	HLA-B	FABP5P11	TNFRSF6B	LYN
15994931-Table4a	Human InVitro_Skotheim05_15genes_UpRegulated	JARID2	BCAT1	GAL	DNMT3B	NANOG	DPPA4	MT2A	DNMT3L	VSNL1	APEH	MT1F	MT1H	POU5F1
18400362-Figure1a	Human Lymphoma_Staege08_50genes_UpRegulated_HodgkinlymphvNorm	NCAPH2	FAS	MRTO4	SNRNP40	TCF3	MCM2	ENO1	CNOT3	CDC45	IL21R	MAP4K1	WHSC1	TIMELESS	MCM3	RRP9	WRAP73	CCND2	ZWINT	KIAA0090	ILF3	ACLY	CHD1L	IRF4	PML	UCK2	SSRP1	BATF	RBBP4	RFC4	CHAF1A	STIP1	USP39	RGS14	PPIH	CKS1B	RUVBL1	SRPR	BOLA2	SIVA1	VARS	ABCF1	MIR106B	AC026271.3	NME1-NME2
15994931-Table4b	Human InVitro_Skotheim05_15genes_DownRegulated	CD99	SMARCA1	PPA2	PPP3CA	GPSM1	TCEA2	LAMB2	TTC3
15897565-Table2	Human Ovarian_Berchuck05_26genes	LYPLA2	EED	YY1	TSPAN13	WFS1	EXPH5	GTF2H1	DROSHA	TXNDC9	ABCD3	SERP1	VAPB	SSR1	CNKSR1	PKP4	SRPRB	SRD5A1	HNMT	PLOD2	MAL	NUDT4	CSTF3	PRKAR1B	HSPB2
18535662-TableS1b	Mouse Lymphoma_Wu08_1114genes	COX5A	SDHD	DLG3	NHP2	POLDIP2	MCM3AP	PCNT	RARG	CCT3	COL18A1	JUP	AKR1B3	DDX18	UBL3	PWP1	PNCK	CCNE1	SNRPD1	RPS11	RUVBL2	RPL8	HNRNPA2B1	CWC15	HDGF	ZP3	LETM1	TRIM28	TXN2	DDX39	POR	EIF4G2	PSMD4	CTCF	RANBP1	METAP1	ATP5G1	HSPB7	EPOR	GCAT	SRM	RBM14	SOD2	SLC4A3	APRT	CDK4	EIF1B	HNRNPH1	PRPF31	RPS25	CBX5	SNAP47	WNT3A	IFRD2	GOSR1	MRPL52	ODC1	RPA3	NPDC1	E130303B06RIK	RNF168	CACYBP	SLC25A13	UBE2I	NOLC1	HMGB3	SLC25A5	HSPA8	H2AFY	ADSS	MATN4	IL13RA1	CCDC56	AFMID	IGFBP4	TNFAIP1	BIRC5	DHX58	DDX27	UCHL5	C1QBP	APPBP2	2610027L16RIK	CD68	MRPL45	ISYNA1	ARID3A	1110001J03RIK	SNRPF	HDAC2	ASF1A	CDK1	HINT1	CCAR1	DDX21	NFYB	SLU7	XPO1	HMMR	HNRNPAB	GUK1	SHMT1	TOP2A	ATXN7L1	SMC6	BLMH	LUC7L3	ANKRD40	KRT36	KAT2A	EFTUD2	FKBP3	SEC23A	PNN	TOMM20L	CHGA	ALDH6A1	HSP90AA1	2010107E04RIK	SFXN1	EDN1	DEK	NOL8	UQCRB	CETN3	SLC28A3	SDHA	NSUN2	NDUFS6	IQGAP2	EMB	EBPL	BAP1	DPH3	OXNAD1	PSPC1	TKT	DNAJC15	AKAP11	DIAP3	6720463M24RIK	SUB1	UCHL3	NIPBL	PSMB5	CCT5	MTDH	PABPC1	MRPL13	NDE1	TOMM22	CYC1	ARC	TRA2B	ST3GAL6	TFRC	NDUFB4	GART	SOD1	SYNJ2	FHL1	SLC38A1	CDCA3	ACAT2	CDC5L	DPY30	SLC29A1	HSP90AB1	PPIL1	CEBPZ	MRPL28	PSAT1	H2-KE2	WDR46	TCERG1	PSMG2	TCOF1	GIF	NAA40	KAT5	MRPL21	BANF1	SF3B2	PRDX3	PCYT2	STRA13	FASN	GOT1	RPS24	PRIM1	CDK2	PA2G4	ATP5B	SHMT2	CLNS1A	ECHS1	IFITM3	EIF4A3	HSPD1	CALY	ATP5C1	ITGB1	NOP16	9430016H08RIK	WDR75	IMP4	ORC2	MRPL30	ATIC	NCL	NDUFA10	PPP1R7	DTYMK	ING5	MKI67IP	PTER	NOP58	PRIM2	SEPHS1	LYPD6B	WDR5	CDAN1	SMYD2	PRDX6	SSRP1	HIPK3	DUT	EHD4	PCNA	STARD7	POLR1B	SNRPB	PCSK2	TPX2	NDUFB5	FABP5	CAR2	PSMA7	DNAJC19	FAM48A	EXOSC8	WWTR1	PPID	TPM3	SCAMP3	PPA2	AIMP1	FUBP1	SMC2	POLR1E	TXN1	POLE3	MAGOH	DNAJA1	NUDT2	PSIP1	MACF1	SRSF10	NASP	RAD54L	EBNA1BP2	MRTO4	NUDC	AK2	SRRM1	SFPQ	RPA2	RCC1	SF3A3	UTP11L	RPL22	NUB1	PARK7	TOMM7	RINT1	DNAJC2	CRMP1	PPM1G	HNRPDL	PGM1	LIAS	SULT1B1	RAN	MRPL1	SRSF9	HSPH1	RPL6	PDAP1	FLT1	RBM28	CBX3	SSBP1	MRPS33	CCT7	LRIG1	MRPL53	POLE4	MFAP5	LDHB	CSDA	STRAP	PLEKHA5	ATG7	1500001M20RIK	MBD4	FKBP4	MPHOSPH10	IDH2	PSMA1	PSMC4	COQ7	POLD3	NDUFAB1	METTL9	PDZD9	BCCIP	EIF3F	RBM10	CUL4B	DKC1	CETN2	NAA10	G6PDX	RAB11FIP1	LSM6	MAK16	NR3C2	ADCY7	SMARCA5	IRX3	MT1	KARS	USP10	IFI30	PSMB10	IL10RA	ETS1	DCPS	TAGLN	ACRV1	ILF3	BCL2L10	GRINL1A	ANP32A	LRRC1	CSK	ETFA	COX7A2	2610101N10RIK	CDC25A	NME6	MRPL15	FKBP1A	POLR2F	MIF	CALM4	TCEA1	USP36	SLC16A2	SMC4	CCT2	CHCHD4	MRPS17	GCSH	DYNLRB2	ATP5H	RNPS1	NUP54	MELK	SPCS2	PKIG	THYN1	GGTA1	YTHDC1	OTUD4	CCDC38	SERBP1	FAM13B	RPS27L	KDM1A	NME1	SOCS5	GEMIN5	LARP1	BCLAF1	CISD1	KDM1B	RPL10A	SIRPA	FAM120A	CCDC50	LEPREL1	SRRM2	RBM8A	FAM108C	ABCF1	PRC1	RABGGTB	IGFBP2	NDUFB10	SUV39H1	HNRNPU	MRPL12	EXO1	NUP43	MRPS35	2810417H13RIK	NSMCE4A	ST8SIA4	MYBBP1A	RABGGTA	HMGN1	WDR43	SMC1A	BRCA2	MCM3	D19BWG1357E	CIRH1A	PLEKHA6	LCE1F	SIN3A	GNL3	DCTPP1	AA986860	MRPS16	MRPL50	ACP1	CIRBP	GM9797	ADRB2	RPL37A	HNRNPA1	FBL	MLF1	MLEC	CDCA2	2310022A10RIK	ORAI1	RPL36AL	BEX1	UBQLN2	PRKAA1	GAS1	GM4737	HSPA14	RPS19BP1	PCBP1	METTL5	PRMT1	RNASEH2A	SRCAP	THOC7	EIF3K	CHCHD3	DNAJC8	MRFAP1	HMGB2	ACTN4	SERTAD3	CDCA7	TCEB2	EIF3B	RPL38	TSNAX	NPM1	TXNL4A	ZFP53	LAS1L	ECE1	SERPINB9G	NAP1L1	SEPT11	GSTM1	TOMM20	GM5506	RPL11	ENO3	TRP53	H2AFJ	HNRNPC	RPL35A	UBE2S	PHF5A	GM10094	H2-K1	NACA	HIST1H2AB	CES2C	SUCLG2	GSPT1	CKS2	ZFP706	RPL30-PS8	MAPK3	L7RN6	IMPDH2	MTAP	NUMBL	NOL7	GM5616	CYCS	NUMA1	GM10146	SIVA1	CDC26	HMGB1	EIF3G	VKORC1L1	LYAR	NNAT	SF3B4	SSB	RNF121	INTS5	SRSF3	EEF1G	GANAB	1810009A15RIK	SMS	APITD1	CYP4F15	RPL27-PS3	HSPE1	TUFM	SNRNP40	SDHAF1	DDA1	MEX3A	TOMM5	CSNK2A1	PLK1S1	AARSD1	HMGA1-RS1	PSME3	H2-DMB1	DPM1	SSSCA1	GM5138	NME1	BC035044	LSM3
18535662-TableS1a	Mouse Lymphoma_Wu08_1813genes	CCND2	SCPEP1	CDH1	CCM2	TOM1L2	ITGA5	GM2A	SERPINF1	TCF7	TPD52L2	MMP11	MMP14	SNAPIN	S100A6	MAPK7	IFT20	COL6A1	CALM1	RARG	COL18A1	TCF25	COL1A1	JUP	FKBP10	HOXC6	GRAMD3	NAGLU	GRIA3	SSR4	BCAP31	TRAPPC6A	MYBPC3	ACP2	RAPSN	SLC39A13	STAT6	RHOC	PPARD	NARFL	DHRS1	2310045N01RIK	USE1	HLTF	1810046J19RIK	EPDR1	TPRA1	AP2A2	HBP1	RAB8A	STARD3NL	EFNA2	MICAL3	GLG1	CACNB3	RABAC1	FCGRT	PEX19	KLC4	CROT	SSBP2	GSTM5	GSTM7	AKT2	DNAJA3	IKBKG	TMED4	BID	RALB	ARHGEF40	MCOLN1	SGCE	CHN2	RAB11A	EIF2B2	CCDC130	JKAMP	NDRG1	HMOX1	POR	SQRDL	GPR108	REEP5	ERGIC3	ITGAE	TUFT1	RCN1	BC003331	SRA1	CLINT1	ZBTB17	HSPB7	ATP6V1B2	TMBIM1	CRIP2	POLA1	PKNOX1	GMNN	ABHD16A	NEU1	DDAH2	CLIC1	CAV1	RHOA	ID3	FGFRL1	FHL2	UBC	ELK3	HERPUD2	ARPC5	NF2	UBE2G2	SRP14	TAZ	SLC3A2	NXF1	TMEM86A	PLCD1	EHF	AMOTL1	ETV5	ATP6V0D1	0610007C21RIK	PTEN	PEA15A	ST3GAL1	CLIP3	NIT1	RNF166	SRP19	SLC25A11	SURF4	ITGA2	MOCS2	ATP6V0E	NKX2-5	NFE2L2	DSTN	CTSZ	PLS3	NDUFA1	PPFIBP1	LAMP2	SLPI	SDC4	NBR1	TAOK1	TRAF4	TIMP2	SERINC3	CTSA	IFT52	PTGIS	CYTH3	HIST1H2BC	MFNG	ANXA6	KIF3A	SEPT8	MYO1B	YPEL2	GABARAP	CLDN7	PNPO	CDK5RAP3	COPZ2	DYNC1H1	NDEL1	ACSL1	AVPI1	P4HA2	FIS1	H13	ATP6V1E1	ATP6V0A1	ARHGEF25	RCN3	UBXN6	PLAGL1	CD164	FYN	REPS1	SMPDL3A	SERINC1	P4HA1	KITL	IKBIP	EPB4.1L2	MYB	STX7	ASCL1	IGF1	SAR1A	SGPL1	LRIG3	TBC1D15	NAV3	AP3D1	TMBIM4	PRMT2	COL6A2	ASB3	CDC34	SPNB2	MGAT1	FLT4	RNF130	OGDH	XBP1	GALNT10	FAM114A2	ATXN7L1	SYPL	LAPTM4A	AMZ2	ID2	MIF4GD	ANKFY1	SEC14L1	SPAG9	CACNA1G	STX8	SEC23A	SRP54A	NFKBIA	GSTZ1	ACTR10	DHRS7	PPM1A	VTI1B	SLC10A1	ISCA2	NPC2	FDFT1	ZFYVE21	LRRC16A	SUSD3	CTSL	TXNDC15	SMAD5	NKD2	PDCD6	SDHA	GLRX	MED10	SMN1	AP3B1	PARP8	IL6ST	COMTD1	BMPR1A	NID2	ANXA7	CAMK2G	VCL	HACL1	CAPN7	BTD	NISCH	GLT8D1	KPNA3	CTSB	PRKCD	ANXA8	ZDHHC20	EXTL3	1200011I18RIK	TSC22D1	1190002H23RIK	PPP3CC	BMP1	FBXL3	DAB2	NPR3	DCAF11	AMACR	RAI14	MTDH	SDC2	ATP6V1C1	STK3	E430025E21RIK	ZHX1	COL14A1	NAGA	POLR3H	LITAF	BCL6	LMF2	ARSA	TAGLN3	CD200	CCDC80	PRKDC	PDXDC1	BOC	CRYBG3	TMEM45A	DLG1	YPEL1	SNX4	MYLK	EHHADH	APP	CBR3	IL10RB	IFNAR2	CSAD	PRR13	CDKN1A	AKIRIN1	IVNS1ABP	BSG	TWF2	MARCH5	PISD	RAB12	FAM132A	SFI1	SYNJ2	RPS6KA2	SMOC2	VEGFA	ENPP5	UBR2	PIM1	XDH	CRIM1	PJA2	ATP6V0C	RHOQ	SPSB3	CUTA	PLIN3	MAP4K3	COX7A2L	KIFC5B	CDH2	SLC39A7	COL11A2	SIL1	BAG6	3110002H16RIK	NPC1	SPRY4	NR3C1	DIAP1	AP3S1	DPYSL3	HSD17B4	SMAD4	LOX	PPIC	CYB5	RFK	OSTF1	LIPA	AK3	JAK2	POLD4	YIF1A	CPT1A	EFEMP2	VLDLR	LTBP3	SCYL1	PRDX5	DNAJC4	PDCD4	FAM45A	SORBS1	ADD3	TRIM8	ABLIM1	TOLLIP	PYCR1	CBR2	MAGED1	WDR45L	HEXA	MAGED2	CD63	DGKA	ESYT1	NAB2	DDIT3	USP33	DPYSL4	BET1L	CD151	CHID1	CLYBL	TMC6	COPG2	SLC25A10	ITGB1	PDIA4	ISCU	FAM20C	PRKAR1B	FAF2	SMAD7	IDH1	METTL21A	ACADL	EIF5B	ASNSD1	UNC50	MFF	SMAP1	FN1	ZFAND2B	SPEG	DNPEP	EPHA4	SERPINE2	SEPT2	LRRFIP1	CFH	PTPN4	CYB5R1	ADIPOR1	RNF2	SRP9	COPA	MPZL1	BRP44	SUV39H2	ATF6	UCMA	MGST3	STAM	PDSS1	STXBP1	COL5A1	BC005624	GSN	AGPAT2	SEC16A	GPSM1	DPP7	NCKAP1	DYNC1I2	SLC43A3	MED19	CAT	CD82	HARBI1	ARHGAP1	TYRO3	SMOX	BMP2	USP8	2010106G01RIK	FAHD2A	TBC1D20	PDRG1	TPD52	GNAS	NDRG3	PLD1	ANXA5	POSTN	MFSD1	PFN2	MME	CCNL1	STXBP3A	GPSM2	S100A11	RAB13	SLC50A1	EXTL2	COL11A1	ADAM15	GBA	RIT1	PEX11B	ECM1	METTL14	ABCD3	F3	THEM4	DECR1	SLC35A1	POLR1E	SVEP1	PTGR1	APTX	B4GALT1	ATG13	GPCPD1	LPHN2	GBA2	CLTA	PLIN2	MLLT3	CDKN2C	TXNDC12	SCP2	TMEM59	2210012G02RIK	RRAGC	PPT1	PINK1	FABP3	PEF1	TMEM50A	TMEM57	SH3BGRL3	GNL2	SLC4A2	AGTRAP	MTHFR	TPRGL	RER1	MXRA8	SDF4	LRPAP1	4930471M23RIK	SEL1L3	APBB2	COMMD8	NMU	TGFBR3	RILPL2	SCARB2	VPS33A	VPS29	ATP2A2	ANXA3	TES	2210016L21RIK	ACTB	RNF6	COL1A2	TSPAN12	FAM3C	POT1A	CUX1	CALD1	FKBP9	TMEM176B	GSTK1	PRDM5	MKRN1	GFPT1	WBP1	SEC61A1	ABTB1	EDEM1	COPS7A	GABARAPL1	ADIPOR2	KDM5A	EMP1	ARHGDIB	LDHB	CAMK1	TMEM111	D6WSU163E	TSPAN9	PGLYRP1	PSD3	PCSK6	TJP1	PSMD8	MFGE8	SYTL2	FAH	NUCB2	MVP	NUPR1	PARVA	MYST1	VKORC1	NUCB1	BCAT2	FGFR2	UBFD1	ARFIP2	ILK	TPP1	OAT	UROS	9030624J02RIK	STIM1	CASK	TMEM9B	CTTN	PRAF2	TIMM17B	GATA1	PORCN	DYNLT3	SRPX2	PDHA1	RENBP	MPP1	ATP11A	LAMP1	RASA3	ANGPT2	AGPAT5	ERLIN2	COL4A1	COL4A2	LEPROTL1	VEGFC	AGA	TMEM66	PLAT	ADAM9	PPAPDC1B	ASAH1	CASP3	UFSP2	RBL2	AKTIP	GAB1	AP1G1	GPR56	MAP1LC3B	CRISPLD2	D230025D16RIK	PLA2G15	WWP2	GABARAPL2	ACTA1	APLP2	1600029D21RIK	TAGLN	ARCN1	STT3A	TMEM218	KANK2	ANXA2	GLCE	TSPAN3	LOXL1	NPTN	NEO1	TMED3	TPM1	PLSCR2	PPIB	SPG21	SMAD3	ATP1B3	RASA2	NT5E	CRTAP	TGFBR2	MYD88	RPSA	UBA5	GNAI2	IP6K2	NT5M	CD59A	PRR5L	ATG12	RASGRP2	CDO1	3830406C13RIK	PHLDB2	1810031K17RIK	MGLL	PTPRF	LPP	CHST2	ATP6V0B	ANTXR1	FNDC3A	RBFOX2	FOXN3	ATP6V1H	STON1	PPP3R1	9430020K01RIK	PQLC1	HDLBP	R3HCC1	VPS18	GPC1	GOLGB1	JDP2	TULP4	PJA1	SNX2	PTPN13	PIK3IP1	KLRAQ1	SIDT2	HEATR5A	SEC31A	ANKRD11	1810020D17RIK	DAGLA	CD99L2	ACTA2	TK2	FNIP1	DNAJB5	PTPN23	GALT	RAB3GAP1	HIST1H1C	PNPLA8	9530068E07RIK	KIDINS220	ELF1	4930544G11RIK	RNF13	NDRG4	CHST12	CLCN7	FAM115A	SUN1	SMAD6	NETO2	C1QB	PAIP2	CLIC4	HGSNAT	TBC1D2B	PPFIA1	MAVS	MCRS1	GCH1	CD81	LIMCH1	EEF1A1	1110003E01RIK	FKBP14	CDON	HRC	RRAS	TXNIP	PTOV1	CUL7	PLN	CREB3L2	BC031181	DEGS1	ZSCAN21	PDE4DIP	NFE2L1	C030046E11RIK	LPAR1	TRPS1	JOSD2	PBX3	WDR26	MRPS34	PRL3B1	FAM117A	BMP6	ECHDC3	ZFP503	ATP6V1G1	DAP	IL18	DCXR	TCTA	WFS1	LRRC17	PION	DAG1	CLSTN1	LATS1	STAT2	THBS1	SCAMP2	EMP3	FGFR1OP2	SKIV2L	PPP1R15A	WDR7	GSTM2	TMEM51	PCK2	PHC1	LIMD2	IL17RD	1110037F02RIK	CEPT1	TEX264	RNASEK	FBXW4	ABHD4	OSTC	VPS41	GCOM1	CCDC9	MEIS3	ENTPD3	ALG13	POLDIP3	RHOD	AGRN	PIGS	NCAPG2	SSH1	LYN	SGSM3	S100A13	MFAP4	RELN	MUSTN1	UBE2Q1	JHDM1D	PBXIP1	SHC1	SIPA1L1	TRAFD1	HEBP1	RASEF	FAM164A	ACPL2	NAALAD2	S100A1	OSBPL1A	CTLA2A	UBR3	CXCR7	SERPINB3A	RG9MTD1	1110012L19RIK	CENPH	WDR81	PENK	GLB1	SCAND1	AI464131	ZFP322A	NGFRAP1	GOLPH3L	HECTD3	PRAMEF8	CD24A	TGIF1	BC029214	LONP2	ARF1	TAF13	COL6A3	ASB8	E030010A14RIK	TMEM53	VPS37C	RNF24	TADA3	RAPGEF4	AFF4	CDC42EP1	SERTAD2	FOXC1	LGALS3	FAM118B	VAMP8	PRSS27	FAM131A	SGMS2	RNF7	MSRB3	HSPA14	B3GNT2	MEST	GNPDA1	SERPINB6C	HBB-Y	RAP1B	BC004004	MTAP1B	NRK	ADH6A	SOCS3	D10JHU81E	HUNK	TCF4	LGALS7	MAT2A	CNN3	LIFR	ARFGAP3	PLA2R1	C1RA	KLHL25	MTA3	2900064A13RIK	IRS1	CAAA01083517.1.42631.1	ST3GAL5	PLA2G4A	TRNP1	CHD9	CAPG	HMGA2	GM7536	YIPF1	LGALS8	SPNA2	9530008L14RIK	TSPAN7	UBE2E2	ZFP110	C1QTNF3	SLC14A1	MAX	RCAN3	FLOT1	GRB2	PRMT7	SERPINB6A	BCKDHA	TNFRSF19	ENO3	NR1H2	ATP8B2	CD302	B2M	ARL1	CDH3	PLAC1	FAM195B	PRCP	H2-K1	TAOK3	1810013D10RIK	EXT1	INADL	IAH1	ERBB2	ITGB1BP1	FABP4	PPOX	AI413582	KLHL24	GM10123	CCNI	MAPK3	HSPB11	SCOC	ZFP35	UQCRH	DPP3	PEPD	HMGN3	RPLP0	CAPN6	PRKAG1	BLCAP	DDRGK1	ACTC1	PTPRZ1	SYT11	ZFP748	SAT2	FAT1	GM10282	ARHGEF10	GM14698	2700089E24RIK	ARHGDIG	RNASET2A	RSPH3A	WDFY1	LMBRD1	1700029G01RIK	CDKN2B	IQCK	TRIM68	GGH	EXOC8	BGLAP	BGLAP-RS1	MGST2	MYH7B	GM561	SERF2	WIPF1	LY6A	CTDSP2	CNTD1	DPM1	COL22A1	PRNP	RAB9	SSSCA1	PHYHD1	MAEA	RPL39	9030025P20RIK	AC144647.1	DNAJB3	UCKL1	MTCP1	RPS6KC1	GALNT2
16152586-Table1	Human Breast_Chinnaiyan06_71genes_saha	CASP8	RAB34	SUMO1	DR1	DEK	ERBB2	EGFR	EPHA1	RAD21	RAB31	BCL2	RAB6A	CALM1	NRAS
15467184-Table3a	Human Stomach_Lee04_33genes	PRSS21	PRSS3	GRN	PQLC2	GTSE1	POMGNT1	LIPG	TFPT	RNF167	LTBR	ID3	NR2C1	TRERF1	TMEM106C	AGPAT9	SUOX	CNKSR1	SPAG16	PPRC1	TFB2M	PMVK	ELF3	COQ4	NDUFV1	ZNF212	CNP	CLK2	SPTAN1	SLC44A4	DCTN1
19036130-TableS1b	Mouse Viral_Mendoza-Villanueva08_350genes	CDH1	CKMT1	CAR4	MMP11	EXPI	SLC26A3	CYP51	TUBB5	GSTT1	LTBP1	SCIN	ANGPTL2	FXYD4	SQRDL	GCAT	SULF2	SLC44A4	LY6G6C	ID3	RAB25	CCL8	LPO	ACAA1B	SLC5A1	EHF	ABCA1	ACE2	HSD11B1	KRT27	HNF4A	CADPS2	ERBB3	P4HA2	RAB3D	SLC5A8	GABRP	DDC	AGR2	CCL11	ATP2A3	UBTF	COCH	AKR1C12	AKR1C13	AKR1C18	ENTPD5	FDFT1	SFRP4	FBP2	HMGCR	THBS4	ERO1L	GDF10	ANXA8	ADAMDEC1	ATP12A	SQLE	HAS2	UPK3A	SLURP1	PLA2G10	B3GNT5	MUC13	EAF2	4930553J12RIK	CBR3	SETD4	KRT18	GUCA2A	THBS2	PLA2G7	MEP1A	PIM1	GLO1	TFF3	TFF1	C3	TPSAB1	SPDEF	MEP1B	DSC2	AQP4	MAL2	SPINK3	RAB27B	ME2	CDX1	GNA14	MS4A8A	PAPSS2	LGALS12	CYP2C55	MAOA	GYK	SEMA4G	PADI1	PADI4	CRISP1	AVIL	PRAP1	CYP2E1	MYO5B	TM4SF20	VIL1	NPPC	SERPINE2	SERPINB11	PIGR	IFI202B	ATP1B1	PRDX6	IL1F8	GALNT3	CHGB	SLC20A1	IL1B	CAR1	REG4	CREB3L4	COL11A1	TRIM2	CD1D1	F3	UOX	CYR61	CDH17	CLCA2	GBP1	SLC35A1	NANS	SPINK4	GNE	RPS6	SLC5A9	NDUFS5	GALE	TSPAN1	PLA2G2E	VAMP3	UTS2	CTNNBIP1	ANGPTL7	CGREF1	UGT2B34	SULT1B1	SULT1D1	CXCL15	TMEM176B	ABP1	GPNMB	SVAL1	LDHB	LRMP	CLEC2H	PGLYRP1	STARD10	KLK10	GDPD3	AQP8	ERN2	ACSM3	GP2	SLC6A14	TREX2	SC4MOL	GALNT7	HPGD	HP	MT4	CMTM3	BACE1	TMPRSS4	LDLR	AQP9	SH3BGRL2	PLSCR1	MANSC1	SLC16A1	LSS	RTP4	MYO5C	ATP2C2	SLC26A2	MYO15B	TMEM30B	RASD2	MITF	KCNE3	SGCG	CCL7	SLC12A8	KRT17	KRT33A	KRT20	KRT25	POLR3G	TMEM71	FOXA2	TMEM97	GALNT6	MUC3	CPE	NDUFV1	SPON1	SATB2	MBOAT1	BAIAP2L1	CHAD	GIPC2	ISG20	SECTM1B	IFI203	GJB6	WFDC5	ABCB1A	EPS8L3	S100G	CFTR	MUP4	SLC39A11	HRNR	SPRR2I	C1GALT1	GPX2	MMP3	KRT84	DSC1	DSG2	TST	PRSS22	SPRR2H	DDIT4L	CLDN2	SFN	DMBT1	MMP10	FCGBP	FGFBP1	F2R	SPRR1B	PRSS32	KRT8	HOXB13	CLDN8	DEFB6	CLRN3	PCDHB9	ZFP52	TACSTD2	CD14	KRT71	CD177	TCHH	ALDH1A1	LGALS4	CEACAM10	CNTN1	S100A8	TGOLN1	LYPD3	KRTAP16-1	CAMK2B	TRIM31	GSTM1	IDI1	CXCL2	CFI	MFSD4	FDPS	DBP	ALOX5AP	H2-EB1	GMFG	RETNLA	CXCL12	CD2AP	CFD	MYL1	DCPP1	SERPINB2	KRTAP16-10	SLC24A3	KLK1	INSL5	MUC5B	SERPINB7	SERPINB5	IGJ	AGTR2	SELENBP1	CLDN3	RNF186	EAR1	H2-D1	SAA1	GSTA1	SPINT2	CEACAM1	BGLAP-RS1	MGST2	KRTAP14	SOX4	BNIP3	MUP1	FUT9	HMGCS1	SYCN	GP49A	GALNT4	MCART1
15467184-Table3b	Human Stomach_Lee04_32genes	MRPS35	SCARB1	NUP37	CAPZB	NUDC	KLHDC4	MEST	CA9	BLMH	COX7A2L	MRPS15	ACAT2	C19ORF43	TUBA4A	SNRPA1	GALNT1	GJA1	RPIA	PDIA4	CCT8	CALM3	TFF3	BAP1	TMUB1	FEN1	POLR1C	UBE2C	E2F4	REPIN1
19408105-Table4	Mouse Breast_Stein09_51genes	LSR	TSPAN33	PSMC3	ANGPTL4	ELF3	PRKCSH	CP	BCL2L1	SLC3A2	LBP	MAPKAPK2	SLPI	PSMD11	CTSA	STARD3	ATOX1	ITGB4	ACOX1	PSMC1	ECI2	CTSL	LITAF	ARSA	GCFC1	CPT1A	RELA	SHISA5	IGFBP5	SPINT1	PSMA7	LMNA	NFE2L3	8430410A17RIK	LTBR	RNASE1	GPI1	GCH1	EPHX1	HTATIP2	TAX1BP3	PIK3R1	1110067D22RIK	BRI3	H2AFX	CD14	GM6180	ECH1	ACTN4	FAM195B	CLDN3	GM11838
19658189-TableS8d	Human EmbryonicStemCell_Xu09_85genes	SLC22A16	ABCC8	CACNA1G	ATP1A2	NEDD4L	KCNQ1	KCNH2	ATP2B4	CACNB1	ABCC9	ATP2B1	TRPC5	SLC4A4	HEPH	ATP5D	HCN2	SLC5A1	ATP6V1D	SLC8A3	ATP1B4	ATP1A3	SCN1B	KCNT1	CCL8	RHAG	NNT	SLC12A7	SLC30A3	ATP5F1	KCNIP2	KCNJ5	KCNJ8	KCNJ2	KCNA5	SLC6A8	KCNC3	SLC41A1	KCNH3	SLC31A2	COX17	HCN4	TRPC3	SLC39A8	NDUFA9	ATP1B1	TRPC1	KCNMB1	SCN2B	ITPR1	CACNA1C	ATP5A1	ATP5J	SLC30A2	KCNB1	KCNE2	ATP5G1	ATP1A1	HCN1	ATP5C1	CACNB2	ATP5H	KCNJ4	KCNV2	ATP5I	KCNAB1	NUDT9	ATP2A2	UCP3	SCN4B	KCNJ10	KCTD12	SLC9A9	KCNA4	SLC8A1	SFXN4	SCN5A	KCNH7	KCNIP4	KCNJ11	PLN	RYR2	ATP6V1G2	ATP5O
12782598-Table1	Human Ovarian_Schwartz03_81genes	DPEP1	CYP24A1	CD44	RCN1	CNN2	CTNNA2	ALDH3A2	SEMA3C	CEACAM1	HSD17B2	MMP2	CRAT	BAMBI	DDX17	PLS3	FGF9	TSC22D1	SLC6A2	CTSH	SLC1A5	CCND1	SCGB2A2	AIM1	IL1R1	QPCT	ID3	MSX2	DBH	EDN3	F13A1	BMP4	TSPAN8	GAD1	IDO1	LGALS3	TTC9	SAA2	FAM189A2	LMO2	MMP7	PCSK6	KLK3	ECM1	UGCG	SLC26A2	INHBB	IHH	DEFA5	SPAG11B	ALDH1A1	HTRA1	KLK2	IRS1	CTNND2	CST1	WIPF2	BCL2	GPR64	PCCA	SFN	GPX2	EPHB3	TOB2	MUC6	IFITM1	PTCH1	KRT5	MT1X	SERPINA5	APOD	SERPINA3	MME	SERPINA1	DCTN1	DIO2	AE000661.11	ITGA1	RP11-632F7.1
18535662-TableS2a	Mouse Lymphoma_Wu08_1777genes	CCND2	TRAPPC10	TOM1L2	GM2A	KAT2B	SERPINF1	DNAJC5	TPD52L2	MMP11	MMP14	SNAPIN	SEBOX	COL6A1	CALM1	RARG	0610031J06RIK	MEF2D	COL18A1	COL1A1	JUP	FKBP10	NAGLU	CRNKL1	RAC1	BCAP31	ACP2	SLC39A13	DDB2	RMND5A	RHOC	NARFL	USE1	SNRPD1	PUF60	GOLGA2	EPDR1	LAMB1	AP2A2	TOMM40	HBP1	SLC2A3	FOXJ2	DGCR2	IRF3	CSNK1G2	PLD3	PRKCSH	FCGRT	KLC4	CIAO1	CACNA1B	PSAP	IKBKG	BID	ARHGEF40	MCOLN1	SGCE	CNN2	PIAS4	CCDC130	NDRG1	NID1	KBTBD4	POR	PLDN	ERGIC3	NCOA2	RCN1	BC003331	NAPA	INPP5K	CLINT1	ZBTB17	HSPB7	TMBIM1	TFPT	C330007P06RIK	RBM14	RUNX1T1	POLA1	GMNN	EZH1	CTNNB1	ABHD16A	M6PR	RHOA	PRRG2	CTSD	FHL2	UBC	ELK3	ARPC5	TMEM184B	PTTG1IP	TCFCP2	ALDH3A2	RNF112	TMEM86A	PLCD1	PABPC4	SUGP1	EVI5	AMOTL1	ETV5	SH3BP5L	PEA15A	CLIP3	DEDD	TSG101	SRP19	SLC25A11	SURF4	SURF2	DNAJB9	EFR3A	UNKL	NKX2-5	CNIH	NFE2L2	CTSZ	PLS3	CR1L	PPFIBP1	LAMP2	ATXN10	NBR1	TAOK1	TRAF4	TIMP2	IGFBP4	SERINC3	PLTP	CTSA	RAB5A	NKIRAS2	PTGIS	RRP7A	MED13L	MFNG	ANXA6	SMURF2	SEPT8	MYO1B	DHX40	YPEL2	CLDN7	SPARC	CDK5RAP3	ACSL1	P4HA2	AHR	ATP6V0A1	ARHGEF25	UBB	RCN3	PLAGL1	CD164	LAMA4	REPS1	SMPDL3A	ECHDC1	P4HA1	IKBIP	STX7	SAR1A	SGPL1	TBC1D15	NAV3	AP3D1	COL6A2	HCFC2	POFUT2	APPL2	1810043G02RIK	ASB3	SPNB2	GNB2L1	CLK4	ASCC2	TCN2	CNOT8	MFAP3	TOM1L1	SYPL	LAPTM4A	SDC1	AMZ2	MAP2K6	TTC15	MBOAT2	ADCY3	ERN1	SLC25A19	TRIM47	ACOX1	YWHAE	SPAG9	CACNA1G	ASGR1	KLHL28	SEC23A	GSTZ1	4933426M11RIK	GDI2	ALDH6A1	NPC2	FDFT1	KLC1	SFRP4	ASPN	2010111I01RIK	AUH	MSX2	CTSL	NKD2	PDCD6	SDHA	CAST	GLRX	ATG10	RAD17	SMN1	HEXB	GFM2	KIF2A	PDHB	NR1D2	2310021P13RIK	CAMK2G	VCL	ARF4	CAPN7	NISCH	GLT8D1	KPNA3	CTSB	ZDHHC20	EXTL3	SPATA13	1200011I18RIK	TSC22D1	AKAP11	1190002H23RIK	CLU	BNIP3L	ENTPD4	PPP3CC	RB1	SUCLA2	DAB2	NPR3	DHRS4	CCT5	LAPTM4B	SDC2	TRIO	FAM134B	RNF19A	ATP6V1C1	STK3	OSR2	E430025E21RIK	DERL1	TEF	TWF1	NAGA	POLR3H	ACO2	COL2A1	LITAF	EMP2	GRINA	TSTA3	CHKB	ARSA	ALCAM	TAGLN3	CD200	CCDC80	PDXDC1	BOC	TBC1D23	TMEM45A	LZTR1	DLG1	YPEL1	PAK2	ITGB5	PDIA5	APP	DSCR3	CBR3	IL10RB	PCDHGA11	CSAD	CALCOCO1	CDKN1A	FHL1	BSG	VWA5A	NFATC4	PISD	FAM132A	SYNJ2	IGF2R	VEGFA	FBXL17	MAN2A1	ORF19	ATP6V0C	RHOQ	MAPK8IP3	PLIN3	ZFP523	COX7A2L	SLC25A46	CYP4F14	CDH2	SLC39A7	COL11A2	DNAJC18	SIL1	MAP3K2	NPC1	TTC39C	SPRY4	NR3C1	YIPF5	DPYSL3	HSD17B4	RAB27B	SMAD2	GRPEL2	FECH	PDGFRB	GNAQ	OSTF1	TMEM132A	LIPA	SNX15	JAK2	PCGF5	CORO1B	PACS1	YIF1A	EFEMP2	VLDLR	EHBP1L1	PDCD4	SORBS1	ADD3	XPNPEP1	TRIM8	MAOA	FUNDC1	PYCR1	CBR2	MAGED1	UBTD1	HEXA	RDH5	ESYT1	BAIAP2	RNF41	2310003H01RIK	DDIT3	DCTN2	DPYSL4	TALDO1	CHID1	SUMF2	TMC6	BACH1	MARCH8	PGM2	ITGB1	TRAM1	IDH1	METTL21A	NRP2	SLC40A1	CLK1	COL5A2	COL3A1	TMEFF2	PLEKHB2	RNF25	FN1	OBSL1	EPHA4	SERPINE2	MTERFD2	CLN8	ACTR3	CFH	F13B	TMEM9	CYB5R1	SRP9	NVL	MPZL1	BLZF1	EPRS	ATF6	DDR2	STAM	TRDMT1	PTER	PLXDC2	FAM188A	PDSS1	RALGDS	NR4A2	COL5A1	BC005624	GSN	RBM18	GPSM1	DPP7	NCKAP1	PHOSPHO2	FBXO3	CAT	API5	CD82	HARBI1	LRRC57	SNAP23	ATRN	GPCPD1	BMP2	2010106G01RIK	FAHD2A	PCSK2	RRBP1	TBC1D20	GNAS	IMPA1	ATP9A	PCMTD2	FXR1	PLD1	ANXA5	IL2	POSTN	PPM1L	NMD3	WWTR1	PFN2	ETFDH	MME	OLFML3	4933434E20RIK	EXTL2	COL11A1	PITX2	ADAM15	LAMTOR2	LMNA	SH3D19	RNF115	PEX11B	ECM1	F3	PPP3CA	MMP16	GBP2	SLC35A1	ERP44	SVEP1	APTX	SLC44A1	TMEM38B	CREB3	PLIN2	MLLT3	PPAP2B	TXNDC12	TMEM59	2210012G02RIK	CTPS	MACF1	PPT1	NSUN4	CYP4B1	DDOST	FABP3	PEF1	SEMA3C	TMEM50A	SLC9A1	GNL2	FASTK	CDK5	AGTRAP	PRKCZ	CDK11B	MXRA8	SDF4	ABLIM2	LRPAP1	PCDH7	CRMP1	OCIAD2	CGREF1	4930471M23RIK	SLC30A9	NMU	TGFBR3	SPP1	WSB2	RILPL2	SCARB2	STX2	TES	TMEM106B	ACTB	PLBD2	FLT1	COL1A2	TSPAN12	FAM3C	LIMK1	ELN	POT1A	CUX1	AGFG2	EXOC4	ABCG2	LUC7L2	ANXA4	UBA3	ABTB1	XPC	EDEM1	GABARAPL1	ERC1	MGP	ARHGDIB	RERG	GOLT1B	LDHB	KRAS	TMEM111	ERGIC2	DENND5B	IFT122	D6WSU163E	TSPAN9	PCSK6	TJP1	LRRC28	PSMD8	SYTL2	NUCB2	NUPR1	RNF141	STX4A	NUCB1	ACADSB	UBFD1	ARFIP2	TPP1	LYRM1	OAT	CTBP2	UROS	CASK	SYP	GATA1	DYNLT3	2610002M06RIK	SRPX2	BTK	GPM6B	BGN	ATP11A	RASA3	2410022L05RIK	ANGPT2	ERLIN2	PROSC	COL4A1	COL4A2	LEPROTL1	AGA	TMEM66	AP3M2	WWC2	FGFR1	ASAH1	PDGFRL	RBL2	CDH11	DNAJA2	MMP2	AA960436	MAP1LC3B	CRISPLD2	MAST3	RAB3A	CDH13	PLA2G15	COG8	WWP2	MED17	APLP2	BIRC3	RDX	CADM1	ARCN1	STT3A	VPS11	ILF3	KANK2	RNF111	ANXA2	RORA	GLCE	TMEM30A	NPTN	GSTA4	TMED3	PLSCR2	PPIB	SPG21	PIAS1	ATP1B3	RASA2	NT5E	CRTAP	TGFBR2	PTH1R	TDGF1	MYD88	RPSA	IP6K1	NT5M	PYGM	1700025G04RIK	TRIB3	ATG12	HSPA13	CDO1	PYGB	LMO7	3830406C13RIK	ATG9A	PHLDB2	1810031K17RIK	LPP	2700078E11RIK	CRLF2	FNDC3A	FOXN3	RPAP2	ATP6V1H	ASPM	TNKS1BP1	9430020K01RIK	ZFP944	PQLC1	OGT	R3HCC1	VPS18	GPC1	MED13	TULP4	ZFP707	CYBASC3	SNX2	KDELC2	PTPN13	ANKRD12	BMP2K	DBN1	GRN	KLRAQ1	MAP4K5	MYL12B	BECN1	3230401D17RIK	RABGAP1	TNNI3	1810020D17RIK	SBNO2	NDUFA3	ACTA2	TK2	ALG12	DNAJB5	COLEC12	PRICKLE1	HIST1H1C	9530068E07RIK	SIAH2	4930544G11RIK	RNF13	SPG20	PLXNB2	SMAD6	NETO2	TMEM177	ISLR	CLIC4	TBC1D2B	SERPINE1	UBR5	MAVS	FBXO34	DDHD1	FERMT2	LIMCH1	CTNNA1	RARA	CDKN2AIP	FKBP14	STOX2	SLC43A2	CHPF2	HIATL1	OSTM1	SMG6	TXNIP	SPSB2	PRR3	CBFA2T2	OSBPL7	ATF5	CUL7	NFE2L1	DEGS1	CREB3L2	LPAR1	MAPKAP1	PBX3	PRL3B1	FAM117A	PDK2	OSBPL2	ZFP503	PRUNE2	CMC1	AW209491	IL18	SEC24D	ISG20	MEGF9	BC017643	ATP6V0E2	DCXR	WFS1	STAU1	RBMS3	RXRB	ICMT	WDR34	HTATIP2	ELAVL1	RDH7	THBS1	FGFR1OP2	LRP1	PITPNC1	PPP1R15A	OS9	POGK	PCK2	EFHD2	CYP2B9	COL16A1	1110037F02RIK	MYH6	CEPT1	TEX264	SFT2D2	DLK1	SH3KBP1	NPNT	GHITM	FZD7	NBL1	VPS41	SSR2	MEIS3	CDC42EP4	ENTPD3	DDX24	LMAN1	WIPI1	AW549877	AGRN	NCAPG2	UGGT2	SSH1	FBXO38	LYN	ITGA1	BC003266	ATF4	RELN	MUSTN1	DNALC1	UBE2Q1	FAM199X	JHDM1D	PBXIP1	SIPA1L1	TRAFD1	BEX2	FAM166B	TOM1	RASEF	DPY19L1	TMEM64	FAM164A	ACPL2	WDFY3	NAALAD2	PRSS53	ISCA1	CYB5D1	LEMD2	S1PR1	WDR81	PENK	GLB1	NQO2	CD24A	PTGS1	B3GNT1	RPS8	YIPF6	LONP2	COL6A3	LHFP	ARXES1	CYP4F16	MSX1	MMGT2	PHLDB1	IGF2	GM9830	RAPGEF4	PDP1	CDC42EP1	CLIP1	EIF5A2	MSRB3	NCALD	VAMP7	MEST	DOCK8	GNPDA1	ATP6V1A	RAP1B	BC004004	ZFP608	ZFP943	LGALS7	IER2	CAMK2D	MAT2A	LIFR	ARFGAP3	SLC30A7	MGMT	TMEM119	ATRNL1	KLHL5	C1RA	TEAD1	TCF7L1	IRS1	PGM3	PLA2G4A	AI987944	CHD9	CAPG	HIST3H2BA	ATP5SL	SPNA2	D19ERTD737E	TSPAN7	MAP2K5	ZFP110	C1QTNF3	FLOT1	TNFRSF19	CD302	ARL1	COPZ1	PLAC1	PPM1B	H2-K1	DNAIC1	CXCL12	STX17	ATHL1	ERBB2	PPOX	KLHL24	SCOC	ZFP35	TMEM117	UQCRH	CREM	CNNM2	GHRL	TANK	LRRC51	TMEM42	LSM14A	RPLP0	CAPN6	TMEM128	PRKAG1	CXX1B	2510049J12RIK	COL8A1	PICK1	MFAP1A	ACTC1	FLNC	SARS	MYBPHL	PSMA5	ZFP748	TMEM100	ELL	GMPPB	RNF121	SERPINH1	FRYL	YIPF3	ARHGEF10	GM14698	ZFP9	2700089E24RIK	GRCC10	RYBP	WDFY1	LMBRD1	IQCK	TRIM68	GGH	EXOC8	BGLAP	MGST2	MYH7B	GM561	ARRDC3	SERF2	WIPF1	NRBP2	LY6A	CNTD1	COL22A1	GM8300	KDELR2	TOR1AIP2	RAB9	PIGB	RAB7	SSSCA1	PHYHD1	AC144647.1	DNAJB3	NAP1L2	LIN52	BCL2L2	RPS6KC1	UCKL1	GALNT4	MPV17	UBE2D2
19658189-TableS8c	Human EmbryonicStemCell_Xu09_63genes	WAS	ANK1	SPTB	ACTN2	NEBL	MYH7B	FYB	MYH7	SORBS1	ABLIM1	MYL9	CORO2B	RASIP1	MYL7	ACTA2	KLHL2	MYL2	CLIC5	TNNC1	SPTBN1	TNNT2	MYOT	DYNLL2	FLNC	CGNL1	PALLD	TNNI3	MLLT4	LSP1	TNNT3	MYH11	MYO18B	MYBPC3	AVIL	MYO1G	SPTBN5	TPM1	HAX1	ANK2	DYNLT1	GSN	SORBS2	DYNC1I1	EPB49	TNNI1	MYL3	PDLIM5	CDC42EP3	SPTA1	MYRIP	MTSS1	TLN2	ABRA	CTNNA3	SMTN	SVIL	MYH6	MYL4	TPM2	CAPZA2	STK38L
19658189-TableS8b	Human EmbryonicStemCell_Xu09_26genes	PDK4	ACAA1	TSC22D1	MLYCD	PPARGC1A	CPT1A	PPARD	ACADL	NFE2L2	GADD45A	TBX2	GDF15	RARA	PPARG	CD36	CYP27A1	RXRG	ACSL1	VCAM1	ACOX2	NR1D2	PPARA	MITF	ACADSB	STK39	CPT1B
19658189-TableS8a	Human EmbryonicStemCell_Xu09_36genes	PDK4	HDAC9	MYLK	MEF2A	MEF2C	MAPRE3	TBX5	CKM	PPARGC1A	VWF	MYL2	NPR3	TNNC1	MEF2D	MFN2	NPPB	TBX2	ADORA3	CDKN1A	TNNI3	GATA5	MYH11	GATA4	DMRT1	COL2A1	MYOCD	GATA6	CDH2	ATP2A2	DES	NPPA	JUN	SLC8A1	NKX2-5	MYH6	MB
19523942-Table2	Human Brain_Potter09_64genes	CD74	MAP2K3	CNN2	TRAM2	PFKP	CRMP1	NID2	RGS1	FCGBP	DSP	RASSF2	MET	PTPRZ1	PTGDS	SPOCK2	BST1	STC2	STAT1	RGS4	CCND2	CXCR4	PTGFR	INHBA	C3	BBOX1	RNASE1	CNN1	GDF1	OLFM1	GFAP	SNAP25	SYT11	THBS1	CYP1B1	ASCL1	GATA6	PMP2	SERPINH1	GPM6A	NBL1	S100B	ACTG2	S100A11	FABP7	PTPLA	FBN1	GREM1	TTYH1	ABLIM3	CNP	PHLDA2	ANXA2	PAPPA	CLDN5	SERPINA3	ITGBL1	HLA-DRA	HLA-DPA1
18400362-Figure2a	Human Lymphoma_Staege08_26genes	MAP3K14	IKBKAP	IKBKG	MAP3K1	NFKBIA	CD40	CD40LG	IKBKB	NFKB1	TNFAIP3	DUSP1	TRAF3	RELA	TRAF6	CHUK
19047894-Table2b	Human Thyroid_Amin09_4genes	ZFYVE16	CBLB	RAB7L1	RHOB
18400362-Figure2b	Human Lymphoma_Staege08_35genes	SLC25A5	LAMP2	CXORF56	UBE2A	PGRMC1	UPF3B	RNF113A	SEPT6	FAM70A	NDUFA1	IL13RA1	WDR44	CUL4B	C1GALT1C1	LONRF3	ZBTB33	GLUD2	NKRF	SNORA69	MCTS1
19047894-Table2a	Human Thyroid_Amin09_10genes	CDC27	CLASP1	TFDP2	MLL	RBBP6	KIF25	PARD3	DLG5	SGOL2	PPM1D
18535662-TableS2d	Mouse Lymphoma_Wu08_1167genes	CDC45	TBRG4	WDR77	HNRNPD	RPA1	DDX3X	NSUN5	ILF2	2500003M10RIK	NHP2	PCNT	UHRF1	RARG	UBE2C	CCT3	SLC19A1	AKR1B3	DDX18	PWP1	EMD	SPAG5	CCNE1	NARFL	DBF4	AXL	YKT6	MRPL2	PLIN4	CHAF1A	MCM2	TIMM44	GLG1	KIF20A	DNMT1	PPAN	PHB2	EMG1	PKN2	POLR2E	LBR	WDR1	SENP3	SPC25	TXN2	CRBN	MCM5	ASF1B	DDX39	POR	TRIM28	EIF4G2	PSMD4	MTHFD2	APOA2	CTCF	RSL1D1	EPOR	TMEM147	CDC20	SRM	PTBP1	SLC4A3	CDT1	GTF2H1	POLA1	SAAL1	SULF2	SOD2	TINF2	CCT4	PRPF31	DYNLL1	EWSR1	CBX5	IFRD2	2610507B11RIK	PABPC4	2810021B07RIK	KIF11	RPS5	E130303B06RIK	UBE2I	NOLC1	HMGB3	PRPF3	ANP32E	MED22	NCAPG	ADSS	SLC25A5	MTIF3	EIF3D	BRCA1	ZFP207	BIRC5	DDX27	PMP22	MYO1B	TRIM37	AATF	ISYNA1	HARS2	2610027L16RIK	AP4M1	FBXO5	CEP57L1	ASF1A	SLC6A15	DCN	CDK1	TMPO	SIRT1	DDX21	EIF4EBP2	SNRPD3	FZR1	D10WSU102E	HINT1	PUS10	NUDCD2	HMMR	AGXT2L2	RAD50	PTTG1	HORMAD2	PES1	GUK1	DRG1	POLD2	MYO19	SHMT1	BZW2	ELAC2	SMC6	APOB	RRM2	KIF3C	FTSJ3	NUP85	1300001I01RIK	PAFAH1B1	GALK1	BLMH	DVL2	AURKB	1500010J02RIK	TOP2A	KRT36	KAT2A	CCDC43	EFTUD2	POLE2	KLHDC2	SEC23A	PNN	MTHFD1	TOMM20L	PAPOLA	VRK1	EIF2S1	CINP	EDN1	NOL8	WRNIP1	FASTKD3	ANKRD32	CARTPT	DIMT1	DHFR	2410002O22RIK	EMB	DNAJC9	BAP1	EBPL	PSPC1	XPO4	TKT	DCP1A	NAA16	PBK	ESCO2	FGF17	RBM26	NUP155	HAUS4	CCT5	ANK	RAD21	MYC	SQLE	MTBP	MRPL13	RANGAP1	SAMM50	XRCC6	PYCRL	NAPRT1	MCM4	NDE1	B3GNT5	TOMM70A	NCBP2	TFRC	UMPS	TRA2B	DGKG	KPNA1	GART	SOD1	RACGAP1	WRB	EPB4.2	CDCA3	SYNJ2	PLA2G7	SGOL1	SLC29A1	BYSL	PPIL1	NDC80	HNRPLL	SRSF7	LRPPRC	FKBP5	WDR33	SRFBP1	PSMG2	GRPEL2	LMNB1	RBM22	TCOF1	PSAT1	INCENP	MRPL16	PRPF19	FEN1	CDCA5	TNKS2	SF3B2	SMC3	CEP55	PRDX3	PDCD11	TRUB1	1700011F14RIK	FASN	DUS1L	GOT1	TBL1X	PA2G4	ATP5B	PRIM1	SHMT2	ATP5A1	TK1	1810029B16RIK	CCT8	USP16	WDR73	GNG13	PLK4	PHF17	EXOSC7	NUDT5	NOP16	AASDHPPT	TERF1	FASTKD2	HSPD1	WDR75	ACADL	RPE	NOP58	ORC2	SGOL2	PRIM2	ATIC	PSMD1	NCL	PPP1R7	BOK	DTYMK	ING5	MCM6	MKI67IP	NUCKS1	TFB2M	PARP1	NVL	PYCR2	FH1	UCK2	SMYD2	CENPF	NEK2	NMT2	SEPHS1	NUF2	PRDX6	MASTL	CEL	RALGDS	WDR5	BRD3	UAP1L1	HAT1	SSRP1	OLA1	KIF18A	MYEF2	NUSAP1	RAD51	CASC5	PCNA	BUB1	SNRPB	IDH3B	SNX5	XRN2	TPX2	ECT2	EXOSC9	CCNA2	GFM1	PPID	EIF2A	GMPS	OLFML3	KCNC4	INTS3	TPM3	HADH	PPA2	GSTCD	FUBP1	CKS1B	PMF1	DCLK2	ADH5	EIF4E	SMC2	POLR1E	NCBP1	POLE3	PSIP1	AK4	USP1	MRPL37	NASP	EBNA1BP2	MRTO4	AK2	SRRM1	SFPQ	STMN1	MEAF6	GNL2	CDCA8	RPA2	RCC1	ABCF2	NUB1	PARK7	MIIP	PEX10	WHSC2	DHX15	TBC1D1	CENPA	UBE2K	FIP1L1	PPAT	PAICS	POLR2B	ZFP326	ENOPH1	HNRPDL	RFC5	EIF2B1	SDAD1	CCT6A	MRPL1	RBM19	RPL6	FLT1	HSPH1	EZH2	RBM28	MCM7	MAD2L1	SMARCAD1	CCT7	CNBP	CSDA	WBP11	ERP27	STRAP	ETNK1	MBD4	RAD51AP1	FKBP4	MPHOSPH10	NOX4	IPO5	KIF22	PLK1	NDUFAB1	UQCRC2	PDZD9	RRP8	2310008H09RIK	9030624J02RIK	MKI67	RBM10	CUL4B	SLC9A9	HCCS	RBBP7	HCFC1	NAA10	DKC1	PRPS1	MAK16	PCM1	CNOT7	IRX3	NUDT21	PGLS	USP10	NIP7	CYB5B	MRE11A	2810004N23RIK	DCPS	IL10RA	ILF3	CARM1	BCL2L10	GRINL1A	CCNB2	GLCE	KIF23	IDH3A	CSK	PPIB	TIPIN	RPL4	ZWILCH	SMAD3	ATP1B3	ME1	SYNCRIP	MRPS22	DBR1	DHX30	SMARCC1	RYK	EML4	POLR2F	C330027C09RIK	ANKRD54	SCAF11	ARID2	2700078E11RIK	RFWD3	PCGF3	MND1	MRPL15	USP36	ASPM	CCT2	SRSF2	NIPSNAP1	KIF4	EXOSC1	DYNLRB2	MYO5A	TMEM109	RNPS1	NUP54	NCAPH	DPP4	BAZ1A	INTS6	FAM175A	SHQ1	FIGNL1	WDR18	YTHDC1	RIF1	SERBP1	FAM13B	NOP14	ANLN	SS18	RBMXRT	DCAF15	MATR3	TACC3	MRPL47	BCLAF1	3110057O12RIK	H2AFZ	SMARCE1	NCAPD2	NOP2	TTK	FAM108C	TFDP1	RPF2	NUP205	PRC1	MUTED	ADK	SRRM2	HNRNPU	MRPL12	D2WSU81E	EXO1	TIMELESS	BUB1B	MRPS35	TBL3	ST8SIA4	INTS8	D4ERTD22E	RCC2	WDR43	SMC1A	BRCA2	ARHGAP11A	ELOVL6	D19BWG1357E	CCNB1	CIRH1A	COQ5	MCM3	SVOP	PBRM1	GJB3	DHX29	C1GALT1	DCTPP1	SIN3A	IPO11	HIRIP3	DHX9	WDR74	THRAP3	MRPL50	1110002B05RIK	RG9MTD1	HJURP	CIRBP	CENPH	CENPE	1190002N15RIK	SYS1	HNRNPA1	LYRM4	CSNK2A2	FOXC2	PRL7A2	TET1	GPHN	DMBT1	GM4737	MCMBP	CDCA2	MRPS16	PRKAA1	NUP160	HSPA14	1810063B05RIK	PRMT1	NUP188	RNASEH2A	RNF26	HS6ST3	TNFAIP6	CHCHD3	MAT2A	NT5DC3	DNAJC8	AES	SET	ACTN4	SERTAD3	MTAP6	H2-Q8	CDCA7	EEF1D	TCEB2	NPM3	LIG1	PPP1R14B	CSPP1	TSNAX	PCBP2	JMJD6	NPM1	RBBP4	FAM136A	RPL36	ABCE1	RRP1B	EIF4B	NAP1L1	HNRNPA3	HADHB	SIP1	ARRB2	HNRNPC	MRPS9	EXOSC5	U2AF1	HIST1H2AB	SUCLG2	WBSCR16	PGK1	GSPT1	ZFP706	IMPDH2	MTAP	CCNI	PTPMT1	SNRNP70	ZFP773	GM5616	C230062I16RIK	TNFRSF11B	RPL7L1	ZFP192	AMD2	GPN1	MTX1	ECSIT	BUB3	POLR1C	EIF1AX	LYAR	CENPM	GM6557	EIF2S3Y	CCDC99	NDUFAF3	SRSF3	NT5DC2	EEF1G	INTS5	SMS	CCNF	1810012P15RIK	CYP4F15	KTI12	TUFM	SNRNP40	IL4I1	SDHAF1	SPC24	MEX3A	CSNK2A1	GAS2L3	1600012F09RIK	DNLZ	GPX4	YWHAQ	HAUS5	EIF5A	PMS2	SSSCA1	MED12	GM5138	SEH1L	9430008C03RIK	1810014B01RIK	DLEU2	CFB	GM4353
18535662-TableS2c	Mouse Lymphoma_Wu08_1148genes	CCND2	SCPEP1	GM2A	SERPINF1	MMP11	HOXA10	S100A4	S100A6	IFT20	TIMP1	CALM1	CKB	PFDN5	FOLH1	FBXO7	SSR4	SDF2	MYBPC3	PPARD	MDP1	DHRS1	2310045N01RIK	USE1	1810046J19RIK	KLF4	STARD3NL	SRI	CACNB3	RABAC1	CROT	PTRF	IKBKG	PPP1CC	SGCE	RAB11A	MAP2K1	CSTB	JKAMP	IL5RA	NID1	ADCY9	REEP5	BC003331	SRA1	TMBIM1	CRIP2	CRIP1	ATP7B	CLIC1	CAV1	ID3	CTSD	CARHSP1	HERPUD2	SRP14	RASSF1	NXF1	STX5A	ATP6V0D1	PTEN	UBE2Z	EDF1	ARNT	ATP6V0E	PLEKHO1	SQSTM1	DSTN	LAMP2	SLPI	NBR1	DBNDD2	PITPNA	CADPS2	HIST1H2BC	WFDC15B	TBX5	GABARAP	SPARC	AVPI1	P4HA2	MED11	CCL4	H13	ATP6V1E1	SLC6A8	PLAGL1	CD164	FYN	GOPC	REEP3	SERINC1	LAMA2	KITL	EPB4.1L2	MYB	ASCL1	CBARA1	CSRP2	RHBDF1	FSTL3	TNS3	ARF5	RTN4	XBP1	GALNT10	FAM114A2	SYPL	AGR2	LAPTM4A	MAP2K6	POMC	SLC9A3R1	RABEP1	SLC35B1	STX8	KRT19	SEL1L	NFKBIA	ACTR10	HIF1A	ATP6V1D	VTI1B	SLC10A1	PACS2	ISCA2	NPC2	ZFYVE21	LRRC16A	2010111I01RIK	CTSL	IRX4	RGNEF	AP3B1	GPX8	5730469M10RIK	BMPR1A	NID2	ANXA7	VCL	BMP4	SLMAP	ARF4	SH3BP5	GLT8D1	CTSB	PRKCD	ZDHHC20	EFHA1	TSC22D1	BMP1	ITM2B	FBXL3	CLN5	MBNL2	LRP10	PSME1	AMACR	RAI14	SDC2	RNF19A	COL14A1	1810013L24RIK	GPR172B	CCDC80	PDXDC1	CRYBG3	TBC1D23	SNX4	MYLK	ROBO1	APP	TMBIM6	PCDHGA11	CDKN1A	AKIRIN1	FHL1	SCG5	TMEM176A	CCNDBP1	RPS6KA2	SMOC2	MTCH1	PIM1	ATP6V0C	CRIPT	COX7A2L	CDH2	SPATA24	ERCC3	3110002H16RIK	NPC1	NDFIP1	AP3S1	HSD17B4	LOX	PPIC	CYB5	ANXA1	OSTF1	JAK2	POLD4	YIF1A	FIBP	PRDX5	PLCB3	6330577E15RIK	ABLIM1	TOLLIP	CBR2	PI4K2A	ARIH1	MAGED2	CD63	NAB2	DDIT3	USP33	BET1L	PDE8A	SHISA5	PIGQ	SLC25A10	ITGB1	ISCU	FAM20C	PDGFA	NRP2	UNC50	XRCC5	FN1	ZFAND2B	SPEG	TRIP12	LRRFIP1	RGS2	CFH	MARCO	RAB7L1	ADIPOR1	ACBD3	SRP9	ATP1B1	UCMA	MGST3	VAMP4	RSU1	VIM	SPOPL	PDSS1	STOM	SEC16A	RBMS1	NCKAP1	DYNC1I2	SLC43A3	SMTNL1	MED19	SNAP23	TYRO3	GPCPD1	BMP2	CST3	PDRG1	STMN2	GNAS	CHMP4C	LRRCC1	PIK3CA	FXR1	SEC62	ANXA5	MFSD1	TM4SF1	OLFML3	SEC22B	STXBP3A	S100A11	GBA	RIT1	LMNA	PPP3CA	NFKB1	CISD2	WLS	LPHN2	CYR61	FAM82B	2610029I01RIK	PTGR1	B4GALT1	CHMP5	TPM2	CREB3	RGP1	NPR2	HINT2	PPAP2B	NFIA	SCP2	TMEM59	CCDC23	GALE	HMGCL	PINK1	PTPN12	FABP3	TMEM50A	SH3BGRL3	EPB4.1	SLC4A2	FBXO44	SSU72	SDF4	FAM114A1	APBB2	RILPL2	USO1	VPS29	ANXA3	PLA2G1B	HNF1A	COL1A2	FAM3C	CALD1	FKBP9	TMEM176B	TRIM24	GSTK1	GFPT1	EMP1	MGP	ARHGDIB	CAMK1	CD9	D6WSU163E	PGLYRP1	PSD3	TJP1	PSMD8	MFGE8	NUCB2	MVP	GDPD3	COPB1	VKORC1	NDUFAB1	ILK	TMEM9B	PRAF2	MSN	SH3BGRL	AP1S2	MPP1	LAMP1	RASA3	ANGPT2	AGPAT5	COL4A1	AGA	TMEM66	PLAT	ADAM9	WWC2	FGFR1	SIN3B	CASP3	ITFG1	CCL17	GTL3	TPM4	USP10	CMTM3	GABARAPL2	2310022B05RIK	VPS26B	CRYAB	1600029D21RIK	TAGLN	ANXA2	LOXL1	NPTN	TPM1	PPIB	ATP1B3	NT5E	RPSA	UBA5	KANK1	BET1	RASGRP2	1810031K17RIK	MGLL	LPP	CHST2	ANTXR1	PRSS35	PPP3R1	JDP2	TULP4	SEC22A	DAAM1	TIPARP	ANKRD12	MYL12B	DOPEY1	HEATR5A	LEPROT	SEC31A	PCSK7	1810020D17RIK	PRKX	ACTA2	FNIP1	RAB3GAP1	PNPLA8	BC031181	NDRG4	FUT7	FAM115A	2310002J15RIK	NETO2	CNPY4	PAIP2	MXD4	D4WSU53E	CD81	1110003E01RIK	ZC3H7A	NINJ1	BTBD10	PRKAB2	TXLNG	FOXQ1	EGR1	PLN	DEGS1	LPAR1	PBX3	WDR26	BMP6	ANPEP	ATP6V1G1	DAP	IL18	ISG20	FNDC3B	TCTA	YPEL5	ALG14	FGL2	CITED2	STAT2	TAX1BP3	EMP3	ABHD13	PPP1R15A	RPRD1A	WDR7	TMEM51	LIMD2	CMTM5	OSTC	RIPK2	WRAP53	GCOM1	CCDC9	ALG13	CSDC2	LYN	S100A13	CTF1	RBM7	UBE2Q1	SHC1	COMMD10	WBP5	HEBP1	DPY19L1	PPP2R3A	OSBPL1A	CTLA2A	CXCR7	4933433P14RIK	RG9MTD1	S1PR1	GLB1	LYRM2	ZFP322A	NGFRAP1	GOLPH3L	PRAMEF8	CLTC	RAB2A	TGIF1	LXN	D19WSU162E	GJB1	TAF13	ASB8	MSX1	E030010A14RIK	D4BWG0951E	TMEM53	NTF3	TRAPPC1	SORL1	TMSB4X	SERTAD2	LSM10	FOXC1	FAM118B	5730508B09RIK	VAMP8	PRSS27	AI314180	SGMS2	PRKCA	RNF7	HSPA14	VAMP7	TCEAL8	B3GNT2	KLF13	SERPINB6C	LTN1	MTAP1B	NRK	NDFIP2	TCF4	RHOB	PLA2R1	ADAM10	ARNTL	FBXO6	COPE	CAAA01083517.1.42631.1	GPR116	TRNP1	FCER1G	RAD51L1	SKAP2	MYL3	RGS3	PRMT7	SERPINB6A	TNFRSF19	ATP8B2	B2M	ARL1	PRCP	H2-K1	EXT1	IAH1	ITGB1BP1	VPS28	FABP4	AI413582	UFC1	HSPB11	PTPLA	HMGN3	4931406P16RIK	TSPAN6	MYL9	GM6557	ACTC1	PTPRZ1	SYT11	MARCKS	SAT2	GM12166	FAT1	CAPZA1	GM10282	DNAJC25	CCL19	YIPF3	HPCAL1	STFA1	TUBA1A	2700089E24RIK	AU023871	ARHGDIG	RNASET2A	RSPH3A	CDKN2B	GGH	BGLAP-RS1	SERF2	ALG10B	LY6A	FOXD1	DPH1	DPM1	LY6C1	PRNP	RAB9	TRAPPC2	TMEM179B	TMSB10	RPL39	9030025P20RIK	MTCP1	TMEM29	VGLL3
18535662-TableS2b	Mouse Lymphoma_Wu08_1016genes	COX5A	DLAT	HDDC2	DDX3X	FMR1	DLG3	SMARCB1	NHP2	DDX18	UBL3	AKT1	STAT6	DBF4	SNRPD1	PRKAR2B	EIF2B5	RAB3B	FAM162A	EMG1	IL12B	PPP1CC	HDGF	DTX2	ZP3	HNRNPA2B1	LETM1	CELF1	TRIM28	EIF4G2	CTCF	RANBP1	TPR	ATP5G1	TBCB	TMEM147	RBM14	APRT	SOD2	EIF1B	LSM2	PPP2R1A	CCT4	ARID1A	FHL2	PHAX	SNRPB2	VDAC3	EWSR1	WNT3A	NXF1	MRPL52	RBM25	ODC1	PABPC4	TNPO3	IGF2BP1	CACYBP	TSEN15	UBE2I	HNRNPL	NOLC1	SRF	MRPL32	H2AFY	BOLA1	IL10	PSMD11	COX7C	MFNG	UCHL5	C1QBP	G3BP1	CRHR1	ATP5G3	MRPL45	1110001J03RIK	POLR2I	GTF3C6	ASF1A	SNRPF	CCAR1	PPA1	USP15	UQCR11	SF3A2	NFYB	XPO1	NUDCD2	HNRNPAB	CNOT6	CDKN2AIPNL	SLU7	MYO19	SMC6	PSMC5	PECAM1	DDX5	PSMD12	0610010K14RIK	ANKRD40	MYH10	NMT1	FKBP3	ACTR10	ERH	GTPBP4	PSMC1	ALDH6A1	YLPM1	HSP90AA1	TRIM27	DEK	SFXN1	GKAP1	IQGAP2	ECD	CAMK2G	MAPK1IP1L	RNASEH2B	MAPK8	GATA4	DNAJC15	AKAP11	MED4	UCHL3	RBM26	NIPBL	ACIN1	PABPN1	CCT5	MTDH	ENY2	TOMM22	1500032L24RIK	LY6E	CEP97	ST3GAL6	NIT2	NDUFB4	PROS1	DONSON	SOD1	NUS1	DENR	ACAT2	HSP90AB1	DPY30	RALBP1	NDUFV2	SNRPC	POLR2D	H2-KE2	ETF1	TXNL1	TCOF1	GNAQ	RFK	CCDC86	JAK2	RPP30	MRPL21	CHKA	BANF1	MRPL11	RNASEH2C	KAT5	SMC3	EIF3A	PRDX3	LCOR	STRA13	GOT1	CHUK	NDUFB8	ARIH1	ORMDL2	ATP5B	CLNS1A	HPRT	ATP5C1	ZDHHC3	ITGB1	CASP1	COPS5	9430016H08RIK	ACADL	1700029F09RIK	PSMD1	NDUFA10	BOK	TSN	FAM36A	TAGLN2	GTF3C5	SSRP1	MED19	ZC3H15	CCDC34	CSTF3	CAPRIN1	MYEF2	2310003F16RIK	ZFP106	PCNA	PCSK2	MAPRE1	FABP5	CAR2	PSMA7	NDUFB5	FAM48A	EXOSC8	WWTR1	HAO2	LARP7	HADH	LEF1	PLRG1	AIMP1	CKS1B	SCAMP3	F3	ASPH	TXN1	DNAJA1	RAD23B	NOL6	PSIP1	PLAA	MAGOH	YBX1	MYCBP	MACF1	NASP	ALDH4A1	HSPG2	KHDRBS1	AK2	EIF3I	SFPQ	SF3A3	UTP11L	PTPRU	FBXO42	TOMM7	DNAJC2	CCNL2	CRMP1	DCK	G3BP2	RAN	SRSF9	RPL6	PDAP1	POLR1D	IRF5	CBX3	SSBP1	POLE4	MAGOHB	CSDA	STRAP	KRAS	MTMR14	ATG7	FKBP4	PDCD5	POP4	U2AF2	IDH2	PSMC4	EED	NDUFC2	ARL6IP1	PPP4C	ATP2A1	PSMA1	RBBP6	NDUFAB1	CTBP2	DHX32	CDK16	RBMX2	RBMX	2610029G23RIK	ATRX	COX7B	HMGN5	TAF1	CETN2	IRAK1	VPS36	RAB11FIP1	COL4A1	NR3C2	GOT2	LSM6	ORC6	SMARCA5	NUDT21	USP10	IFI30	TAF1D	CFDP1	URB2	TAGLN	SLTM	FEM1B	BCKDHB	PSMA4	CSK	TIPIN	RPL4	2610101N10RIK	PRKAR2A	CDV3	FKBP1A	WNT6	MIF	TOMM6	TESK2	CCT2	SRSF2	SMC4	GCSH	DHCR24	DPP4	SPCS2	PKIG	2210018M11RIK	THYN1	MBD3	METAP2	CCDC38	KCTD1	2610024G14RIK	SERBP1	NDRG4	RPS27L	PSD	LARP1	SRRT	RANBP10	NME1	BCLAF1	CISD1	CHCHD5	KDM1B	LEPREL1	UQCRFS1	GABPB2	UBE2L3	EME1	PSMD7	MTMR7	HNRNPU	DNTTIP2	ANKRD13C	NUP43	MRPS35	2810417H13RIK	PRRC2C	NSMCE4A	SLC25A28	RABGGTA	CD79B	SNRNP25	ELOVL6	TARDBP	AMOT	TSPO	PPIG	STAB1	TMEM183A	PBRM1	GNL3	USP48	ACP1	HS6ST1	MRPS12	EIF4G1	5830418K08RIK	MRPS7	FBL	LXN	PPP1R2	A4GALT	USP14	TRAPPC9	MARCKSL1	MLEC	CCDC6	SETD8	2310022A10RIK	LIG4	H2AFX	RPS19BP1	METTL5	FAM165B	PFDN4	HBB-B1	EZR	GAS1	MRPL35	THOC7	GM6457	CHCHD3	HMGB2	PHACTR1	AFP	PPP1R14B	NPM1	TXNL4A	SNRPG	MRPL18	ZFP53	LAS1L	SERPINB9G	RPL36	BC021614	TOMM20	NAP1L1	HNRNPA3	GM5506	HNRNPM	RPL11	RPL3	PPIH	HNRNPC	H3F3A	UBE2S	GM10094	COX5B	U2AF1	HIST1H2AB	CES2C	PPP4R1	CNIH4	CKS2	TUBB3	ZFP706	RPL7A	MRPL42	NOL7	SEMA3E	SOX11	CYCS	CHCHD1	PRPF38A	AP3S2	HIST2H2AA1	GM10146	DHRS3	HNRNPR	CDC26	RPS13-PS1	HMGB1	TTC32	BUB3	EIF1AX	NNAT	GTF2F2	TCP1	PSMA5	SF3B4	SSB	NR2F1	DAZAP1	EIF3G	TOP1	FAM82A2	SRSF3	NUTF2-PS1	USMG5	FAM189A2	EEF1G	INTS5	SMS	2410017P09RIK	RPL27-PS3	HSPE1	APITD1	4933415F23RIK	MEX3A	CTSM	CENPW	AARSD1	CASC3	CISD3	DPM1	TRIM71	GM5138	H2-DMB1	TCEB1	RASL2-9-PS	ISOC2A	MPV17	1110005A03RIK	LSM3	NME1
20460173-ImmPortChemokines	Human Immune_Kong10_102genes_ImmPort_Chemokines	SEMA3F	CCL18	CCL3	CX3CL1	CCL26	SEMA3G	SEMA3B	TYMP	TNC	FGF10	SEMA3A	SEMA3C	EDN1	CXCL2	SEMA5B	CMA1	SEMA6A	SEMA4G	CTSG	CCL22	CCL17	C5	CXCL12	CCL7	CCL2	CCL8	CCL1	SEMA5A	CCL20	PLAU	EDN3	CXCL6	C3	EDN2	CCL4	CCL25	SAA2	SEMA4F	CCL24	PF4V1	SBDS	CCL21	SEMA6D	FGF2	CXCL9	CYR61	XCL2	SEMA6C	SLIT2	CXCL14	LECT2	CCL28	SEMA3D	CCL5	CCL16	CCL15	CXCL16	PROK2	CXCL3	CXCL5	PPBP	PF4	CXCL1	CAMP	DEFA5	DEFB1	CCL23	SEMA6B	SEMA7A	XCL1	CXCL13	SEMA4C	CXCL10	CXCL11	RNASE2	IL8	SEMA3E	CCL11	CCL19	SAA1	DEFB104B	DEFB103B	DEFB4B	CCL13	SEMA4B	SLIT1	SEMA4D	CXCL17	SEMA4A	CCL4L2	CCL3L1	HTN3	CCL14	CCL27	CKLF	DEFA3	DEFA1B
19523942-Table1	Human Brain_Potter09_66genes	MAP2K3	CNN2	TRAM2	PFKP	CRMP1	SNX10	NID2	RGS1	RASSF2	MYL9	PTPRZ1	SERPINE1	SPOCK2	COL1A1	LOX	STC2	FN1	STAT1	CCND2	GRIA2	CALD1	PLP1	C3	NKX2-2	GAD1	RNASE1	CNN1	OLFM1	GFAP	SNAP25	SYT11	CHL1	KRT7	THBS1	ASCL1	COL6A2	HSPG2	PMP2	ADM	SERPINH1	GPM6A	TAGLN2	NBL1	S100B	ACTG2	S100A11	FABP7	COL1A2	FBN1	GREM1	CX3CR1	COL3A1	CNP	MYO1D	CD151	PHLDA2	ANXA2	CLDN5	ITGBL1	HLA-DRA
19101988-Table2a	Human Breast_Habermann09_38genes	PDK2	CCL18	PKD1	IPO5	ERBB3	HOOK2	SYT17	CCNE1	C19ORF56	TBC1D9	SCNN1A	CSPG5	KIAA1324	MYB	IDO1	VAV3	RERG	DMTF1	ARRDC4	CREB3L4	NPHP1	EEF1A1	SUSD3	DNALI1	FTH1	C18ORF1	ALCAM	RUVBL2	ARMCX2	GREB1	EVL	KIF13B	UVRAG	CELA3B
20937356-TableS1	Rat Hypothalamic_Mansuy10_1270genes	STEAP1	LOC305633	SMAD9	AGA	RNF19B	TXNDC15	PLXDC2	PIK3R3	CCL7	FOXO3	SESN1	SRGN	C4B	PSMB9	PHF1	DEF6	TEAD3	TSPYL1	UNC5B	SLC29A3	MGC112715	DDIT4	BICC1	ARID5B	M6PRBP1	CLIC2	RT1-M3-1	RT1-S3	MAN1A1	SMPDL3A	FLOT1	IER3	DDAH2	FHL1	TPST1	RGD1307396	PNPLA6	TSC22D1	MAP2K7	RILPL2	N4BP2L1	FBXO21	MSI1	SIK1	PTTG1IP	LSS	RGD1310788	CARD6	P2RX4	CYTSA	ZKSCAN1	GAL3ST4	LOC100362962	PLBD2	FIS1	FAM120B	DLX2	CXADR	LOC304131	NRIP1	ADAMTS5	ADAMTS1	D4AC54_RAT	ECE2	TMEM44	FAM43A	ITPR2_RAT	ST6GAL1	MASP1	FAM128B	BCL6	TOP3B	RCAN1	TMEM50B	IFNGR2	IGFBP7	CCDC80	RGD1307569	CCNG2	TGFBR3	RASL11B	CD200	HPSE	HSD17B11	PLAC8	SCARB2	ADCY5	PDGFRA	NAAA	HLX	LOC100361238	ITM2A	GPC4	TGFB2	PCTP	TMEM100	MAGED2	LOC690286	NID1	IFI47	PARM1	EPB4.1L5	TNN	RGD1311122	ABAT	UGDH	HGD	RGD1561065	GDPD2	CXCL1	SLC16A2	SLC19A2	PSEN2	SOCS3	P2RY4	OLFML2B	CALR	BST1	CDGAP	B4GALT4	PRELP	HEXIM1	LGALS3BP	CANT1	C1QTNF1	COL3A1	GCDH	CHI3L1	ACSF2	RGD1309906	BCAS3	SLC6A4	GAS7	EPHX1	MR1	ADAMTS2	FIGF	TRI18_RAT	QSOX1	ZMYM3	FLRT2	NPTX1	RILP	WIPI1	VASH2	NENF	SOD3	SLC40A1	RNF167	DIO2	ESYT1	ARSG	NTN1	TSHR	DUSP1	ZNF18	TRIB2	PPP1R9B	ENPP2_RAT	ZFPM2	PDK2	OSR1	IRAK3	IFITM1	TCN2	TIMP3	CHRDL1	LPIN1	KDM5B	RGD1311756	ITGBL1	POU6F1	RND3	SLC25A35	PBX1	FIBIN	KCNJ16	KCNJ2	GZF1	SIRPA	SEMA6D	PORCN	MPPED2	DYNC2LI1	TFPI	WFS1	PLEKHH2	CST3	PLEK	CNRIP1	NCSTN	KLHL29	CYP4F5	RGD1311564	FKBP9	RHBDL3	RGD1565947	SELO	GLT8D4	RGD1560652	PDZRN3	PGF	RUNX1T1	MGP	NSG1	BIRC3	ANGPT1	HSD11B1	IL1RN	TLE2	TLE1	PDE4B	PAWR	PGCP	YAP1	A3GALT2	IRAK4	GPR176	F1LSF2_RAT	STEAP2	SULF2	RGD1560612	EIF2AK3	PSD4	RAB5B	PDIA4	PRRX2	PTGES	RGD1311605	DDX58	LAMA5	THNSL2	SRGAP3	LOC497934	MRC2	ITGB8	THY1	CD302	RPS6KA3	ECOP	FGD6	FBXO32	MAGED1	DHRS9	DCAF8	CD320	ZFP786	ZFP12	APP	HGF	EPHA7	LOC100364402	HIPK2	ADHFE1	XDH	LGMN	LY6E	CCDC136	BMP7	CREBL2	GLI2	D3ZCP4_RAT	ID2	CDKN1B	ERLEC1	ATP1A2	RAB15	SEPT4	SHISA4	RNF144A	NFKBIA	NDRG1	EBF4	YPEL4	SERPING1	ANGPTL4	PYGB	TCP11L2	RHPN1	RAB11B	LRIG3	FNTB	ZNF467	EHD3	FRZB	MARCH2	KANK4	PNRC1	NF2	TP53INP1	B4GALT1	PHOSPHO2	IGSF9	OXR1	PXK	MAX	NAGA	PPAP2B	GALNT11	BRPF1	IRF1	RGD1310552	RAMP3	SESN3	APPL2	HTRA3	ZNFX1	ST3GAL1	LRRC61	DECR1	EMILIN1	WDTC1	BSG	SPRY3	SLC22A5	ACOX3	GABARAPL1	ABTB2	CDC42EP1	STEAP4	ZFYVE1	ANTXR1	LOXL1	WBP1	SLAMF8	PLEKHA5	RGD1310769	GPNMB	ASS1	PLAG1	GJB2	LOC314655	HBP1	SLC25A21	PENK	EXT2	CRYL1	SLCO2A1	SULF1	TTC15	USP11	THRA	IFI27	PON3	ZC3H12A	SMAD6	NUB1	LRPAP1	FUCA1	TBKBP1	LMO2	GALR2	CRELD1	FGF7	RXRA	SFRP2	SLC24A3	SRC	CASP6	MME	TNFSF11	XPA	RWDD2A	CYBRD1	PFKM	RSPO1	FLOT2	CHD3	CYP7B1	BNIP3L	SLC39A14	D3ZY66_RAT	FKBP14	ADAMTS15	FGR	MCTP2	CIB2	LEF1	FAM198B	GLB1	GLRB	HEXA	TMEM9	TIMP1	FAM46A	IL6	NR2F2	RCAN2	TNIP1	NDRG2	VASH1	MYCBP2	THBS2	NOD1	TMEM229B	TBX18	PDGFC	FGL1	ATOH8	NRP1	ESM1	PDGFRL	BMP1	TIFA	IFT122	ROR2	IGFBP6	EDNRB	PQCP	LHFPL2	PAPSS2	SLC13A4	NT5E	RGD1309676	SLC2A12	INMT	PDE10A	CCNDBP1	SCP2	ALDH6A1	GRK5	ALDOC	GLA	CSAD	DGUOK	FST	AQP1	NFIL3	LIFR	C1RL	TMEM205	FKBP7	OPLAH	CDON	C1R	GAB2	TMEM150A	CP	SDC3_RAT	PLK2	C1S	CRTC3	RBL2	D4A4J3_RAT	LTBP2	SDF2	MPDU1	CITED2	HEPH	PLA2G6	TMEM66	GATA2	PRICKLE2	S100A1	MAF	RGD1305254	ADH1_RAT	ACPL2	CACNB3	LOC311134	PPT1	POSTN	CHSY1	EDNRA	CABLES1	SPARC	RGMA	CCDC28A	MOV10	ARSA	TGM2	GGCX	RGD1566017	ARNT2	KIF13B	ENO2	BET1L	WNT4	IL13RA1	NR1H3	RNASET2	AKAP7	FAAA_RAT	HECW2	PRIC285	INSRR	FOXO1	PDE7B	LOC691083	CDH11	GSTA1	MAF1	PTPRU	SCD1	ANKRD55	LXN	F1LS07_RAT	LPAR1	AEBP1	RGD1306271	RNF166	ENPP3	RBP1	TMED3	NPDC1	IL6RB_RAT	SALL1	RGD1307682	ST5	LCN2	FAHD2A	SBNO2	F1M4U5_RAT	OLFML2A	CTSH	CLYBL	FBLN1	D3ZHG6_RAT	D4AAY8_RAT	ECE1	PEAR1	CPT1A	PHACTR1	ABCA2	SDC4	F1M753_RAT	TMTC4	VCAM1	NUDT14	EPHB6	CDH13	ZIC2	SCARA5	LOX	PDE5A	F1M6K7_RAT	GALNS	CDC14A	LBP	TBC1D2B	AOX4	FKBP11	LIG4	ANPEP	SGK196	ZIC1	RGD621098	NPR1	ZBTB4	PIGT	ACSL3	ETNK1	PDCD4	NR2F1	F1M1E4_RAT	RECK	SYNPO2	IFITM2	PDPN	HP	ZNF483	RGD1560271	IDH1	STC1	CYP26B1	IFITM3	SMTNL2	PAIP2L1	BBS9	RGD1309759	OBSL1	ADO_RAT	ARID5A	PINK1	QPCTL	NLGN2	IL4RA	CALCOCO1	F1LRB6_RAT	MFAP5	JAK2	FUCA2	NOL3	PRKCE	PTPRK	UGCG	CCL19	SULT5A1	NME3	DHRS3	RNF125	SLC2A13	PYROXD2	HSD17B4	SEPP1	CTSA	HYAL1	DPEP1	RBPMS2	LOC690789	LOC497940	NPR2	CIRBP	MAFB	KAZALD1	F1MAR9_RAT	HYAL3	CD274	RNF144B	SCARA3	SETBP1	SSBP2	ZADH2	FHOD1	FZD1	PODXL2	CHST15	ITM2B	COL4A1	CNNM1	ENTPD4	CAMK2N1	CX3CL1	DKK3	GOT1	SLC12A7	MAP3K8	SLC22A17	PRKD2	CLU	PLEKHG4	CTSC	DGAT2	SEMA3B	ENC1	BCL2L11	LRRC16A	SERPINB1A	USE1	SLC22A2	RGD1565772	HSDL2	ANGPT2	GNG8	RAB13	RGD1310951	PPIB	OAT	SLC38A3	BACE1	PNMAL2	CBX7	HFE	ZDHHC1	FBXO36	TBC1D22A	ARHGAP28	MAN1C1	LHPP	SYT17_RAT	FAM131B	CYP27A1	TCIRG1	LAMA1	ITM2C	PRSS23	RGD1359529	MERTK	HIGD2A	SNX33	IL11	PCMTD2	WNT6	MGAT3	CGNL1	TRAPPC6A	KLHDC3	CNP	ALDH3B1	H6PD	BPHL	MYLIP	IL34	AKR1C14	BRSK1	GPLD1	SEMA3F	MXD1	NET1	SFRP1	LOC364706	SLC44A1	SIDT2	GAB1	CCDC37	APBB1	TMEM80	LACTB	CD83	ACADVL	F1LNL3_RAT	KLC4	SLC27A1	TPM1	DHX58	DAPK1	SLC28A2	GAS6	ERRFI1	GDA	ZFP192	PLD3	GGT7	APOE	PDGFRB	LDB1	PPP1R3C	DLG4	IFFO1	NEIL1	SOX4	GPSM1	JAK3	ASGR1	ELMO1	PVRL2	GSTM5	UGT1A7C	ACSS2	NISCH	RGD1559896	P3IP1_RAT	ADAMTS12	FAM168A	SFRP4	GSTM7	IFIT1	PLAT	LOC690769	SOD2	NXF1	STAT5B	LIPA	GSTM2	FAS	GALNT2	ACSL4	TMEM53	B0BNM1_RAT	EYA2	OLFML3	GLB1L	NFKB2	NOTCH1	SULT1A1	PTCH1	SCNN1A	LIMA1	VKORC1	CCBP2	IRF9	STARD10	PSMB10	STAT5A	MGC108823	SLC11A2	DLK1	PGPEP1	RBM4B	BTD	ZFP36	MST1	CTSF	JMJD8	SIL1	STAT3	GADD45B	ELL	ST3GAL3	MAGI3	NFKBIE	PAIP2	FKBP8	OGDHL	TAOK2	SPATA24	PTPRF	SDF4	PARP11	RGD1305793	PCDHB22	FAM134C	PCDHB14	CNNM2	IL18BP	TBC1D17	CD248	RABAC1	LSP1	ECH1	CALHM2	TNNT3	EZH1	RGD1310271	RAMP2	FADS2	NREP	MEGF8	SLC22A18	FIBP	FCGRT	EFEMP2	ICAM1	BCKDHA	PBXIP1	IFI35	TEAD2	RND2	CYBASC3	CYP2S1	RGD1310862	ARL4D	DHCR7	LTBP3	CLIP3	ADCK4	CDC42EP2	PSENEN	PLEKHA4	RAP2IP	TM7SF2	SELENBP1	Q32PY8_RAT	CAR11	PPP2R5B	DBP	ATG2A	FXYD1	MPEG1	DTX4	SEMA6C	FAM63A	CTSK	TXNIP	PLA2G16	RASSF2	GPCPD1	EPAS1	TMEM132A	RAD9B	RTN4RL2	RT1-CE1	MLL5	SLC15A3	IFITM7	ISG15	LOC500046	FZD2	RFK	YIPF2	CRABP2	GJB6	PAFAH2	DLG2	ALPK1	LOC100365430	ABCB1B	TMEM127	PRICKLE1	FAM113B	ERCC5	MARCH3	RXFP3	LYPLAL1	ZNF608	DPEP2	ING4	STYXL1	DTX3L	PARP9	RGD1561238	SNED1	D4AE99_RAT	KCTD2	IGSF3	MAN2B1	LOC684994	C6	TTYH3	SHROOM2	CCBE1	RARRES2	IER5L	EXT1	LRP1	FBXL7	CYB5D2	TTC30B	PCOLCE	RGD1560672	IKBKE	CEBPB	FAM82B	SPRY1	SLC2A10	OS9	ARHGAP20	RNASE4	TNS3	MT1A	SDPR	PEX1	ID3	CPNE8	TNFAIP8	CPT1C	SNX32	CXCL16	GPR81	TMEM140	IGTP	ADM	CTSW	N4BP2	CNPY4	APH1B	SLC25A2	CDC42BPG	ADAMTS3	MN1	TAPBPL	LPPR3	D4AA35_RAT	GSTT2_RAT	FAT4	ILVBL	GRIA2	IFNAR1	KIF26B	FBXW5	LOC691909	ARMC2	CLEC2G	PLA1A	C8G	D3ZI71_RAT	OASL2	EBF1	RTP4	ZFP112	UBA7	RGD1564195	ROR1	TAPBP	ROBO2	ROBO1	RDH2	PIM3	MAOB	OGN	GRINA	ZBTB16	INSR	TISB_RAT	ENPEP	RT1-CE10	ACAA1A	KNG1L1	GSTA4	UBE2L6	SLPI	CFH	STAT2	ERGIC3	IRGM	NFKBIZ	ARNT	MGAT1	KNG1	TNFRSF1A	COL16A1	TMEM90B	DCHS1	SORT1	SLC44A2	LOC100363159	LOC688400	RASL12	CLEC2D2	CXXC5_RAT	RGD1561956	SVEP1	PCDHB20	LOC499120	MICB	OSMR	FOXO4	LOC686314	DUOX1	KLHL24	LOC501110	PLSCR2	D3ZNQ7_RAT	FAM12B	GLT8D2	D3ZPY1_RAT	EXOC2	P4HA2	TNNT2	NR3C2	CYP4F6	SPON1	IFIT1LB	NARF	OLFML1	ZFP385A	ABHD12	E9PU55_RAT	RGD1308023	GPRASP2	FAM3A	RGD1564171	ULK1	LOC100363147	OAS1I	RAB43	CXCL17	RGD1566036	AKR1C19	DLG1	RT1-A1	LOC688452	ZSCAN21	PCDHB19	PCDHB18	PCDHB17	OMD	SRPX	F1LU89_RAT	ZCCHC24	CYP1B1	MARVELD1	CAMTA1	APOL3	JUNB	RCN3	CABC1	RGD1565033	IL1F8	RGD1308114
20937356-TableS2	Rat Hypothalamic_Mansuy10_1931genes	NDE1	TMED5_RAT	TCEB1	KAD2_RAT	MAST2	CHM	PFKFB1	SPATA5L1	SLC30A4	SQRDL	PPAP2C	SYNCRIP	SLC16A6	PRMT7	RGD1311358	PRDM1	DNA2	KPNA1	KIFC1_RAT	CUTA	HMGA1	SRPK1	CDKN1A	PPA1	AMD1	BXDC1	TUBE1	HS3ST5	CDK1	RTKN2	UNG	CORO1C	MRPS18B	RGD1309543	NRM	TUBB5	VARS	MMGT1	HSPH1	CCT6A	SLC7A1	PSPH	RAN	FLT1	SCARB1	CPSF4_RAT	PDAP1	NUFIP1	PMS2	AIMP2	KMCP1_RAT	TIMM44	CYTH3	MPHOSPH9	VPS37B	RFC3	HIP1R	BRCA2	RFC5	CIT	ABCG1	RRP1	PWP2	SLC19A1	LFNG	SNX8	PDGFA	MCM7	NAA25	CYP3A9	TPCN1	SERPINE1	AP1S1	TMEM120A	NUP153	RFC2	SNRPA	CDCA7	ITGA6	MAP1D	HAT1	CHAC2	AGPS	GABPA	CCT8	LNP	USP16	CEP97	PCP4	TOMM70A	CPOX	MINA	CHAF1B	CBR3	TFRC	SENP2	D4AC69_RAT	TRA2B	ETV5	UMPS	DNM1L_RAT	RFC4	UBE2V2	RGD1563943	RANBP1	LEPREL1	ALCAM	TMPRSS11F	DONSON	GLMN	RGD1359460	PAICS	CDC7	PPAT	LRRC8B	CEP135	AGPAT9	CLOCK	PVRL3	TBC1D1	LIN54	GUF1	NUP54	ENOPH1	FAM122B	COMMD8	EPRS	TPR	FAM129A	RAB9B	RRP15	POLQ	PTGS2	LOC302495	PDS5A	TAF1	MRPS14	CACYBP	NUBP1	LOC498265	DDX52	IVNS1ABP	PTPN4	PTGES3	UTP18	GARNL4	PLA2G4A	RGD1562502	RGD1307222	NME2	NME1	NUF2	CCDC43	AREG	AATF	ABCB7	A2BP1	RFC1	CLCN5	F1MAP8_RAT	ATP1B1	MRPL55	SLC9A3R2	PARP1	LBR	TRPV2	DPH1	PSMD12	RPA1	SPRYD4	CITED1	ACTR3	ERCC6L	SRP9	TRIM16	NUDCD2	CCNG1	DCK	KLHL21	CENPF	RUFY3	PRKCA	LRRC59	UCHL5	TNFRSF12A	CCDC112	TUBA4A	UTP3	PNPT1	AXIN2	GREM2	HNRNPAB	FH1	PKMYT1	NUP85	PRKX	MCM6	SMEK2	LOC682999	DARS	XK	ACOT9	MED14	NMRAL1	PTTG1_RAT	RNFT1	WDR75	DHX15	SCOC	DNAJA3	EXO1	LOC317456	NAP1L1	UCK2	RAB21	PI4K2B	CD55	D3ZI63_RAT	LOC100364999	ASNSD1	NSMCE2	PFN1	LOC688019	ADCY3	DUSP10	ATP2B1	HRB2	CCDC88A	R3HDM1	SOAT1	PRPS2	SLC35E4	CCDC59	DTL	STXBP6	STK10	DHPS	G2E3	POLE2	NHP2	DOHH	LOC100366178	ARL4A	PTRH2	MGC112883	ABL2	ACTN1	B0BN98_RAT	SH3KBP1	WARS	DDX39	LPGAT1	RGD1565672	EXOSC7	ZFP238	FIGNL1	RGD1562607	AURKA	ADSS	NEK2	MTERFD1	ROCK2	MYC	ZBED4	ALG12	NPM1	FKBP3	GEN1	DDX56	ENY2	ARHGAP5	NUP37	ESF1	LOC305076	ARF6	PLCB1	LIMD1	AKAP6	L2HGDH	PRPF40A	PA2G4	SMC6	PSMD14	NUSAP1	ACTR2	SNRPB2	KIF18A	UBE2T	CRIP2	ARL6IP6	ASF1B	FAM110A	LIN7C	FAM49B	SACM1L	SGPP1	GNAI1	POP1	SLC1A4	ZC3H15	ACP1	VRK1	SHMT1	CUL1	AZIN1	NOL10	FJX1	RYBP	RGD1560464	LYAR	MAD2L1	KITLG	SERTAD2	CDCA7L	ODC1	LSM11	RBM28	CSDA	HPCAL1	PNO1	THG1L	RGD1305110	SNRPF	MTHFD1	AURKB	RGD1562284	CCDC82	CFL2	CPSF2	EIF1AY	BCL11B	F1M4B7_RAT	LOC691543	UTP20	LPPRC_RAT	FSIP1	PAIRB_RAT	CCDC34	RAD18	FOXM1	SLC4A7	LRRC1	NT5C3	MNS1	EZH2	AIFM1	SNX5_RAT	CD44	METTL2	FAM71F1	PRR11	DSN1	TRIM37	SLC38A2	RCC2	MEMO1	DLD	SMARCAD1	SDC1	AVEN	TRNT1	FKBP4	CDK2	CASP8AP2	TMEM107	NUP107	SEPT7	SLC5A6	MTAP	A8QIC3_RAT	CRY1	SEMA3E	OTUD6B	DDX1	RAD51C	NAV3	CCR1	SPC25	DDIT3	CEP57	MTDH	HNRPLL	THUMPD3	C1QBP	RGD1304693	CNKSR2	PURB	MET	EBNA1BP2	XPOT	GTPBP10	KRCC1	GPR19	NOP56	BHLHE40	TGT_RAT	RGD1559610	KDELC2	PSMC6	YARS	HSP90AA1	DUT	RRS1	MDM1	TERF1	CCDC99	HERC3	THOC2	TMX1	TRIB3	PARS2	RBMX2	DOK1	LOC100158225	JAG1	ST7	CCNF	XRCC2	NDUFAF4	LRTM2	BBS12	NCKAP1	TMEM43	ASNS	GLB1L2	EHD4	RSL24D1	CCM2	MBTPS2	ZW10	ZFP800	CSE1L	PPIG	SMS	CCNC	PIGM	RARS	ZMYND19	MYBL2	PSMA3	STIL	CCDC41	VRK2	LOC362419	MST4	TIMM10	BCAP29	USP1	BUB1B	HNRPM	BCL2L1	D3ZB38_RAT	SSB	ABCB1A	CUL5	FAM64A	CCNE2	IFT74	DDX27	GINS1	SHMT2	UBR7	ARHGAP11A	DUS4L	TPX2	CHEK1	UBASH3B	WDR5	TIMM9	JDP2	EIF6	MRPL38	CEP152	BAG1	NLE1	DCUN1D5	DCAF4	GPRC5A	LOC685707	METTL5	MMP13	DBF4	FOXS1	TEX10	MANEA	RARS2	RGD1306717	EMP1	RGD1563365	D4A7D4_RAT	COPS2	FREQ	TMPO	SSRP1	MOSPD1	ORC1L	TANK	TMEM68	F1LMD2_RAT	MAP3K6	CCDC47	LOC100363621	SLC35F2	PHLDA3	TXNRD1	IMMT	DIS3	DMXL2	RNASEH2B	EPHA2	ANKRD49	EXOSC2	ANP32B	KPNB1	NUP35	NMD3	OSGEP	TRAF4AF1	KRAS	MAPK6	GNL2	EIF2S1	PRPF38A	PDZD8	PTCD3	UCHL3	KHDRBS3	POLR1A	PRKCI	APEX1	RNF219	LMO7	AKR1B8	PACSIN2	TOPBP1	E9PTD6_RAT	IL18	ST3GAL4	SYPL1	FTSJ3	TGFB3	GAR1	XPO1	SLC25A13	CTPS	RABGGTB	RAPGEF6	OSBPL3	WEE1	POLR3D	LOC100363484	RGD1560010	D3ZY51_RAT	YTHDF3	RGD1311269	NOL9	EIF3A	XPO4	PDCD10	STRBP	ATPAF1	TUBB2C	CDV3	NOL12	SLC7A11	EIF5	CNBP	SMC4	IDH3A	CD28	CAST	SLC7A7	LOC100365063	H2AFX	NRG1	IPO7	CYCS	ZDHHC21	TRIM59	FAM126A	TLR4	DIS3L	MRPL45	PUS7	ACOT7	GCAT	NDC1_RAT	IGFBP4	RGD1305274	LYSMD2	CTH	CLCN3	DEPDC1B	UBE3C	DLGAP5	TWISTNB	E2F5	KPNA4	TOX	MAK16	DUSP7	HADHB	MTHFD2	NUP205	LRRCC1	TAF1D	TSGA14	ANKH	IPO5	MOBKL1A	RG9MTD2	GARS	SRM	ZBTB41	WDHD1	HNRNPA2B1	TPP2	POLR2F	LOC100363197	SGMS2	RGD1311747	CENPN	PKN2	CLSPN	SLK	REEP4	AIMP1	TRMT61A	ERI1	PSIP1	STK24	GCSH	FAT3	MYO9A	PARVB	MRPL47	PLK4	RGD1309095	GSTCD	NEIL3	STMN2	UBAP2	MFAP3L	GOT2	MAPRE1	F3	CBX3	SGK1	GINS3	ITGA2	MYO1E_RAT	FMR1_RAT	RASA2	DUSP4	SNX10	SUPT16H	SLC39A13	CD2AP	IQGAP1	PINX1	GALNT7	PRMT5	FAM111A	ITGA1	PAPD4	MRPS30	RBMXRTL	NOP14	MORC4	D4A5L5_RAT	RRAS2	DEPDC7	GCHFR	ASPM	RAD51L1	GTF2H1	WDR18_RAT	NARG1	DNAJC2	BRP44L	BID	TARDBP	ZC3H12C	D3ZS01_RAT	PRIM2	AMPH	PODXL	DDX10	PPWD1	SGMS1	ORC2L	LOC499339	EIF4EBP1	RBM41	NUPL1	VPS36	CCNB2	RIOK2	BAG2	DCUN1D1	KIF24	SSSCA1	NQO1	MAGOH	EMG1	RGD1311863	ERLIN1	RRP9	WSB1	KCTD9	KLF7	LOC680262	RPA2	DDX31	PRC1	CYP24A1	LRP8	RGD1564519	FAR1	EIF4E	RPS6KA2	RUVBL1	RGD1562846	DCTD_RAT	PTAFR	PDCD5	PDCL3	ATPIF1	AADACL1	EIF2A	NPAS2	GCLM	NUP155	NPAP60	RGD1306613	AAAS	RALA	RPL31	PHTF2	RGD1560523	DHFR	EXTL3	GLS	DIMT1L	MELK	LOC688000	PPIL3	PDLIM7	MSH3	RGD1307315	SNRPD1	DPH5	RGD1311458	NDC80	BCAR3	CLCA2	LMNB1	FNBP1L	HELLS	EXOC5	UBTD1	SPRY4	NAGK	FAM38A	GHITM	CDT1	PSAT1	BZW1	KIF2A	F1LP29_RAT	RIOK1	ODF2L	DUSP5	KIF23	POLD2	HMOX1	FARSB	OGFRL1	TCP1	XYLB	SMC3	GNAQ	RGD1305222	LIG1	KLF2	MAP1A	TRMT11	LARP7	RAB32	ZDHHC13	ARPC5L	E9PTS4_RAT	BTBD10	CISD2	CHAC1	BRD7	SACS	ALG10	EXNEF	HSPD1	NAV2	HBS1L	MID2	DBR1	GRK6	KCND3	NFKBIL2	CSGALNACT2	CCNE1	SRFBP1	NOL8	PRMT3	IL1RL1	GLIPR2	PIGN	HSPE1	TTC7	GSR	KPNA3	BARD1	MOBKL3	USP14	E9PTS1_RAT	CTGF	MCFD2	SASS6	HSPA14	MYBBP1A	HAUS3	ALDH18A1	DDX20	SKA1	CUL2	PBK	LOC681086	KPNA2	THOC1	STAG1	OBFC2A	CCNA2	SSX2IP	HEATR3	CEP72	SLC25A37	RGD1308541	CDCA3	ME2	SUV39H2	D3ZII8_RAT	SLC35A3	CCT7	D4AC14_RAT	CETN3	PTPRE	UBE3A	METAP2	FAM83D	MSH2	PRKRIR	TRIP13	BBS7	FAM129B	RGD1306839	GNG5	SLC1A5	RGD1565096	CKAP5	MTMR10	GTSE1	IFRD2	DEK	PDLIM1	SLC35B3	MXD3	GTPBP4	GLRX3	CCDC21	POLR3G	ACSL5_RAT	MPHOSPH10	FAM136A	KLF4	MCM2	FAM92A1	CEP55	EEF1E1	WDR77	PDLIM5	EEF2K	NASP	EIF3J	TPMT	NOP58	USP10	PITRM1	CDK105	PDIK1L	TFB1M	RGD1306058	NS5ATP9	MYADM	UTP15	HSPA4	GNB1	LOC683179	FANCA	E2F1	KIF11	BCS1L	STMN1	CD3EAP	PIK3CD	KLF6	PASK	PPP2R2D	SLC25A33	SEC11C	HAUS1	SNX7	PGM2L1	CHCHD6	P4HA3	ABHD2	PFKP	HIST1H1A	PRDX1	CSPG4	TUBB3	MMACHC	IK	NSUN2	TACC3	CDR2	TMEM131	CAB39	TRUB1	PTER	LMBRD2	WDR12	LOC293103	FGF2	FAM160A2	MAP1B	TPM3	EIF2S2	C1QL3	SPATA5	KIF5B	MASTL	GINS2	NEDD4L	VPS35	NPM3	TAGLN	CYP20A1	ZC3H8	RGD1563235	PSMG2	NUDT5	AHCY	ATF4	APBB1IP	ERCC1	DCTPP1	NARS	DNAJC21	ADAM8	NOL7	NUP133	LPCAT1	BTAF1	SERPINB6A	MRTO4	MCM10	F2RL1	RGD1564456	BXDC2	GINS4	SMN1	HIST1H1B	ANLN	KCNA3	ATAD3A	TUBGCP2	SMARCA5	RACGAP1	BOK	ZNF511	NCL	LARS	ABCE1	POLR1B	NT5DC2	TALDO1	TUBB6	RGD620382	AARS	POLD3	AEN	OTUD4	LOC293190	MRPL30	IMPA2	EZR	E9PTD5_RAT	PCK2	TOMM40	PPRC1	NUP93	SLC20A1	QSOX2	CCNB1	HBEGF	AGTPBP1	ADSL	RGS17	ABCB6	NOLC1	RPP30	CLCF1	EIF3C	PMAIP1	NCAPD2	GMNN	PLK1	SLC7A5	TCERG1	PHF19	LOC498685	ARV1	KIF20B	REXO2	TARS	OLA1	CCT3	KIF2C	FV1	CHTF18	Q8K3Z1_RAT	POLH	PVR	MGC112830	FBL	CCDC101	OGFOD1	HOMER2	ARL4C	SH3BP4	CFDP1	PHGDH	D4ABX9_RAT	D4AA43_RAT	RGD1565363	TAF6L	ETF1	TTC9C	GNAI3	AGPAT2	GNAO1	HSPA9	NID67	IPO4	EAF1	LSM4	CUED2_RAT	MTHFD1L	SMG5	SMG9_RAT	PMF1	LMNA	PCYOX1L	WDR3	POLD1	TIMM13	CLPB	ANKRD28	DPH3	OXNAD1	SH3GL3	DES	DUS2L	SAMD4B	CX6A2_RAT	FAM132A	LRRFIP1	THOP1	RGD1311634	SLC7A6	TGFB1I1	TOMM20	RBM34	D3ZLZ7_RAT	RIN1	RGD1311517	TUBG1	SARS	TIAL1	B2RYL4_RAT	KIF22	PRKAR2A	TAF13	RGD1308396	TMEM8A	NIP7	RGD1306730	ACTN4	PRPF38B	TACC2	BANF1	EIF1AD	RIPK3	SLC25A24	PLEKHA1	FEN1	FOSL1	RGD1305014	E9PTU3_RAT	CARS	BRCA1	SIPA1L3	AXL	STC2	CDC25A	BNIP1	EHBP1L1	ETV4	RUVBL2	FADD	POLA2	LOC303566	CCND1	CCDC86	PPP1R15A	LRRFIP2	GRWD1_RAT	FXYD5	EMP3	PPP1R14B	STIP1	ANP32E	NAT11	ITPA	RGD1311739	CDC25B	PCNA	TRMT6	MCM8	RBBP5	MTFR1	NOC2L	SLFN8	RGD1310376	UPRT	MIS18A	LOC502894	MPP6	WDR89	MYBL1	EEA1	HEATR1	CCDC92	KIF18B	BOP1	CENPC1	SKA3_RAT	RGD1563163	ATAD5	CEP76	UBA6	LOC689656	RGD1310185	HIST1H2AF	DHX37	ABR	SDAD1	LOC361128	KBTBD3	CXCL10	MLF1IP	ACAP3	CCDC111	TCEA1	RGD1565395	GCNT1	SGOL1	RWDD4A	RGD1559690	FKBP5	E2F8	MRPS10	TMEM97	ZDHC2_RAT	PRRG4	TMEM126A	EVI2A	GCAP14	SLC35D1	NRAS	LOC689296	PELO	USP15	IL20RB	S100A10	CENPM	RRM2	SEMA3A	D4ADE8_RAT	POMGNT1	HAUS8	AHCTF1	GCNT2	PAK1IP1	SMC2	DGKA	EIF5B	RGD1564416	DUSP6	FAKD2_RAT	D4ADT2_RAT	ORC6L	FBXO5	CENPT	EEF1B2	PAPD5	CADM4	TEX9	FASTKD1	ATE1	EME1	KIF20A	FANCD2	CCDC18	CKAP2	HN1L	LOC100364890	DTWD2	ARHGAP22	MND1	RGD1309522	LOC692032	FAM76B	ALS2CR12	NUDCD1	NPAT	RELT	PALB2	PRPS1	GAS2L3	YARS2	CDCA2	GLCE	PDHA1	KIF15	RP2	DDX18	MARS	MKI67IP	LMNB2	USP31	PKN3	HCCS	LOC691418	SKA2	RGD1562997	STAM	TCOF1	YWHAH	LIN9	CKAP2L	D4A4D7_RAT	JUN	WDR43	CASC5	CAD	DSCC1	TNFSF18	CHORDC1	RANBP6	ROA3_RAT	SGOL2	SLC5A3	ELL2	ODF3L1	MBOAT1	DPY30	RGD1359158	MAP6	ZFP367	DAGLA	PPE1_RAT	GEMIN6	SFRS7	PPID	BRIP1	VLDLR	FAM102B	POP4	TARS2	HTATSF1	CDC6	RGD1562174	PIGW	RGD1309437	IQGAP3	TMEM109	ADAMTS7	FKTN	RGD1307465	D4A6E0_RAT	TMEM209	GART	GPHN	RGD1560873	CDC20	COX7B	GNL3	WDR1	SOCS5	CAPZA2	XKR5	SIVA1	HIST2H3C2	TTK	HIRIP3	RASA1	VCAN	SFMBT2	BRP16	PITPNM2	HIST2H2AB	HIST1H2BL	LOC100364608	EID3	CLIC1	PID1	ATM	STAG2	PIK3C2B	ZNHIT6	LOC681749	TRAIP	KPNA5	MSN	FAM98A	LOC100366182	ARRB1	MUM1L1	HIST1H2BC	SMC5	HIST2H2AC	MDFIC	TROAP	ROCK1	SNRPE	WDR46	NRP2	SIAE	LOC499235	EIF1A	CDCA8	LOC684745	LARP1	ZFP455	CCDC58	CCNH	F1MAA5_RAT	PRIM1	HAPLN1	TUBA1B	CENPA	HIST2H4	KCNIP4	MMP1A	TOP2A_RAT	LOC685655	RSL1D1	RECQL4	LOC681162	SLC6A8	RASGRP3	EFTUD1	SRP54A	BUB1	DYSF	MMP10	GZMB	YBX1-PS3	RANT_RAT	ZFAND2A	INCENP	TES	RAD50	NAE1	MEF2C	HIST1H2BB	CENPI	S100A7A	CACNA2D1	RGD1564058	KNTC1	CASP4	MLH1	GPD2	SNRPEL	GK	CPM	SET	EXOC6	THOC4	MRPL12	ITGA5	HNRNPA1	BICD1	LOC100363957	SHC4	LOC100359731	TYMS	YES1	FLNA	UBL4	WDR51A	RAD51	PGAM5	POLE	NOC4L	PUS1	CHEK2	QSER1	TBRG4	LIMS1	NSBP1	PLAUR	RPE	WHSC1	SPIN4	RTTN	LARP1B	D3ZYZ1_RAT	RGD1562646	AP1S2	HIST1H2AK	HIST1H2BM	GUAA_RAT	KIF4	RPP38	LRRC15	CENPL	LOC686123	HIST1H2AIL	LONP1	LOC678705	NAT13	RGD1310335	LOC680767	HAUS4	LOC300303	PLP2	SUV39H1	LOC679731	CENPK	RGD1563945	TAF9	DNMT1_RAT	SLC25A5	UPF3B	RGD1309085	RGD1562291	LOC685045	ANKRD32	LSM5	HDGF	LOC688459	TCP11L1	RAD51AP1	MRPL42	ZFP52	LOC100361893	WDR74	LOC689399	DDX21	LYRM2	CNTLN	EXOSC8	LOC290595	TIMM8A1	TNFRSF26
17072343-Table1	Human Ovarian_Basaki07_46genes_YB-1infected	BRCA1	MVP	SERPINB1	CDH1	MCM10	MCM2	ABCB1	ESR1	CDC6	SGK2	BMP7	ABCC1	NDRG1	MCM4	CAV1	MET	RFC5	MCM3	VEGFA	EGR1	CXCR4	TOP2A	RFC3	CCNB1	MMP7	FGF2	EPHA2	PIK3R1	CCNB2	CAMK2N1	NSA2	MCM7	PLK1	CDT1	C19ORF48	CDK1	JUNB	PTEN	TYMS	AURKB	PRKD1	S100A3	MMP1	S100A2	SERPINA1	PLCG2
15467184-Table2b	Human Stomach_Lee04_18genes	NUP160	DKK1	BLMH	NIT2	PRDX6	SRP9	GUK1	RPIA	CALM3	TFF3	SSR2	NDUFAF2	TMUB1	FEN1	SPTAN1	REPIN1
15467184-Table2a	Human Stomach_Lee04_21genes	PRSS21	GTSE1	TIMP1	MADD	ID3	NR2C1	NT5C	OS9	UBC	PMVK	ELF3	SLC4A2	COQ4	NDUFV1	GMPPB	SEZ6L2	CYP4F12	DYNC1H1	SPTAN1
18400362-Figure1b	Human Lymphoma_Staege08_50genes_DownRegulated_HodgkinlymphvNorm	UBR2	CHFR	RUNX1T1	ITGB5	MTAP	TSC22D1	TJP1	LAPTM4B	PRPH2	SEMA5A	GRM6	AMOTL2	ALMS1	NENF	RAB32	RGSL1	TAS2R4	ITM2B	LHFPL2	DOCK1	G6PC2	BMP6	ICOSLG	KCNJ3	IGFBP7	ZNF701	COL8A2	LASS6	FZD4	CTBP2	FKBP9L	GAS6	ADAP2	METTL7A	C15ORF2	TLE1	ZNF665	AC022532.1	ZNF44	MAGEB3	TP73-AS1	OR7E24	TRBV21-1
12589037-Table2	Human Liver_Moriyama03_50genes	SNX1	TIMP2	AGA	TNC	NEDD4	ACADVL	KIFAP3	TOP2B	GSTP1	NFX1	TFAP2C	CDC6	PSMC6	BPI	CSK	CPZ	FOLR1	SLC6A12	SOD2	SLC17A2	NQO2	ACLY	CA1	CHL1	CD164	GMPR	KIF11	DUSP5	PPP3CA	MKI67	SLC26A2	RBBP4	GABRB1	CPA3	HPGD	CX3CR1	BTD	TMEM187	ZFP36L1	COL4A5	TAP1
20188076-Table1	Human Leukemia_Nath10_26genes	CASP10	FMO1	CASP8	FMO4	AHR	NFKB1	CDKN1B	GAPDH	SOD2	PRDX1	ABCG2	HSPH1	CDKN2D	CASP9	SOD1	NR1I3	GSTO1	ATM	B2M	IGFBP6	HSPA6	DDIT3	NQO1	BCR	RXRB	HSPA1A
20018718-TableS2	Human Brain_Berdasco09_154genes	AK2	MGST1	CXORF56	GCLM	LRRC7	MRTO4	SDCCAG8	WAPAL	MYO9A	CDH19	MCCC1	TBX5	PCDH11Y	YPEL1	HMOX1	TRIB3	ANKRD12	RBM3	C13ORF18	FAM164A	ACTA2	FAM20A	ANXA10	FGFR1OP2	BACH2	QKI	VEGFA	SEMA5A	KYNU	LEPR	LGALS8	TTLL5	KIAA1045	BICC1	PEX6	AHDC1	CHAC1	RPAIN	MED18	PLXNA3	PYY	DNAJB1	FCRLA	FCRL2	TEX13A	RARRES3	C12ORF39	ACRV1	ANXA1	GLS2	HS6ST1	IFI44	PCDH10	ANXA3	DNAJA4	ITGAX	ZFHX3	FAM59A	APP	MEIS1	LPP	TSLP	CHRNB3	ST18	GINS4	ITGB1	CCT5	OLAH	FCHO2	TAB3	CDC42SE2	CBS	ITGB2	TAF6L	ATF3	IL24	FRZB	TMEM71	LAIR2	C2CD3	DDIT4	ZNF507	HNRNPH1	FOS	DLGAP1	BAHCC1	ZNF596	TRIB1	PHC3	CADM2	KIAA2018	CHD9	C12ORF54	ZFAND2A	RAB39	PRF1	DDX60L	RP11-381O7.3	ST6GALNAC3	RNLS	ZNF829	TMEM232	TMEM201	FAM111B	C22ORF43	SVIL	C4ORF22	MBP	ZNF280B	ZNF536	AC015969.3	HSPA1B	MBD5	TRIM15	ZCWPW2	LL0XNC01-157D4.1	RP11-391M1.3	RP11-396C23.2	RP11-325F22.3	CECR9	RP11-404O13.1	RP3-390O13.1	PPP1R3E	RP11-792D21.2	RP11-333A23.4	RP1-17K7.2	AC068858.1	RP11-613M10.8
19101988-Table2b	Human Breast_Habermann09_3genes	NOL4	GNAI1	RPL38
19101988-Table2c	Human Breast_Habermann09_2genes	MS4A1
18451147-Table3	Human Esophagus_Ito08_22genes	GCLC	DKK3	SLC2A3	FSCN1	ST13	RRAS	CALU	GPNMB	THBS1	ARHGDIA	CXCL14	ITGA5	EIF4A1	PTTG1	UGT1A6	ALCAM	PSMD2	ARHGAP1	HOXD8	RHOG	AKR1C3
15467184-Table1a	Human Stomach_Lee04_37genes	NCAPD2	RALBP1	PNKP	SYNE2	TLE2	NOTCH3	MKNK1	ARHGAP4	LZTR1	CEACAM5	GATA3	NUDT3	EFEMP1	BLZF1	CCND2	PLAU	CDKN1A	GMFG	EIF5A	OASL	PHLDA1	RASA1	DNAJB12	PDK1	TCEB1	UQCRB	SST	SGCB	IFT122	DEFA5	METTL3	IFI27	HIF1AN	KLK5	KLK6	SCAND1	SIPA1L1
18172295-SuppTable1	Human Bone_Heller08_284genes	TFPI	CACNG3	TKTL1	IL32	BIRC3	SLAMF7	TNFRSF1B	MSR1	CDH1	CAPG	CUL7	GPM6B	COL9A2	TNFRSF9	LAMC2	DHX8	DAPP1	CELSR1	FSCN1	MCAM	GPC4	CST7	LAMP3	DDX43	KCNN2	TRIP6	RGS1	ICAM1	CD200	DAZL	CAPN3	FKBP5	NCR2	TSPAN15	MYO9B	UPB1	CRYBB1	PACSIN2	NCF4	CSF2RB	MMP9	RASSF2	HCK	PPP1R16B	SMARCA1	CTSH	OCA2	EBI3	PLA2G4C	TFPT	CYP3A5	DDX58	GATA3	MAP3K8	HSD17B1	LPXN	FOXM1	ALDH2	ST8SIA1	SPARC	BCL6	CD86	C3ORF14	IFIH1	STAT1	IL1R2	KYNU	PLEK	NCF2	GBP1	CDC20	CENPF	VAMP8	NR4A3	IFIT3	IQSEC3	CLU	EPHX2	CSTA	GPSM2	PAEP	RAB9A	TNFAIP6	BTN2A2	CDKN1A	DOK4	ID1	CCR7	SSX1	RGS13	APOBEC3F	LDLR	APOE	APOC1	LSP1	AKAP12	PYY	IL13RA1	TOP2A	TRIM22	SERPINF1	CHI3L1	ADAMDEC1	CCNB1	ADAM19	TBX3	KRT7	MICAL1	DOCK10	LCP1	GPNMB	TBRG4	TANK	BLK	KLF4	ENPP2	IFI44L	IFI44	CYP1B1	CHRNA1	HERC6	BMP2K	CCNG2	MBNL2	GCNT3	PML	CDH11	RPS2	DPEP3	TNFRSF11A	PMAIP1	IGFBP4	DNMT3L	SPIB	MAP3K6	PIP5K1A	RAB13	IGFBP3	MAGEA4	SURF2	HNMT	IFIT5	SAMSN1	MAGEC1	CXCL13	MX1	CD1E	NCF1	ATP13A2	TFF2	AIRE	IL6R	CCNF	VCAM1	OLFML2B	REL	CTSS	S100P	IL15	CLDN3	SSX3	IFI27	MAGEA9	FBN1	ATF7IP2	PLK1	HIST1H2AE	CX3CR1	CXCL10	BUB1	ALCAM	CEL	PTGER4	PIK3CD	SYNPO	ISG20	CLEC7A	ARNT2	CCL19	NADSYN1	LRFN4	CNTNAP2	PDE4DIP	CDC42EP4	NRXN1	FUT7	SSTR2	PRF1	NQO1	PHLDA2	IDH2	VCX	ABAT	CSAG2	SOCS3	SNN	SEPT9	USP18	TNFAIP2	IL3RA	SOCS1	MUC1	PRAME	IFIT1	IFITM1	IRS2	TNFRSF4	HIST1H2BG	AGRN	RELN	S100A13	S100A4	HIST1H2AG	MAGEA6	HIST1H3D	FAM49A	S100A6	L1CAM	LOR	MAFB	SSX4	UBD	IGHA1	MAGEA12	MAGEB1	KIAA0913	TNFRSF25	MAGEA3	HLA-DQB1	HLA-DQA1	HLA-DRA	HLA-DPB1	IER3	HLA-DRB4	DDAH2	HLA-DRB1	HLA-DRB6	XIST	HLA-DQA2	HSPA1A	HLA-DPA1	HLA-DMB	HLA-DOB	APOBEC3G	SSX2	HLA-DMA	PRSS2	PECAM1
18172295-SuppTable3	Human Bone_Heller08_470genes	CFH	NFYA	CYP26B1	TFPI	PRKAR2B	TAC1	CACNA1G	CDKL3	TKTL1	BAIAP3	SYN1	SPAG9	AASS	RPS20	ODZ1	CD9	ABHD5	NR1H4	FHL1	BIRC3	GRN	CDH1	EPHA3	SLC4A8	PIGV	OAT	SYT1	FGFR3	RASGRP2	GAL	PFN2	RPS6KA2	CDH19	TFRC	FSCN1	SPAG6	FGFR1	LAMP3	TULP3	DDX43	KCNN2	ARG2	MEF2C	CDC14B	SMARCD3	APLP2	MAPRE3	ABCB1	ERO1LB	TRIP6	FTL	TFAP2C	C20ORF12	SLC9A1	KIF4A	WDR7	ITGA6	DAZL	SNAP23	SORBS1	EFHC1	MYO9B	MAGEB2	TIMP3	TTLL1	BIK	ATP6V1D	SPTLC2	DHRS2	JAG1	TIMP1	NUP93	SMPD3	COTL1	CRISPLD2	PDGFRL	NEFL	CGB	TUBB4	SLC17A7	APLP1	TFPI2	TFEC	MET	HOXA1	TSPAN12	NPTX2	AHR	LHX2	TLE4	GATA3	SFXN3	UBE2S	HSD17B1	UNC119	ALDOC	AREG	KRT18	ALDH2	NEDD9	PPARD	WASF1	LIFR	DBN1	EHHADH	BCL6	HES1	C3ORF14	CSPG5	FN1	STAT1	ID2	ODC1	DLX2	EPAS1	SCP2	CTH	TXNIP	SPP1	PPL	PGF	FKBP1B	DUSP1	EGR1	PLS1	CSTA	MAPK8IP1	GPSM2	PAEP	EGR2	NR4A1	ACSL3	SDC4	SNAI1	HIST1H4B	HIST1H3B	CDKN1A	SOX4	MT2A	EFNB2	C3	RTN2	RRBP1	ID1	RRAS	SSX1	HSPA2	KLF2	POR	SPINK2	TST	CDKN1C	APOE	ZNF557	SLC6A8	HABP4	FBP2	ULBP2	AKAP12	PYY	TUBG1	IL13RA1	TOP2A	RAI2	SERPINF1	SNAP25	SYT11	CCNA1	RNF128	NTS	BTG1	SWAP70	MICAL2	SORT1	MYCN	DZIP1	TAOK3	ANKRD6	CGA	PRPH	ITGA7	TROAP	EGR4	GNS	KIAA0513	GLUL	SERPINE2	FLNB	BIN1	TMOD1	CTSL2	ENPP2	DMRT1	GMPR	CGREF1	KHK	CYP1B1	GLCE	KIAA1109	BMP2K	BRCA2	TPM1	CYP1A1	SH3GL3	KATNB1	ZCCHC14	DPEP3	SLC16A3	AZI1	COL6A2	SPIB	RCN3	ATP1B1	MGST3	TUFT1	DYRK3	RAB13	RHOB	PLK2	IGFBP3	TMEM47	MAGEA4	GSN	EIF4EBP2	NCAM1	GPM6A	FER	SLC25A31	DDX4	NR4A2	ING1	NRGN	ENAH	MAGEC1	HK1	DUSP2	HIST1H4H	DNAH3	ATP13A2	ALDH4A1	ATP6V0D1	G6PD	FTCD	FGFR4	SQSTM1	C19ORF28	FDXR	CCNF	ADCY9	PDLIM5	MSX1	ALPP	ALPPL2	SERPINI1	HPGD	IL15	SSX3	IFI27	MAGEA9	ABTB2	FBN1	RRAD	ATF7IP2	NGFRAP1	NAB2	PPP2R3B	NXN	HIST3H3	HIST1H2BI	HIST1H2AE	KIF5C	STAT3	SLC16A4	ASMTL	CXCL11	PTK2	MT1E	ALCAM	FOS	PFKFB3	AKAP13	CEL	NAT1	PTGER4	PIK3CD	CAMTA1	TLN2	ZNF556	HPSE	JUP	CNTNAP2	MARCKSL1	PPM1E	CSRP2	BAIAP2	TUBB6	PGBD5	POLR2L	MLF1	GLDC	KCTD12	FUCA1	ZNF238	NRXN1	FGD6	HIST1H2AC	HIST1H2BC	HIST3H2A	PHLDA2	ATP6AP2	C1S	VCX	CRIP2	ABAT	PCDH9	ALDH1A3	HIST2H2BE	ARMCX2	JAG2	WBP5	MAGEA11	SH3BGR	MYBL1	IFIT1	H2AFB3	NAP1L3	PCLO	MAPT	CCK	MT1X	HIST1H1T	HIST1H1C	COL14A1	HIST1H2BG	AGRN	HBA2	RHCE	H1F0	HN1	AKR1C3	S100A4	ACADSB	HIST1H2BB	NUDT11	GM2A	HIST1H2AI	HIST1H2AG	FLNA	HIST1H3J	MAGEA6	ADARB1	HIST1H3D	OGDHL	PSAP	TXNRD3	FAM49A	HIST1H4K	DNM3	TUBB3	ITGBL1	CALM1	PLXNB3	L1CAM	DZIP3	HIST1H3H	MAFB	MT1H	ITSN1	GAGE1	SERPINB5	HBA1	UBD	KIAA0913	MAGEA3	SLC12A8	HLA-DQA1	HLA-DPB1	IER3	HLA-DRB4	DDAH2	HLA-DRB1	HIST1H2AM	NEU1	HSPA1A	HLA-DPA1	MSH5	SSX2	PEG10	KIAA0415	PRSS2	SEPP1	GAGE4	HIST1H3G	ZNF10
19724859-Table2	Human Breast_Folgueira09_34genes	MAP4	CYFIP2	PDGFRL	NAPA	ABI3	SASH1	SMOC2	GNAI2	RGS2	CTGF	DUSP1	PDZRN3	C3	FOSB	STARD13	FXYD6	ADAMTS1	BTG2	NPR2	SALL2	NXN	PLK3	TOM1L2	SEPT1	SLIT3	WWP2
15467184-Table1b	Human Stomach_Lee04_16genes	MAP4	MLL3	AURKA	NUDC	NUP107	CDC20	GTF2F1	F12	SNRPA1	SAP130	AKT1	CIAO1	MKI67	CCNB2	PSMC2	PLK1
18172295-SuppTable2	Human Bone_Heller08_324genes	CFH	PRKAR2B	CACNA1G	CDKL3	BAIAP3	SPAG9	AASS	CD9	MBTD1	CALCOCO1	FHL1	BIRC3	GRN	VCL	CYP46A1	SCML1	SLC4A8	PIGV	HMG20B	IDI1	PFN2	MARK2	LLGL2	ZZEF1	FSCN1	SPAG6	NAALAD2	LAMP3	DNM2	RABL2B	ARG2	MEF2C	SMARCD3	APLP2	CTTN	TRIP6	FTL	DOCK9	BIRC5	BLVRB	SLC9A1	KIF4A	ITGA6	SORBS1	EFHC1	MYO9B	CDC34	TOP3B	TIMP3	SBF1	TTLL1	DHRS2	SNTA1	PCSK1N	HCFC1R1	COTL1	HERC1	PDGFRL	NEFL	CLPTM1	SLC17A7	VRK3	PLD3	APLP1	TYK2	CDC37	H2AFV	TSPAN12	SEC23IP	SFXN3	CPD	ALDOC	NEDD9	PPARD	WASF1	H2AFY	DBN1	BCL6	HES1	FN1	STAT1	ID2	DLX2	EPAS1	TXNIP	CDC20	CENPF	PPL	MAPK8IP1	GPSM2	ACSL3	SDC4	NCOA3	HIST1H3B	CDKN1A	SOX4	C11ORF9	MT2A	RTN2	RRAS	HSPA2	KLF2	POR	SPINK2	TST	LRRC6	CDKN2D	CDKN1C	DOCK6	SLC6A8	PLXNA3	AKAP12	IL13RA1	TOP2A	STARD3	ACACA	H3F3B	SYT11	RNF128	TAOK3	ANKRD6	PRPH	ITGA7	GNS	GATA4	RALGPS1	ENPP2	GMPR	CGREF1	KHK	GLCE	KIAA1109	BMP2K	CENPE	NCOA2	CYP1A1	SH3GL3	KATNB1	CLTC	SLC16A3	AZI1	RCN3	MGST3	TUFT1	ADAM15	PLK2	TMEM47	GSN	NCAM1	GPM6A	FER	NR4A2	ING1	NRGN	ENAH	SLC25A28	WDR19	HIST1H4H	ATP13A2	ALDH4A1	ATP6V0D1	G6PD	FTCD	FGFR4	C19ORF28	FDXR	CCNF	ADCY9	MAPKAPK2	MSX1	SERPINI1	CRK	PPP2R3B	RAB4B	DAPK3	PRDX2	TK1	HIST1H2AE	GSTM4	ASMTL	CXCL10	MT1E	CHCHD7	NRTN	C9ORF16	JUNB	PTGER4	PIK3CD	HDAC3	CAMTA1	ZNF556	RAD9A	HPSE	EHBP1L1	JUP	SEZ6L2	MARCKSL1	PPM1E	CSRP2	MAN1B1	FAM20C	MLF1	PDE4DIP	DPM3	HIST1H2AC	HIST3H2A	ZBTB20	RNASE4	C19ORF6	MXRA7	HIST1H2AJ	CRIP2	ABAT	PTTG1IP	HIST2H2BE	H1FX	JAG2	CDK10	BRWD1	IFIT1	C16ORF53	KIAA1598	MT1X	HIST1H2BG	AGRN	HBA2	H1F0	MAOA	AKR1C3	S100A4	NUDT11	GM2A	HIST1H2AI	HIST1H2AG	PDLIM7	HIST1H3J	ADARB1	HIST1H3D	HHLA3	GPAA1	FAM49A	HIST1H4K	DNM3	SFI1	HIST1H4I	MT1F	L1CAM	HIST1H3H	MT1H	HBA1	UBD	TSPAN4	KIAA0913	HLA-DPB1	HLA-DRB4	DDAH2	HLA-DRB1	HIST1H2AM	CCHCR1	NEU1	HLA-DPA1	MSH5	PTENP1	TMEFF1	PEG10	H2AFJ	SEPP1	GAGE4
19724859-Table3	Human Breast_Folgueira09_26genes	SPAG9	GALC	ITPKC	BET1	GIT1	PTBP2	CSE1L	ZNF189	GLCE	SRPRB	VLDLR	KCTD15	ZNF19	PBXIP1	METTL3	KLK2	CNNM3	LMAN2	MRPS17
18172295-SuppTable4	Human Bone_Heller08_693genes	CFLAR	FKBP4	ST7	COPZ2	ALDH3B1	IFRD1	ELAC2	CD79B	E2F2	PKD1	TRAF3IP3	EHD3	PGM3	CLK1	HGF	FAS	CD44	NSMAF	MYOM2	USH2A	HSPA5	GPM6B	TNFRSF17	HERPUD1	HOMER3	CUL1	POLR3E	ST3GAL6	EYA2	PFKP	FGFR3	PITX1	BCL3	RORA	ASNS	RPS6KA2	SLC6A15	RHOBTB1	ST6GAL1	NUAK1	ZNF532	GTSE1	ITGB1BP3	CEACAM1	EPB41L2	PTPRC	NFE2L1	ITGB5	P2RX5	ERO1LB	PPP1R15A	OAS1	FXYD5	PHGDH	BLNK	VARS	SCD	TMED1	GGT1	MFNG	DDX17	XBP1	HMOX1	EIF5	PLTP	MYBL2	TRIB3	PPP1R16B	STAG2	PIM2	RBM3	C13ORF18	FNDC3A	SLC25A15	SLC7A5	IL21R	CTSH	CA2	WISP1	MAP4K1	TIMM44	IL27RA	RPS19	USF2	HSPB1	NUDT1	AK1	PPIF	SLC16A6	NMU	WHSC1	LRP2BP	PPARGC1A	CTSC	DCPS	CCND1	EIF4G2	C11ORF41	POU2AF1	PPFIBP1	CLEC2B	SELPLG	WNT5B	MYL2	CDKN1B	OAS2	ARHGDIB	SLC38A1	PAK1IP1	ICK	PHACTR2	PDE4D	NR3C1	CRBN	MRPL3	ITGA4	HSPE1	QPCT	SDC1	SLC1A4	AAK1	SFPQ	SRM	GADD45A	CTH	CD58	MRPS15	MYCL1	CD48	LRMP	SPCS2	MYB	CCND2	SET	GOT1	DNAJC15	UFM1	ELF1	HSPH1	SERP1	ADCY7	CCR2	GTF3A	LY9	MCART1	CDKN2C	FAM70A	KIAA0090	RFPL2	MGAT3	ATF4	DNAJB9	ILF3	PXDN	GDF15	MAP1B	DNAJB1	LRRC41	NUP210	RAN	IGJ	EIF5A	SYT11	CD180	CNTN6	FKBP11	MYCN	PSAT1	SMYD5	KCNK1	DOCK10	PHF11	KIAA0368	ANP32B	ENPP2	MYC	IRF4	SULF1	CASP1	THBS1	THUMPD2	ATIC	IDH1	TAPBPL	INHBE	DUSP6	ITGB7	RAB15	WARS	SORD	PMM2	IRF8	OSBPL1A	CBX4	PMAIP1	NFIC	EMP3	UCK2	HDGF	RGS16	LASS2	KCNN3	CNIH3	PDIA6	HSPD1	MARCH6	IQGAP2	PSPH	OGT	IL2RG	RPL10	CDKN2A	HERC4	DNAJB12	GSTO1	PPRC1	GAS2	SERPINH1	ST14	CTAGE5	SEC24D	SLC7A11	ANK3	FLI1	DST	BAG3	SETBP1	PDK1	PDE3B	MBNL1	GJA1	RASGRP3	FARP1	GPR125	CLGN	CEBPG	DDAH1	PITPNC1	LY96	PLCL2	LARP1	PDIA4	SLA	CLIC2	MMP16	MAPK13	LRP8	TNFRSF14	GALNT14	FAIM	AUTS2	ALG8	IFNAR2	CBR3	TMPRSS3	CBS	IL6R	PMF1	KLHL21	LAPTM5	DNAJB4	ATF3	CAPN2	S100A11	IFI16	AIM2	CDS1	CCR1	GUCY1A3	ABCE1	F2RL1	FABP5	TSHR	TPP1	CATSPER2	PLK1	STAT6	MARS	PDIA3	SLC3A2	DDIT4	RHOH	INPP5D	ATF5	ADRB2	SLC33A1	CD52	DFFB	AVEN	UBE2E1	ELOVL6	BCL2L1	BCL2	CTPS	RRM2	JMJD1C	SNTB1	ISG20	CEBPB	CLEC7A	SUCLG2	HSPA6	TRIB1	OLR1	TNFRSF10D	SLC19A1	SLCO4C1	PDZK1	CTBP2	DDIT3	CDK5R1	SOX11	TYMS	PUS1	ZBTB38	GBA	CD28	MAF	ZHX2	PFAS	RRS1	CYC1	CALR	APOBEC3B	SHMT2	SH2D1A	IRAK1	SUMO3	FMNL1	MAFF	LSAMP	PBX1	BTN3A2	DCC	MAGEH1	EIF4EBP1	PRTN3	TCF4	MAFG	MBP	TLK1	STK39	SLC5A3	SSX4	PSMB10	CRLF2	IGKC	HBG1	HBD	HLA-DRA	C6ORF48	C14ORF139	HSPA1B	HSPA1A	AMY1A	TXNDC5	APOBEC3G	UBE2J1	AKAP2	PLA2G4B	HBB	ABHD14A	TRBV21-1	DYX1C1
16705683-table3	Mouse StemCell_Fujino06_22genes	FBXO5	ADAT2	UPP1	TOP2A	LACTB2	VIM	STMN2	SMC2	SPP1	GDF3	LDHB	RPS4X	NEDD4	FBXO15	CMTM5	ZFP42	JAM2	DPPA5A	PGK1	LDHA	HIST2H2AA1
20460173-ImmPortCD40LvsControl	Human Immune_Kong10_855genes_ImmPort_CD40LvsControl	FGR	LASP1	CFLAR	CD38	PRKAR2B	ITGAL	MAP3K14	NOX1	E2F2	RHOBTB2	NCAPD2	BTK	FYN	CLCN6	TMEM159	ALOX5	DNASE1L1	CD74	NCDN	NR2E3	FUT8	ATP6V0A1	AGA	STAU2	INPP4A	HDAC9	NOP16	TNFRSF17	LMO3	FAM120A	LTBP1	HERPUD1	CYBA	AKR7A2	TRAF1	TARBP1	ACAA1	POLD1	CASP8	MEF2BNB-MEF2B	SLC12A2	HMG20B	NTHL1	PRKCQ	CDK13	SMARCD1	PKM2	GNB5	PTPN3	MNT	WDR1	ZFYVE26	PTPN18	SPEG	ALDH3A2	RHOBTB1	NFATC3	SCARB1	CLCN4	PAX2	MCM6	BAZ2A	TRAF4	POLD3	PPP2R5C	GNB1	RUNX1T1	CDH17	SP140	CIC	FDFT1	SMARCA2	RBL1	PTPRC	TRAF5	NUFIP1	FAT1	GSTP1	APLP2	CAD	CD59	CPNE3	MGST2	PPP1R15A	FTL	PTPN4	OAS1	RGS1	ICAM1	CHRD	NRCAM	SEL1L3	DPYSL2	CDC45	ITPR3	NDUFB7	IZUMO4	GADD45B	CRKL	POLR2F	SBF1	PACSIN2	BIK	MCM5	RBFOX2	MYH9	SAMM50	KIAA0930	NCF4	CDKN3	DAAM1	NFKBIA	ZMYND8	BMP7	TCFL5	PLP2	KCND1	MAGED2	STK24	TSC22D1	CORO1A	CCL22	RBL2	NCALD	MTMR9	NEFM	TUSC3	MCM4	ASAH1	ECH1	HNRNPL	NFKBIB	ARHGEF18	PLD3	TBCB	PRKD2	RABAC1	ATP1A3	PON3	TFEC	HSPB1	RPA3	ANKMY2	TNFSF8	RLN2	PITRM1	MAP3K8	XPNPEP1	CCDC6	ZMIZ1	PPIF	ZNHIT3	C1QBP	SMARCD2	SYNGR2	CYTH1	MAP2K6	PMP22	UNC119	WHSC1	EHD1	CARS	POU2AF1	PSMD9	CLEC2B	BCL7A	LTA4H	PTPN6	BTN3A3	ASF1A	MAPK14	ICK	CD83	AIM1	VNN2	PHF1	SRF	LY86	MEP1A	PFDN1	HBEGF	FAM172A	TRIM23	SMAD5	BCL6	HES1	CBLB	GPD2	LANCL1	ODC1	PLEK	SUMO1	MSH6	LRRC42	RNF19B	SCAMP3	NCF2	GADD45A	PRDM2	CD58	SLAMF1	RAB7L1	ID3	CDC20	TNFSF4	STMN1	TNP1	CNR1	TNFAIP3	KLF12	ROD1	LTBP2	ALDH6A1	HOXB7	TCP1	TAF12	ETF1	PTK2B	ADCY7	CAT	GPSM2	SASH3	PMS2	CBX3	MED13L	CDKN2C	CD97	NMI	MED20	MEA1	CDKN1A	SCGB2A1	GOT2	GPR18	KIF25	C1ORF61	TNFSF9	RPL23	CD70	TRIP10	RTN2	ID1	KLC1	CCR7	NR1D1	STAT5A	RGS13	SMARCA4	TUBA4A	PEX1	ZFP36	ATP6V1F	MTUS1	SEC14L1	ARHGEF6	CBFA2T3	FCHO1	LSM4	ATXN10	CYP2E1	DNMT1	SYNE1	NFATC1	SH3BP5	DIAPH1	MAP1B	ARFIP2	TRIM22	PTPRE	RPA1	XAF1	CASP9	KRAS	E2F5	CD180	EDEM1	MEIS2	PTPN22	CFHR4	OSTF1	RNFT2	PRPH	PAN2	USP15	LCP1	SCRN1	GPNMB	NDUFB5	BLK	SIT1	PIM1	FGFBP1	LRRC32	PRCP	GCHFR	IFI44	IDH1	NAAA	SEPT11	CCNG2	HADH	PAPSS1	MAPK8IP3	RGS3	GABARAPL1	CD27	GIT2	RDH16	ITGB7	WARS	BAHD1	BCL2A1	PML	ZFHX3	SIK1	SLC6A3	CARM1	RPS11	SLC2A5	RERE	WDTC1	PRKACB	POGZ	DUSP10	KCNN3	GUK1	LBR	PTPN7	RALB	PTH2R	CCBP2	IQSEC1	LRIG1	ATP10D	LHFPL2	SSBP2	IQGAP2	PRIM2	NFKBIE	PNRC1	ERLIN2	STOM	ADD3	ADM	HYOU1	CNTN5	SAP18	QDPR	PIGF	SLC25A4	DST	RABGAP1L	RIT2	C18ORF25	RASGRP3	BCL2L11	PRKCA	ATP5G3	SORBS2	CXADR	XPC	VOPP1	MARCKS	BATF	DCK	UBE2L6	NRG1	KIT	TNFRSF14	DUSP2	AUTS2	ELK4	IFNAR2	ACTC1	CHAF1B	C21ORF33	CUX1	SQSTM1	PAQR4	C1ORF123	PEA15	MAPKAPK2	FAIM3	SPRR2D	ARHGAP25	SERPINI1	AIM2	DNASE1L3	APBB2	SNRK	RPL39L	TKT	CAMP	PTTG1	MIOS	GPER	CDK5	OSR2	AQP3	SLITRK5	ATP5C1	SPINT1	SERPINB7	PRKCB	ZNF3	KIAA0101	TBC1D2B	POP5	ACAA2	ATP5H	BMP1	ATXN2L	PHYHIP	PPIP5K1	SNTB2	HNRNPH1	IRS1	RGS14	KIAA1024	PTAFR	CD52	GPR183	AGPAT2	FASN	SMAD1	MGMT	ACYP2	HAS2	ATP6V0E2	JUNB	KRT9	ZNF318	FGA	CLSTN1	RGS19	BCL2	MLLT3	STARD5	RCAN2	TCEAL1	AFF1	MYD88	KDM2A	PLK3	DDIT3	CTDSP2	BANF1	POLD4	CCDC85B	FOXG1	LPCAT4	TYMS	SHMT1	RHOG	ZBTB33	CD163	JUN	FLII	SH2B1	SLC25A20	CD28	COX5A	EIF3K	SERTAD2	SRSF8	CXCR2	SIAH2	CHST15	DEXI	EXT1	CACNB4	CRIP2	LCK	EWSR1	ABAT	GPR44	MX2	NIPSNAP1	SNN	MAGEA11	METTL7A	ZFP36L1	EVI2B	BICD2	BTN3A2	SEPT10	GCNT1	ARL4C	MAPK12	UROS	LITAF	FHIT	TSC22D2	ZKSCAN5	GM2A	ADA	ANXA6	IGF2R	DYNC1H1	MAP3K5	ADAM3A	MYO1C	KIF13B	PLCG2	MPZL1	PRIM1	TUBB3	ASPH	CCDC69	STK39	CALM1	RASSF9	LRIG2	KIAA1279	INPP5B	HLA-G	HLA-F	TAP2	LCAT	PTPRCAP	MYCBP	MTCP1	SEC22B	TNF	HLA-DQB1	TAP1	LTA	IER3	EHMT2	DDR1	NEU1	KIAA0040	APOBEC3G	PSMB9	LILRA4	UBE2J1	IL10RB	NME1-NME2	AC091390.3
16705683-table2	Mouse StemCell_Fujino06_79genes	GPX5	RNF114	EIF1B	UBC	TAF7L	TEX14	DAZL	ZFP318	KIF3A	CHD3	D10WSU102E	UBE2B	PYGL	SERF1	DNAJC3	ROPN1L	GTSF1	ZCRB1	STK31	PCGF5	RB1CC1	BRP44	NMT2	NEK6	DEPDC7	DUOXA2	SYCP1	RRAGD	DNAJA1	DOCK7	IFT74	MYCBP	DNAJB6	UCHL1	FIGLA	MOGS	ERGIC2	ACER3	AGPAT5	MAP1LC3B	BCMO1	COG2	DDX25	RBM4B	BC016423	SNX2	TDRD7	TDP2	GNG12	SIAH2	KIN	SBNO1	HERC1	ALG2	FKBP6	ABCC8	GAS8	SELK	MLF1	BZW1	RHOX2A	ADAM17	TMEM39B	AFP	CELA2A	B2M	DDHD2	IFI27L1	XLR5C	UBE1Y1	FTHL17	GM15085	2410076I21RIK	SSXB1
17910759-TableS5	Human Breast_Kreike07_3712genes_Basal_mets	CFH	ANKIB1	CD99	LASP1	ICA1	TFPI	C2ORF56	RBM5	POLDIP2	RBM6	CCDC132	SKAP2	COPZ2	CREBBP	CROT	RHBDD2	SOX8	IBTK	MYCBP2	GDE1	KRT33A	TMEM132A	AGK	GGCT	DBF4	IFRD1	COX10	PAF1	PNPLA4	PRSS21	CCDC124	PAX6	MYLIP	TFAP2B	SS18L2	MPND	NFIX	HEATR5B	UBE3C	REV3L	TRAF3IP3	RANBP9	UQCRC1	SEMA3G	STAB1	MRC2	NME2	KAL1	UTP18	DCN	MAP4K3	TMEM159	LTF	MVP	PGM3	CLK1	GPRC5A	CAPN1	MDH1	RALBP1	SNAI2	MNAT1	SERPINB1	FHL1	NDUFS1	RB1CC1	AKAP11	DEPDC1	RRAGD	PHF20	SEC63	RNASET2	CD44	MIPEP	CENPQ	ARID4A	UBA6	TMSB10	VCL	DEPDC1B	ADSS	RPL26L1	TRIO	VCAN	MSR1	CDH1	ZFYVE16	PNKP	CCDC99	INPP4A	TNC	GPM6B	POLR2B	KIAA1370	TPR	CP	WWC3	MAP4	GOPC	ZNF800	R3HDM1	LTBP1	RCN1	ARID1B	DKK3	LIMA1	BCAR1	HOMER3	THOC3	AKR7A2	USE1	PHPT1	ARID4B	KIF1B	FOXC1	GALC	NOP58	EIF2AK2	MRPL43	C4ORF27	PCGF2	PKP2	ATG5	ATP11B	LAMC2	PPP1R12A	CROCC	POLR3E	ZC3H11A	PARP12	DNAJC25	SLC2A3	WNK1	RPS17P5	COL11A1	BRP44L	ACAA1	NCKAP1	SFSWAP	TNK2	MON2	VMP1	EIF4B	EPN1	MED29	AHRR	TSPAN32	WISP2	ST3GAL6	RFXANK	CNN2	PMS1	NTHL1	OAT	WDR18	NDUFB4	MYLK	ZC3H15	TMEM206	SLK	GSTO2	TBC1D1	PPP2R5A	ELOVL1	ZBTB11	RABGAP1	RABEP1	RAI14	LRRC40	MYO9A	PFKP	PPAP2A	PHKA1	TRO	RHOA	PRKCZ	IARS2	ROGDI	IFI35	LAPTM4A	TTC7A	KIF2A	PSME4	IFT80	MAST4	NUCKS1	VPS35	PFN2	SPTB	ASNS	ST6GALNAC2	EIF2B3	CDC42	NCK2	MAP4K4	RPL31	WDR1	RPS6KA2	LMCD1	HLTF	CYBRD1	ACTN1	ALDH3A2	SREBF1	MARK2	P4HA2	FCGR2B	TRNT1	SCARB1	LLGL2	GSDMB	FERMT2	CLASP1	EED	CA12	MGLL	BCS1L	ZNF532	ENO1	ACTR6	SRI	EIF4G3	SEMA3C	ACAT1	CELSR1	ZNF638	FNDC3B	FSCN1	ACTB	MOCOS	BCAP29	SART3	REXO2	RBM7	PLXNA2	SPAG5	TRAF4	PAG1	GPC4	GTF3C1	USP33	FAM76B	CAPZB	FBLN1	CST7	MAP2	FAP	PIK3C3	EDN1	ITM2A	TNRC6C	THOC1	FKBP7	LXN	LRRC16A	PGM1	EPB41L2	MOXD1	CLDND1	NDC80	OSTM1	PCNP	MEF2C	PKP1	JMJD4	DUSP12	ATP8B1	IL12RB2	PGR	C1QTNF3	CCNT2	SERTAD4	TRAF5	ITGB5	XPO1	DOPEY1	LYRM2	PLOD1	P2RX5	ZNF264	FAT1	YTHDC1	APLP2	CD59	CD82	MYNN	MAP3K4	CPNE3	RRN3	MTIF2	MGST2	MAST2	B4GALT1	CHMP5	TMED2	MTMR2	TRIP6	PIGS	ADAMTS2	PSMC5	MMP2	NID2	DDX18	GNA11	EDEM2	ANKRD10	TGDS	KIF9	PPP1R13B	SIGLEC1	SLC4A11	EBF4	KDM2B	PXN	PEBP1	FUS	FXYD5	ZNF302	HEPH	C16ORF5	BLVRB	RGS1	YPEL3	MAEA	GNPTG	GOLGA3	PABPC4	GLG1	EXOC1	OSBPL8	AC005522.1	LAMB1	CMTM6	ITGA6	ESR1	CD200	CCDC80	G2E3	HECTD1	TRPM7	COL9A3	GPATCH2	NUP50	LRRFIP2	SEC22C	FMO2	DHPS	PSMD5	CRAT	DFNB31	SEMA4G	WAC	CREM	CDC5L	ITPR3	DSP	IFT74	PRTFDC1	OCEL1	KCNK6	PSMD8	HSD3B7	CIRBP	NDUFB7	TECR	POLR2E	GADD45B	KLHL22	BCL2L13	SEC14L2	PPM1F	CRYBB2P1	LGALS1	PATZ1	TRIOBP	GCAT	GGTLC2	NHP2L1	MICALL1	SOX10	DDX17	GTPBP1	TIMP3	CYB5R3	DNAL4	CHKB	HMOX1	ARSA	RPL3	ZMAT5	SYNGR1	MYH9	EIF3D	FAM118A	RBX1	EP300	PHF5A	PPPDE2	ZBED4	COCH	PYGL	PSMC6	GNPNAT1	CNIH	DAAM1	SPTLC2	DHRS7	PPM1A	SRSF5	DICER1	RPS6KA5	SRP54	PLTP	PYGB	ABHD12	ZMYND8	PFDN4	DOK5	PRPF6	PSMA7	C20ORF11	SIRPB1	PLCB4	C20ORF3	SMCHD1	MYL12A	MXRA5	SRPX	CACNA1F	PLP2	PLS3	SMARCA1	USP11	VGLL1	TIMP1	GABRE	MAGED2	SRPX2	SYTL4	CXORF26	FNDC3A	STK24	DNAJC3	UGGT2	ARHGEF7	FGF9	PARP4	MRPS31	C13ORF15	INTS6	TSC22D1	MSLN	NUTF2	NFAT5	LONP2	NME3	WDR59	HCFC1R1	NPRL3	TAF1C	WFDC1	CRISPLD2	NME4	HAGHL	METRN	STUB1	TCEB2	HMOX2	CORO7	TOX3	PYCARD	MYST1	AC012621.2	TMEM87A	TJP1	DMXL2	OIP5	PLDN	ZFAND1	SFRP1	ESRP1	NDRG1	FAM164A	ARMC1	TRPS1	TUSC3	MCM4	BNIP3L	KCNN4	ECH1	FCGRT	PIH1D1	KLC3	TRMT1	STX10	PTOV1	AES	ASF1B	TNNT1	ILVBL	LSM14A	GPI	TBCB	POLR2I	TJP3	TGFB1	PLIN3	BABAM1	RABAC1	CYTH2	CLEC11A	RAB3D	DBP	TMEM205	AC024575.1	RPL18A	PIK3R2	ISYNA1	COMP	DDX49	HAMP	LSR	GTPBP10	PON2	MTPN	OGDH	H2AFV	MET	DNAJB6	SSBP1	HIBADH	TAX1BP1	GRB10	ABHD11	COBL	FAM188B	AIMP2	PCOLCE	SERPINE1	C1GALT1	MEST	TSPAN13	RARRES2	AC004837.3	PSMA2	MRPL32	PRKAG2	AEBP1	MEGF9	OGN	ASPN	ECM2	TLE4	DNM1	AK1	KIAA1432	KANK1	CA9	RGP1	DDX58	EDF1	BAG1	NPDC1	PDLIM1	PHYH	CXCL12	UNC5B	CBARA1	ACTA2	ARHGAP21	CUEDC2	ACBD5	LHPP	BCCIP	DKK1	C10ORF18	KRT23	ZNHIT3	RPL19	PSMD3	DHX40	PNPO	CDK5RAP3	CBX1	GALK1	CAMTA2	GOSR1	CCDC47	UTP6	DDX5	LGALS3BP	CCL2	DHX58	KAT2A	HSD17B1	DLX4	PPP1R9B	COL1A1	VAT1	LUC7L3	PRKAR1A	DHRS7B	TNFAIP1	PMP22	ALDOC	SUPT6H	DCUN1D4	CPE	WFS1	AADAT	GALNT7	SOD3	CPZ	TRIM2	RAPGEF2	NCAPG	UGDH	CRYAB	CCDC34	FNBP4	SC5DL	VWA5A	LPXN	MS4A6A	MS4A4A	ST3GAL4	FOLR1	EIF4G2	BIRC2	DDX6	PVRL1	SLC15A3	SCGB2A2	CD81	SLC35F2	CHKA	GTF2H1	PSMD9	LEPREL2	COQ5	CAPRIN2	SLC11A2	CAMKK2	RSRC2	KRT18	WNT5B	CDK2AP1	OAS3	DDX55	SLC38A1	KRR1	GNPTAB	ENO2	COX6A1	FGFR1OP2	COL12A1	TDP2	DSE	PAK1IP1	SASH1	STK38	SRSF3	MDN1	ZNF451	RAB23	CCNC	E2F3	ASCC3	ALDH5A1	ACOT13	C6ORF62	GMNN	EYA4	TRIM38	HECA	PHACTR2	HSD17B8	QKI	SMOC2	TBP	DUSP22	COX7A2	GMDS	VEGFA	PRPF4B	LAMA4	PRSS16	ERBB2IP	SEMA5A	C7	PAPD7	GHR	LOX	SPARC	CLINT1	THBS4	ARRDC3	FAM172A	PPWD1	SEC24A	WWC1	TCERG1	DPYSL3	NPHP3	AMOTL2	PDCD10	ACAP2	GNAI2	NPRL2	RPL24	FXR1	CBLB	GBE1	ROPN1B	COMMD2	ABCC5	EIF1B	RP11-155D18.11	SSR3	NKTR	FOXP1	PIKFYVE	SLC35F5	TFCP2L1	AC008073.5	CENPA	ACVR1	TANC1	ITGB6	REEP6	RPS15	GCA	DOK1	CCDC88A	LANCL1	WDR75	EFEMP1	FANCL	FN1	GLS	IGFBP2	IGFBP5	USP34	EFHD1	CCT4	EHBP1	TXNDC9	SF3B1	KDM3A	VPS24	IL1R1	FHL2	MLPH	PPP1R7	ID2	BIRC6	CEBPZ	PRKD3	DARS	SRSF7	SDC1	RP11-153K16.2	WIPF1	RND3	TIA1	EPAS1	SUMO1	ATP6V1B1	MSH6	SPR	FARSB	PRRX1	SCP2	TMEM59	ICMT	RPL22	RHOU	DOCK7	SRM	LEPR	IVNS1ABP	MFN2	PRG4	GADD45A	WLS	SRSF11	OLFML3	CD58	KIF21B	TMEM9	OSCP1	C1ORF109	TBCE	MTR	MYCL1	SIPA1L2	RLF	ACADM	PADI2	MFAP2	KDM5B	RAB7L1	GALE	ID3	LEPRE1	SLC2A1	ARTN	PIK3R3	FAAH	CNN3	PTBP2	SLC35A3	NENF	OSBPL9	ESYT2	STAG1	A4GNT	STK11	CAMSAP1L1	NRP2	CASP8AP2	PHF3	RAB32	CTGF	FBXL5	TMEM5	MYL12B	PKD2	SPP1	MFSD1	PPL	GTF3C3	CCDC92	C1ORF198	HEATR1	ROD1	RAD23B	CTNNAL1	WDR34	SET	CEP110	BSPRY	NDUFA8	MAPKAP1	ACOT2	LTBP2	TGFB3	SUPT7L	DNMT3A	FKBP1B	ATL2	YPEL5	FAM98A	AC008074.1	CRIPT	EPCAM	IFIT2	AVPI1	HOXB7	DUSP1	GRIA2	NUP43	MTHFD1L	LRP11	PLEKHG1	KCNJ5	KIAA1217	PLXDC2	EPC1	TNFSF11	UFM1	ELF1	EXOSC8	TGFBI	SIL1	GLT8D2	SOCS2	NFYB	PDLIM2	TARDBP	COPS5	RDH10	SCPEP1	SLC35B1	ABCC11	TSHZ3	PSPC1	ZSCAN18	PDZRN3	PPPDE1	CAT	PILRB	ZMYM2	TBC1D15	RNF115	PIK3CA	CPXM2	TMEM54	GPSM2	POLK	MTIF3	UBL3	FMOD	RBBP6	ANXA11	ODF2L	CCDC76	SEPT7	KLHL7	CBX3	HNRNPA2B1	INHBA	FKBP9	NT5C3	DCAF10	CALD1	PLAU	P4HA1	VPS26A	ITPR2	ACOT9	DDX39A	GIPC1	EBPL	CENPK	OPTN	ATF1	C12ORF44	HJURP	COL10A1	TNFAIP6	BAZ2B	ADCK4	MXD4	ACSL3	OBSL1	SLC12A4	HMGB1P1	ATP5E	PTGIS	PMEPA1	CHST8	MCEE	SNRNP27	MPHOSPH10	F13A1	HIST1H4B	MRS2	WRNIP1	HIST1H1D	HIST1H1A	SPDEF	SOX4	SSR1	RIOK1	NRN1	SLC35B3	RPP40	NUP153	DEK	EEF1E1	LRRFIP1	SCGB1D2	SCGB2A1	AHNAK	MT1G	MT2A	UPF3B	SEPT6	MRPS7	SLC25A19	MBOAT7	PPDPF	INSIG2	MED1	SH2D3A	TRIP10	GPCPD1	FOXA2	CD93	RRBP1	OVOL2	DSTN	C20ORF103	NECAB3	EIF2S2	PCID2	LRFN3	COX6B1	RRAS	PRRG2	ASL	CCDC55	IFI6	DACH2	TIMM17B	HSPA2	EVI2A	AIF1L	CPSF3L	IPPK	EDN2	COX7C	ABHD8	RAP1B	DYRK2	IDUA	HP1BP3	KLF2	GFER	MACF1	KDM4B	AAMP	PNKD	RNF6	ECHS1	AKAP9	GNG11	SHFM1	PTPN12	STEAP4	SGCE	CASD1	RASL11B	PAICS	DGCR8	TST	POT1	VGF	MKLN1	CALU	LRRC17	NDUFA5	MYO1B	CHN1	GAD1	EIF2S2P4	ORMDL1	FAM63B	IVD	C15ORF23	ISLR	LOXL1	SUMF2	PALLD	BBOX1	PHF20L1	SLC44A2	MTUS1	EAPP	EGLN3	REEP5	ARHGEF6	MAP7D3	FGF13	CDKN1C	SGOL1	TMEM8A	PHF10	SH3BP4	CNN1	CDC16	BST2	SLC27A1	GLT25D1	DDA1	PGLS	SNX9	ACTN4	NDUFA10	ARPC1B	PXDN	SSBP4	LSM4	JUND	TRPM4	RP4-697K14.7	H19	COL5A1	LAMA5	ASS1	CHMP2A	UBE2M	ZC3H4	ATPIF1	CLIP1	RBM39	COX7B	F12	PPT1	HAUS8	CAPN7	RPL27	ACLY	DIAPH1	TMEM204	TRAF7	MAP1B	ZCCHC9	RARA	PPP1R1B	RAI2	RHPN2	RFX1	DCAF15	DHX30	RAF1	TRIM22	PER2	RAMP1	AC008810.1	CARD6	SERPINF1	COQ3	SFRS18	SEC61G	FIGNL1	ANKRD17	ITGB4	ZRANB2	GUCY2D	XAF1	BTBD3	RIN2	KIAA0907	NES	RAB25	MMACHC	SERINC3	AP3B1	INADL	TPTE2	POMP	CDK8	MYH10	LGR6	COG6	SPG20	POSTN	TBC1D8B	SLC39A11	SRRM1	RTN3	FOPNL	C1QTNF6	IMPA1	SWAP70	RRAS2	HSD17B4	ZFC3H1	LOXL2	IER3IP1	MRPS36	CDK7	BHLHE40	EDEM1	C15ORF29	GSTM3	PTGFRN	VTCN1	PPHLN1	TMEM106C	SLC38A2	KIDINS220	ROCK2	RSAD2	LPIN1	LDHA	CFHR4	RPS15A	GRP	KCTD1	EMP1	CDCA8	GNL2	HOOK1	ELP2	C18ORF10	SLC43A3	TMEM165	PDGFRA	COL4A2	ERCC5	TPP2	CARS2	ARHGAP32	ETS1	KLB	C5ORF13	DMTF1	CD36	C7ORF68	MTO1	SNX14	NT5E	MAP3K7	EHF	ELF5	PRRG4	TSPAN31	RP11-845M18.1	KRT7	OS9	AHI1	USP15	GNS	CPM	DYNC1LI2	AGT	KCNK1	LAMC1	SP110	DOCK10	SERPINE2	DNAJB2	TMBIM1	REV1	GCC2	MRPS9	ANKRD36	KIAA1033	FLNB	VPS36	MED4	PHF11	RPL13AP25	COG3	ITM2B	SCRN1	GPNMB	RAC1	NUPL2	IL6	TTYH3	TACO1	TEX2	DCAF7	MRPL47	MARCH7	SKIL	CBWD2	NIPSNAP3A	TXN	ST6GALNAC4	STXBP1	STX17	FPGS	ATP6V1G1	DPM2	RPL35	CTSL2	POLR1E	IL11RA	APTX	DCTN3	GRHPR	ALDH1B1	PIM1	TFAP2A	FAM8A1	NUMA1	CCDC90B	SYTL2	PRCP	SULF1	TRIM29	SLC37A4	RDX	FXYD6	ARHGAP20	KIF23	ITGA11	CASC5	UACA	ZNF280D	CCBL2	RABGGTB	IFI44L	KHK	PNPT1	THUMPD2	ACTR2	EMILIN1	FBXO11	LRPPRC	DTNB	MYOF	ATAD1	TACC2	ENTPD1	RBP4	RPS24	TET1	ATIC	ITGAV	SLC40A1	CILP	HERC6	BMPR1B	ANXA3	CASP6	LEF1	RGS3	KIF21A	AMIGO2	LRIG3	GLIPR1	LUM	SDSL	SMARCC2	BRCA2	GALNT6	RB1	VPS37B	DIAPH3	MBNL2	GRTP1	SLC12A6	ASNSD1	NAB1	FASTKD1	MAP3K12	C12ORF10	ESD	SSTR1	WDR12	TMOD3	LASS5	RBM26	RAB20	SENP7	SCAF11	USP8	SECISBP2L	PEX5	MTMR6	CSAD	LPAR6	LNX2	AC091565.1	RP11-298P3.4	SERF2	TLE3	HMG20A	TPM1	IGF1R	MFGE8	UNC45A	TGFB1I1	ZFHX3	CMTM3	CDH11	NOL3	RHOT2	RPS2	NDUFB10	PDPK1	NCOR1	MYO19	TOB1	CLTC	IMPA2	SLC39A6	C18ORF21	GALNT1	FAM59A	ESCO1	NPC1	CCDC40	NT5C3L	ERBB2	IGFBP4	AC022098.1	NFIC	PPAP2C	FAM125A	ATHL1	COL6A1	COL6A2	WTIP	RPL13A	RCN3	SLC2A5	ARHGEF19	FAM176B	NBPF3	ITGB3BP	SERBP1	CYR61	PIGK	ADC	PTPRF	LMO4	MTF2	TIPRL	DPT	MGST3	RGS5	PIGM	RGS16	RORC	TUFT1	ECM1	CGN	CTSK	FAM63A	ANXA9	SELENBP1	ENSA	EIF2D	SMYD2	TP53BP2	S100A8	CREB3L4	TTC13	SCCPDH	RP5-862P8.2	SRP9	NVL	CNIH4	ITPKB	GUK1	CDC42BPA	ETNK2	OSR1	HNRPLL	EML4	VPS54	ETAA1	SNRPG	TPRKB	ST6GAL2	MALL	UBXN4	SPAG16	CXCR7	VGLL4	CTDSP1	OSBPL10	GOLGA4	CTDSPL	COL8A1	BOC	LPP	AMT	EAF2	CENPC1	SETD7	SFRP2	PDGFC	PLK2	PIK3R1	HAPLN1	IQGAP2	PAM	BTF3	CXCL14	RMND5B	FAM50B	MUT	TPBG	PHIP	RARS2	C6ORF115	EGFR	POMZP3	LUC7L2	PIF1	PCTP	UQCRC2	BCAS3	HMCN1	SS18	AFG3L2	FKBP10	TCTA	EPHA5	IGLON5	NBEAL1	SUMF1	USP53	PPIP5K2	RPL7L1	S100A7	NCAPG2	ACP1	ZMYM4	RPS27A	ARHGAP18	RPL32	TMF1	SHPRH	TMEM168	TMEM209	TMEM47	KDM6A	MSN	OGT	DIAPH2	GPC3	SLC25A37	TERF1	TATDN1	FAM83A	VLDLR	PLIN2	HAUS6	C9ORF72	ZCCHC7	SIGMAR1	C9ORF3	ZNF462	UGCG	STOM	GSN	ASTN2	SURF1	SURF2	RPL7A	GTF3C5	PTGES2	PTGES	LCN2	SEC16A	C10ORF47	MSRB2	PARD3	ANKRD30A	NRBF2	HERC4	C10ORF116	ITPRIP	DOCK11	UHRF2	MRRF	ADAM12	RGS10	ADM	IMMP1L	EIF3M	SERPING1	CCDC82	SERPINH1	DAK	FRG1B	TAGLN	DUSP15	YTHDF1	TM7SF2	ALDOA	MMP3	ITGB1	ANXA8L1	TRIM48	PPIAP26	CWC15	TMCO3	HNMT	CCDC102B	PRSS23	DIXDC1	FOXO1	CRIM1	SEC24D	SLC7A11	C12ORF45	C12ORF23	TWF1	MBIP	NEK7	UPF2	CCDC3	C4ORF33	FRMD4A	NCAPD3	FAM160B1	EDNRA	PIGF	ASAP2	FLI1	SLC25A4	SERP2	SACS	CENPJ	CCL28	DST	SCHIP1	NBPF11	KCNE4	MZT2B	AC093838.4	HSPB8	SPON1	TCF7L1	UHMK1	SPOCK1	CWF19L2	DCLRE1C	TMEM123	MBNL1	PELO	GPR180	IFIT5	HNRPDL	PLOD2	CWC27	CDYL	CARHSP1	DAB2	CAST	SCOC	SMARCA5	RANBP2	AHCTF1	PTPRR	RBMS1	PLEKHG4B	TRIP12	CEBPG	NUS1	C6ORF57	THY1	TOMM70A	ABI3BP	ANGPT1	CYP4Z2P	PITPNC1	ABCA5	NEIL2	ENAH	PDLIM3	FBXL18	AKD1	MARCKS	AGPAT5	MARVELD1	ZCCHC10	C16ORF87	DBI	HEATR3	OXA1L	LARP1	VSIG4	ADCY8	RASA2	RMND1	TMBIM4	AFF2	ADK	ADAMTS3	CCT8	CLDN8	PCGF6	FAM122B	EEF1A1	HKDC1	PHF6	NPTN	GLYATL2	MAPK13	WDYHV1	FBXO32	FRRS1	GALK2	LYZL4	SMG1	RBPMS	C1ORF27	CLDN12	FZD1	GATAD1	IL34	KIT	PSMG3	SLC37A3	RER1	RADIL	WIPI2	TPRG1L	C9ORF21	ABHD3	CLSTN2	COLEC12	RNF207	MITD1	EIF5B	RIBC1	NBL1	F11R	PINK1	C21ORF59	MRPL10	DONSON	AC007383.6	RCAN1	CLIC6	CBR1	MORC3	CHAF1B	ADIPOR1	CYB5R1	ATP13A2	TMEM69	SPON2	TPPP3	PIP	ZNF235	SSU72	CPAMD8	KALRN	CILP2	ABCG1	TFF1	TMPRSS3	PDE9A	WDR4	CBS	PDXK	CTD-2626G11.1	PCNT	RDH13	MPZL3	CHTOP	LMNA	AZGP1	LY6K	VPS28	SCGB3A1	DMKN	COX7A1	DUSP14	PGAP3	ITGA5	SIGLEC16	AQP5	LARP4	RPL26	CCDC64B	FLYWCH2	ASRGL1	NXF1	PDZK1IP1	BEND5	ACOT11	USP24	AK4	RBP7	FBLIM1	DHRS3	SYNC	KIAA1522	CAMK2N1	MXRA8	MYSM1	USP1	FUBP1	NEXN	DNAJB4	DDR2	OLFML2B	ATF3	TFB2M	PKDCC	CAPN2	CAPN13	PQLC3	NUP35	ACTG2	ADCK3	INHBB	PDLIM5	S100A11	ARHGAP25	HELQ	PMVK	AC017048.3	NBPF10	ATP1A1	SLC15A2	FSTL1	ELF3	IGFBP7	ARPC2	CWC22	HDAC11	FBLN2	GLB1L	STT3B	SGOL2	SERPINI1	PRKCI	RPL22L1	AC090699.1	GMPS	PTX3	C4ORF34	RBM47	TTC14	KIAA1143	MEAF6	DNALI1	RHO	TKT	PRKCD	GNL3	C3ORF63	RNF168	S100P	PGRMC2	ATRIP	SPRY1	MST1R	GRM2	SAP30	SCRG1	FAM198B	HHIP	ABCE1	OTUD4	TMEM184C	ELOVL7	NIPBL	STARD4	CMBL	WDR41	NDUFS4	ESM1	RHOBTB3	CASP3	UBLCP1	NSA2	CCDC127	CITED2	TRA2A	GALNT10	RPS14	CAMLG	ZNF12	FABP5	COL1A2	FNDC1	CHMP4C	PEX2	SLC30A8	C8ORF84	ORC5	AC090579.1	GPER	OSR2	CTHRC1	GEM	PDP1	SNAPC3	PSIP1	BACH1	NFIA	CCNL1	SLC35A1	ITGA2	SVEP1	DYNLT3	PTCHD1	PCDH19	CLDN3	GAPVD1	AQP3	MELK	C14ORF147	SUGT1	PGM2L1	SLC16A9	GJB2	REEP3	EFHA1	NEMF	NUDT5	DACT1	PRPF18	ZNF503	DACH1	C10ORF118	SALL2	FAM35B	FRAT1	SLC39A13	TC2N	IFI27	PTER	PTPLA	ARL5B	TAF1D	C10ORF28	HTRA1	CEP57	GPT2	FBN1	CKB	COPS2	CCT2	ANAPC16	SMPD1	TAF10	CRABP1	PLD4	RNF169	TMX3	CLEC3A	RIMKLB	A2ML1	TMEM135	ATF7IP2	MMP10	B2M	NNMT	ACSM1	SLFN5	C16ORF45	KIAA0430	PPIB	FAM111A	KIAA0101	PLK1	TMEM194A	PATL1	GREM1	MS4A7	MAPRE2	PHB	FAM102A	COQ4	CERCAM	CCDC103	PRRX2	IGF2	POP5	MYO5B	TPM4	GPX4	MIDN	SERTAD3	NCKAP5L	AXL	LAIR1	ZNF146	SPINT2	C19ORF33	YIF1B	PSCA	LY6D	DAPK3	CYB5D2	KLK4	KLK5	KLK11	ZNF83	ANGPTL4	IGFBP6	ZNF558	TK1	TMEM99	RAB3IL1	ULK4	SAC3D1	COPS6	ZNF355P	SETD5	VASN	DDIT4	HIST1H2AE	PCMTD1	ACOX2	SEPT2	FILIP1L	MFSD2A	CMAHP	RAB31	TNXB	HEXIM2	SERINC2	COL3A1	ADAM9	NDUFS5	VWA3B	C18ORF1	TSPAN5	ABHD15	VAMP5	TMEM22	PPIC	C6ORF145	COMMD8	UQCRFS1	MFSD7	HNRNPH1	UPF3A	AR	UBE2V2	ZBTB43	NSMCE1	THBS3	EFNA1	RP11-220D10.1	SLC33A1	SDC2	SPRR1B	CLIC4	GPR183	CCDC8	METTL15	GJB1	ANTXR1	C15ORF40	MT1B	AGPAT2	MT1E	UGP2	LINGO1	HNRNPF	CSGALNACT2	TM4SF4	GUSB	BRD3	NLGN2	CHD3	YWHAG	UBE2E1	FABP6	AC055839.1	PDCD6IP	FAM161A	AP000907.1	CMTM8	NFRKB	FABP4	B3GNT2	FOS	SLC30A1	KRT8	MGMT	KRT86	NFXL1	KRT6C	COX7B2	ARL6IP1	STAT2	DPY19L2P2	ATF7	TTLL6	POLH	KCNS3	GPR37	AKAP13	HTRA3	PPM1D	LSM3	MTSS1	GSTA4	OSCAR	PRKCDBP	FEZ2	MFN1	FUT3	HSFX2	JAGN1	SOCS5	RBKS	TMEM126A	TMEM126B	NETO2	TMEM37	SHCBP1	ZNF440	GAA	KCNK3	CHD7	KRT19	KRT15	KRT13	ZNF581	DSEL	ZNF318	HOPX	TBCA	CLSTN1	SLC25A33	ENC1	BPTF	GPR34	PLEKHG5	METTL18	COL8A2	NINJ2	PTEN	JMJD1C	MAL	REG1B	LAMB2	KRCC1	CALB2	MBOAT1	TPSAB1	BSG	C17ORF79	OR9I1	GTPBP2	C2ORF54	MUCL1	RND1	EFEMP2	AGAP5	ZMAT3	ZBTB8OSP2	RNASEH2C	MRGPRF	LCLAT1	AC068491.1	AC007318.5	BNC2	KDM2A	AHSA2	MZT2A	ZNF295	DAG1	EHBP1L1	UQCRH	TOMM20	JUP	PPIAP7	GPR160	GOLIM4	HOXB2	CTSF	RP11-1407O15.2	MRPL45	PODN	LIG4	GTF2IRD2B	RPL4	SNAPC5	GOLGA6L2	AC073995.2	TRAM1L1	SLCO2A1	TMEM167A	SRP72	CD248	PDZK1	GLMN	RSRC1	CTBP2	NCRNA00188	DDIT3	ARHGAP1	CHST1	GOLGA8A	ANKRD30BP1	CCNE2	CST6	NRIP3	PTPN2	CCDC14	MRPL48	CCDC85B	AC007601.1	C9ORF130	TOM1L2	SFN	AC011139.1	A2M	DOK7	ORAI3	TUBB6	B3GALT6	RP1-146I3.1	NUPR1	RPL23P2	YES1	CH17-12M21.1	RTTN	ANAPC2	RPL37AP8	CTAGE6P	B3GNT4	RNPEP	PRR15	MEX3C	MYO1D	SCAND2	BOK	PXMP2	C18ORF56	MUC20	THAP4	RPL7L1P11	DPP7	SEC24C	MTHFR	ZDHHC22	C18ORF19	CCDC71	NCRNA00275	TBL1XR1	C18ORF32	GBA	AGTRAP	CD151	POLR2L	SOX12	RP5-919J22.1	CHID1	PCDHB9	ZNF518A	CCDC23	C22ORF36	IMPDH2	MLF1	NDUFAF3	AC005412.1	DDX10	DALRD3	FAM123C	KDELC2	PLEC	DNAJC22	RP11-324H6.6	C12ORF62	P4HTM	PARP10	SUZ12	NSUN3	THBD	C5ORF46	MPI	C22ORF45	HYI	LGALS7B	MRFAP1	TMEM107	RCC2	RP11-458F8.3	RP11-480N24.6	TMEM125	ZNF664	MAGED1	GADD45GIP1	GS1-124K5.9	ALOX15B	MYADM	CITED4	C1ORF194	ITLN1	RP11-1319K7.1	CRIPAK	AC079741.2	LYNX1	HMGB1P14	RCC1	MYLPF	OAZ2	CCDC66	ATP5EP2	MCFD2	GAS1	NRIP1	HIST1H2BC	RP11-382E15.1	VN1R3	TMEM64	CTD-2547E10.2	GPR157	SLC36A4	HOXC10	CUEDC1	PITPNB	TRAPPC5	HIGD1A	F2R	DHTKD1	AMAC1L3	DDX60L	XXYAC-YRM2039.2	RAP2B	AC026703.1	SETD2	HKR1	CLDN7	PNMAL1	KIAA0174	TP53TG1	ARL6IP4	AC068353.1	CTD-2503O16.2	RP1-86D1.3	KPNA2	ORAI1	OR4C2P	CSF1R	NDN	FAM156A	C5ORF53	PAQR7	RPS17L	C1ORF116	ZNF721	LSMD1	OR1G1	RGPD6	POTEC	RP5-1120P11.4	MAGEA2B	BOLA2	ZBTB8OSP1	RP11-347C12.2	NDUFB1	RP11-82O18.1	TOB2	CCDC56	CTAG1B	PGP	AC002055.4	SS18L1	AC090043.1	GSTT1	HIST2H2BE	RBM33	AC129778.2	GTF2H5	LRRC37B	GOLGA8DP	MRPL30	METTL7A	KRT6B	SDHAP1	MUC1	IRF7	AHNAK2	OLFML2A	PSMD13	PBX1	CTD-2287O16.1	UBE2L3	RP11-645C24.2	YTHDF3	IFIT1	BICD2	NDUFA13	KRT5	C2ORF76	BCL9L	POLR1D	EDARADD	GPAT2	RXRA	KRT10	RPS23	PRR5	LYRM7	C2ORF27B	AL353997.5	KRT16	HEXIM1	KRT14	NCRNA00207	NAP1L1	CMC1	LYPD6	MT1X	SESTD1	FNBP1	KRT12	TAF9B	COL4A1	RP11-958E11.1	TLR5	ISG15	RGPD1	COL14A1	TPRG1	ARL4C	MYO15B	ZNF626	NCRNA00201	COMMD6	PLA2G2A	HES4	ZNF559	SLC38A3	GTF2F2	IER5L	SRSF10	CLN3	SUMO2	NANOS1	UROS	RBM34	ZNF292	FAM111B	APOD	H1F0	CLDN4	ZNF33A	RRP7A	HMGB1	MMP23B	NCR1	MYBPC1	SERPINA3	S100A4	ACADSB	RPS2P4	RP11-497H16.5	AL158821.1	CD55	ZNF140	RP13-77O11.11	BX255923.1	ZNF765	ASMT	NCOR2	C17ORF59	TCF4	ACN9	C9ORF86	NF1	HLA-DQA1	OR14A16	CD47	AC002994.1	LAMB3	ANKRD36B	ANXA4	CTB-134H23.1	ANXA6	HIST1H4C	IGF2R	ZGPAT	RP11-452G18.2	C20ORF112	TBC1D9B	SVIL	BNIP3P1	RPF2	RPS17P2	FAR1	MFAP5	SPTAN1	NMB	PARVA	FAM114A1	RPE	S100A10	FAM118B	OCLN	AL133255.1	ERO1L	S100A6	RPL12	DNM3	ZNF121	C1ORF122	SNHG12	GUSBP1	FCGR1B	ZNF273	ZNF84	PRIM1	RP11-347C12.1	CD2AP	LPAR1	MB	HIBCH	RP11-57A19.3	PPIAL4C	SULT1C2	SLC29A3	UBL5	MGEA5	TXNRD1	CCT8L2	ZNF587	TPM2	PLN	ITGBL1	TTC37	PAPSS2	CEP290	SEPX1	ZNF652	TMEM184B	ZNF521	PNP	CES1	LTN1	RUNDC1	MFAP3L	ARMCX6	SNORA64	RNU1-14P	ZNF525	PPAPDC1A	NBPF20	NBPF24	SYS1	C6ORF127	CTGLF11P	AGAP10	KIFC1	COL15A1	NOTCH4	MRPL38	C17ORF109	RDBP	CFB	SDHD	MSH5	AL353997.2	DDR1	RP11-638F5.1	GNB2L1	TRIM27	MRPL53	RP11-414K1.3	TCTN1	RP4-798C17.5	RP11-255A11.7	LGR4	RPSAP58	PDE7A	SARNP	GPR56	MT1A	CFI	KRT6A	C17ORF61	AC108108.1	CTD-2375G15.1	FAM165B	ITSN1	CTD-2302E22.1	DNAJC19	HN1L	SERPINB5	HERC2P9	PFDN6	C6ORF48	GPANK1	TCF19	GABBR1	FLOT1	MDC1	ABCF1	ZFP57	ANKRD28	GPX3	DIO1	IGHG1	ZNF611	CRIP1	KIAA1984	ANXA2P1	LBH	DNASE1	TSPAN4	DDX3X	ODZ3	NBPF1	FXYD1	CEBPD	CCNL2	UBA52	ZNF469	C4A	ORM2	ORM1	GAS5	ZBED5	WBP1	RPL29P2	MIF	PEG10	ABCC13	MRPL33	MICAL3	PRAF2	GSTA1	GSTA2	RBM12	CLDN23	C3ORF10	DYX1C1	CHURC1
16140930-Table1a	Mouse Lymphoma_Park05_10genes_a	ELL2	SOCS2	XBP1	GNB4	TRP53INP1	EDEM1	ALDH1A1	IGJ
16140930-Table1c	Mouse Lymphoma_Park05_10genes_c	SLC3A2	FYN	NUP153	ABCB1B	PSMF1	SLC7A5	ENO3	GSTP1	CXCL12
15618438-Table1	Rat Lung_not_cancer_Espinoza05_56genes	PLN	MARCKS	PGGT1B	EFEMP1	UCP1	COL1A1	PFKFB2	NDUFA5	MDM2	RPS21	DDIT3	NPPA<SUP>EM1MCWI</SUP>	PRKAR2B	DDX42	SERINC3	ACSL1	FABP4	CPA3	NDUFB3	THRSP	BRP44L	FABP3	ATPIF1	MYL7	HSPD1	COX8B	RBP4	COX5B	PPIB	COX4I1	NDUFS6	TNNI3	UQCRFS1	RGD1560648	RGD620382	ANKRD1	NOTCH2	AURKAIP1	PC	INHA	FDFT1	PCK1	HSPA13	CFD	TNNT2	D3ZS75_RAT
16140930-Table1b	Mouse Lymphoma_Park05_10genes_b	CD79A	BLK	FCGR2B	ASH1L	CD19	CD37	IL10RA	CD79B
15618438-Table2	Rat Lung_not_cancer_Espinoza05_66genes	GSTA2	DNM1L_RAT	STE2	PRKG2	SOCS3	GIPC1	ROCK2	CALCRL	SLC30A1	KITLG	APOB	ISPD	INSIG1	HGF	MET	ITPR1	NR4A1	ACAT1	CNR1	ACTC1	NRARP	SNCG	MARCH6	S100A9	AQP1	CYP2E1	LDHB	PDE7A	NOX4	ATP5D	SLC12A2	AQP4	PTMS	HMGCS1	SORD	NPR3	ACAT3	EGR1	ARL3	B2RYL4_RAT	PTH1R	MYH6	AES	GSTA5_RAT	ROCK1	LPHN2	CD86	LOC678705	FDPS
19347029-Table2	Human Prostate_Zhou09_20genes	IGF1	EPHA3	MAGEC2	MAP2	ITGB5	FKBP5	FGFR1OP2	GHR	FN1	ID2	RHOU	CENPF	CLU	PMEPA1	AC008810.1	IGF1R	PRKACB	EAF2	CDC42EP3	HIST2H2BE
19347029-Table3	Human Prostate_Zhou09_23genes	BIRC3	CDH3	OPHN1	RND3	RGS2	EGLN3	MATN2	BTG1	EGF	LMO4	CXCR7	MAGEA4	PTPRR	MMP16	GJB2	TNFSF15	TP53TG3	PLA2G2A	LITAF	PSMB8	GSTA2
18504433-SuppTable1	Human Liver_Liao08_600genes	SEMA3F	LASP1	WDR54	IFRD1	MYLIP	UBE3C	NUB1	TACC3	ZC3H3	ATP2C1	SERPINB1	SLC45A4	DEF6	EHD2	RRAGD	BRD9	ARNTL2	HMGB3	TMSB10	NSMAF	VCAN	PNKP	CAPG	ZIC2	DTNBP1	MAP4	MPHOSPH9	RRP12	MRTO4	KCNQ1	PHPT1	C1ORF144	KCNH2	MCOLN3	PUM2	SOAT1	ALDH18A1	MXD1	BCAT1	SPAG4	CDK13	MTHFD2	C9ORF30	PKM2	NAV3	PRR11	KIF2A	DGCR2	ASNS	MAP4K4	TRIP13	TCF3	FAM50A	PDCD2	RHOBTB1	CHFR	NDE1	SMARCE1	IGF2BP2	TEAD2	CA12	ZNF532	EIF4G3	GTSE1	SEMA3C	FNDC3B	PLD1	MCAM	ARHGEF1	DNAJC10	SNRPA	FBLN1	MAP2	CBFA2T2	MKNK1	PAFAH1B3	DLGAP4	ARG2	TRAF5	TNPO1	BCORL1	MECOM	SLC25A24	MAP3K4	RAD54L	MTMR2	GNAS	DNM1L	TFAP2C	ANKRD10	SMOX	C20ORF194	FUS	ZNF302	GRAMD1A	FXYD3	BIRC5	ARHGAP4	USP48	PLEKHG2	NRCAM	LAMB1	SCFD1	TGFB2	CBX5	BAMBI	ITPR3	CDC7	PCSK5	NRP1	KIAA0284	MMP11	PPIL2	PES1	PPM1F	DGCR14	MICALL1	CENPM	GTPBP1	PACSIN2	DDHD1	MYBL2	TPD52L2	ARFGAP1	EEF1A2	FERMT1	E2F1	AMMECR1	PLP2	DGKH	MAPK3	TOX3	MYEF2	NDRG1	TRPS1	TSTA3	PYCRL	NFKBIB	SF3A2	CCNE1	C19ORF2	NUMBL	CARD8	PRPF31	TFPT	PDE4C	ZC3HAV1	HOXA5	USP42	EZH2	AEBP1	PTGR1	TBC1D13	RAPGEF1	HPS1	DKK1	KRT23	COL1A1	MMD	NEIL3	WHSC1	MFSD10	DDX25	CTSC	CEP164	MMP12	TCIRG1	POU2AF1	FOXM1	C12ORF49	ENO2	C6ORF62	KIAA1244	DUSP22	MEP1A	GNPDA1	DBN1	SLC25A36	PFKFB4	ECT2	C3ORF14	PLXNA1	SPTBN1	GLS	USP34	HDAC1	ARHGEF2	DNAJC6	SLC2A1	RCAN3	PLAGL1	SLC16A7	RAB3GAP2	PPP2R4	PHF19	PGF	RHOQ	KLHL29	BCL11A	FAM178A	NUP43	MTHFD1L	LRP11	GORAB	SOHLH2	ZCCHC17	RNF115	TWIST1	NLN	IKZF4	HJURP	FAM199X	SLC36A1	PIGT	BCAS4	MRS2	SOX4	UPF3B	SOX9	SLC25A19	CCDC93	TRIP10	FAM110A	RRAS	IPPK	KIAA0090	WFIKKN1	CHTF18	CLN6	VPS13C	CDKN1C	ACTN4	SSBP4	LAMA5	PRRC2B	SLC6A8	DUSP9	PSMC3IP	MAP1B	LLGL1	POPDC3	SNAP25	MORC2	SORT1	PTGFRN	YARS	DTNA	FHOD3	TMEM165	AGTPBP1	CCDC64	SRPK2	SYNCRIP	PHF21A	PKIB	SMPD2	KIAA0513	URB2	TTLL4	SERPINE2	COX5B	CKAP4	PLXNC1	IGF2BP3	ALPK3	CIB2	FAM129B	UBAP2	TUBB2A	HMGA1	PAQR5	TTLL7	LRPPRC	ATIC	BARD1	OLA1	ITGAV	GAS2L3	TDG	ANKRD52	WDFY2	SBNO1	DENR	TCF12	GCNT3	UBE2Q2	DNAJA4	NOL3	CCDC97	HUNK	CAPN10	SLC44A3	IGSF3	NUF2	TUFT1	SUSD4	UBAP2L	PKP4	CDCA7	FAM171B	VGLL4	TRPC1	SSBP2	PAM	RNF145	PURB	POMZP3	ZMYM3	FAM58A	SLC39A4	ZCCHC7	SURF2	REXO4	PTGES	GPR107	DGKZ	C11ORF49	SERPINH1	ST14	HYOU1	ADAM33	B3GAT3	ALDOA	ARID5B	SLC7A11	PLBD2	DLG5	ZNF827	CCL28	PTPN14	PDK1	JMY	MBNL1	FARP1	ASAP1	MSI2	CABYR	UCHL1	ENAH	MAGED4	ADAMTS5	SLFN13	FLCN	PDIA4	ALS2CR4	HKDC1	CD109	MAPK13	ATAD2	BUB1B	CREB3L1	ZNF618	C1ORF93	COLEC12	PPP1R9A	ATP13A2	THEM4	SPON2	G6PD	SLC2A6	SHKBP1	SHC1	ORAI2	DMKN	RAVER1	ASRGL1	PDZK1IP1	FBLIM1	RBBP4	KIAA1522	TMCO4	NFIA	GBP2	FBXO41	SLC22A15	GYG1	HPS3	MEAF6	TKT	FBXW12	ITGA2	SPINK1	GPX8	FOXQ1	SLC29A4	CDCA7L	ZNF704	COL1A2	CTHRC1	INTS8	KIAA1958	STRBP	PHYHIPL	TAF3	SNAPC4	ZMYND19	HIF1AN	SPINT1	KIAA0101	C18ORF54	TMEM194A	MARS	GPRC5B	ZNF226	DHRS13	KIFC2	ZNF83	CTNNB1	SAC3D1	DDIT4	GNG4	DTYMK	ATXN2L	KIAA0802	SERINC2	SNRNP48	NPNT	TNIP2	HSPBAP1	B3GALNT1	PTK2	HIC2	LUZP1	ROBO1	CTNND2	TOR1AIP2	OTUD3	PUSL1	NFXL1	NPAS2	TRABD	BOP1	NETO2	CHD7	PWWP2B	MACROD2	TMCC1	GXYLT2	KIAA1919	VANGL1	STOX2	PTPRM	CHD2	CBX2	SOCS7	ZDHHC24	HRAS	CLTB	UCP2	HOXD8	UBE2O	NUPR1	B3GNT5	C8ORF59	VSIG10	DEAF1	LRDD	AGTRAP	AC140481.1	SH2B1	RCC2	HEATR7A	C14ORF119	SCRIB	KCTD2	NQO1	SGSH	ZFP41	PLAG1	FIGN	AP1S2	TSHZ2	LIMK2	PLCB1	ANXA2	RBM10	ZNF721	RUVBL2	BOLA2	CBX6	NUDT14	TOB2	IRAK1	TSSC4	MAP7D2	PTP4A3	SEPT9	TMED9	ROBO2	MAGEA11	CD24P4	GPR172A	ANKRD46	POLR3C	KIF18B	GLDN	VSIG10L	SESTD1	PTMA	THSD4	AGRN	HES4	NDOR1	TMEM201	ZNF292	RRP7A	WDR5	ZNF765	ZNF777	NACA	C9ORF86	TRAPPC4	HLA-DQA1	ZNF239	FLNA	SLC39A10	SLC25A29	PCNXL3	RAD54B	PDGFA	GRK6	AKR1B10	SULT1C2	ASPH	TPM2	AC133561.1	ZNF789	STK39	MAGEA1	SCAMP5	RP3-412A9.11	SMG5	MIR210	SNORD80	EFCAB2	CHML	GDI1	FOXO6	COL11A2	PRRC2A	GNB2L1	GABBR1	ZNF783	UPK3BL	AC069281.1	TECPR1	GAGE1	MIR601	CSNK1E	MIR939	Y_RNA	CKMT1A	RP11-118B22.3	AC090774.1	JRK	ADSL	FABP5P11	MICAL3	C4ORF48	DDOST	N4BP2L2	NEAT1	AC145207.1	MALAT1	TMEM200B	RP11-65G9.1	RP11-744N12.2	DPP3	ZNF432	RP11-701H24.2	RP11-48B14.2
17087938-Table1	Human Viral_Llovet06_12genes	HGF	CDH1	BIRC5	PSMD10	CCND1	TOP2A	LYVE1	PDGFRA	IGFBP3	GPC3	TERT
15720813-Table1	Human Brain_Hoelzinger05_53genes	TNC	EYA2	MCM2	TPD52	ABL1	SRPX	CAV1	ABCC3	VEGFA	TP53I3	IGFBP2	IGFBP5	EGR1	CKS2	CD68	AKAP12	DNAJB1	POSTN	PIM1	IQGAP1	RGS16	DYRK3	SERPINH1	ST14	MS4A1	VCAM1	MNDA	ZMYM6	PSIP1	C10ORF10	ST5	TK2	AP1G1	DDX19A	HNRNPF	JUNB	PTGER4	CEBPB	ARHGAP1	CD163	MTCP1NB	CASP4	SERPINB2	UBD	CLIC1	ACAD11
17087938-Table4	Human Viral_Llovet06_5genes	CDH1	BIRC5	LYVE1	GPC3	TERT
18172294-Table1	Mouse Lung_Stearman08_48genes	ACP5	SMO	PLD3	CSTB	PGRMC1	CTSD	LPL	CTSZ	CD68	CCL6	ITIH4	GFRA2	CD200	SAT1	LCN2	LY75	CTSK	LAPTM5	SPP1	SCARB2	EPHB6	CLEC4A2	IQGAP1	MYO7A	ITGAX	F7	1600029D21RIK	4933407C03RIK	SCD1	LRG1	NOV	SIRPA	CTSS	APOC1	WDR81	MPEG1	PTGS1	1100001G20RIK	SOCS3	SERPINA10	CHI3L1	LYZ1	CSF2RB	CSF2RB2	GM15922
18714348-Table2	Human Breast_Martin08_22genes	ASPM	TRIP13	ACTN1	ACTB	AURKA	CDKN3	VRK1	NCAPG	FOXM1	ODC1	DUSP4	CKS2	TUBG1	SERPINE2	FGFBP1	CEP55	EPHA2	EIF4A1	RRM2	ZWILCH	TNFRSF6B
12821946-Table5	Human Immune_Kulaeva_03_85genes	CFH	IL32	BIRC3	HDAC9	CA12	CXCL2	OAS1	ICAM1	MXRA5	TFPI2	AEBP1	TRIM14	DKK1	ABCC3	HTATIP2	MDK	OAS2	STAT1	F3	IFIT3	CLU	TNFSF10	PLAU	OPTN	TNFAIP6	STAMBP	BMP2	IFI6	BST2	AKAP12	RARRES3	RSAD2	OASL	TES	SULF1	IFI44L	IFI44	CYP1B1	DUSP5	DUSP6	SECTM1	IGFBP4	LRIG1	UBE2L6	MX1	LY6E	FBLN2	AIM2	CXCL3	CXCL1	IFI27	RRAD	IGFBP6	BDKRB2	SLC16A4	VAMP5	IL8	TM4SF1	ISG20	TSPYL5	MX2	ALDH1A3	HIST2H2AC	TNFAIP2	IRF7	IFITM1	ISG15	LITAF	TDRD7	MMP1	NMB	TMEM184B	TGM2	HIST2H2AA4	HLA-F	IFI30	HLA-C	DDR1	MIF	CFHR1	AL928654.7
15720813-Table2	Human Brain_Hoelzinger05_59genes	EHD3	DKK3	NTN4	MEF2C	GLG1	MAST3	ITPK1	ARHGEF7	CRYM	NUCB1	PTGDS	HLF	EFNB3	HBEGF	GABRG2	NEK4	PDE1A	AKAP1	TBX2	CHN1	BCL2L2	DAP3	BEX1	TMEM165	KIAA0513	KCNK1	ENPP2	SMARCC2	CDH13	TAGLN3	FIP1L1	EGFR	INA	SPOCK1	PTPRN2	ETS2	AMFR	SERPINI1	CASP7	KLK6	LETM1	NPTX1	MAL	RCAN2	GRB2	RGS7	GPR19	GRIN2A	OPCML	NELL2	ZIM2	RYR2	MLLT11	HLA-DMB
18498629-GeneList	Human Breast_Loi08_239genes	MEOX1	DBF4	ANLN	IGF1	DEPDC1	UHRF1	DEPDC1B	MCM10	MTHFD2	ASPM	GPR116	PTPN21	TRIP13	CYBRD1	HMMR	PTGS2	NTN4	GTSE1	MCM6	UBE2T	RUNX1T1	TNS1	NDC80	COL16A1	AURKA	TPX2	BIRC5	KIF4A	CDC7	CENPM	CDKN3	VRK1	GINS1	NFATC2	FAM83D	CHRDL1	ZNF423	EZH2	MEOX2	OGN	ECM2	DOCK8	PMP22	SH3D19	NCAPG	VWF	ELK3	FOXM1	RAD51AP1	CDCA3	E2F3	TTK	KIF20A	LMNB1	ECT2	PLSCR4	CENPA	EPAS1	ANGPTL1	CDC20	STMN1	NEK2	CENPF	MLL	KIF14	C14ORF45	COQ6	CNRIP1	HELLS	DUSP1	EGR1	TMPO	MND1	RECK	ZWINT	DDX39A	CENPK	NR4A1	HJURP	CKS2	CSE1L	C3	FOSB	DLGAP5	PTPRB	GNG11	ZFP36	PAICS	AKAP12	GINS2	TOP2A	PCNA	CCNB1	BRIP1	RASSF5	DSCC1	HMGA1	NUSAP1	KIF23	CASC5	STAMBPL1	KIF11	CEP55	FRMD6	FANCI	ABCA8	KIF2C	NUF2	DTL	RBMS3	SLIT2	ANK2	CCNA2	SKP2	CDCA5	MKI67	ADRA2A	MLF1IP	SPARCL1	ABI3BP	PGM5	WDR67	ATAD2	BUB1B	CCNB2	IER2	RACGAP1	ELTD1	TGFBR2	SGOL2	PRICKLE2	KIF15	ZDHHC3	H2AFZ	EMCN	HMGB2	MAD2L1	EBF1	PTTG1	DLC1	ZNF367	MELK	ZCCHC24	E2F7	KIAA0101	TK1	PBK	FEN1	ZEB2	BUB1	CDK1	FOS	SERPINB9	PDGFD	JUNB	PTGER4	RRM2	MMRN2	UBE2C	CCNE2	C16ORF75	TYMS	JUN	KCTD12	AURKB	CDH5	NDN	IQGAP3	MYBL1	KIF18B	GNG2	COL14A1	H2AFX	PLAC9	LAMA2	KIF13B	PRC1	FAM72C	DARC	EBF2	AC026271.3	C14ORF139	RP5-1116C7.1
20670856-Table2	Human Rectal_Kalady10_36genes	CEACAM7	COL11A1	REEP1	MS4A12	SLC26A3	MMP11	SALL4	COMP	CA9	HOXB8	KRT17	TCN1	FAM55D	SELENBP1	SPOCK1	MCOLN2	PIGR	HTR4	TNFRSF11B	DEFB1	SLC39A2	CLEC4D	IGF2	NTM	MAPK12	STMN3	HLA-DRA	DAZ4	SERPINB5	HLA-DRB4
17332353-Table2	Human Breast_Huang07_161genes	ICA1	TFPI	ARX	CYB561	AGPS	SNAI2	RAI14	PLEKHH1	DCBLD2	ISOC1	SCARB1	CA12	TPD52	PGM1	FXYD5	LEPREL1	CBX5	C14ORF93	PLCB4	CRNKL1	JAG1	SLC25A15	COTL1	MYEF2	JPH1	TRPS1	CAV2	CAV1	MET	ABHD11	SPIN1	SLC16A6	SLC1A2	ELK3	SLC38A1	CHPT1	C6ORF108	PRLR	EPB41L5	IGFBP2	KIAA1324	GBP3	F3	ELL2	IFIT3	TGFBI	UBL3	CALD1	PLAU	ACSL3	PREX1	EPS15L1	RAC2	COL5A1	POPDC3	EPHB2	IL15RA	ANXA1	YME1L1	ARHGAP29	TOB1	EPHA2	DUSP10	CREB3L4	RHOB	PDGFC	MYO10	OSMR	TNFRSF21	EGFR	SH3KBP1	MSN	PDCD4	INPP1	GPD1L	CAST	PALM2-AKAP2	ZYX	ABCG1	TFF1	ITGA5	CDC42EP3	ANTXR2	EIF4E3	FSTL1	TGFBR2	IFI16	F2RL1	SLC35A1	CLDN3	LARP6	ST5	NNMT	C17ORF28	ABCA3	VPS37C	DEGS2	CHRM1	PCDH7	UBE2E3	SOCS5	PRNP	LASS6	GNG12	IRX5	SAMD9L	PTRF	KCTD12	EXT1	RIPK4	UPP1	ASCL2	MAML2	BTN3A2	MAPT	ZNF559	SBK1	CLN3	DPYD	AKR1C3	GREB1	LAMB3	CDC42SE1	PARVA	CALM1	EMP2	STARD10	KIAA1949	PSMB8	PSMB9	LYN
14755241-Table2b	Human Skin_VanGele04_30genes	VIM	CTNNA1	MAPK9	CSDA	CASP8	MYLK	FGFR1	CD59	MMP11	TIMP1	ITGB8	PSMA2	CTSC	CCND1	ELK3	SPARC	AKAP12	CCNB1	ETS1	MYC	EPHA2	CYR61	HSPD1	GSTO1	CAPN2	AIMP1	AXL	PRNP	FOSL1	CASP4
16498405-Table2	Mouse Kidney_Takemoto06_25genes	KLF4	IRF1	SGK1	FOS	TSC22D1	RHPN1	NR4A1	2310003H01RIK	NPHS2	ENPEP	CYR61	ARPC3	ATP1A1	NFKBIZ	SLC38A7	CDKN1C	EGR1	ORAI3	ERMP1	FOXC2	SHISA3	GAS1	SOCS3
16449190-TableS1	Human Lung_Bridges06_55genes	CD9	IDS	KAL1	FAS	CDH1	EPHA3	BCAT1	FGFR3	ASNS	IKBKG	SCARB1	BAX	FXYD5	MZF1	SFRP1	AMH	AKT2	TGFB1	NAMPT	HOXA5	NEDD9	MAPK14	CCND3	SRF	VEGFA	LOX	FN1	PLAGL1	MYB	PGF	CXCR4	MPP1	AL109749.1	HRK	MYC	NOV	ENPEP	DUSP6	AKT1	CYR61	SNCA	INCENP	EDNRA	CAMK4	ADAMTS1	ADAMTS5	EEF1A1	AIFM1	SCG5	ENDOG	NR0B1	IRAK1	NAP1L3	EIF4EBP1	MDM4
14755241-Table2a	Human Skin_VanGele04_46genes	PKD1	LPAR2	PPP2R5B	DCX	TP73	GSTZ1	MAPK3	KCNN1	PIK3R2	PTPRZ1	CPE	MADD	CDK2AP1	RFC5	MCM3	FGF12	PASK	SLC1A4	RPS6KA1	CXCR4	PCSK2	CDKN2D	SNAP25	TROAP	SORL1	BTG2	CHRNB2	NTN3	ADCY1	SCG5	CACNB3	SPINT2	CTNND2	CLCN5	ADRBK1	JUP	MARCKSL1	CDK5R1	SHMT1	POLE	DUSP8	JAG2	HGS	INSIG1	IGHG3	DDR1
11823860-SuppTable4	Human Breast_van'tVeer02_430genes_ERgenes	LASP1	TFPI	SLC7A2	TMEM98	KIAA0100	MYLIP	E2F2	TRAF3IP3	NME2	GLRX2	TYMP	VIM	VRK2	POU2F2	RETSAT	GPM6B	DKK3	COL23A1	PRDM6	HAGH	LIMCH1	YBX1	NEO1	DNTTIP2	ROGDI	REEP1	TTC7A	PSME4	MAST4	PLA2G10	TRPM5	CA12	NTN4	NUAK1	REXO2	SPAG5	TRAF4	GPC4	LAMP3	P2RY10	SAR1A	DUSP13	KIAA0020	TCF7	ATP8B1	C1QTNF3	ITGB5	P2RX5	SCAMP1	EPDR1	MTMR2	TRIP6	KLHDC5	KIF9	KDM2B	RAB11FIP3	MAP3K1	PALMD	TSPAN15	SOX10	CHGA	SNPH	BPI	TMEM90B	PIM2	VGLL1	BEX4	TNFSF13B	CRYM	TOX3	CA2	PLAT	EEF1D	MCM4	KCNN4	IL4I1	TNNT1	DENND3	ETFB	MEIS3	CLEC11A	DNAJC2	LFNG	GLI3	PTGR1	MPDZ	DDX58	GATA3	UNC5B	C10ORF18	NUFIP2	RNF43	GOSR1	CCL2	LRRC59	UNC119	TBC1D9	INPP4B	KLHL2	CPE	GALNT7	ZNF259	SC5DL	CD5	POU2AF1	COQ5	SLC11A2	IL23A	SOD2	SMOC2	BYSL	BRD8	SPARC	PDE8B	FAM172A	CSNK1A1	OGG1	XRN1	ITGB6	IGFBP2	SLC9A2	EPHA4	WLS	UCHL5	GBP1	CENPF	UCHL3	KLF9	HEATR1	DCAF4	GLT8D2	DUSP4	FMOD	RPL5	ODF2L	ZNF644	GLIPR2	DDX39A	PIGT	RNF114	USP22	SPDEF	SSR1	AHNAK	TMX4	TSPAN8	VPREB3	YWHAH	ATF4	BAIAP2L2	IGLL1	IRF5	LRRC17	PALLD	PHF20L1	REEP5	MAP7D3	SH3BP4	C1ORF38	IDO1	PPT1	ANO1	MATN3	SERPINF1	MATN2	SDF2	RBM38	WDR74	MICALCL	VRTN	HMGCS2	SLC43A3	C5ORF13	GOLM1	AGAP2	SLC26A10	APPL2	VEZF1	FAM129B	STXBP1	MYC	DCUN1D5	RTCD1	SLC5A6	RPS24	SLC40A1	LRIG3	DUSP6	GALNT6	TMBIM6	FRMD6	SORD	UBE2Q2	DNAJA4	C15ORF42	ZFHX3	CDH11	PNMT	TMEM50B	DOPEY2	SERBP1	LMO4	MTF2	FCRL5	ABL2	CTSK	CDC42BPA	EML4	SFXN5	CXCR7	PHLDB2	LYAR	SFRP2	PLK2	RMND5B	FAM50B	ASTN2	NRBF2	CCDC82	PRSS23	PIP4K2A	TMEM86A	ANK3	DIP2C	ANKRD50	TMEM45B	CCDC74B	SPON1	GJA1	GPR180	FBXL2	C9ORF150	PDLIM3	APCDD1	FAM38B	ART3	NPTN	MS4A1	SEC13	MIS18A	CLIC6	TPPP3	RRP1B	PDXK	RRP1	C9ORF116	S100A1	LRWD1	NTN3	UBXN10	CAMK2N1	SLC30A7	KLHDC9	ATF3	CAPN13	IGFBP7	WDR43	DNALI1	GPR98	F2RL1	UQCRQ	HEY1	CYBB	MID1IP1	DDX21	PACSIN3	HTRA1	CEP57	NOLC1	USP54	AC024270.1	GREM1	MEI1	PRRX2	TMEM99	ECI1	NUDT16L1	KCTD6	ACOX2	MFSD2A	COL3A1	RAB3B	SERPINA6	CRTAP	GPRC5C	RP11-1280I22.1	IRX2	BOP1	FOXN2	JAGN1	LRRC8C	LRRC8D	ENC1	CALB2	ISG20	AFF1	CCDC96	CTSF	TMEM167A	ATR	INHBC	DRAP1	HSD11B2	PUS1	CD19	PGBD5	ZBTB41	TMEM139	GEMIN4	NQO1	CREB3L2	LDOC1	PLCXD1	FAM46C	PRKD1	WT1	INPP5J	PRKG1	MYBL1	IFITM1	ZNF267	WWOX	CYP4X1	CXCR3	KRT16	C2ORF89	ZDHHC17	ZNF395	TSPYL4	COL4A1	C2ORF88	SEMA4D	C2ORF55	SULT1A2	KANK2	NMB	PARVA	ATAD3A	F8A1	MPZL1	RPL23A	CNGA1	ITGBL1	STK39	BMPR2	TCTN1	CYS1	IGHG3	IGHM	SFT2D2	CCDC19	SYNJ2BP	PPP1CB	S1PR3	EMP2	NEURL1B	STARD10	RPS18	NME1	ARPC4	AC005013.1
11823860-SuppTable3	Human Breast_van'tVeer02_2460genes_Ergenes	C1ORF112	LAP3	LASP1	ICA1	SLC7A2	SLC4A1	CCDC109B	PRKAR2B	CREBBP	CROT	SOX8	LAMP2	CRLF1	MAP3K14	ABCC8	CCL18	CCL3	AP2B1	CX3CL1	AC093799.1	FARP2	IFRD1	PROM1	KIAA0100	TRAPPC6A	BAIAP3	SELE	MYLIP	E2F2	IL32	RHOBTB2	TRAF3IP3	ETV7	NCAPD2	SEMA3G	PLAUR	ANLN	TYROBP	ELOVL5	MAN2B2	PGM3	DDX11	HEBP1	POLA2	ATP2C1	SLC11A1	MARCO	SYT13	CD74	NCDN	SAMD4A	RUNX3	PLEKHB1	AQR	BIRC3	GLRX2	DERA	GCLM	DEPDC1	RRAGD	TYMP	SEC63	VIM	CD44	AGPAT4	SLAMF7	MIPEP	IFNGR1	SH2D2A	VRK2	TNFRSF1B	POU2F2	SNX1	TBPL1	HMGB3	NUP160	FAM13B	FUT8	SLC4A7	TMSB10	DEPDC1B	STAP1	TIMP2	CDH1	RTN4R	RAB27B	PSMA4	RETSAT	CAPG	PHF15	LCP2	TRIT1	DSG2	GPM6B	KIAA1370	ARAP2	CP	RRM2B	LTBP1	RCN1	NEDD4L	JKAMP	NFE2L3	LETMD1	PTGER3	MAPK9	CYBA	HEBP2	AKR7A2	PHPT1	LY75	HHAT	KIF1B	FOXC1	TRAF1	SOAT1	GDI2	MTA3	USP13	ATP11B	LAMC2	SEC61A1	CROCC	TMEM48	CDK17	SLC2A3	CSDA	GNA15	QSER1	BCAT1	CDH3	DGAT2	HAGH	C12ORF11	MEF2BNB-MEF2B	FAR2	BCAS1	CHI3L2	ERBB3	ROPN1	KARS	ZC3H15	ME1	TBC1D1	MTHFD2	YBX1	PPP2R5A	ELAVL1	NGEF	ASPM	ISOC1	THUMPD1	C9ORF30	PFKP	KLF6	NEO1	ROGDI	CBFB	PDK3	HEATR6	COASY	ACSL4	PRR11	TTC7A	IP6K2	RASGRP2	PSME4	MAST4	DNAJA2	PLA2G10	ATP1B3	MAPK6	UFD1L	DAPP1	SLC44A1	POLB	ASNS	C16ORF80	EIF2B3	TRPM5	TRIP13	CYBRD1	CDH19	SPEG	SREBF1	AFF4	STK10	CLCN4	NSF	EED	CA12	NTN4	ZNF532	IPCEF1	ENO1	CELSR1	FNDC3B	FSCN1	PLD1	WDR62	TUBA3D	MCM6	REXO2	MCAM	CAPN6	APBB1IP	MCCC1	LAMP3	NEBL	TULP3	EDN1	P2RY10	PCM1	TOLLIP	SLC1A3	LXN	SAR1A	LIPE	PGM1	NDC80	TCF7	PTPRC	PKP1	LRP2	KIAA0141	HSPB11	ATP8B1	FYB	PGR	DLG3	TRAF5	ITGB5	PDS5B	OXCT1	ZNF671	FAT1	GSTP1	KIAA1467	KIF3C	SCAMP1	AKR1B1	DDHD2	RAD54L	MTMR2	TRIP6	FTL	TXNDC16	DNM1L	AURKA	PIR	SLC6A14	ALG6	DNMT3B	TPX2	C3ORF18	TMEM40	KIF9	EBF4	SIRPG	KDM2B	KIF16B	FUS	IGBP1	FXYD5	BIRC5	ICAM1	LYZ	DNAJB11	CHRD	RAB11FIP3	GNPTG	AARS	PLEKHG2	NAT14	AC005522.1	SEL1L3	ORC6	ESR1	TMEM101	TGM1	PHGDH	COL9A3	CDC45	ECHDC1	GABRP	MSH2	MAP3K1	DHPS	CRAT	SRPK1	ACOT7	PRTFDC1	PALMD	TSPAN15	CIRBP	CDC34	PALM	MKNK2	SEC14L2	CYTH4	SH3BP1	PATZ1	MICALL1	POLR2F	SOX10	CENPM	SEPT3	KDELR3	TCF20	XBP1	TIMP3	SUN2	MCM5	SYNGR1	PVALB	CSF2RB	IL2RB	ZBED4	GZMB	PIGH	GSTZ1	ITPK1	DHRS7	HIF1A	EFS	DHRS2	PLTP	MMP9	ZMYND8	MYBL2	C20ORF24	EEF1A2	SPEF1	CDC25B	RASSF2	HCK	SAMHD1	KIF3B	E2F1	BPI	CST9L	CST4	WFDC2	ZNF516	LIPG	RIOK3	MID1	ATP11C	PLS3	ASB9	PIM2	PGK1	VGLL1	MAGED2	SYTL4	GLA	TNFSF13B	KLF5	DHRS12	CORO1A	NUTF2	NUP93	C16ORF57	C16ORF61	USP10	TOX3	QPRT	TMC5	AQP9	RAB11A	FAH	MYEF2	SGK3	RIPK2	SFRP1	PLAT	TTC35	NDRG1	TRPS1	SLC39A14	MCM4	KCTD9	ASAH1	KCNN4	TUBB4	RELB	PEX11G	IL4I1	IL27RA	TNNT1	PDCD5	FBL	GPI	NUMBL	TJP3	BBC3	DENND3	MEIS3	TMEM205	RASIP1	LILRB5	ARRDC2	COMP	GAPDHS	LSR	AVL9	CDK6	NAMPT	WDR91	H2AFV	CAV2	CPVL	GARS	HSPB1	ZKSCAN1	RBM28	EZH2	TSPAN13	AGR2	GLI3	BLVRA	RHEB	LIMK1	SLC1A1	ASPN	TLE4	C9ORF46	CA9	MPDZ	BAG1	NPDC1	PTGDS	ABCA2	CCNJ	GATA3	UNC5B	SPOCK2	ARHGAP21	GTPBP4	MTPAP	PITRM1	DKK1	C10ORF18	UBE2S	ZMIZ1	DNAJC12	KRT23	RNF43	RPS6KB1	GALK1	CYTH1	CCL2	PEX12	CACNG1	SLC16A6	PRKAR1A	FAM20A	SLC9A3R1	CHIC2	NMU	TBC1D9	INPP4B	WFS1	CLCN3	AADAT	GALNT7	SOD3	TRIM2	GLRB	UGDH	PPARGC1A	CRYAB	HTATIP2	CTSC	ZBTB16	ZNF259	LPXN	DCPS	SUV420H1	CCND1	CHORDC1	FOLR1	RNF141	IL10RA	BIRC2	MMP12	PVRL1	C11ORF41	FBXO3	SLC15A3	CD5	SLC22A18	SLC35F2	PITPNM1	POU2AF1	CD69	COQ5	CORO1C	BIN2	IL23A	LIN7A	KRT18	TENC1	MAGOHB	TRPV4	FOXM1	CREBL2	LTBR	CDK2AP1	OAS2	GAPDH	NOP2	CDCA3	TPI1	GNPTAB	GOLT1B	LDHB	CMAS	ST8SIA1	CLEC4A	PAK1IP1	C6ORF105	NCOA7	FBXO5	MTRF1L	SOD2	CD83	BACH2	RBM24	CAP2	CCNC	AIM1	RPS12	GMNN	SNX3	HECA	GPR126	PHACTR2	SMOC2	BYSL	PTK7	EXOC2	COX7A2	GMDS	VEGFA	TTK	FAM46A	ENPP5	ERBB2IP	BRD8	KIF20A	MRPS30	MRPS27	APBB3	COL4A3BP	PDE8B	THBS4	NPR3	FAM172A	PRLR	NUP155	C5ORF15	TRIM23	CSNK1A1	ERGIC1	STC2	CPEB4	DBN1	SMC4	TBCCD1	CD86	UBE3A	XRN1	PDCD10	WNT5A	ECT2	TUSC2	GNB4	CISH	ABCC5	NEK4	STEAP3	EPB41L5	TFCP2L1	AC008073.5	CENPA	REEP6	DOK1	GALNT3	LANCL1	FANCL	STAT1	GLS	IGFBP2	ELMOD3	CCT4	EHBP1	IL1R2	ODC1	CEBPZ	PRKD3	QPCT	SDC1	KYNU	PNO1	PLEK	RND3	TRAK2	TIA1	EPHA4	DHCR24	LRRC42	MRPL37	QSOX1	KIAA1324	EDEM3	DOCK7	C1ORF21	LEPR	IVNS1ABP	NCF2	PLA2G4A	RGS2	UCHL5	CD2	KIF21B	RLF	RIMS3	CD48	PADI2	GBP1	RAB7L1	HMGCL	CD46	SLC2A1	CDC20	TSPAN1	NSUN4	DR1	CNN3	ABCD3	FASLG	PTBP2	STMN1	NEK2	CENPF	KIF14	MREG	USP35	TNFAIP3	RAB32	MYB	CCNI	RARRES1	UCHL3	C1ORF198	HEATR1	PHF19	DENND1A	KDSR	NEK9	C14ORF179	AC007182.1	TGFB3	ALDH6A1	DNMT3A	ATL2	FAM98A	AC008074.1	BCL11A	OGFRL1	PANK3	MSX2	MTHFD1L	PLEKHG1	C5ORF32	PCDHB10	ACAT2	TCP1	ENY2	MASTL	MRC1	CCDC77	DNAJC15	TGFBI	TMPO	DUSP4	EPHX2	RDH10	SCPEP1	SPOP	NCAPH	KIAA0922	A1BG	CSTA	PPPDE1	BAI2	CCR2	GPSM2	CXCR4	ODF2L	NBPF14	ZMIZ2	FAM126A	GLIPR2	DCAF10	SRGN	EGR2	ZWINT	MED13L	CDKN2C	PRDX4	DDX39A	OPTN	NCKAP1L	STIL	HJURP	AMD1	MORF4L2	NMI	EIF2C2	SLPI	PREX1	SDC4	PIGT	PARD6B	CHD6	RNF114	BCAS4	USP22	HIST1H4B	HIST1H1A	SPDEF	SSR1	RIOK1	DEK	RAB17	SCGB1D2	AHNAK	MT2A	ABCC4	SOX9	NT5C	IL1B	CHCHD5	CCDC93	C3	EML2	RRBP1	OVOL2	C20ORF103	CITED1	GDF5	MMP24	GRPR	PSMB2	UBA2	CCR7	DLGAP5	HSPA2	AIF1L	EDN2	BCL11B	HRASLS	PKMYT1	KDM4B	SHFM1	FGL2	CASD1	VPREB3	YWHAH	ATF4	BAIAP2L2	IGLL1	KRT17	CPA4	CALU	IRF5	LRRC17	MYO5C	SPCS3	BBOX1	FAM64A	CD68	CCL4	AP1M2	KLK10	KLK8	FOXA1	RNASE1	REEP5	RHBDF2	MAP7D3	SGOL1	SHC2	PVRL2	GADD45G	SLC27A1	GLT25D1	LSM7	ARPC1B	FCHO1	GDF15	LAMA5	ASS1	PRRC2B	CHMP2A	GMFG	ARHGEF16	C1ORF38	DKC1	DUSP9	CASZ1	PRRG1	LILRB2	COX4I1	SH3BGRL	IDO1	PPT1	HAUS8	RFTN1	KIF3A	ANO1	TMEM204	IL13RA1	RARA	KHDRBS3	KIAA0664L3	PDHA1	RAI2	MCCC2	SNRPA1	GCH1	MATN3	TRIM22	PER2	RAMP1	TBC1D14	SEC61G	ITGB4	EIF5A	VPS13B	MTL5	NASP	RBM38	CHI3L1	DSTYK	LGR6	TMCC2	EPSTI1	STARD13	TCEAL4	SLC39A11	EPHB2	PDE6B	WDR74	RARRES3	GIMAP4	ACTR3B	MICALCL	RRAS2	HSD17B4	TMEM66	ADAMDEC1	CCNB1	CD180	BHLHE40	TSPAN2	GSTM3	VAV3	TRIM45	YWHAQ	RSAD2	LPIN1	CMPK2	LDHA	IL6ST	NAV1	CDC73	GRP	IL15RA	DOCK2	RERG	KLRD1	AL109749.1	CDCA8	DSC2	DSG3	RNF138	ELP2	DSC3	C18ORF10	SLC43A3	FADS2	CLDN10	ARGLU1	ARHGAP32	ETS1	ANXA1	CTSL1	AGTPBP1	GOLM1	PSAT1	ADAM19	TBX3	HRK	RINT1	TES	SYNCRIP	AGAP2	KRT7	HNRNPA1	LTV1	NHSL1	DYSF	CPM	SLC9A5	KCNK1	GLUL	TTLL4	ITM2C	CYP27A1	CKAP4	APPL2	DRAM1	FLNB	PCDH8	CKAP2	LCP1	GPNMB	IL6	TTYH3	ADAMTS7	CIB2	RSAD1	VEZF1	CHAD	LIMD2	ACTL6A	TANK	EPRS	KCTD3	BIN1	GYPC	TXN	STXBP1	SLC31A1	KIF12	TEX10	GOLGA1	CTSL2	SIT1	HINT2	PIM1	HMGA1	IER3	FGFBP1	CPEB2	TLR2	MRPL15	GGH	SDCBP	SORL1	MMP7	DCUN1D5	TRIM29	RDX	PPP2R1B	FDX1	CASP1	NUSAP1	RPLP1	LRRC49	IFI44	RTCD1	PNPT1	CYP1B1	SLC5A6	PREPL	MYOF	LOXL4	KIF11	CALHM2	ARL3	CEP55	STAT4	SLC40A1	APH1B	AP1AR	BMPR1B	CXCL9	CCNG2	SHROOM3	ANXA3	PAPSS1	SLC39A8	ETV6	FAM60A	NDUFA9	LRIG3	GLIPR1	SDSL	GIT2	SLC7A1	GALNT6	TMBIM6	DIAPH3	GRTP1	NOVA1	FRMD6	RTN1	EFCAB11	WARS	SORD	SERF2	SLC27A2	BNIP2	SRP14	BCL2A1	NEIL1	DNAJA4	IGF1R	PCSK6	HAPLN3	RHCG	C15ORF42	DET1	MFGE8	IGSF6	ZFHX3	CPNE2	MBTPS1	KIAA1609	DEF8	GAS8	NOB1	TOM1L1	TOB1	SGSM2	SKAP1	LRRC46	TAF4B	IMPA2	SLC39A6	C18ORF21	GATA6	NPC1	SLC16A3	NARF	CBX4	IGFBP4	PFKL	TMEM50B	FBN3	SPIB	SLC2A5	EPHA2	ARHGEF19	CNKSR1	FAM176B	SERBP1	CYR61	KIF2C	LMO4	MTF2	CD53	CELSR2	GPR161	UCK2	FCGR2A	NUF2	PFDN2	FCRL5	MRPL24	HDGF	RGL1	RORC	ECM1	FAM63A	ANXA9	SELENBP1	ENSA	GOLPH3L	INTS7	VASH2	SMYD2	TP53BP2	S100A8	ILF2	RIT1	TTC13	SCCPDH	CEP170	DEGS1	CNIH4	SOX13	ETNK2	PLEKHA6	PDIA6	EML4	SNRPG	TPRKB	SFXN5	MALL	THNSL2	AFF3	SPOPL	ZNF385B	CDCA7	PHOSPHO2	CTDSP1	STAC	LRIG1	SRPRB	AGTR1	LYAR	OCIAD2	PLAC8	CCNA2	SRD5A1	MYO10	PLK2	GZMA	SSBP2	RASA1	BDP1	SLC30A5	BTF3	RNF145	FBXO38	RMND5B	BOD1	TBC1D7	GFOD1	PLA2G7	TNFRSF21	PRIM2	SCUBE3	NFKBIE	CYP39A1	TPBG	PNRC1	C6ORF115	AIG1	TMEM181	WTAP	CCT6A	PSPH	TMEM140	SH3KBP1	MSN	ZNF711	DIAPH2	SLC25A37	ERLIN2	SYBU	LRP12	GSDMC	NFIB	PLIN2	CDKN2A	UGCG	ASTN2	SURF1	SEC16A	NOTCH1	PDSS1	FAM171A1	RSU1	NRBF2	C10ORF116	GLUD1	C10ORF125	RGS10	ADM	HSD17B12	SSRP1	SLC43A1	C11ORF73	CCDC82	KLHL35	ST14	HYOU1	DAK	FADS1	TMEM25	FERMT3	MPP7	CWC15	FCGR1A	ARID5B	LYPD6B	PDCD4	PRSS23	CCT5	PTS	CRIM1	RILPL2	ITPR1	DIP2C	MAGI1	CSNK1G3	ANKRD50	CDC123	QDPR	ADAM8	FLI1	MLF1IP	SERP2	TDO2	SACS	GFRA1	BAG3	CCDC74B	HSPB8	SPC25	TCF7L1	SUV39H2	RPP38	NMT2	PAN3	TMEM123	SPARCL1	C5ORF33	GPD1L	GJA1	CCNO	GPR180	HNRPDL	HHEX	ZIC1	CARHSP1	CLGN	RBMS1	FAM49B	PLEKHG4B	FBXL2	C9ORF150	CEBPG	IMPACT	C16ORF74	FAM105B	UBASH3B	FAM134B	UCHL1	ENAH	C1ORF96	GBP5	ATP5G3	CXADR	BTG3	C21ORF91	DPH3	FAM38B	RAB6B	CDK19	MARCKS	SAMSN1	GRAMD3	PPM1J	SLC16A1	SLC7A7	NUP205	PIK3AP1	VSIG4	DEPTOR	SLA	TMBIM4	C14ORF43	C8ORF38	ART3	SFXN2	FGF18	PCDH1	PTDSS1	FAM122B	RAB11FIP1	ATAD2	FBXO32	ZNF689	B3GNT7	SEC13	LRP8	CLDN12	GATAD1	SUSD3	DHRS4	CACNA1D	CCNB2	MUM1L1	KCNJ15	TMEM164	PALM2-AKAP2	FMNL2	DUSP2	GALNT14	NCK1	CNNM4	TMSB15A	MRAS	RHBDL2	HIST1H2BD	PINK1	MIS18A	IFNAR2	LAD1	RCAN1	CLIC6	CBR1	CBR3	CHAF1B	CYB5R1	PSMB4	BTG2	C1R	ABCG1	TFF3	TFF1	RRP1B	PDXK	CSTB	RRP1	ITGB2	C9ORF7	SLC2A6	C9ORF116	TOR2A	MPZL3	AMICA1	CD3G	S100A1	LMNA	CCR5	AZGP1	HK3	LY6K	LY6E	C5ORF45	FDXR	CCL5	C19ORF63	RACGAP1	WDR90	NTN3	ZG16B	RPS6KA4	PDZK1IP1	CMPK1	MAGOH	PRKAA2	SLC45A1	FBLIM1	AKR7A3	LAPTM5	KIAA1522	UBXN10	CAMK2N1	USP1	FAM102B	HENMT1	GBP2	VCAM1	SLC30A7	PEX19	FCGR3B	KLHDC9	ATF3	HAAO	B3GALNT2	IL20	PEX13	MEMO1	KCNJ3	FRZB	ACTG2	CTSS	BNIPL	SCNM1	S100A11	S100A9	TGFA	PMVK	CLDN1	C1ORF106	HDAC11	PRKCI	IFI16	AIM2	CDS1	PTPN13	GMPS	PTX3	RBM47	CRELD1	PCOLCE2	CXCL1	TOPBP1	RYK	KIAA1143	WDR43	CDCP1	LZTFL1	CCR1	NMNAT3	DNALI1	RPN1	RFC4	RPL39L	LRPAP1	H2AFZ	CDC25A	SCRG1	MAD2L1	MAP9	NPY1R	CMYA5	NSA2	FOXQ1	UQCRQ	FABP7	TLX3	RPS14	PTTG1	CAMLG	KCNK5	FABP5	TAGAP	ADCY1	DEFB1	NOS3	COX6C	DCAF13	TP53INP1	C9ORF25	NUDT2	SYK	ANKS6	FBP1	CYBB	MID1IP1	PTCHD1	C9ORF89	MELK	ZCCHC24	SKA3	KLHDC2	TMEM63C	PRPF18	DACH1	QSOX2	LOH12CR1	DDX21	NDRG2	ZNF219	C10ORF118	SALL2	GYLTL1B	MOAP1	PTPLA	C11ORF75	HTRA1	CEP57	GPT2	BTRC	ZNF319	FRS2	STXBP4	CYYR1	PLEKHF1	CYB5A	CYB5R2	CRABP1	CENPN	LEO1	AC024270.1	MCM7	BLCAP	COG1	CASC4	C16ORF45	CLPX	CCNDBP1	MAPRE2	C21ORF63	NUDT21	MEI1	FAM102A	PRR15L	COQ7	GPRC5B	ZNF91	IGF2	CD3D	ACAA2	PPP2R3B	GATAD2A	CDT1	RAB4B	TMC4	TTYH1	LY6D	EEF2	CHAF1A	FAM57A	KLK5	KLK6	NDUFA7	CD300A	C17ORF28	TK1	ECI1	ABCA3	FTH1	C11ORF84	BATF2	SCARA3	NUDT16L1	GNG4	KIF5C	HIST1H1E	KCTD6	FAM107A	TAP1	RAB31	KIAA0802	FAM84B	C18ORF1	IL7R	CXXC4	INPP5D	LGALS9	KLK7	IRS1	AR	CXCL10	CXCL11	PGM2	IL8	CD52	CLIC4	GPR183	BUB1	FASN	MT1E	TAPT1	UGP2	BTD	REPS2	TM4SF1	SF3B5	MYRIP	ALCAM	UBE2E3	SERPINA6	RNF150	SLC16A5	C14ORF142	CRTAP	CDK1	SLC30A1	GPRC5C	KRT8	ADORA2B	KRT86	CD14	LONRF2	BOP1	FOXN2	AC093323.3	KIAA0232	INSR	HSFX1	FUT3	RBKS	SHCBP1	SOSTDC1	CANT1	CHD7	NAT1	LRRC8C	LRRC8D	PTGER4	EGLN2	CXXC5	P2RY6	GPHN	TMEM51	BCL2	CTPS	RRM2	RNASEH1	PRNP	ATPAF2	LAMB2	SRXN1	CALB2	FRMD3	ISG20	CXCR6	LASS6	SUCLG2	ARNT2	TCEAL1	AFF1	KLHL6	CCL19	SSH3	DHCR7	NBEA	LCLAT1	CCDC96	ESRRA	CKS1B	ABLIM3	ZNF295	C1QB	C1QA	AGR3	CSPG4	OBFC2A	CCDC106	UQCRH	AGFG1	GPR160	HOXB2	C19ORF39	C1ORF88	FBXO45	CTSF	GSTA3	PIGG	PITPNA	ZHX3	EXO1	C12ORF76	IGDCC3	MRPL11	UGT8	PDZK1	RSRC1	CTBP2	CHST2	UBE2C	PDIK1L	PSMD2	CSRP2	INHBC	DDIT3	PHYHD1	GRAMD2	TMEM9B	SCUBE2	DRAP1	SFN	C9ORF119	PLEKHF2	TUBB6	YES1	FOXG1	BNIP3	CRLF3	LPCAT4	PLA2G16	PHLDB3	PRR15	B3GNT5	IRX5	SOX11	TYMS	PNMA1	C8ORF4	DEAF1	TMEM80	CD19	ACOT4	IRX3	RPRM	RABEP2	CD163	PGBD5	CD163L1	POLR2L	C5ORF39	KIAA0195	SOX12	ZCCHC3	AC004917.1	IMPDH2	SH2B1	WDR6	AQP11	CALML5	BEND3	ERBB4	C15ORF17	MPI	FAM101A	ZNF552	AURKB	C17ORF96	HLA-DQB1	ELMOD2	GEMIN4	APOBEC3B	CRIPAK	FAHD1	TIGD2	HCLS1	C7ORF41	TPRXL	NRIP1	RNF182	HIST1H2AC	SHISA2	PPA1	SLC26A11	CCL13	C19ORF46	TMEM45A	ACBD4	C4ORF7	C5ORF30	RNASE4	SIAH2	COPG	SLC9A9	SLC35C1	CHST15	IDH2	TNRC18	FAM89A	CREB3L2	RGMA	EXT1	BACE2	UBE2E2	FIGN	C1S	KPNA2	ORAI1	LIMK2	EPHB3	TRAK1	CRIP2	ABAT	PTTG1IP	JRKL	RIPK4	MX2	PSMG1	THOC4	BTBD9	FOXD1	PRKX	PTP4A2	CTAG1B	FAM120C	LRTOMT	CRELD2	IRAK1	C3ORF26	ALDH1A3	HIST1H2AK	HIST1H1B	PDE4B	SNN	NELL2	CDCA2	ZBTB40	HIST2H2BE	ATL3	ARMCX2	FMNL1	USP18	PURA	INPP5J	SIGIRR	TNFAIP2	CD24P4	TCN2	ATP6V0A2	FAM174B	KRT6B	ROR1	MUC1	PBX1	NDUFA4L2	SHC4	PRAME	IKZF1	EVI2B	ZNF267	LEMD1	KRT5	CNO	NF2	C6ORF1	KATNA1	ANXA8L2	CXCR3	TPCN1	LILRB4	KRT16	HEXIM1	KRT14	C2ORF89	ZDHHC17	ZNF395	LYPD6	GCNT1	FNBP1	HSPA14	C2ORF88	THSD4	FANCA	SEMA4D	CYHR1	TPRG1	ARL4C	COL4A5	PLA2G2A	PLSCR1	SELL	SERPINA5	NBR1	CLN3	PARVB	FZD9	FAM26F	SLX4	FAM111B	CLDN4	HN1	PNRC2	RRP7A	SLC35E2B	PTPRT	SERPINA3	S100A4	ACADSB	GREB1	GIMAP5	WDR5	FUT4	PTPN1	EVL	KIAA0649	ZNF777	SULF2	MYO6	HDAC2	MMP1	ACN9	ZFP62	DAPK1	S100A2	CD47	TLE1	ADA	HIST1H2AD	C2ORF55	FLNA	CASP4	CXORF40B	SLC25A29	BLM	RP11-379F12.7	LRP10	PELI1	HTT	CYP2B6	MAP3K5	PDCD1LG2	NMB	S100A10	HOXC6	ATAD3A	KIF13B	TEAD4	PLCG2	S100A6	DNM3	MPZL1	ELOVL2	RPS4X	TFDP1	TUBB3	ITSN2	CNGA1	ITGBL1	ZNF627	LRBA	STK39	FAN1	FAM179B	ECI2	UNC13B	CTR9	SMOC1	EGFL6	RCSD1	FAM169A	PNP	CD247	RUNDC1	KIAA1737	PRC1	SREBF2	RASGEF1A	DMD	CHML	CENPW	GDI1	PCMTD2	CXORF61	C6ORF154	TCEAL6	GPRIN2	KIFC1	TCEA3	RP11-622K12.1	C17ORF109	HSPA1A	AIF1	LILRB3	DDR1	HLA-F	ZFP57	TCTN1	PSMB10	KRT6A	KRT81	RGL3	PPAPDC2	SERPINB5	AIF1	HLA-A	PTPLB	IGKC	IGHG3	IGHM	SFT2D2	TRIM59	TCL1B	NRAS	HAUS7	PTPRCAP	SYNJ2BP	PPP1CB	EMP2	UBD	MDP1	FBXO16	SH3D21	AC073346.2	STARD10	HOMEZ	IFI30	FNIP1	TRIM16	TNF	IGKV3D-15	CSNK2B	HLA-DRB4	LTB	C4A	ORM1	TNF	HLA-B	KIAA0040	C4B	RGL2	AMY1A	RNF103	AMY2B	PSMB9	PISD	PWP2	ARFGAP3	HLA-DMB	AMY2A	CFB	ACY1	DBNDD2	ETV5	UBE2V1	TMEM158	PTTG2	GPR162	IQCJ-SCHIP1	SEPP1	LYN	EID1	GPR109B	AC091390.3
11823860-SuppTable2	Human Breast_van'tVeer02_231genes_PoorPrognosisSignature	AP2B1	MYLIP	DEPDC1	RRAGD	HMGB3	FUT8	RAB27B	CP	LETMD1	SLC2A3	QSER1	ASPM	C9ORF30	PFKP	NEO1	IP6K2	ASNS	MGAT4A	TRIP13	TFRC	MCM6	MCCC1	MLLT10	NDC80	OXCT1	MTMR2	AURKA	PIR	EBF4	GCN1L1	BIRC5	ORC6	CIRBP	SEC14L2	MMP9	SPEF1	CDC25B	KIF3B	PGK1	CDK16	FLT1	PSMD7	C16ORF61	STK3	WISP1	NDRG1	ARMC1	GSDMD	BBC3	STX1A	EZH2	CA9	RBP3	PLEKHA1	PITRM1	PEX12	DHX58	NMU	TBC1D9	KRT18	CHPT1	FBXO5	GPR126	VEGFA	ERGIC1	SMC4	ECT2	GBE1	CENPA	ELMOD3	IGFBP5	KIAA1324	IVNS1ABP	UCHL5	STMN1	CENPF	KIF14	C1ORF198	TGFB3	ALDH6A1	KIAA1217	GPSM2	ACADS	HJURP	CKS2	C20ORF103	C20ORF46	DLGAP5	HRASLS	KIAA1147	RASL11B	GNAZ	FAM64A	RHBDF2	KIAA1683	AC010531.1	RAI2	MATN3	GSTM3	COL4A2	TBX3	SYNCRIP	CTSL2	GGH	NUSAP1	KIF21A	SDSL	SLC7A1	DIAPH3	PCSK6	DTL	INTS7	DEGS1	CDC42BPA	ZNF385B	CDCA7	MTDH	LRP12	ADM	TMEM25	RILPL2	QDPR	MLF1IP	SACS	CCDC74B	SPC25	GPR180	STK32B	LPCAT1	C1ORF96	RAB6B	PDIA4	DCK	FGF18	PTDSS1	ATAD2	CCNB2	PALM2-AKAP2	BTG2	ALDH4A1	ZG16B	B3GALNT2	PAQR3	C1ORF106	GMPS	RFC4	MAD2L1	ESM1	RAD21	FBP1	MELK	SKA3	QSOX2	CENPN	MS4A7	MAPRE2	TK1	BUB1	MYRIP	NIPA1	CTPS	RRM2	SERF1A	MRPL13	AGFG1	PSMD2	CCNE2	SCUBE2	BNIP3	CD163L1	FGD6	TSPYL5	TMEM45A	EXT1	LIN9	INPP5J	NDUFA4L2	PRAME	LYPD6	C11ORF96	EVL	NMB	RPS4X	ZNF627	ECI2	RUNDC1	PRC1	C17ORF109	PTPLB	FBXO16	METTL12
12216074-Table2	Human Bladder_Kassem02_20genes_RadioSensitiveVsResistant	VIM	XRCC1	HSP90AB1	CYB5R3	ST13	HSPB1	CDKN1A	TRAP1	MAP2K2	MAP2K5	SERPINH1	CCT5	NNMT	STIP1	FEN1	DDIT3	CALR	RAD23A	HSF1	NME1
12216074-Table3	Human Bladder_Kassem02_20genes_CellLine	VIM	XRCC1	HSP90AB1	CYB5R3	ST13	HSPB1	CDKN1A	TRAP1	MAP2K2	MAP2K5	SERPINH1	CCT5	NNMT	STIP1	FEN1	DDIT3	CALR	RAD23A	HSF1	NME1
16166251-table1	Human StemCell_Oswald06_50genes	HGF	BIRC3	PDE4A	PTGS2	RGS1	GADD45B	SOD2	IL1A	F3	TNFAIP3	DUSP1	EGR1	KCNJ2	IL1B	ZFP36	CA1	HOOK1	NR4A2	DUSP2	TIPARP	CXCL3	IL8	GPR183	JUN	EGR3	AC073072.5	MAFF	ARL4C	TNF	PEG10
14522886-Table1	Human Ovarian_Moreno-Bueno03_66genes	TCEB3	ANLN	LTF	MDH1	OAT	CTNNA2	NFYC	HMMR	TXK	REST	RAB10	DLD	MMP11	PSMD10	PGK1	AREG	CORO1C	RBP1	CCT4	HOXB5	DEK	GAD1	ARPC1B	PCNA	NCOR1	PPAP2C	HSPG2	AK3	GLUD1	ITGB1	CCT5	CCNB2	SON	ARPC5	BUB1	CHD3	RUVBL1	GLDC	TCF4	PCBP2	TXNRD1	LTB
21205295-TableS5	Mouse Viral_Buonomo11_202genes	HOXB6	SERPINF1	UBE2C	TUBB5	EEF1E1	SPAG5	DBF4	MCM2	HLF	SLBP	MSH6	PAFAH1B3	MTHFD2	CDC20	POLA1	GMNN	RTDR1	KIF11	TPPP3	HMGB3	CMAH	BIRC5	KPNA2	WASF1	ZWINT	ASCL1	RAB36	DDC	NOVA1	RTN1	MAK	DEK	ID4	PCSK1	FAM107A	PBK	SEMA5A	RAD21	SPAG6	PROS1	CBR3	RACGAP1	SLC38A1	SCG5	EPAS1	MSH2	GRP	LMNB1	GNA14	PCSK5	FEN1	PRIM1	TYMS	GSTA3	MCM6	CFH	RGS16	FAM129A	DPT	CENPF	NEK2	FMO3	KIF5C	STXBP1	NUSAP1	CDC25B	CHGB	BUB1	TPX2	AURKA	SLC2A10	CCNA2	SMC2	EPB4.1L4B	PSIP1	USP1	TEKT2	ACOT7	PROM1	CRMP1	CENPA	CDC7	TGFBR3	RFC5	RAN	UNG	ASNS	CYP2B10	SCNN1B	CRYM	CX3CL1	GINS2	CBFB	TGFBR2	TOPBP1	MYO5C	KIF4	SMC4	DIAP2	PAPD7	TUBG1	SYT1	GCH1	NME1	CDKN3	TGM2	CBFA2T2	HOXB5	HOXB7	EPHX1	TNFSF10	PRSS23	NCAM1	PTGER4	TIMELESS	SLC7A5	BUB1B	MAOB	RBBP8	LYN	CDKN2A	H1FX	DMD	CENPE	TCF21	GM11223	NGFRAP1	TRIM16	MARCKSL1	CDK5R1	SORL1	MEST	CYP2J6	ALDH1A1	ADH7	PER2	DNAHC9	WHSC1	LEPR	CKS2	ERBB2	GM6531	PCNA-PS2	INSM1	GM10313	SERPINA1B	GM5483	GM12839	PCP4
15656903-Table1	Human Lymphoma_Melendez05_30genes	CELSR3	GTF2I	XRCC5	GNAS	DNM1L	FKBP1A	NDUFB7	GGT1	ATP4A	PSMB3	SUPT6H	MCM3	IGFBP2	ID3	UQCR11	GNG13	POR	VHL	CD63	THRSP	BCL2L1	SERPINB2	CYP2A6
20165955-Table2	Human Liver_Simon10_81genes	FHL1	VIM	ABCF2	SLC2A3	PKM2	EDN1	TF	ANGPT2	HMOX1	PDGFB	HIF1A	MMP9	TIMP1	FLT1	CORO1A	NDRG1	TGFB1	MET	SERPINE1	ENG	KRT18	ENO2	LOX	FAM162A	FN1	TGFB3	CXCR4	CDKN1A	SOX9	EGLN3	EPO	COL5A1	AKAP12	LOXL2	BHLHE40	ETS1	HRK	NT5E	MYC	EGFR	AK3	ADM	ALDOA	ITPR1	GJA1	PRKCA	HK1	HK2	ITGA5	TGFA	RET	IL8	KRT19	CTPS	SPHK1	BNIP3	TAF9B	TGM2	FABP5P11
11920564-Table3	Human Lymphoma_Islam02_11genes	ITGAL	POU2AF1	STAT1	CD58	CD48	BTG1	PTPRF	CD53	MS4A1	LYN
21205295-TableS1	Mouse Viral_Buonomo11_5307genes	H19	CAV2	TBX2	TBX4	WNT3	BTBD17	SLFN4	TSPAN32	CLEC2G	MID2	CDH1	CDH4	CKMT1	ALOX12	CTTNBP2	PDGFB	ACVRL1	ITGA5	DYNLT1C	GM2A	CD52	ABHD15	HOXB6	DNMT3L	SULT5A1	RPA1	SERPINF1	TUBGCP3	CAR4	FASL	BCL11A	GNB1L	VPREB3	HOXA4	ICAM2	EPN2	LUZP1	COL6A1	RAMP2	HPN	ITGB7	RARG	EFNB2	FNDC5	CNN1	UBE2C	RHBG	COL18A1	KPNB1	CYP51	TUBB6	DEF8	ITGA3	FOXM1	TUBB5	FKBP10	ACAP1	TCEA3	GSTT1	GRAMD3	EEF1E1	IL16	SMO	AIF1L	LTBP1	KCNH6	ESAM	GRIA3	TMEM25	SPAG5	RAB34	CCNE1	MYBPC3	CELF2	PEG3	DBF4	REC8	ABHD3	SNRPD1	RPL3L	SLC9A3R2	SCIN	PON1	AXL	SHH	DENND1C	FKBP7	JAG2	EPDR1	QTRT1	CHAF1A	MCM2	CD97	CD36	BCAM	CDKN1B	ELF3	STARD3NL	TBC1D8	EDAR	SULT2B1	HCK	CACNB3	CCDC65	FKBP11	ELAVL3	RAB3B	ST8SIA6	FCGRT	DLL3	TIMM50	PHYHIP	CRHR2	CYP4F18	PRODH	RNF215	CP	KIF20A	MAST2	DNASE2A	SYCE2	NQO1	PPFIA3	MMD	HLF	GSTM5	GSTM3	PTRF	COL5A3	DNMT1	ANGPTL2	ENO2	PDE1C	UTP20	9330159F19RIK	CTSE	PNPLA6	NKG7	SLBP	CNN2	HDAC9	CD244	PGF	DGKQ	GRAP	MAPK13	SLC25A18	ITGB1BP3	RASA4	HNRNPA2B1	CHD5	SPC25	DNAHC2	FGFR4	SLC1A6	MSH6	MLXIPL	TBL2	NID1	MCM5	PAFAH1B3	IL27RA	ASF1B	FCER2A	CYP2A5	MRVI1	PCYT1A	INSRR	MTHFD2	PARD6A	AGRP	RANBP1	TNFSF14	GATA6	NR2C1	EPHB3	PRG4	CALCOCO2	INPP5K	HTRA1	FBLIM1	TMBIM1	SUSD2	FBLN1	GCAT	TEK	MPL	CDC20	NEURL1A	EPHA2	ACTN3	PTBP1	SFMBT1	CRYBA2	SLC4A1	RUNDC3A	SLC4A3	CDT1	RUNX1T1	HFE	APLP1	POLA1	PKNOX1	D130043K22RIK	GMNN	TTC25	HAP1	SLC44A4	LSM2	POLE	ATP1A4	CASQ1	STX1A	SCUBE2	PCDHA1	LRRC8A	CAV1	BCL2L1	DIO2	0610009B22RIK	CPT1C	ID3	FZD3	FGFRL1	4930432K21RIK	FHL2	CLSTN3	SPIB	ELK3	ELAVL2	MGST1	RBFOX1	NCAPH2	BMP7	RTDR1	DERL3	TBX1	2610028H24RIK	RARRES2	SYN2	KCNQ1	CBX5	TEX15	OIT3	WNT3A	KDSR	HYAL2	CACNA2D2	RNF112	1700027A23RIK	TNFRSF13B	SPIRE2	PROX1	FAF1	1700026D08RIK	CPB1	FSD1	PGAM1	SCARF2	UBXN11	EHF	TMEM167	KIF11	RPA3	RETN	LPHN1	AMOTL1	E130303B06RIK	FER1L4	CAD	CLIP3	PAX5	PRDM15	MERTK	CAMTA1	CSF1	KIF1A	HOXA2	ADAM28	4931428F04RIK	TPPP3	MSH3	NAF1	GATA2	C8G	ENTPD2	LRRK1	ALDH1A3	HMGB3	MTAP2	CYP2J9	ABCA1	SASH1	SLAMF6	SLAMF1	CYBB	PCOLCE2	CD48	CD83	ACE2	AGER	NOTCH4	HIVEP2	GATA3	GATA5	ANP32E	APH1A	EPS8	MED22	NFE2L2	NCAPG	LCORL	GTF2IRD2	GATSL2	NCF1	WNT11	CACNA1D	FLI1	STARD13	ODZ1	H2-M3	TH1L	SLMO2	SERTAD4	EEF1A2	MPPED2	PPFIBP1	LAMP2	FOXRED2	PHF21B	CMAH	SCUBE1	SULF1	PLCG1	MATN4	IL13RA1	RND3	BRCA1	ZPBP2	GSDMA	VTN	TRAF4	ALDOC	CACNB4	PLXDC1	ARL5B	C1QTNF1	TIMP2	RARB	IGFBP4	CDC6	ATAD5	CRLF3	RAB11FIP4	ADA	SERINC3	BIRC5	MMP9	PLTP	1700020C07RIK	MYO1C	CRK	PPP2R5C	MYBL2	EYA2	GDAP1L1	PTGIS	CADPS2	CYTH3	MED1	IKZF3	UCHL5	TROVE2	PMP22	TBX5	KPNA2	SMURF2	CUEDC1	SRSF1	ABI3	MAPT	MYO1B	6330403K07RIK	CENPV	TRIM37	YBX2	CLDN7	2810408A11RIK	SPARC	TBX3	DUSP14	IKZF1	LHX1	SLC25A35	ACSL1	ABCA5	LSP1	MYH11	UNC45B	SULT4A1	MB	IRF1	CSF2	CCL6	CCL4	E2F2	DNAHC1	SCRN1	STYXL1	CHTF18	RPS6KL1	AHR	PSMC3IP	GRB7	SEC14L4	PLSCR3	ARHGEF25	TRIP10	SEMA6A	AKT3	2810055F11RIK	AI428936	SYNE1	FBXO5	RGS17	TRDN	HEY2	PCMT1	LRP11	AIG1	FUCA2	CEP57L1	PLAGL1	UTRN	WASF1	TUBE1	LAMA4	D10BWG1379E	HEBP2	AIM1	SMPDL3A	PKIB	DCBLD1	SLC6A15	LAMA2	GPRC6A	FAM162B	LIMS1	ZWINT	DCN	2310015B20RIK	CDK1	RHOBTB1	1700040L02RIK	ARID5B	TMPO	KITL	SGK1	IKBIP	EPB4.1L2	MYB	AHI1	ARG1	FAM54A	VNN3	4930485B16RIK	HAL	SNRPF	NTN4	TMCC3	NUAK1	TCP11L2	BTBD11	TIMP3	ASCL1	SLC5A8	SRGN	2010107G23RIK	EIF4EBP2	PCBD1	DDIT4	CAND1	PLEK	EGFR	LGR5	PTPRB	GABRP	MEIS1	RAB36	GRB10	9530003J23RIK	DDC	E2F7	MDM1	WIF1	FZR1	COL6A2	NFYB	GLT8D2	SLC36A1	ADARB1	SLC36A2	1700008A04RIK	STK10	XPO1	HBQ1A	CHAC2	SPNB2	HMMR	HCN2	CYFIP2	HNRNPAB	AGXT2L2	3010026O09RIK	PHF15	NEFH	GATSL3	ADCY1	TCN2	MYO1G	EFEMP1	MYL7	POLD2	PGAM2	DYNLL2	SEPT4	FAM33A	GRIA1	PPM1D	BZW2	EFCAB10	PIK3CG	FAM49A	SNX13	NTSR2	NRCAM	TRIB2	SMC6	ABCA8B	KLHL29	MBOAT2	RRM2	SLC26A4	EFR3B	POMC	DNMT3A	SH3YL1	SNTG2	PXDN	ACE	MMP28	RASL10B	ITGB3	MRC2	ADAP2	NF1	PECAM1	CACNG4	CCDC46	GRIN2C	HN1	ASPA	TEKT1	FAM64A	WSCD1	MXRA7	MINK1	PLD2	DHRS13	ABCC3	CACNA1G	ASGR1	NR1D1	VAMP2	1500010J02RIK	WDR16	MYH3	TOP2A	LSM12	POLE2	KLHDC2	CTAGE5	NOVA1	ESR2	AKAP5	SPNB1	TMX1	RTN1	CLMN	PRKCH	MPP5	SNAPC1	EIF2S1	ZFP36L1	ERH	SMOC1	PCNX	CHGA	PPP4R4	AKR1C18	NET1	RGS6	ACOT2	ALDH6A1	EVL	DEGS2	XRCC3	KLC1	AOAH	GPLD1	IRF4	MAK	KIF13A	DEK	ID4	SUSD3	OGN	CENPP	WRNIP1	1300014I06RIK	LY86	GADD45G	FANCC	MXD3	PDLIM7	ADCY2	AGTPBP1	NKD2	TRIP13	CEP72	PCSK1	ARSK	SRD5A1	MCTP1	CD180	SERF1	CARTPT	HMGCR	IQGAP2	JMY	DIMT1	KIF2A	ELOVL7	DEPDC1B	THBS4	SERINC5	DHFR	RASGRF2	ERBB2IP	CENPK	FGF10	SLC4A7	PTPRG	4930452B06RIK	FAM107A	ACOX2	PPAP2A	THRB	NGLY1	SFTPA1	DYDC2	DNAJC9	PPP3CB	VCL	BMP4	SAMD4	DNAHC12	RNASE6	SH3BP5	GALNTL2	SEMA3G	NISCH	KPNA3	RNASEH2B	GDF10	N6AMT2	LATS2	ZDHHC20	HMBOX1	ATP8A2	CACNA2D3	WNT5A	LCP1	ENOX1	EPSTI1	1190002H23RIK	PBK	STMN4	ADAMDEC1	6720463M24RIK	PDLIM2	SORBS3	EPB4.9	XPO7	RB1	RCBTB2	ITM2B	UCHL3	RNF219	EDNRB	SCEL	NUP155	FYB	JUB	ACIN1	PDZD2	EFS	NPR3	LRRC16B	FITM1	FAM158A	ADCY4	SEMA5A	ROPN1L	CTNND2	RAI14	SDC2	DNAHC5	ANK	ANGPT1	RAD21	SHCBP1	KHDRBS3	SQLE	ATAD2	WDR67	MTBP	COL14A1	LRRC6	ADCY8	ASAP1	PPARA	TEF	RANGAP1	SYNGR1	NPTXR	DSCC1	DMC1	UPK3A	SH3BP1	PARVB	EFCAB6	SEPT3	SLC38A4	RAPGEF3	XRCC6	HDAC7	VDR	NCKAP1L	TNFRSF17	LITAF	CIITA	BCL6	CLDN1	IL1RAP	HES1	MEFV	TMEM44	APOD	PLEC	PYCRL	LY6H	LYPD2	ARC	CEP97	MAPK8IP2	SHANK3	KIF21A	ALCAM	CBLB	5330426P16RIK	RETNLG	PVRL3	TAGLN3	SLC35A5	MCM4	SNAI2	PDXDC1	B3GNT5	BOC	NAA50	2610015P09RIK	ZBTB20	ARL6	MINA	CLDN25	ST3GAL6	2610528E23RIK	NIT2	TMEM45A	P2RX6	4930451C15RIK	SDF2L1	YPEL1	SPAG6	ARHGAP31	POPDC2	UMPS	STXBP5L	CCDC14	MYLK	EAF2	RFC4	ST6GAL1	MASP1	APP	ADAMTS1	SLC15A2	ILDR1	CD86	PROS1	CHAF1B	CBR3	CLIC6	DONSON	GCFC1	2610039C10RIK	SOD1	ZFP641	WNT10B	RACGAP1	LIMA1	SLC11A2	SCN8A	CSAD	CALCOCO1	FABP2	CDKN1A	CCDC123	CXCL13	GTF2IRD1	4933430H15RIK	CCRN4L	GZMA	SLC38A1	LEPREL2	IL15RA	SERINC2	SCG5	KCNK5	PARP3	CLEC4N	NFATC4	TPI1	PRPH	PCBP4	CDCA3	FAM132A	SFI1	TIAM2	SYNJ2	SLC22A1	1700010I14RIK	SMOC2	PKMYT1	FLYWCH2	CENPQ	EFHB	SGOL1	VEGFA	POLH	CLIC5	CALCR	TREM2	TREML1	KIF6	STK38	PPIL1	CPNE5	GLP1R	2900073G15RIK	MYOM1	LPIN2	NDC80	LBH	GALNT14	EHD3	XDH	SPAST	PRKD3	NRXN1	CACNA1H	1600002H07RIK	EPAS1	PIGF	MSH2	HN1L	TMEM204	POT1B	2900010M23RIK	1700061G19RIK	FKBP5	ZEB1	MAP4K3	TMEM178	THUMPD2	CELF4	MAPRE2	CCNY	ADAMTS10	MYO1F	KIFC5B	CDH2	H2-OA	2010001M09RIK	SLC23A1	C2	EPB4.1L4A	TSLP	GYPC	PROC	LIMS2	LTB	LTA	ZFP521	ARAP3	LARS	PPP2R2B	RAB27B	GRP	PMAIP1	IMPA2	SPIRE1	SNCAIP	MBD1	PCYOX1L	FECH	NEDD4L	LMNB1	SLC12A2	FBN2	SLC27A6	PDGFRB	CSF1R	PSAT1	CYB5	INCENP	RAB3IL1	FADS3	MS4A7	MS4A1	MS4A4C	MS4A4D	FAM111A	LPXN	GNA14	PCSK5	OSTF1	TRPM6	FEN1	SYT7	ALDH1A7	ZFAND5	TMEM2	STAMBPL1	FAS	SAC3D1	CDCA5	KIF20B	TM7SF2	ANKRD1	MLANA	TJP2	SLC25A45	POLA2	EIF1AD	CST6	ACY3	PIP5K1B	CNIH2	YIF1A	ASAH2	SLC29A2	PAPSS2	CPT1A	SMARCA2	VLDLR	SLC1A1	FERMT3	RCOR2	HHEX	CEP55	RBP4	PLCE1	HELLS	ALDH18A1	DNTT	ADD3	SFXN2	MAOA	NT5C2	MSR1	PCGF6	5430427O19RIK	GSTO1	NHLRC2	ABLIM1	HDGFRP3	BNC1	DYSFIP1	THOC4	MYADML2	DUS1L	SLC16A3	CD7	HOGA1	CPN1	FBXL15	TMEM180	FGD1	GNL3L	APEX2	ALAS2	TRO	ABHD6	PRDX4	RPS24	BAIAP2	AATK	PRIM1	MYO1A	ST8SIA5	PAIP1	CD163L1	CALY	LRDD	TSPAN4	DOCK9	TK1	RBFOX3	CBX2	CBX8	PODXL	BACH1	PHF6	ARHGEF9	RHOT2	FBXL16	PRPS2	SDC3	TYMS	HSPA4L	PLK4	CRISPLD1	CLEC3B	ZDHHC3	NRP1	HOMER2	NUDT5	FAM20C	CPLX2	UNC5A	SMAD7	CASP12	CASP1	SNCA	KBTBD3	SOX17	RB1CC1	LRRC67	STAU2	RDH10	GSTA3	UBE2W	IDH1	MDH1B	NRP2	RFTN2	COQ10B	CCDC150	SLC40A1	IKZF2	RPE	ICA1L	NOP58	CFLAR	CLK1	ORC2	SGOL2	1700029F09RIK	IL1RL1	CHST10	MITD1	MSTN	STAT1	CFC1	PRIM2	FAM135A	OGFRL1	CCL20	CYP27A1	RNF25	VIL1	PPM1F	IGFBP5	FN1	SPEG	OBSL1	SP100	EPHA4	PTMA	SERPINE2	EFHD1	PASK	STK25	BOK	DTYMK	INPP5D	IQCA	TNFRSF11A	GIN1	PAM	TMEM163	MCM6	RGS18	CFH	EPB4.1L5	MARCO	PTPRC	CD55	CACNA1S	PKP1	CSRP1	GPR37L1	UBE2T	RASSF5	NUCKS1	NFASC	MR1	GLUL	RGS16	RGL1	FAM129A	KIF26B	PARP1	RGS7	SPNA1	DCAF8	UCK2	MPZL1	DPT	F5	SELL	RALGPS2	SMYD2	CENPF	SPATA17	MOSC1	NEK2	TRAF5	IRF6	LAMB3	1700009P17RIK	MEIG1	MCM10	DDR2	RGS5	ENKUR	NUF2	FMO3	FMO4	PRDX6	CENPL	DARS2	RABGAP1L	TRDMT1	TNN	VIM	PTER	PLXDC2	ARPC5L	KIF5C	ITGA8	PFKFB3	PKN3	APBB1IP	STXBP1	AK8	ST6GALNAC6	ENG	LCN2	KCNJ3	CYTIP	OLFM1	ZEB2	PHF19	TRAF1	LHX6	GCA	MORN5	STRBP	NOTCH1	NACC2	FCNA	2010317E24RIK	UAP1L1	ARL6IP6	LRRC26	ITGB6	HNMT	DAPL1	GALNT3	ITGA4	CYBRD1	HAT1	XIRP2	SSRP1	PRG2	SLC43A3	SLC43A1	SMTNL1	TFPI	KIF18A	CCDC34	ELF5	CAT	PAMR1	SEMA6D	MYEF2	DUT	FGF7	MEIS2	TSPAN18	SYT13	MAPK8IP1	SORD	FRMD5	WDR76	ELL3	F2	LRP4	MTAP1A	SNAP25	SNAP23	EHD4	LTK	TYRO3	NUSAP1	DLL4	SPINT1	RAD51	CDC25B	D2ERTD750E	PRND	SLC23A2	FSIP1	CHGB	SPRED1	MCM8	BMP2	GABPB1	2010106G01RIK	PROM2	BUB1	IL1B	PDYN	NOP56	PCSK2	BFSP1	8430406I07RIK	RBBP9	CD93	NAPB	9230104L09RIK	ACSS1	GINS1	SNPH	TPX2	MYLK2	BC020535	E2F1	AURKA	STMN2	TPD52	PAG1	PHACTR3	FABP12	SNX16	CHMP4C	NFATC2	CAR2	SRMS	STMN3	ZBTB46	RALY	GGT7	NFS1	DSN1	SAMHD1	RBL1	FAM83D	SLC2A10	GNB4	ACTL6A	PEX5L	CCDC39	MECOM	TNIK	ECT2	LRRC34	CCNA2	POSTN	SUCNR1	MBNL1	IL12A	IFT80	CCNA1	TM4SF1	WWTR1	PFN2	4930579G24RIK	MME	SERPINI1	PTPN22	OLFML3	TSPAN2	NGF	SPAG17	TBX15	HMGCS2	NOTCH2	STXBP3A	GPSM2	1700013F07RIK	AMPD2	SLC6A17	CRCT1	LCE1B	NPR1	PMVK	EFNA1	FAM198B	TMEM144	SASS6	VCAM1	PRSS12	HADH	LEF1	SFRP2	CASP6	LRAT	GUCY1B3	CTSO	EGF	DNAJB4	PTGFR	THBS3	PMF1	PEAR1	CD1D1	DCLK2	LRBA	FMO5	BNIPL	ABCA4	TMEM56	RWDD3	CELF3	OAZ3	TSPAN5	NFKB1	BDH2	DDAH1	CYR61	ASPH	FAM92A	MMP16	CLCA3	CLCA2	SPACA1	GBP3	GBP1	GBP2	PDLIM5	RRAGD	1700003M02RIK	3110043O21RIK	SMC2	1300002K09RIK	TMOD1	MURC	ZFP618	SVEP1	PAPPA	SNX30	PTPRD	EPB4.1L4B	1110017D15RIK	ENHO	TLN1	NPR2	RECK	SNAPC3	PSIP1	PTPLAD2	PPAP2B	DAB1	SGIP1	DNAJC6	JAK1	B4GALT2	ELAVL4	ITGB3BP	CDKN2C	EPS15	USP1	NFIA	HOOK1	LAPTM5	PDPN	TMEM48	LRRC42	COL9A2	MACF1	MYCL1	MFSD2A	EPHB2	GALE	MUTYH	NASP	RAD54L	TAL1	WDR65	PLA2G2F	PLA2G2C	HSPG2	HCRTR1	SEMA3C	BAI2	TMEM54	ADC	SFPQ	TEKT2	CSF3R	MAP3K6	CDCA8	FGR	SEMA3A	RPA2	SMPDL3B	RCC1	NECAP2	PADI2	KCNAB2	ACOT7	ESPN	PER3	H6PD	CTNNBIP1	ANGPTL7	FAM126A	RBP7	AGTRAP	CLCN6	WDR8	ARHGEF16	CPSF3L	MORN1	MXRA8	BST1	CD38	PROM1	PCDH7	PPP2R2C	CRMP1	PLB1	SPATA18	KHK	EMILIN1	AGBL5	CENPA	KLF3	1700001C02RIK	PI4K2B	SEL1L3	D5ERTD579E	CCKAR	GABRA4	UCHL1	LNX1	PDGFRA	REST	CENPC1	STAP1	MTF2	UGT2A1	SULT1D1	GFI1	BRDT	CDC7	TGFBR3	RUFY3	GBP9	HSD17B11	AGPAT9	SLC10A6	PLAC8	PRKG2	BMP3	ANTXR2	TPST2	ASPHD2	RFC5	DCK	ALB	PPBP	AREG	SHROOM3	TCTN2	SNRNP35	NAAA	KNTC1	CXCL9	RIMBP2	RAN	B3GNT4	BCL7A	WDR66	TMEM116	ALDH2	ACAD10	1500011H22RIK	P2RX7	MORN3	AACS	ANXA3	PXMP2	PUS1	CIT	1700123K08RIK	PXN	ST7	MAD1L1	RADIL	UNG	SDSL	DTX1	FLT1	SLC46A3	HSPH1	6330406I15RIK	COL1A2	AUTS2	EZH2	AASS	RBM28	EPHB4	AGFG2	ZKSCAN1	ASNS	PON3	CALD1	EXOC4	CCDC136	IRF5	KLHDC10	ADCYAP1R1	FKBP9	ABCG2	HERC3	GPNMB	DFNA5	TMEM213	PTN	MTPN	SLC13A4	HOXA1	EPHA1	ZYX	CLCN1	GSTK1	MAD2L1	PRDM5	NAT8	PRICKLE2	ADAMTS9	LRIG1	POLE4	ARHGAP25	GP9	COPG	PROK2	CHL1	KLF15	SLC6A6	KLRG1	PLXND1	LRRC23	CLEC4E	CLEC4B1	KLRB1F	CD69	CLEC2D	CLEC1B	KLRD1	WNT5B	ETV6	LRP6	EMP1	ATF7IP	PLBD1	ART4	ARHGDIB	RERG	PTPRO	PIK3C2G	AEBP2	RECQL	RAD18	RASSF8	LRMP	CAMK1	TTLL3	5730419I09RIK	ITPR2	TMTC1	CAND2	KLRB1C	RAD51AP1	FKBP4	KLRB1A	CLEC2I	ZFP606	ZIK1	CKM	VASP	DMPK	2210411K11RIK	ZFP273	SIGLECG	CYP2B10	SLC7A10	PRMT3	TJP1	APBA2	MTMR10	BLM	MESP2	PEX11A	PLIN1	NR2F2	SYNM	TTC23	RAB38	NOX4	CD22	RASGRP4	RYR1	SH3GL3	RAB30	PDE2A	CALCA	PDE3B	MYLPF	KIF22	MAZ	2900092E17RIK	SEZ6L2	FCHSD2	DNAJB13	SULT1A1	CD19	POLD3	ATP2A1	DKK3	PAK1	TGFB1I1	ITGAM	LYVE1	CD37	PRSS8	BCL7C	ITGAL	PLK1	SCNN1B	4933427G17RIK	VWA3A	CRYM	TMEM159	TRIM30A	2610020H08RIK	ERI2	CHST15	GP2	FAM53B	RRM1	MKI67	SWAP70	BC051019	ST5	TUB	ANO1	SLC6A14	TNNI2	SMARCA1	SASH3	RBMX2	IGSF1	ARHGEF6	SYP	MAGIX	SLC35A2	WAS	EBP	SLC38A5	MSN	HEPH	STARD8	HMGN5	SH3BGRL	SRPX2	SYTL4	CSTF2	CENPI	BTK	COL4A6	COL4A5	CHRDL1	GLT28D2	CDKL5	SLC7A3	MAP3K15	IL2RG	NONO	ITGB1BP2	CHIC1	FLNA	MTM1	GPM6B	ARHGAP6	BGN	PIR	FIGF	PLXNA3	ZCCHC18	TSC22D3	MORC4	GAS6	RASA3	2410022L05RIK	ANGPT2	AGPAT5	NEK3	THSD1	PROSC	GPR124	TNFSF13B	ARHGEF7	GPM6A	ERI1	GINS4	IDO1	ADAM18	ADAM3	ADAM5	PLEKHA2	SLIT2	ODZ3	WWC2	FGFR1	BC019943	GTF2E2	RBPMS	FGL1	SLC7A2	SAP30	HPGD	SORBS2	CASP3	MLF1IP	LRP2BP	TLR3	NKD1	GINS3	CDH11	LSM6	ORC6	UCP1	IL15	CES1F	GNAO1	NUDT21	CENPN	MT4	CDYL2	MT2	MT1	NUDT7	HERPUD1	PLLP	CX3CL1	CIAPIN1	CCDC135	KIFC3	TMEM38A	B3GNT3	GINS2	6430548M08RIK	LRRC50	NECAB2	CDH13	PBX4	INTS10	CDH5	CES2G	CDH16	CBFB	CES2E	TSNAXIP1	SLC7A6	SMPD3	MAML2	1700012B09RIK	MRE11A	PANX1	4931406C07RIK	CHST5	CDH15	BMPER	1700054N08RIK	ACTA1	AGT	ADAMTS8	ST14	TRPC6	BIRC3	PDGFD	TRIM29	UBASH3B	CRTAM	4931429I11RIK	FAM55B	ETS1	ST3GAL4	FDX1	POU2AF1	4833427G06RIK	DIXDC1	DSCAML1	IL10RA	TMPRSS4	DDX6	CHEK1	ROBO4	ABCG4	ICAM5	PDE4A	ILF3	BMP5	SCG3	KANK2	CCNB2	MNS1	FAM81A	CGNL1	CALML4	IRAK1BP1	KIF23	DRD2	ZW10	TMPRSS5	DNAJA4	CELF6	NRG4	CYP1A1	COL12A1	HCN4	E330016A19RIK	GSTA4	RASGRF1	PLSCR1	PLSCR2	PLOD2	APH1B	PLSCR4	RBPMS2	TIPIN	ZWILCH	LCTL	UBE2CBP	RWDD2A	NT5E	DYNC1LI1	TGFBR2	FAIM	CLDN18	NCK1	CDC25A	SMARCC1	CSPG5	NGP	KIF9	LTF	SCN5A	TTC21A	RPSA	LYZL4	AMOTL2	SLCO2A1	RAB6B	TOPBP1	BFSP2	ACPP	GNAI2	NUDT16	1700080E11RIK	MANF	TRAIP	BSN	GPR19	PYGM	GLT25D2	MARCH3	1700025G04RIK	PON2	6820408C15RIK	LMO2	2810474O19RIK	SYDE1	GM106	INPPL1	CCDC88A	CHRM1	MCTP2	CNTROB	ALAS1	PDXK	ANK2	PRR5L	UGT8A	CCDC85A	RIMS3	EMR4	HSPA13	NUP93	RASGRP2	INHA	NFATC1	KLRA9	AFAP1L1	CALHM2	MICALL1	1700028P14RIK	LMO7	RESP18	CLEC1A	PHLDB2	PODXL2	ABHD10	TIE1	MYH2	MAMDC2	TTF2	STK36	LPP	DPYD	GALNT9	GSTT2	TNXB	CHST2	PUS7L	USP37	CLASP2	AGL	ANTXR1	UPB1	LPAR6	CYSLTR2	BC026585	ASPRV1	PPIP5K1	CASP4	MYO6	TMEM35	REEP4	MYO5C	RFWD3	STARD9	LRRC24	AKR1C14	ADRA2A	3300002A11RIK	ST18	MND1	RECQL4	NRXN2	EPHX4	KLF9	CFHR2	6330503K22RIK	GUCY1A3	ASPM	TNKS1BP1	9430020K01RIK	SLC16A2	RFC3	KCNK1	FANCD2	CCDC17	FGD5	LYL1	GPBP1L1	YPEL4	CTNND1	ATP2C2	2310007B03RIK	EMID1	2410018M08RIK	RNF43	LOXL2	GPC1	GOLGB1	HDAC11	MFSD7C	JDP2	NIPSNAP1	TRAF3IP1	TMEM132D	KIF4	TRIM59	SLC26A2	BRIP1	ZBED4	SMC4	CSTA	NEURL1B	PARP14	TMEM30B	GBP8	EDA2R	SIX4	PKD2	DYNLRB2	CASKIN2	DIAP2	KDELC2	EDIL3	HMGXB4	GJC1	INPP5J	PTPN13	PAPD7	SLC41A2	PIK3IP1	CACNA1A	ITGA2B	CNOT6L	BAI1	DGKH	NOSTRIN	BC030867	CPNE7	UNC13A	SCN7A	GRIP1	CELF5	NRIP3	ART3	PLVAP	BC031353	NUDT19	TBXA2R	FILIP1	NCAPH	USHBP1	MDGA2	TJP3	TTC22	ATCAY	DPP4	IGSF6	ZBTB7A	NCAPD3	CCL5	FAM176A	WDR78	GM6781	TANC1	SLC24A5	TUBG1	SCAI	NEU3	PCYT1B	ABI3BP	HPSE	RAVER2	ADRB1	G2E3	LIN54	UCHL4	4930524J08RIK	4930547N16RIK	PTPLB	PCSK7	KANK4	TMEM98	HAUS8	MYO1D	FOXA1	FIGNL1	PRDM8	TNNI3	STAB2	GALM	PLK5	CDCP1	SLC12A8	E230008N13RIK	ALDH1B1	PCDH17	ZCCHC7	TNFSF9	MELK	HMHA1	ALG8	DOK3	DAGLA	FBXO45	ZDHHC17	9930023K05RIK	9130017N09RIK	SYT1	3110052M02RIK	CERK	DOCK4	TDP2	RUSC2	NME5	B230312A22RIK	TMTC2	FAM122B	N28178	SLC2A6	ZRANB3	DGKB	COLEC12	LMO1	MEOX2	MGAT5	PRICKLE1	FAM69B	SKA1	LRRN3	SLC2A13	SLC18A1	IGSF10	6720456H20RIK	P2RY12	FAM82A1	P2RY14	CEP135	9530077C05RIK	NPY1R	MARCH1	CDC42EP3	AKAP14	2210404J11RIK	SH3TC1	NDRG4	FXYD1	SPG20	FGF1	H2-AA	CCDC113	CCDC148	DENND3	CENPT	AAAS	TMEM184A	2310002J15RIK	PSMA8	DNAJC12	DNER	KLHL13	NOXA1	LPAR3	MRPL41	MCOLN3	DCHS1	SMAD6	DNA2	ARHGAP33	ARHGEF26	NETO2	FZD8	STAG3	TMEM71	TRIM17	NXT1	TENC1	XPNPEP2	SSTR4	WDR62	FOXA2	PAX1	AZGP1	PAIP2	LRG1	TTC29	ZCWPW1	PSD	4930529M08RIK	PPP1R14A	MYCN	E330009J07RIK	PRF1	ZFYVE28	ITIH2	OVOL2	TACC3	LARP1	PAQR7	NOV	SPON2	RIMS2	TBC1D2B	SLC30A1	VNN1	AZIN1	INTS7	4930427A07RIK	DTL	SLC2A12	ZMAT4	CIB2	ATG14	MRPL47	SHANK2	H2-DMB2	WDHD1	KCNH3	GCH1	NME1	LPHN3	KCNMB2	ATOH8	CDKN3	ZFP60	PRKCI	H2-DMA	KCTD8	ESYT3	ARMC3	ASPG	DDHD1	FAM13A	CKAP2	BC013712	LIMCH1	NEK5	BC017647	PPP1R16B	PTGER2	SLC16A9	MBL1	DZIP1L	N4BP2	TGM2	RTKN2	CPE	PCDH18	BRI3BP	ANKRD13B	DDX60	BANK1	SSH2	CCR7	CCDC129	WNK2	SH3RF3	NHEDC2	IGSF9	SLC24A2	ARAP2	2700029M09RIK	ACER2	DNAHC10	IGSF8	GCC2	PTPDC1	SULT6B1	HAUS6	DBIL5	NOD1	2010002N04RIK	CNTLN	FKBP14	KCNA6	ATP13A4	MPHOSPH9	RBM24	PRDM1	5033430I15RIK	SPON1	LEPREL1	SLAMF7	BTBD10	SCARF1	ITLN1	PNMT	TLCD2	HOXA9	HOXA7	SOBP	NCAPD2	HOXA5	SLC22A23	BPHL	GALNTL4	SPATS2L	KCNH2	MLXIP	TXLNG	PLCL1	ARL5C	CAMP	PCP4L1	SBF2	GMDS	RRAS	MPP6	GPR162	FOXF2	HFE2	HIGD1A	FCRLA	TFDP1	SV2A	POLR2L	OTUD7B	GDF15	GRTP1	TBKBP1	C1S	AI317395	ARMC10	CBFA2T2	ATF5	BC028528	GM129	FNDC4	REEP2	RAD9B	FAM154B	PLN	TM6SF1	POLR3K	POLD1	LPAR1	MYBPC2	HOXB5	GOLGA4	HOXB7	AKAP2	NUDCD1	ANGPTL6	TTLL6	NUP205	ALPK3	EPHX1	SCGB1C1	RAP1GAP2	GNGT2	GCNT1	PI4KB	NIPAL2	CCDC68	PLCL2	TCFL5	PRC1	SLCO4A1	TSPYL5	1700019L03RIK	BMP6	PGCP	TTC16	ST6GALNAC5	EME1	HRH3	ZFP503	CHAD	L3MBTL3	SPTLC3	EN2	WDR93	GPR126	PRUNE2	WHRN	RUNX2	SHD	AKNA	ELTD1	FANCI	METRNL	SUV39H1	TGFB2	GIMAP3	FOXK2	PCSK1N	CDK5RAP2	TNFSF10	C130074G19RIK	EXOSC2	HLX	CCDC81	NEIL3	PRSS23	PRDM16	HEATR5B	MTMR7	DCXR	ZDHHC2	NRTN	DSE	CYP7B1	ATP8B1	NCAM1	TTC18	AJAP1	RSPH4A	RCAN2	MOCOS	VASN	DUSP26	SDK1	5730528L13RIK	NCOA7	BATF2	USP53	LDB2	PRKRIP1	EXO1	GALNT12	ARHGAP29	MCPH1	SRRM3	LRRC17	TXLNB	FGL2	SLC26A11	PION	PTGER4	DAG1	STK32A	4833442J19RIK	HIP1	DTX4	FAM60A	TIMELESS	IFI203	GNAZ	SLC7A5	SAA3	ELAVL1	NUP43	DISP2	TPH1	PLCB2	BUB1B	GRAMD1B	CACNA2D1	ABCC8	RGL3	MAOB	FMO2	FMO1	TMEM194	ZFP704	CCBL2	TTC12	LRP1	GBP7	SEMA3D	GBP5	DNM3	ACCS	CDK6	PACSIN1	BC052040	HEY1	DDX58	CCHCR1	IL7	PITPNC1	ZBTB38	GYLTL1B	SLC26A10	A330021E22RIK	XAF1	MARCH9	PITPNM3	CKAP5	OTUD6B	RUNDC3B	CYP2B13	ABCB1A	CD79B	RANBP17	POGK	9030409G11RIK	ILDR2	PLEKHG1	DOK4	PPIP5K2	BC048355	CYP2B9	PHC1	KREMEN2	SLCO4C1	APOBEC2	CYP2S1	KLC3	IL17RD	SCAMP5	RCSD1	ESRP1	ERG	SIAH1B	LAT2	TTC3	C1QTNF4	AGBL2	ZMYND15	SIX5	SFT2D2	PLEKHH2	CCR6	RFX3	SLC16A11	ARHGEF1	RCC2	MGL2	MILL2	ABHD4	NPNT	FAM117B	WWP1	PIF1	NACAD	FZD7	BRCA2	PRKD2	CHRNB1	PLA2G2D	ARHGAP11A	RBBP8	TOX	CDK13	KATNAL1	SNTB2	NKX6-2	SLC7A1	AK7	ANKRD42	BDKRB1	RAP1GAP	CLDN5	BC055324	PIK3R1	PAQR6	CCNB1	MMRN2	SMPX	SERPINA3G	STX3	KIF14	IRF8	UPK2	H2-OB	FBXO2	FMOD	TMTC4	MBP	ENTPD3	CCDC64	NPPA	KCTD12B	KIF21B	RRAGB	BBOX1	FCHO2	AMOT	RASL12	ALG13	PDE3A	TREM3	GPR155	ENC1	YDJC	CPSF2	2700046A07RIK	ABCA9	GCK	EFHC1	ABCA8A	PTPRE	MCM3	SHISA4	GIT2	TDRKH	SLC16A6	GM6363	BC057022	RAPGEF5	NCAPG2	IGSF3	WDR60	TMCC2	ABHD14B	ZFP239	KANK3	KLHDC8A	SSH1	RASSF4	SLC35F2	KDM5B	SGSM1	LYN	2010015L04RIK	BC051665	TMC7	ITGA1	STAB1	S100A14	ARL15	OSBPL6	RBM45	DLGAP3	CCNO	MYBPH	C1GALT1	DCTPP1	FAIM3	MUSTN1	LEO1	EIF2C4	GOLGA7B	4933432B09RIK	SH2B3	HIRIP3	STK40	MAFF	GUCY2C	ITPR3	ACAD12	ARRDC4	JPH1	DHX9	BEX2	HEBP1	HECW2	FOXF1A	SNAI1	D0H4S114	LHFPL4	CCDC85B	ABRA	GREB1L	4922501L14RIK	EGFLAM	SBK1	NOTUM	KLHL6	WDR63	FAM89A	SYNPO	IL17RE	HIC1	LRRN4	TMEM212	LOR	4732471D19RIK	FAM129C	PYHIN1	B3GALNT1	KCNJ6	FILIP1L	TMEM130	A030009H04RIK	PSAPL1	TRIL	GIMAP5	CASC1	FAM164A	FBXL7	ACPL2	1700019D03RIK	ECM2	TMEM221	DIRAS1	KCNS3	FAM25C	ADAMTSL5	CLEC4A3	GIMAP7	CCRL2	GLS2	CILP2	TMEM20	CCDC141	ALS2CL	KRT13	ZRSR1	LMOD3	NAA38	HEPACAM2	S1PR4	DNAJC21	CTLA2A	CDKN2A	APOL7C	GPR4	APLNR	MARVELD1	SNHG11	CXXC4	DSG2	2310057J16RIK	DOCK5	TNFAIP8L1	TRAM1L1	CCBP2	DACT1	9930012K11RIK	RASIP1	TLR7	RNF208	CSRNP2	PARD6B	ZBTB7C	D3BWG0562E	FZD1	2010007H06RIK	KCNJ10	DOK7	BC030476	ABCA6	SCML4	SNTN	HJURP	4930503L19RIK	SYT16	RASSF9	H1FX	ZFP367	KLHL31	WDR96	MYLK4	NAPEPLD	WDR72	TUBG2	TMEM232	LRFN4	PCDHB7	S1PR5	MAGI1	DMD	CCDC73	PRRT2	HS6ST1	CENPH	LCA5L	DCAF12L1	RTN4RL1	ANKRD56	FNDC7	6330549D23RIK	CENPE	6430598A04RIK	SH2D5	EPCAM	1190002N15RIK	GPRIN3	LCE3C	KRT14	9030224M15RIK	PENK	OLIG3	PIGZ	SH3TC2	MTUS1	VWC2L	AU021034	PID1	CDC42EP2	SPRED2	COL27A1	PQLC3	TCF21	1700023L04RIK	PRR15	ADRB2	MMS22L	FAM179A	SLC16A5	6330512M04RIK	SERPINB9	GVIN1	SLITRK6	CLEC14A	SBSN	IGFALS	LRRC8D	CLEC9A	HPCAL4	5830418K08RIK	FUT10	ADAMTS6	E2F8	GSG1L	IQUB	RPRML	PLAUR	TUSC5	SHE	ANKLE1	STXBP6	CCBE1	GPAT2	GM11223	ASPHD1	RBP1	BC046404	NGFRAP1	PPM1E	C77370	SOX18	C1QTNF2	FAM19A4	AR	SPIN2	ARSJ	CCDC147	BDH1	OLFML2A	CXXC5	TIFA	BST2	FAT4	TTC6	ATP10D	GCHFR	DDIT4L	VAT1L	ATXN1	ZFP474	MYCT1	NQO2	WDR27	SPSB4	ZFP41	FBXO41	CCDC108	NIPA1	TMEM164	PBP2	CD24A	NEURL3	SAMD14	CSTAD	ODF3B	FLRT2	CMYA5	DLK2	ARL4A	RNF152	DMBT1	MIS18BP1	FRAT2	A430005L14RIK	FBXO30	TCTEX1D4	PPP1R2	SAMD9L	SNED1	TRIM16	BEX4	GIMAP6	CXCR5	SSTR2	TSHZ2	MARCKSL1	GP5	STBD1	C2CD4A	PRRG1	HES5	TMEM229A	RGMB	ENO4	ODZ4	GM4737	ARID4A	ENTPD1	COL6A3	NAT8L	BEND7	EFCAB4A	NAGS	AMIGO2	BCL11B	FRMD6	LHFP	ARXES1	OMD	FGFBP1	FAM171B	2210020M01RIK	CD300E	FBXL13	CXCR6	AMICA1	TOB2	MLEC	IGF2	MYOF	5930416I19RIK	HOXB3	H1F0	PTHLH	E030011O05RIK	CCDC37	DACT2	ARHGAP30	CDK5R1	RIMKLA	EFNA5	GM5540	CDCA2	PREX2	MRGPRE	NRSN1	TMEM121	PCDH10	CCR2	DCAF5	AGTR1A	FRMD3	NRAP	FAM183B	PURG	GM9833	APOO-PS	SCN3B	SORL1	CYP20A1	CDC42EP1	TECRL	CLIP1	LINGO1	9330101J02RIK	TSKU	PURB	MORN4	NCKAP5	ARHGAP15	ZFP672	FZD4	SERTAD2	ARHGAP23	ZBTB12	FAM26E	RASD1	LPAR4	H2AFX	GREM2	BEX1	CES2B	AGMO	GRRP1	GSG2	PRDX6-PS1	OLFR430	UBQLN2	MCHR1	LGR4	FAM176B	CXCR3	GJA4	EVC2	FOXC1	SYNPO2	NETO1	4930486L24RIK	SPRR1A	KIF7	TCF19	HAMP	LYPD6	KRT78	SLC35D3	CLDN8	KCNB1	TXNDC2	CCDC121	FAM100B	GP1BA	SCG2	ARHGAP42	PGBD5	GP1BB	CDH20	ZFP940	4930523C07RIK	PDIK1L	ANKRD37	P2RY10	DCAF12L2	SGMS2	9130014G24RIK	FAM160A1	HS3ST1	ZFP455	OLFML1	GIMAP9	CAMK2N2	CITED1	EML5	PLCB1	GPR119	GPR183	ERCC6L	GEN1	MSRB3	PCDHB9	OLFR1362	4930422G04RIK	FFAR2	TAF7	PCDH19	GFOD1	NCALD	SIX1	HSPB3	SPN	TLR6	WDFY4	E130306D19RIK	USP29	2010001K21RIK	HIST1H1E	TREML4	TMEM198	APON	KCNF1	TTN	1100001G20RIK	XRCC1	CXX1C	MEST	SPATS2	LAX1	BTLA	PARD3B	DOCK8	F730043M19RIK	AKR1B7	FOXO6	PLD4	GM70	FPR2	DNAHC3	DOC2A	ANKRD44	B630019K06RIK	MPP3	LRRC33	MOGAT2	TCHH	PRMT1	2810055G20RIK	C130026I21RIK	TMEM171	ROBO2	MAGI3	CPNE8	SERP2	PLEKHG3	RAP1B	TLN2	KLRC2	1200016B10RIK	TRIM30B	A630001G21RIK	GRK4	1700030K09RIK	SAE1	DNAHC6	VMN2R-PS14	CYP2J6	PRKG1	ARHGEF15	RNF157	C130021I20RIK	GAS1	MRPL35	SPINK2	APH1C	CD8B1	BRSK2	MYH7	YAP1	FANK1	SPAG16	WDR69	CDH22	MLLT11	PRX	RAET1C	ALDH1A1	POM121	HUNK	SHISA7	SMAGP	TANC2	4732444A12RIK	SH3PXD2A	UCK2	MAST1	DUSP7	H2-T24	LIPG	6330403A02RIK	PDE5A	CD8A	TMEM179	IIGP1	SKP2	KRT15	A930012O16RIK	CTHRC1	O3FAR1	FGFR3	LIFR	LRRC36	SLFN5	SPCS3	FABP1	GIMAP4	VSNL1	THNSL2	DEDD2	TRIM65	PLA2R1	9130230L23RIK	METTL7A1	SLC8A1	ANO9	OLFR63	5830411N06RIK	EMCN	ANKRD24	HMGB2	CADM4	USP46	NCRNA00086	RND1	TMEM158	DSP	TXK	KLHL5	SEC14L3	ARNTL	CGRRF1	5033411D12RIK	KLF2	IFNG	FEV	WDR86	D730040F13RIK	ADH7	TNS1	SLC6A2	MTAP6	PCDH9	MAF	CD47	ZCCHC24	LAIR1	APOBEC4	SPINK5	TEAD1	CDCA7	KBTBD11	GM5069	TMEM191C	SLAIN1	GHR	GEMIN6	MYH8	ABCD2	PER2	FANCM	TMEM150A	PRR18	CLDN23	9330182L06RIK	CLCA1	S100A8	S100A9	B4GALT6	TRIM34A	COL8A2	LRGUK	PLA2G4A	MS4A4B	MYH1	AI987944	LIG1	BC043934	5730446D14RIK	AB099516	GPR116	H2AFY3	LRRC48	FKBP2	DNAHC9	ST8SIA3	ZFP663	GULP1	GLIPR1	HIST3H2BA	ACBD4	CES1D	MYH4	SKAP1	SLC35F3	FAM47E	ERO1LB	CES1G	FXYD3	EBF1	ADO	TMEM140	CYP2D12	AAK1	BC051142	ZFP870	2900006K08RIK	BCL2	WHSC1	LYPD3	PHEX	TRIM30D	IGHV1-73	GNAI1	MEX3B	A830018L16RIK	SH3RF2	LEPR	SPNA2	MEGF6	ANKRD29	1700007G11RIK	ZFP119A	XLR3A	FGF18	SEMA3B	ZFP809	E030024N20RIK	EML1	NFAM1	GSTM1	T2	GM13242	BC016201	TSPAN7	SERPINA9	ESPL1	DOCK1	GPR182	ZFP420	SYT17	TMOD3	TUBB2A	GCAP14	LIN9	KCNT1	THRA	HIST1H1B	NFE2	COL13A1	ZFP708	DEAF1	RSL1	FAM57B	KCNC1	SH2D3C	9630013D21RIK	IFITM6	ZFP945	MFSD4	PDE1A	LEP	TONSL	SLC14A1	FXN	ZFP933	ARHGEF12	CALCRL	1500035N22RIK	GM10068	GM16379	AKAP17B	MYL3	NRM	DBP	SCLT1	ZFP874B	SUV420H2	HYDIN	UNC5C	9430015G10RIK	SERPINB12	CHPT1	KIF27	REFBP2	ZFP941	CALN1	CHST8	IRAK2	0610040J01RIK	TMEM219	TNFRSF19	MFAP2	H2-EB1	LAYN	ENO3	ANG4	NKPD1	HIST1H4I	4921513D23RIK	H3F3A	GM10087	UBE2S	TRMT61A	SLC4A4	TDRD5	GALNT13	GM11847	MYL4	RETNLA	BLNK	SFMBT2	TAOK3	RAG1	8430427H17RIK	OBSCN	HIST1H4D	GM10101	KRT5	SEC22C	DPP6	PCLO	HIST1H2AB	TNNT3	GM2423	CYP2D22	CFD	ARMC4	MYL1	SUCLG2	GM7582	SPHK1	RBAK	CES1E	LMNB2	QK	CTTNBP2NL	EAR6	LANCL2	2700097O09RIK	CKS2	RPP25	ERBB2	CYTL1	TUBB3	B130024G19RIK	AP3B2	I830012O16RIK	NSL1	SYT9	CYS1	CNR2	TUBB4	GM6531	SIM2	TEX101	CSPRS	KLHL24	STAT4	KDR	A430107O13RIK	ICA1	HIST1H2AK	SOX7	KLK1B8	ZFP26	KLK1B1	RPS4Y2	LDHA	SYT10	TMEM117	GM12657	USP31	BCL9L	LRRC43	CYP26B1	DDO	NMRAL1	AOX1	COL23A1	JAZF1	GNG8	EGFEM1	SOX11	JAKMIP1	KLK1B24	CHI3L4	ALMS1	CDC42EP5	GM6498	CAAA01118383.1.19098.1	KLK1	SRRM4	CYP4A32	HIST2H2AA1	DZIP3	IPCEF1	BC068157	CENPJ	GHRL	CHI3L1	GM1631	ZFP428	CCDC146	HIST1H4K	AOX3	HHIP	PDE6H	SEPP1	SNORD57	MIR25	MIR24-1	MIR152	MIR126	MIR145	MED18	CYP4A12A	KNDC1	ANKS6	C85492	TRIM12A	RTP3	SERPINA3F	SERPINA1A	AKAP13	ZFYVE26	HMGN3	GM16551	KLK1B3	PGK1-RS7	FBXL18	PILRB2	FXYD6	HMCN1	HES6	GM5529	IGJ	COL4A4	FRAT1	BMPR2	HIST1H4J	GM14403	S1PR3	KLRA3	KLRA7	PCNA-PS2	ANKRD23	GM14685	NNAT	4930444P10RIK	SPNB3	2510049J12RIK	MLLT4	TM9SF4	CYP2D9	TNFRSF13C	NINL	CST7	GM10232	INSM1	COL8A1	MACROD2	PICK1	IL2RB	SLC4A5	DOK1	CEP152	AARD	ZFP467	MYADM	ACTC1	EFCAB1	GPR88	MYOZ1	FLNC	TRP53I11	CRY2	PSRC1	MYBPHL	PTPRZ1	GSTM6	RAP1A	HIST4H4	HIST2H2BE	CGN	LCE1J	SPRR2A2	DAP3	SYT11	PDE7A	GPR98	GPRIN1	PRDM6	SCYL2	ZFP820	ZFP125	TMEM100	FBP1	FAM57A	AHNAK	IRGM2	SLC22A14	3000002C10RIK	DDX43	SCN2B	GPR179	EVI2B	ART5	TRPC2	ADAMTSL3	RASAL2	GM4788	ETNK2	CITED4	ZMYND12	GM12824	GAD1	SPEER4D	IL1RL2	RASGRP3	ZFP827	GM10313	SERPINA1D	SERPINA1B	NAIP5	OOG1	CECR2	2210408I21RIK	1700086L19RIK	ANKRD57	GM10330	HIST1H2AI	WDR52	AKR1C19	CPA2	BC100530	GM10340	GNG3	NCF4	SPIN4	GSPT2	RHOX4E	CCDC112	CCNF	TRIM6	NANOS1	1700024G13RIK	PTRH2	ZFP783	SPEF2	1500011B03RIK	MYO18B	GM10413	NUP62CL	ACOT1	BHLHB9	GPRASP2	OIP5	VAMP5	GM16730	4921506M07RIK	LRRC61	CCDC164	VMA21	5031425E22RIK	NUDT11	TRIM10	LST1	H2-AB1	CYP4F15	GM4924	GM3435	PYDC4	CEP76	PPP1R12B	PRR16	SERPINB3C	SERPINB3B	D2HGDH	NBEAL1	APITD1	LMBRD1	FAM196A	8030451A03RIK	ITPRIPL2	RBMXL2	GM1966	MOBKL2B	HBB-B2	KBTBD5	OSGIN1	SVIP	GM3776	GSTA1	ADH1	2210011C24RIK	CYP2A4	2410076I21RIK	CEACAM1	D930028M14RIK	C230081A13RIK	EHD2	SPC24	MEX3A	CLEC4G	CASS4	WFDC6A	MGST2	SOX2	KIF5A	5830428H23RIK	THBD	ISM1	5830416P10RIK	ARRDC3	GAS2L3	CTLA2B	CHST14	FAM122A	FIBIN	AW112010	FJX1	HEG1	CENPW	PDE11A	FIGN	1700001L05RIK	RSPH10B2	HOXB2	GM11545	WFDC3	2700094K13RIK	IGKV2-137	IGKV1-133	IGKV1-132	IGKV17-127	IGKV17-121	GM5571	GM16797	IGKV2-116	GM16939	IGKV2-109	GM16637	IGKV10-95	IGKV19-93	IGKV13-84	GM10880	GM1499	GM1502	IGKV4-63	IGKV4-58	IGKV4-57	GM1524	GM10881	GM16850	GM16690	IGKV6-32	IGKV6-23	IGKV8-19	IGKV8-16	IGKV6-13	IGKV3-12	IGKV3-10	IGKV3-9	IGKV3-7	IGKV3-4	IGKV3-1	IGHG2C	IGHG	IGHG1	IGHM	GM16886	GM16609	GM16683	GM16841	IGHV3-8	IGHV1-7	IGHV1-9	GM16856	IGHV1-20	GM16860	GM16966	GM16829	AB069917	GM16791	GM9740	GM16865	GM16901	GM16747	IGHV1-85	IGLC3	IGLC2	SNORD86	CHML	DNM3OS	TMEM203	PPIL6	2610002D18RIK	DNAHC7C	GM11627	GM17546	LCE1D	5830417I10RIK	HAUS5	EVI2A	RAD54B	GP6	HIST3H2A	IFI47	TGTP1	CPT1B	ARHGAP8	CES1B	GM16999	SAMD1	COL22A1	KCNIP3	C7	PMS2	A130010J15RIK	FAM155A	AC132444.3	GM4694	KLRB1B	NAT6	GM14446	CCRL1	GBP4	GM3099	GM2897	CNTF	COL4A3	H2-Q2	KIFC1	HOXA3	TMEM182	GM5483	CLEC2L	RAB26	4930420K17RIK	2610203C22RIK	ULBP1	GM6592	TCTE3	AC125149.6	TMLHE	XLR4A	GM12419	NCRNA00085	MIR1224	GM11453	3110067C02RIK	GM11658	GM11893	GM8864	DNAJB3	GM14276	GM12444	BTC	GM13937	SMT3H2-PS	GM12913	GM14411	GM6097	GM9835	GM13502	GM12839	GM9329	RASL2-9-PS	GM5648	1700045I19RIK	PRDX6-PS2	GM14038	GM14398	ESRP2	GM9103	GM12504	GM6733	1700029I01RIK	4921504A21RIK	C630043F03RIK	E030010N08RIK	4930556M19RIK	C230035I16RIK	8030453O22RIK	4933404O12RIK	A430071A18RIK	B930095G15RIK	2210403K04RIK	GM16825	D830026I12RIK	B230208H11RIK	3010003L21RIK	9130206I24RIK	1110046J04RIK	AI854517	8430419K02RIK	GM13092	D430036J16RIK	2310001H17RIK	1110035M17RIK	9330162012RIK	A530020G20RIK	1700012C08RIK	4933406C10RIK	GM15432	A430108G06RIK	GM16124	GM5530	2610027K06RIK	1110020A21RIK	BC064078	GM13147	1500016L03RIK	GM12043	GM6985	2610035D17RIK	C430049B03RIK	GM16836	1500009L16RIK	U6	HMGA1-RS1	BCL2L2	GM4477	KLRA8	DYX1C1	A530099J19RIK	FLT3L	IER3IP1	GIMAP1	GALNT4	SRPX	UGT1A7C	PCP4	MNDAL	2810055G20RIK	4930523C07RIK	SNORD123	GM9602	GM17052	GM3571	TEX9	NSUN4	GM9232	1700030C10RIK	RGS22	SERPINB10-PS	IGKV4-53	GM3248	SPEER5-PS1	HIST2H4	GM17023	GM3739	GM3625	APOL11B	GM8701	D17H6S56E-5	SCO2	9330159M07RIK	CYP2A22	C2CD4B	TCERG1L	BEND4	GM2963	GM16746
11920564-Table4	Human Lymphoma_Islam02_39genes	FGR	FYN	CD22	CD6	RAB27A	TCF3	TCF7	MEF2C	PTPRC	IL12RB2	HCK	CCL22	HSPB1	POU2AF1	IL23A	CBLB	IL18R1	CR2	PIK3CA	CCR7	STAT5A	JUND	BTG1	RAB33A	BLK	CYP1B1	ITGB1	RHOC	GEM	PTK2	GPR183	INSR	ZNF217	NRIP1	TEAD4	LILRA2
21205295-TableS2	Mouse Viral_Buonomo11_116genes	WNT3	SERPINF1	SMO	SHH	CDKN1B	DLL3	HDAC9	PAFAH1B3	EPHA2	APLP1	GMNN	HAP1	ID3	BMP7	MTAP2	AGER	MAPT	LHX1	AHR	HEY2	LAMA2	KITL	ASCL1	NF1	NOVA1	ID4	MXD3	THBS4	BMP4	RB1	ITM2B	SEMA5A	XRCC6	HES1	LY6H	APP	SOD1	SCN8A	NFATC4	VEGFA	CDH2	ALDH1A7	VLDLR	MAOA	NRP1	VIM	OLFM1	NOTCH1	BMP2	NFATC2	STMN3	RBL1	EFNA1	EGF	EPHB2	SEMA3A	CRMP1	CIT	PTN	HOXA1	APBA2	PAK1	FLNA	PLXNA3	SLIT2	DRD2	FAIM	CSPG5	CHRM1	MYO6	CACNA1A	GRIP1	NEU3	DAGLA	FGF1	MYCN	IGSF9	SCARF1	ATF5	TGFB2	NCAM1	SEMA3D	HEY1	DOK4	ENC1	CDKN2A	ADRB2	CD24A	HES5	CDK5R1	SPRR1A	DOC2A	PRKG1	FGFR3	HMGB2	BCL2	FGF18	ERBB2	SIM2	SOX11	GHRL	HHIP	KNDC1	HES6	NAIP5	LST1	SOX2	CNTF	EFNA5	FGFR1
11920564-Table2	Human Lymphoma_Islam02_10genes	RPL6	CD37	FCER2	RPL22	FTH1	NPM1	IKZF1	MIF
16440291-SuppTable1	Human HeadandNeck_Martens06_209genes	TFPI	MEOX1	PRKAR2B	STAB1	TYROBP	IGF1	MARCO	GPR124	LCP2	GUCY1B3	MYLK	TIE1	GPR116	TGFBR3	FERMT2	MCAM	LAMP3	TNS1	CXCL2	CETP	SIGLEC1	FLT3LG	CD209	NRP1	TIMP3	COCH	LGMN	PLTP	MYL9	CST3	CHRDL1	C13ORF15	ZNF423	KIAA1199	FCGRT	CLEC4M	RASA4	TFPI2	CAV1	CPVL	MEOX2	ENG	GATA3	CXCL12	ACTA2	LIPA	ICAM2	PMP22	CTSC	ZBTB16	MS4A6A	MS4A4A	VWF	SELPLG	MGP	LAMA4	C7	GHR	ITK	PLSCR4	IGFBP5	ID2	EPAS1	LEPR	NID1	TXNIP	MAN1C1	MRC1	TNFSF11	TGFBI	SOCS2	CCR2	CALD1	F13A1	NRN1	CD93	CCR7	CFP	BCL11B	KLF2	GNG11	SGCE	RNASE1	APOE	PLVAP	AKAP12	AOC3	MAP1B	PTPRE	H3F3B	CLEC10A	MATN2	GIMAP6	GIMAP4	NTS	LYVE1	IL6ST	APLNR	COL4A2	CD36	GNS	LAMC1	STAB2	EDNRB	IL33	IL11RA	CCL21	FXYD6	ARHGAP29	CYP1B1	STAT4	FAM13A	LEF1	AMIGO2	TPM1	CDH11	GATA6	IGFBP4	DPT	RGS5	RGL1	SELENBP1	RHOB	PLA1A	PDGFC	IQGAP2	IGFBP3	TMEM47	CSGALNACT1	NFIB	STOM	SERPING1	TAGLN	CRIM1	EPS8	ZFP36L2	SPARCL1	DAB2	PRKCA	C14ORF43	TSPAN7	ERG	ETS2	FCER1G	CCL15	SDC3	ELTD1	COL6A3	LMOD1	IGFBP7	TGFBR2	CXCL5	NPY1R	DLC1	ABCA1	SVEP1	ZCCHC24	GPRC5B	AXL	IL7R	LDB2	ZFPM2	FABP4	CD14	PTGER4	BCL2	KLF11	CCL19	LRRN3	C1QB	C1QA	P2RY14	GPR171	LPL	NR2F1	A2M	PLA2G16	CD163	KCTD12	THBD	CDH5	P2RY13	LHFP	CLDN5	PROS1	NELL2	F8	FLRT2	GP1BA	NR2F2	PDE2A	COL4A1	ADH1B	KANK2	ADARB1	HOXC6	HSD17B11	CD3E	GPRASP1	DARC	LAT	TSPAN4	TNFRSF25	C4B	AQP1	CD302	SEPP1	PECAM1
19134196-Figure1	Mouse Leukemia_Mansergh09_30genes	SCMH1	TUBB5	RPL8	SGCE	RPLP1	HSPA8	AURKB	HSP90AA1	HNRNPK	6330409N04RIK	TKT	ATP5B	HPRT	PTER	MKI67	COX4I1	SSR2	DPPA5A	T	RPS28
15305381-TableII	Human pancreas_Missiaglia03_41genes	MED24	CDH3	GPC1	TP63	COL16A1	FAT2	MT3	TFPI2	PTP4A1	SPARC	COL7A1	GADD45A	ID3	CCND2	CSTA	CDKN1A	MT1G	IL1B	SOX15	EMP1	FBN2	CYR61	CDC123	DST	GJA1	FGF11	ATF3	S100A9	IGFBP7	SERPINB8	BNC1	MT1B	KRT4	CSRP2	SFN	KRT6B	S100A2	LGALS7
16574658-SuppTable1	Human StemCell_Udayakumar06_458genes	MAD1L1	SNX11	TFPI	ST7	UPF1	LIG3	IFRD1	SPAG9	DDX11	ZMYND11	SNAI2	FHL1	RB1CC1	FAS	BRD9	FAM13B	NSMAF	TRIO	CDH10	NEDD4L	TTC17	EIF2AK2	USP36	RC3H2	PPP1R12A	SLC2A3	SFSWAP	PKN2	SLK	SEC61A2	ME1	FECH	RASSF1	PITX1	ASNS	RDH11	RHOBTB1	P4HA2	ST6GAL1	PICALM	ZZEF1	FOSL2	LXN	KIAA0020	PHLPP1	ME2	NFE2L1	RNF13	DDHD2	BAX	GNAS	AURKA	KHSRP	ANAPC5	OSBPL8	CDC6	EPB41L4B	BAMBI	CREM	NUBP2	GADD45B	MKNK2	HIRA	PATZ1	JOSD1	TIMP3	HMOX1	METTL21D	DICER1	PNN	RIOK3	STS	AMMECR1	ELF4	SLC35A2	INTS6	FAM173A	METRN	HERC1	TMEM87A	NDRG1	UBR5	KCNN4	SF3A2	TLE6	DENND3	ERF	HBP1	CAV2	DNAJB6	TSPAN12	FKBP14	GARS	WASL	AIMP2	EDF1	SH3GL2	CCNJ	DNMBP	EIF3A	PPP3CB	DKK1	NAGLU	COL1A1	DHX15	EHD1	ST3GAL4	FOLR1	EXPH5	PRDM4	CLEC2B	CYP27B1	CHPT1	SLC29A1	CNOT6	POLR3G	SUB1	LIFR	AMOTL2	NIT2	OGG1	CEP70	CBLB	FRMD4B	KLHL24	KDM3A	CNPPD1	ID2	RAB3GAP1	DARS	SDC1	RPL22	GADD45A	RGS2	TROVE2	CTH	MAP7D1	SSX2IP	TXNIP	AKR1A1	PIK3R3	PTBP2	C1ORF63	CAMSAP1L1	CREB1	RHOQ	FAM53C	TMPO	CCDC53	PILRB	ZMYM2	SRGN	TSFM	HOXC13	ACSL3	CDKN1A	SEPT6	TNFSF9	MED1	RTN2	UROD	ATG14	SDF2L1	TST	DNAJB9	PALLD	SPCS3	CDKN1C	PHF10	SAT1	CAMSAP1	LAMA5	PRRC2B	COX4NB	RARA	GCH1	GRSF1	SNAP25	ZNF767	NTS	BTG1	DDB2	KDELC1	TMED7	PSAT1	TRAFD1	CPM	MDM2	STX6	TMBIM1	RCBTB2	GPNMB	KIAA0368	KLF4	PIM1	TRIM29	FDX1	DUSP5	PPP3CA	GABARAPL1	TLE3	TPM1	POLG	KATNB1	MAP1LC3B	TCF25	MYO19	SLC16A3	FOXK2	MBD1	EFHD2	PTPRF	MTF2	TUFT1	ANP32E	LBR	SOX13	RHOB	EML4	MEIS1	SCRN3	CXCR7	FAM134A	SRD5A1	FAM105A	PLK2	FEM1C	RNF44	PSPH	MTDH	GSN	ADM	ARID5B	DLG5	ADAM17	HSPB8	MBNL1	SREK1IP1	BMP6	RMND5A	ADAMTS1	FBXL18	RHOC	SLC16A1	RBPMS	LRP8	TSC22D3	DYRK1A	ETS2	PANK4	SSX2B	AGAP1	ABHD3	HIST1H2BD	GDPD5	CDA	RCAN1	KIAA0494	CBS	C21ORF33	PCNT	LRRC14	LARP4	CCNF	ADCY9	PPAP2B	FUBP1	PEA15	ATF3	MAPKAPK2	MSX1	ELF3	RYBP	RBM47	RYK	APEH	ERAP1	CITED2	SAP30L	HEY1	INPPL1	PTER	ABTB2	KIAA0101	PHB	AXL	CHAF1A	VPS37C	DTYMK	KIAA0802	C6ORF145	FEM1B	HSPBAP1	MN1	RP11-231C14.4	EFNA1	DUS1L	PCDH7	REPS2	HNRNPA3	GPRC5C	ACYP2	BOP1	PPM1D	JUNB	CANT1	ECEL1	RPS21	PTEN	THOP1	EIF2AK3	MALT1	BPGM	DCP2	TRIB1	SLC19A1	HSPB7	PHLDA3	NR1D2	SLC35E3	PAWR	HIGD1A	FRAT2	MEX3D	AP1S2	NGRN	SLC25A10	PTTG1IP	MX2	UPP1	SMTN	FMNL1	TNFAIP2	C17ORF70	PDE2A	ZNF395	PTMA	HIST1H1C	EIF4EBP1	C11ORF95	H1F0	SF3B3	LONP1	EPHB4	C9ORF86	NF1	CD47	WDR45	KANK2	SPTAN1	HIST1H2BK	MRPL42	ZXDA	ASPH	MGEA5	ZXDB	CTNND1	RASSF9	GRK5	PJA2	HIST2H2AA4	PFDN6	BRD2	C6ORF48	DDR1	GPR56	IPO7	ZNF580	KLHL23	TSPAN4	AC026740.1	CROCCP2	RP1-99E18.2	TRGC2	DHFR	CTC-338M12.4	GABARAPL3	RP11-163O17.1	TUG1	CTA-384D8.32
17935676-Table4	Human Lung_Fu07_18genes	TBXA2R	PAFAH1B1	SELE	PFKP	MT3	RPS19	CAV1	HDAC1	CBX3	HNRPDL	B2M	NME6	CSF1R	LAMP1	BTN3A2	HBG2	SPTAN1
17935676-Table5	Human Lung_Fu07_36genes	PFKP	MLH1	B4GALT1	MT3	NDUFB7	RPL3	PQBP1	GABRE	MRPL4	CAV1	BST1	E2F3	TUSC2	HDAC1	MMP19	TUBA1B	KRAS	CDK7	NARF	ALDOA	CD1D	PDE9A	CBS	POLR3K	SERTAD3	IRS1	UQCRH	NUPR1	SERPINA3	NACA	CTNND1	ZNF358	HLA-E	PHB2	TAP1	TWF2
17898315-Table1	Human Lymphoma_MontesMoreno08_31genes	CD79B	ALOX5	BCAT1	SMARCB1	TCL1A	CD79A	USP46	BCL7A	AICDA	LRMP	CD80	HIST1H4B	VPREB3	DTX1	ENPP2	SPIB	HIST1H4H	FCER1G	EOMES	SYK	KLHL6	CD19	MME	HIST1H4C	HIST1H4J	KLHL14	HLA-DQB1
19930681-Table2-1	Human Breast_Cecco09_28genes	DIP2B	ESR1	KDELR3	ZNF516	TUSC3	INPP4B	CLIP4	TM9SF2	CALU	POSTN	RALGPS1	SELENBP1	SERPINH1	PTMS	FGFR4	COL6A3	FBP1	CYB5A	ACAA2	BMI1	HIST2H2BE	LRBA	PSMB10	TAP1	ACAD11
19930681-Table2-2	Human Breast_Cecco09_24genes	EXOSC7	NUTF2	H2AFV	WSB1	EIF4G1	ID2	FARSB	MEF2D	ID3	FABP3	POR	SELENBP1	PRIM2	FADS1	PLA2R1	FDPS	SFTPB	C5ORF4	CDCA4	PRG2	H2AFX	CKLF	FANCG
15870693-SuppTable1	Human StemCell_Korkola05_146genes	TFPI	DCN	ELN	SLC2A3	PLXNA2	SMARCA2	RAGE	AURKA	DNMT3B	LEPREL1	CYP26A1	MCM5	COCH	CST4	SALL1	PLAT	LHB	AGR2	C5	CCKBR	MDK	MGP	NANOG	EHHADH	CEP70	CENPA	CDC20	NEK2	SLC5A9	APOA1	EGR1	DPPA4	B4GALT4	SRGN	ZWINT	SSPN	NMI	CKS2	MRS2	RAB17	SEPT6	FOXA2	BMP2	FLRT3	DLGAP5	TSPAN8	ZFP36	LRRC17	LIN28A	TRIM22	MBD2	CCNB1	MYCN	EMP1	CGA	EHF	CTSL2	HERC5	PCDH10	FRAS1	LUM	TERF1	LCN2	HMGA2	EPS8	TTN	NRG1	APOA2	CLIC6	C1R	PIGR	FZD5	EOMES	PTPN13	SOX17	OTX2	PTPLA	MFAP4	FEN1	ROR2	HIC2	PCDH7	TM4SF1	CST1	CDH2	HAS2	VANGL1	LEP	PDZK1	LRRN1	JUN	ERBB4	CHST13	C1S	UPP1	CLDN6	METTL7A	COL14A1	CGB7	COL4A6	HSD3B1	MICB	POU5F1B	CEBPD	POU5F1P3	AC002094.1
20062080-Table3	Human Breast_Bauer10_05genes	NFE2L3	C19ORF53	XPNPEP2	MUC3A
16597596-TableS1-1	Human Leukemia_Wilson06_50genes_DifferentialClusterA1	ACSM3	CD74	ABCC2	BCLAF1	LTBP1	PTGER3	FOXC1	SLC12A2	RHOBTB1	GPC4	CAPZB	ANKMY2	GNPDA1	SMC4	KDM5B	SERPINB6	AKAP9	PARP2	BST2	KIAA0182	MYCN	FTO	MEIS1	MARCH6	DST	RASGRP3	USP24	RYK	CASP3	RAB31	IL12A	IRX5	WT1	COL4A5	HLA-DRB3	GPX1P1	ZNF43	HLA-DMA	HLA-DRA	HLA-DPB1	HLA-DQB1	HLA-DPA1	HLA-DMB	PECAM1
20179162-Table3c	Human Lung_Tahir10_8genes_C	BID	BBC3	BCL2L2	MCL1	BCL2L1	BCL2
20179162-Table3b	Human Lung_Tahir10_10genes_Leukemia/Lymphoma	CD99	ARHGDIB	IGLL1	C5ORF13	GRHPR	DUSP6	PTMA	HBG2	HIST1H2BK	MAGEA3
16707426-SuppTable2	Human Prostate_Zhang06_128genes	MAP3K14	TNFRSF12A	CDKL5	IL32	TIMP2	PER3	HEXB	C1ORF144	HIPK2	PRKACA	FCGR2B	PVR	FAP	PPP2R5C	FGF20	DNM2	COMT	TIMP3	NIN	PLTP	SGK2	GPR143	PGK1	TIMP1	STK24	MAPK3	FGL1	EIF3A	MAP3K8	KPNB1	PRKAR1A	VTN	DDX6	NDUFS8	CDK2AP1	CAND1	CDCA3	COX7A2	KAT2B	SDC1	SFPQ	PRG4	SIPA1L2	APOA1	NRP2	MED28	MLANA	EGR1	CDK2	SPDEF	CDKN1A	CPNE5	PCSK2	DSTN	ELK1	PZP	FGL2	IGLL1	CDC16	APOC1	LAMA5	PPFIA1	PDHA1	AL109749.1	APC	FAM71F1	AGAP2	OS9	DYNC1LI2	PWP1	CIDEB	MARCH7	NUMA1	TMPRSS13	CDH24	EIF4A3	HSPG2	DEGS1	PIK3R1	G3BP1	NFKBIE	CDCA5	IGFBP1	PLA2R1	SLA	CDK20	FCER1G	GRLF1	CYP3A7	CYP11B1	LYZL6	SDC3	PMVK	FCRL4	HEYL	CASP3	PEX2	CDK5	RRAD	STAT6	STAT3	PGM2	PFKFB3	STAT2	APLN	FGA	NDUFA11	TP53I11	PTPN2	ENPP7	BGN	NUDT14	HIST2H2BE	PDE2A	AGRN	PARVB	TCF4	MIB2	HIST1H3H	NPEPL1	IER3	PRH1	POU5F1	HP
20179162-Table3a	Human Lung_Tahir10_8genes_A	HTATIP2	CCNG1	SYNGR3	FAM127A	ST3GAL2	ALAS2	C17ORF91	HBB
16597596-TableS1-4	Human Leukemia_Wilson06_50genes_SigDifferentialClusterD1	ZMYND11	MYOM2	PMS1	TRIP13	MCM2	KIFAP3	UNG	VDAC3	CDC45	NHP2L1	POLR2F	SAMM50	PSMB5	POP1	MCM3	ODC1	STMN1	ACYP1	COPS5	RPP40	ILF3	PCNA	NASP	EIF2S1	CDK4	CCT7	PARP1	GART	RRP1B	HPGDS	PMVK	CCT3	POLR2H	HPGD	CD34	FARSA	CHEK2	HNRNPAB	C12ORF24	DNAJC9	NME1-NME2	HOXA10	RP1-170O19.21
16546165-table5	Mouse StemCell_Williams06_23genes	NES	KITL	EGFR	FOXG1	NUMB	SOX8	NOTCH1	PAX6	NOTCH2	PROM1	LFNG	FGFR1	FOXJ3	FOXJ1	NOTCH3	RBPJ	SOX3	SOX6	FGFR3	MSI1	MSI2	SOX2
16597596-TableS1-5	Human Leukemia_Wilson06_50genes_SigDifferentialClusterE	DPM1	CAPN1	TOMM34	HMG20B	MAST4	KCNAB2	PICALM	ARAF	GANAB	NDUFB7	CABIN1	MPG	CLCN7	PTOV1	KDELR1	UBTF	ICAM2	MDK	SCAP	STXBP3	CD46	STK11	PPP2R4	IRF3	MPST	COPB1	PRKCSH	ACTN4	EIF3G	ZNF428	NUMA1	NFIC	CIZ1	LARP1	DFFA	URM1	ATXN2L	ARL6IP1	C9ORF16	DRAP1	MED12	HSF1	SPN	VARS	BAG6	GNL1	CHUK	CSNK1E	RP11-446E9.1	RP11-368J21.2
20062080-Table2	Human Breast_Bauer10_10genes	IL1R1	EMP1	KLF4	GRTP1	AKR1C2	PPAP2B	SLIT3
16597596-TableS1-2	Human Leukemia_Wilson06_50genes_SigDifferentialClusterB1	GCLC	ST7	MAMLD1	XK	PFN2	SPTB	PTPRC	LGALS1	PFDN4	PLS3	CORO1A	STX4	COX7A2L	SLC2A1	ABCG2	MAPK8IP1	OPTN	ATP1B2	TMCC2	ISCA1	EMP3	HDGF	SELENBP1	CDC42BPA	ANK3	PLOD2	UCHL1	CLIC2	TMSB15A	EPB49	TAL1	DIRAS3	TRIM58	STK17A	COL1A2	TSPAN5	PROS1	PBX1	RHD	EPOR	RHCE	TOMM7	MYL4	GLT25D2	SNORA41	DARC	AC003102.1	RP11-499P20.2
15899800-TableS1	Human Breast_Martens05_117genes	FKBP4	CACNA1G	PAX6	PLAUR	BRCA1	IGF1	CD44	VCAN	CDH1	BCAR1	RASSF1	PTGS2	MLH1	RARB	FGFR1	TP73	PGR	GSTP1	ABCB1	AKR1B1	MAPKAPK5	ESR1	GGT1	CYP2D6	TIMP3	RENBP	NDRG1	TUSC3	GRIN2D	CAV1	HOXA5	HSPB1	SERPINE1	CA9	NFKB1	CCND1	CALCA	CDKN1B	ING4	FGF1	KAT2B	COX7A2L	STMN1	CTSD	STK11	CCND2	TGFB3	APAF1	TRIM25	PLAU	SDC4	NCOA3	ELK1	MYOD1	CDKN1C	DNMT1	F12	VHL	APC	CTSL1	PSAT1	TES	CGA	EGR4	AGT	EDNRB	MYC	THBS1	MSMB	BRCA2	RB1	ESR2	CDH13	TP53	ERBB2	KLK3	REN	TMEFF2	EGFR	EBAG9	CDKN2B	CDKN2A	MKI67	TFF1	CYP3A4	DIRAS3	TGFBR2	TGM4	PRKCD	PITX2	CTSB	SYK	TK2	KLK2	TK1	AR	FOS	MGMT	GPR37	BCL2	PTEN	SFN	HIC1	CALR	NPM1	WT1	DAPK1	S100A2	CALM1	GP1BB	HSPA1A	CSNK2B	HLA-F	TRIM16	APOC2	NAIP	AC002094.1
20062080-Table1	Human Breast_Bauer10_21genes	LZTS1	TFAP2C	TGFB2	WISP1	GATA3	HBEGF	RASGRF2	GALNT3	IGFBP2	ST6GALNAC5	TNFSF4	COL10A1	TFAP2A	GJA5	ERG	SYNPO	C7ORF10	AC112641.1	SLC24A3	MIR147B	LYN
16597596-TableS1-3	Human Leukemia_Wilson06_50genes_SigDifferentialClusterC	HERPUD1	TAB2	SP100	BCS1L	PREP	DYNLL1	PPP1R16B	ACD	BCAT2	UBTF	RNF167	IL10RA	SH2B3	COPS7A	CYB561D2	SCAP	RAB9A	PTPRE	SERPINF1	SDS	RABEPK	IRF4	COMMD4	NPC1	G3BP1	UBE3B	PIGF	ALG8	GART	BDH1	DHRS3	SMAD3	POP5	TMED10	TTC15	MALT1	MRPS11	MRPL40	PCYT2	INSIG1	CYHR1	UROS	AL121833.1	AC006978.6	LILRA4
16546165-table2	Mouse StemCell_Williams06_75genes	MMP14	CALM1	CKB	TUBB5	APOE	DDR1	PSAP	NES	BCAN	ATP1A2	ARPC5	MPO	PGAM1	HSPA8	NSG2	MDH1	RNF130	SREBF1	EMB	ITM2B	PABPC1	EIF3H	WNT7B	CYC1	GRINA	FTH1	P4HB	ARHGDIA	FASN	ATP5B	ITM2C	PTMA	GNAS	RALY	YBX1	HPCA	FSCN1	ARPC1B	GNB2	MLF2	MFGE8	ALDOA	PLP1	PKM2	PEBP1	FKBP1A	NRXN2	SPCS2	SERBP1	CALM2	NDRG4	EEF1A1	CPE	PTOV1	ATP6V0E2	MBP	CSDC2	GM1821	LRRC4B	PCDH10	PHGDH	UGT1A6A	GM12715	PPP1R1B	SLC25A3	H2-D1	YWHAQ	1700030G06RIK	GM17480
16597596-TableS1-6	Human Leukemia_Wilson06_50genes_DifferentialClusterF	FGR	VCAN	UBE2D1	EPB41L3	CTSZ	SIRPB1	HCK	SAMHD1	STS	CTSH	LILRA1	VNN2	CD86	NCF2	CCND2	FGL2	LILRB2	CAMK1	OSTF1	GNS	AOAH	CASP1	MYOF	ENTPD1	FCGR2A	HNMT	CAST	CD1D	NCF1	HK3	CCR1	FBP1	CYBB	CX3CR1	PTAFR	GAA	AP1S2	ANXA2	TLR5	PSAP	FTLP3	PGAM4	LILRA6	DYX1C1
19798054-ST	Human Breast_Williams09_302genes	PDK4	DBF4	ANLN	ALOX5	FHL1	DEPDC1	CENPQ	SARS	UHRF1	DEPDC1B	ADRB1	OPN3	OGFR	MCM10	ME1	ASPM	ST6GALNAC2	TRIP13	HMMR	UBE2T	N4BP2	KIF22	CXCL2	TFAP2C	AURKA	TPX2	FXYD3	BIRC5	SEL1L3	NUP50	CDC6	CBX5	BAMBI	CDC7	SYDE2	SCD	SNRPD3	MCM5	POLE2	CDKN3	VRK1	FAM83D	C13ORF18	C13ORF15	OIP5	CA2	RNASEH2A	RPS16	FBL	SLC1A1	TYRP1	DKK1	CCL2	TMEM97	NCAPG	UGDH	CCND1	FOLR1	RAD51AP1	RFC5	FBXO5	PERP	TTK	KIF20A	LMNB1	SMC4	CENPA	GRB14	IGFBP5	EFHD1	ST3GAL5	ID2	RPL22	ERRFI1	KIAA1324	CDC20	PTBP2	NEK2	CENPF	STX12	KIF14	SGK1	HELLS	DUSP1	TMPO	KIF18A	GPSM2	INHBA	CENPK	STIL	HJURP	PREX1	CDH26	SPDEF	MT2A	DLGAP5	SLC35E1	DOCK4	FGF13	ASS1	GFPT2	TOP2A	RHPN2	RIN2	RFC3	RARRES3	CCNB1	VAV3	PSRC1	ORC3	SMC2	SLC31A2	TUBB2A	NUSAP1	KIF23	CASC5	KIF11	CEP55	MSMB	PHLDA1	GAS2L3	MBNL2	WARS	SORD	FANCI	PLK4	KIF2C	NUF2	TUFT1	S100A7	RIT1	MALL	DLX1	GULP1	FANCD2	CCNA2	GLRA3	PAM	NHP2	CDCA5	IGFBP3	IGSF1	C10ORF116	MKI67	RGS10	CHEK1	TAGLN	HNMT	CCDC83	FREM2	MLF1IP	HAUS1	ZFP36L2	ZNF117	MSI2	BUB3	CCNB2	MIS18A	SQSTM1	RACGAP1	USP1	SPRR3	TGFA	KIAA1524	SGOL2	C4ORF34	KIF15	HMGB2	MAD2L1	ELOVL7	PTTG1	GEM	ZNF367	OTUD1	SKA3	C11ORF82	LRR1	ARF6	E2F7	FBN1	CYB5A	CENPN	MCM7	CDC42EP5	PBK	SLC16A4	B3GALNT1	IL8	CLIC3	CDK1	KRT8	KRT86	ELOVL6	ID4	SYNPO2	SMPDL3A	KDM2A	CKS1B	RNF213	NET1	ZWILCH	PDZK1	UBE2C	C16ORF75	PLEKHF2	DOK7	PLA2G16	TYMS	GEN1	CALML5	THBD	AURKB	TMTC2	EGR3	TMEM64	PBX1	MYBL1	ZNF267	BICD2	GLDN	MT1X	C11ORF96	C9ORF152	APOD	HMGB1	SVIL	STMN3	FAR1	PRIM1	MT1F	WDHD1	PAPSS2	PRC1	CENPW	FAM72C	ZNF616	PSMB10	MT1H	KRT81	DNAJC9	S1PR3	AC007639.1	RNU7-1	UGT1A1	LYN	RP11-705C15.2
15888489-Table1	Mouse Brain_Chung05_134genes	BCL11A	GSBS	SRI	CALB2	CD44	RCN1	TYRP1	ATP1A2	LPL	FAM184B	ODZ1	SLC25A5	IGFBP4	PPP2R5C	VIP	PLAGL1	IGF1	PHLDA1	ID2	GRIN2C	ATP2A3	FOS	RYR2	CARTPT	RAB3C	CDHR1	OTX2	CACNA2D3	NEFM	ALCAM	PVRL3	OSBPL11	SNCG	TMEM176A	SATB1	CRIM1	ADCYAP1	CDH2	AQP4	GRP	ANXA1	ALDH1A7	NRP2	ACADL	KCNAB1	COL11A1	TACR3	CALB1	DBC1	SPP1	FKBP9	DFNA5	GKN1	RERG	LDHB	SLC6A1	SLC17A6	CALCA	SRPX2	COL4A1	CBLN1	ADCY7	CBFB	GPR83	CADM1	RASGRF1	CCK	VAV3	NRIP3	EGLN3	GALM	FGF1	NEUROD6	MPP6	EGR1	TRHR	ZDHHC2	EHBP1	SBK1	KCNA5	CD24A	BAIAP3	LIX1	MARCKSL1	GJA1	SOX6	DOC2A	MPP3	MYH7	FGFR3	GHR	NTM	CEND1	CALN1	H2-K1	SSBP3	HS6ST2	SORCS3	CNTN4	FXYD6	RNASEL	PTPRZ1	GAD1	HPCAL1	CSF2RB2	AMY1	PLXNC1	RPRM	MUP1	CYP4V3	GM5796	RPS27
12115487-table2	Human Prostate_Suzuki02_11genes	MAPK6	CDC6	BIRC2	FN1	QSOX1	SSR1	TOP2A	ALDOA	ADAM9	RHOD	GPX1
19036130-TableS1a	Mouse Viral_Mendoza-Villanueva08_1830genes	H19	CAV2	KLF6	DLAT	SDHD	CCND2	SLFN4	LHX2	GMPR	TRIM25	ITGB2	ALOX12	TMPRSS2	MX1	FAP	PPARG	HK2	CD52	SERPINF1	TCF7	FMR1	PXMP4	MMP11	SLC7A7	S100A4	S100A3	ICAM2	RMND5B	LGALS9	CFP	GMCL1	UHRF1	RAMP2	LSR	PFDN5	RND2	UBE2C	CCT3	RHBG	TUBB6	SGCA	DLX3	FOXM1	TUBB5	ELL2	FKBP10	TCEA3	HOXC13	HOXC8	GSTT1	CPA3	LTBP1	UGP2	NFIX	SLC1A5	VWF	IDH3G	SPAG5	FOXN1	RHOC	PEG3	ANGPTL4	DBF4	BRAF	ABHD3	RPL3L	PON1	AXL	LCP2	FKBP7	PLA1A	MCM2	CD97	CD36	TOMM40	SRI	EIF2B5	SULT2B1	AP1M2	PLD3	FCGRT	DUSP3	AS3MT	CP	CROT	MAN1A	KIF20A	SYCE2	MMD	STAT5A	PTRF	ANGPTL2	LARGE	CTSE	NDRG2	SGCE	TYR	AQP1	EMR1	EIF2B2	ULK2	CCL24	MAPK13	LBR	HSPB1	FXYD4	MAN2B1	KLF5	PRDX2	RIPK4	PRLR	MLXIPL	NID1	MCM5	DDX39	UBE2M	MEF2C	TMOD4	KIT	PVALB	RANBP1	EPHB3	TYRP1	HTRA1	HSPB7	SUSD2	GGT1	CRIP1	PGRMC1	GCAT	TEK	CDC20	ADAMTS4	PVRL4	ACTN3	PTBP1	CYBA	SLC4A1	CDT1	RUNX1T1	HFE	GMNN	CDK4	KRT23	DDAH2	ATP1A2	CASQ1	CAV1	TWIST2	TCAP	FHL2	SERTAD1	ELK3	RAB25	CD163	VDAC3	BMP7	DYNLL1	CCL8	RARRES2	PTTG1IP	PPP2CB	G0S2	FXYD5	SLC38A3	SLC3A2	IFI35	EBF3	FAF1	ACAA1B	LMBR1	CARS	PHLDA2	WNT2	KDELR3	ADSSL1	ADAM19	GLTP	EHF	KIF11	RETN	CAD	BICC1	CSF1	NOL3	ENTPD2	PTGDS	CLIC3	ENDOG	CYBB	PCOLCE2	CD48	CD83	ACE2	MOCS2	LPL	GATA3	STEAP1	ANXA9	LASS2	CAPZA2	ANP32E	ADAMTSL4	NCAPG	FCGR1	WNT11	LBP	CELSR1	H2-M3	SLC25A5	EEF1A2	CD34	KCTD5	IL13RA1	BRCA1	TNNC2	VTN	ALDOC	PLXDC1	TIMP2	KRT27	SERINC3	BIRC5	MMP9	ZSWIM1	MYBL2	CYB5R3	PMP22	KPNA2	MTMR4	SLC2A4	SPARC	DUSP14	COPZ2	CD68	ACSL1	LSP1	AVPI1	RARS	MB	IRF1	P4HA2	ARRB1	CCL6	PLOD1	DNASE1L1	ALDH3A1	CCL9	ISYNA1	TMEM160	AHR	DPEP1	AOC3	GDPD2	SEC14L4	TLCD1	GYG	RCN3	PDK4	SYNE1	TRDN	KATNA1	PLAGL1	UTRN	LAMA4	POPDC3	PREP	REPS1	AIM1	PKIB	DCBLD1	LAMA2	UBE2D1	MYB	ARG1	ENPP3	MTAP7	IFNGR1	HAL	IGF1	SYCP3	HERC4	DDX21	UNC5B	SLC16A7	PLEK	DOCK2	GABRP	GRB10	WIF1	TXNRD1	PPM1M	CCNG1	FGF22	HMMR	ACSL6	SLC22A4	GFPT2	LTC4S	SAR1B	UBE2B	UPP1	IGFBP3	LIMK2	EFEMP1	AEBP1	PGAM2	DYNLL2	SHMT1	SDC1	LPIN1	RSAD2	RRM2	GRHL1	PSMC5	PECAM1	CACNG1	SLC9A3R1	ASPA	TMIGD1	BLMH	DLX4	CACNB1	ALOX8	AURKB	NTN1	TOP2A	STAT5B	COCH	TSHR	NFKBIA	GSTZ1	NOVA1	FUT8	PYGL	SERPINA3N	DHRS7	PRKCH	EIF2S1	ARG2	GALNTL1	FBLN5	TRIP11	PITRM1	OTUB2	AKR1C12	AKR1C13	AKR1C18	NUMB	ALDH6A1	NPC2	TMED10	HSP90AA1	TNFAIP2	EIF5	ZFYVE21	GNG4	GPR137B	SFRP4	IRF4	TCFAP2A	CAP2	ID4	ASPN	OGN	LY86	FBP2	PTCH1	MSX2	PDLIM7	CXCL14	AGTPBP1	DAPK1	NKD2	TRIP13	SDHA	CAST	NSUN2	CKMT2	HEXB	JMY	CENPK	EMB	IL6ST	NKIRAS1	NR1D2	GLUD1	BMPR1A	LDB3	ERO1L	PPIF	PNP	RNASE4	ASB14	CTSB	CRYL1	TDH	TKT	CACNA2D3	WNT5A	LCP1	EPSTI1	SCARA5	PBK	CLU	EPHX2	EBF2	SLC39A14	UCHL3	DCT	OSMR	FYB	RAB2B	SLC7A8	NPR3	TGM1	CMA1	ATP12A	CMBL	SLC45A2	RAI14	SDC2	PABPC1	GRHL2	ZFPM2	SHCBP1	SQLE	COL14A1	RANGAP1	ENPP2	RAPGEF3	VDR	NCKAP1L	PPP1R1A	EMP2	BCL6	TRP63	CLDN1	APOD	BOP1	OPLAH	LYNX1	MAPK12	ARSA	TAGLN3	CCDC80	MCM4	B3GNT5	GBE1	ST3GAL6	OSBPL11	FSTL1	PDIA5	BTG3	ADIPOQ	RFC4	ROBO1	EIF4A2	ADAMTS5	SLC15A2	CD86	PARP9	PROS1	4930553J12RIK	CHAF1B	CBR3	IL10RB	IFNAR2	KRT75	RACGAP1	GPD1	LASS5	KRT18	IGFBP6	PRR13	SNCG	CDKN1A	CXCL13	GTF2IRD1	CCRN4L	FHL1	GZMA	SERPING1	TWF2	TMEM176A	DLX2	TPI1	CDCA3	SFI1	BRP44L	THBS2	SMOC2	SATB1	SGOL1	ENPP5	GUCA1B	BRD4	PI16	PIM1	GLO1	MYOM1	STRN	EIF2AK2	QPCT	DNASE1L2	RHOQ	PIGF	C3	DUSP1	BAMBI	SVIL	SLC39A6	MAPRE2	DTNA	CDH2	DSC2	PSMB9	PSMB8	ETF1	C2	BIN1	LIMS2	AIF1	PSORS1C2	AQP4	ZFP521	NR3C1	MYOT	RAB27B	CIDEA	PPIC	LMNB1	SLC12A2	CD74	PDGFRB	CSF1R	FTH1	RAB3IL1	FADS3	MS4A4C	MS4A6B	MS4A4D	MS4A6D	MS4A8A	FEN1	ALDH1A7	OTUB1	ANKRD22	STAMBPL1	FAS	CDCA5	TJP2	PCX	MINPP1	PAPSS2	CTSW	SMARCA2	OVOL1	VLDLR	EHBP1L1	GPAM	RBP4	PLCE1	HELLS	SORBS1	ADD3	MAOA	BTBD1	HDGFRP3	BNC1	CBR2	SCD3	SCD2	SFXN3	KAZALD1	HEXA	FYCO1	ZFHX4	PFKFB1	PADI3	PADI1	PADI4	GPR143	PA2G4	PRIM1	SHMT2	CRISP1	NNT	CYP2E1	PSMD13	COX8B	IFITM3	HRAS1	TALDO1	EPS8L2	ASL	GUSB	PHKG1	FARP1	TK1	CBX2	PDE8A	PODXL	USP16	TMEM47	PRPS2	TYMS	PLK4	CRISPLD1	LY96	CLEC3B	PGM2	CCR1	ITGB1	NRP1	NUDT5	TSPAN17	SMAD7	CASP12	SOX17	ADHFE1	SGK3	KLF7	RFTN2	SLC40A1	WDR12	CASP8	CFLAR	COL5A2	COL3A1	IL1RL1	IL1R2	STAT1	TMEFF2	DST	WNT10A	CYP27A1	SLC11A1	FN1	SLC23A3	DES	SP100	EPHA4	SERPINE2	LRRFIP1	SERPINB11	MCM6	RGS18	CFH	PTPRC	CD55	CACNA1S	CYB5R1	GLUL	OPN3	IFI202B	SLAMF9	VANGL2	UCK2	BRP44	DPT	SELP	PRRX1	RALGPS2	CENPF	MARK1	IRF6	PLXNA2	FCGR2B	UAP1	DDR2	RGS5	VAMP4	MYOC	PRDX6	MRC1	RSU1	VIM	PFKFB3	DNM1	OLFM1	COL5A1	GSN	GRB14	IFIH1	STRBP	EGFL7	FCNA	NMI	IL1RN	HNMT	FRZB	CYBRD1	SLC43A3	SMTNL1	TFPI	FBXO3	ELF5	CAT	GATM	DUT	FBN1	SLC28A2	CHST1	SNAP23	ZFP106	NUSAP1	CHAC1	SPINT1	RAD51	SMOX	PCNA	DUSP2	PROM2	BUB1	TGM3	CPXM1	LPIN3	RRBP1	CD93	CST3	GINS1	TPX2	MYLK2	PKIA	PCK1	ZBP1	GNAS	FABP5	CAR13	CAR3	CAR2	SRMS	AHCY	SAMHD1	RBL1	GNB4	MCCC1	ANXA5	CCNA2	RAB33B	POSTN	AADAC	MBNL1	SCHIP1	TM4SF1	TM4SF4	PFN2	TBX15	GPSM2	SYPL2	CRCT1	VCAM1	EXTL2	GUCY1B3	PDGFC	PITX2	ENPEP	DNAJB4	PTGFR	IFI44	EFNA3	THBS3	CD1D1	POLR3GL	CTSK	BNIPL	MYOZ2	TMEM56	THEM4	EIF4E	PPP3CA	CTH	UOX	CRYZ	ASPH	CCNE2	SDCBP	CLCA2	LMO4	GBP3	GBP1	GBP2	PDLIM5	SMC2	ANP32B	SVEP1	BSPRY	MPDZ	ACO1	RAD23B	AQP3	TPM2	NPR2	RECK	RPS6	PTPLAD2	PPAP2B	PDE4B	JAK1	CACHD1	LAPTM5	PDPN	GPX7	CTPS	MYCBP	NDUFS5	MYCL1	LYPLA2	KIF2C	PLK3	NASP	CYP4B1	PDZK1IP1	PQLC2	PLA2G2F	PLA2G2E	PINK1	PTPN12	FABP3	SEMA3C	TMEM54	PTP4A2	YARS	STMN1	SYTL1	MAP3K6	SMPDL3B	ACOT7	SMARCD3	PGD	PARK7	CAR6	H6PD	RBP7	MLL5	CPSF3L	MMP23	DVL1	CD38	GPR125	HTRA3	PCDH7	RAB28	EIF2B4	SGCB	PGM1	CENPA	SLC34A2	KLB	UGDH	APBB2	PDGFRA	CLOCK	SPP1	HSD17B11	AFF1	PLAC8	FGF5	ANTXR2	RFC5	EREG	AREG	EIF2B1	G3BP2	CXCL9	GBAS	CCT6A	P2RX4	ANXA3	PGAM5	SPPL3	OASL2	ARPC1B	PDAP1	COL1A2	ELN	LMOD2	PCOLCE	MCM7	ASNS	PON3	AKR1B8	GARS	FKBP9	ABCG2	TMEM176B	GPNMB	NPY	LUC7L2	NFE2L3	EPHA1	MAD2L1	ANXA4	TGFA	DUSP11	CCT7	CHL1	SLC41A3	SUMF1	ITPR1	USP18	SLC6A13	MFAP5	PLXND1	TUBA8	CLEC4B1	CLEC4A2	CLEC2D	ERC1	GPRC5D	ARHGDIB	PTPRO	DERA	KCNJ8	ABCC9	SSPN	ETNK1	CIDEC	TIMP4	FKBP4	CKM	RTN2	CSRP3	RHPN2	SLC7A10	TRPM1	IDH2	MEF2A	RAB38	NOX4	PSMD8	RYR1	PSMC4	SYTL2	ZFAND6	FAH	PDE2A	NUCB2	MYLPF	KIF22	STARD10	ALDOA	PPP4C	GDPD3	CORO1A	SULT1A1	KLK7	NUPR1	ATP2A1	MYH14	RBBP6	COX6A2	ADM	PYCARD	PRSS8	RGS10	ACADSB	CDR2	CRYM	ACSM3	TRIM21	RRM1	ART1	MKI67	TNNI2	FGF13	FUNDC2	ASB12	ITM2A	SH3BGRL	TNMD	ACSL4	CHRDL1	PDHA1	IL2RG	RPS6KA3	ITGB1BP2	MTM1	GPM6B	NSDHL	ZFP185	CTPS2	AP1S2	TREX2	ASB11	MPP1	TSC22D3	RASA3	MYOM2	VPS36	THSD1	CD209A	CD209D	ASB5	ANK1	PLEKHA2	SLIT2	ODZ3	RBPMS	ASAH1	GALNT7	HPGD	SLC25A4	PDLIM3	CDH11	GPT2	MMP2	MT4	MT2	ARL2BP	COQ9	TMEM38A	MAP1LC3B	COTL1	LSM4	CMTM3	PSMB10	ST14	BIRC3	PDGFD	THY1	TRIM29	REXO2	ETS1	PPP2R1B	CRYAB	PTS	CHEK1	SLC37A4	FEZ1	CCNB2	RORA	FEM1B	ELOVL4	NNMT	IDH3A	TLE3	ACSBG1	DNAJA4	CLK3	STRA6	LOXL1	TMED3	CTSH	TPM1	ZIC1	STT3B	TGFBR2	SLC25A36	NCK1	DHX30	TRF	TOPBP1	ACPP	QARS	FLCN	PYGM	CD59A	OAS2	LMO2	FOLR2	HEYL	GNG11	SRXN1	CDV3	SLC16A1	EMR4	ITGBL1	CDO1	PFKM	LSS	ATP1A1	MGLL	MYH2	TTC28	PTPRM	DPYD	GSTT2	TNXB	RTP4	AGL	ANTXR1	ARMCX2	ADAMTS15	ARMCX1	ASPRV1	CASP4	ANGPTL1	FA2H	NDN	PIWIL2	AKR1C14	CALM4	KLF9	PPARGC1B	LGALS3BP	ASPM	PQLC1	PHKA1	ZDHHC5	ATP2C2	TSPAN8	RHOV	SLC25A37	ZDHHC14	EVPL	FHOD3	RAMP1	PARP14	GCSH	IFIT1	PKD2	SCARA3	PTPN13	ZYG11B	TMEM109	BMP2K	TDG	GNS	NAGK	CD207	LARP6	ART3	PLVAP	NCAPH	USHBP1	TMEM106A	DPP4	IGSF6	EPGN	EGLN3	EIF2S3X	INTS6	ARL6IP5	SLFN8	LEPROT	PDK3	ABI3BP	PKIG	SGCG	FIGNL1	TGFBI	CDCP1	TDRD7	KRT17	KRT33A	THRSP	ISG15	TWIST1	KRT25	MYF6	APEX1	COLEC12	METAP2	MEOX2	PRICKLE1	ZBTB20	P2RY12	SERBP1	GADD45A	GPI1	NPY1R	LUM	RNF13	NDRG4	FXYD1	ARHGAP21	H2-AA	TUBB2C	ANLN	KLHL13	ATOH7	WNT4	PHKB	C1QA	C1QC	C1QB	STAG3	SMPD1	PRKCDBP	SCD1	MYCN	KRT80	ISLR	PAQR7	NOV	SPON2	SLC30A1	VNN1	INTS7	DTL	NME1	PRKCI	H2-DMA	CD81	CKAP2	BC013712	TGM2	DARC	H2AFZ	NDUFV1	HSPB2	PRDM1	SPON1	PDE4DIP	MYLIP	HOXA9	HRC	USP38	SNX10	RRAS	TXNIP	FOXQ1	EGR1	OLFML2B	PARP12	C1S	CAR14	SP6	SCT	AKAP12	CAPN8	GNG10	MCL1	RASSF7	TM6SF1	DEGS1	CTSS	WDR26	ELOVL3	ABCF1	ALPK3	EPHX1	BAIAP2L1	PLCL2	TCFL5	PRC1	TLR4	PGCP	ARHGAP18	ST6GALNAC5	OSBPL2	F13A1	H28	UBE2H	ELTD1	DAP	ORM1	ADK	ABHD2	METRNL	IL18	SEC24D	TGFB2	CDH6	PPL	PRRX2	NCAM1	KCNE1	CPEB3	MRPS6	LAP3	LDB2	TXLNB	FGL2	GPR37	COQ10A	PTGER4	MRAP	HIP1	IFI203	SLC7A5	PTGER3	GJB6	BUB1B	FMO1	CD209E	EMP3	GPR34	LYRM5	C3AR1	GSTM2	ABCB1A	DOK4	SH3BGR	APOBEC2	CYP2S1	ST8SIA4	KLC3	CD53	SFT2D2	RCC2	MGL2	ELOVL6	CAR8	ATP1B2	CLDN5	MDFIC	PIK3R1	CCNB1	SMPX	FMOD	SERPINA12	SEPW1	MBP	BBOX1	AMOT	TSPO	TMEM45B	GPR155	ENC1	LAD1	OASL1	ABCA8A	MCM3	ANKRD13A	WIPI1	DLX1	S100A10	HRNR	ACACB	SLN	CSDC2	BAG2	LYN	ISL1	HSD3B7	S100A14	S100A13	GJB5	GJB3	MFAP4	MYBPH	RELN	GTPBP1	PBXIP1	LOR	B3GALNT1	HOXD9	KRT34	MMP3	NUP62	NAALAD2	KRTAP16-4	GPR133	S100A1	ARF6	CRB3	DSC1	CXCR7	MARVELD1	DSG2	DACT1	PARD6B	SERPINB1A	DEFB1	KRTAP5-4	MC2R	SERPINB9	IFIT2	SDPR	KRT32	SPRR2H	SHE	GJB2	RBP1	BDH1	GJB4	HMGA1	RHOJ	MPEG1	DDIT4L	IL1F10	FBL	NQO2	EAR11	PTGS1	SFN	CMYA5	CLDN4	TMEM41B	KRTAP3-1	PPP1R2	CDCA4	MARCKSL1	TIMM8A1	KRT35	TAF13	KCTD12	ENTPD1	COL6A3	RNF149	OMD	F2R	OSR1	MSX1	SPRR1B	PHLDB1	H1F0	PTHLH	P2RY6	KRT31	ARMCX3	CCR2	IVL	NRAP	KRT82	CYP2G1	TREX1	ARMCX4	KRTAP9-3	ARL4C	RASL11B	H2AFX	GREM2	FOXC1	SYNPO2	SPRR1A	TCF19	CLDN8	FTL1	DEFB6	GP1BB	GJA1	SIX1	PPAPDC3	TACSTD2	GPR87	CD14	HSPB3	TTN	KRTAP8-2	CXX1C	KRT71	GNPDA1	PLD4	LRRC33	RAP1B	OAS1A	ATAD2B	CYSLTR1	SAE1	JUNB	LAMB2	CYP2J6	GAS1	CYP2F2	JAM2	SOCS3	ALDH1A1	PHGDH	HUNK	TCF4	LGALS7	CSTF2T	TLL1	ALDH7A1	EXOC6	H2-T24	SLC39A8	ECH1	CNN3	PKP3	IIGP1	CAPN12	KRT15	IFI205	FGFR3	LIFR	GIMAP4	TMEM62	DEDD2	ADAM12	EMCN	HMGB2	KRTAP5-2	SET	SMYD1	KLF2	KCMF1	NTRK2	ADH7	CDCA7	DACH1	GPC3	SLAIN1	GHR	ABCD2	IRS1	CLCA1	S100A8	H2-T22	FEZ2	RDH9	NPM3	MYH1	KRTAP13-1	LIG1	TGOLN1	CD248	MPZ	HAMP2	MYH4	TMEM140	MPP7	LYPD3	LGALS8	LMCD1	GNAI1	KRTAP16-1	KRT33B	SEMA3B	GSTM1	GDA	TUBB2A	FCER1G	LILRB3	IFITM6	LEP	FXYD2	FCGR3	CALCRL	EAR5	FDPS	EIF4A1	DBP	DSC3	TMEM40	CHPT1	ALOX5AP	SERPINB6A	KRTAP16-5	TOR3A	MFAP2	H2-EB1	IFITM2	ENO3	KRTAP16-2	CD302	GMFG	B2M	GSTP1	ACYP2	HIST1H4H	MCPT4	RETNLA	H2-K1	TAOK3	DDHD2	CXCL12	KRT79	SOX21	TNNT3	CFD	MYL1	FLOT2	TRIM54	GSPT1	CKS2	MORF4L1	PVRL2	TUBB3	FABP4	CAV3	CSPRS	IMPDH2	ACADM	CFL2	KRTAP16-10	CALML3	LDHA	PTPLA	AOX1	HSD3B2	RAB3IP	CHI3L1	CD209B	KRTAP5-1	SLC31A1	SERPINA3C	SERPINA1A	MTHFS	HMGN3	FXYD6	RNASEL	PTPRV	CRYBA4	SERPINB7	SERPINB5	H2-T23	PPP1R3C	TSPAN6	KRT77	KRT81	NNAT	PEX26	HTATSF1	LGALS1	MYOZ1	FLNC	CELSR2	PSRC1	HIST1H2AC	DAZAP1	KRTAP12-1	KRTAP3-3	TMEM100	FBP1	KRTAP9-1	EVI2B	SERPINH1	CLDN3	CITED4	NT5DC2	CEBPD	CSF2RB2	NCF4	FNDC1	EAR2	EAR1	SLFN2	PLAC9	SOD3	ACOT1	VAMP5	H2-D1	LST1	LY6G6D	C4B	H2-AB1	KRTAP5-5	CCL21B	RHOG	RPL13A	BCL2A1A	PLEKHF1	KRTDAP	COX7A1	SPINT2	AMY1	EHD2	S100A16	EIF2S2	THBD	GM561	CTLA2B	IFIT3	KRTAP14	WIPF1	HOXB2	LY6A	H47	SELM	ASS1	DNM3OS	NRARP	POU3F1	CTDSP2	DOHH	EBF1	BNIP3	UBE2D3	MUP1	SLFN1	EVI2A	IGTP	IFI47	CPT1B	PRNP	CYP4V3	DAB2	CAPN3	CD209G	GZMC	CCR5	GBP6	CNTF	MS4A6C	NEU2	CD47	H2-DMB1	HSPA14	DLEU2	TNFSF13	GP49A	SHKBP1	G6PD2	SRPX	CFB	GYPC	HSPA1B	MCART1	FLG
19171046-tableS1a	Human Liver_Dong09_104genes	ABP1	RPS20	MASP2	NUCKS1	SPP2	ZNF532	LMAN1	RPS5	FKBP3	GABRE	H2AFV	MET	AMBP	EDF1	RPL28	RPL19	UNC119	SOBP	PRPF4B	ID2	SUMO1	TROVE2	IQSEC3	C13ORF23	LYPLA1	RPL23	HNRNPH2	MACF1	CALU	SMO	REEP5	ATPIF1	PRKAB2	MYH11	DTNB	FAM59A	TXNL4A	RPS11	SRP9	RPS27A	RPL32	ZMYM4	IGFBP1	GPC3	GSTO1	PTPRJ	EPS8	CDH12	EEF1A1	CYP3A7	RPL8	GRIN2C	FAM102B	SPINK1	DACH1	ZFYVE1	CKB	TAF10	MCM7	ZNF83	MAT2A	C8ORF46	TM4SF1	CTSF	POLD4	COX8A	C8ORF59	C16ORF72	SH3BGR	AKR1C1	COL4A1	AKR1C3	FLNA	SERPINA1	AKR1B10	RPL10A	HMGN2	RPL39	AC104781.1	CT47A5	MIF	PLA2G4B	KB-1208A12.3	RP11-955H22.1
20179162-Table2b	Human Lung_Tahir10_10genes_SCLC	CD44	ENO1	LGALS1	TOX3	SLC39A6	CYB5A	RRM1	S100A10	HLA-G
20179162-Table2a	Human Lung_Tahir10_7genes	SLC2A3	NOTCH2	TMBIM1	MFGE8	FZD2	MOSC1	MME
18221536-Table1	Human Breast_Roll08_64genes	BRCA1	APBA2	CDH1	PARP12	GNA15	RASSF1	MLH1	TP73	PGR	GSTP1	CEACAM6	ESR1	CTCF	CEACAM5	APBA1	LGALS3BP	SCNN1A	SASH1	SIM1	ADAM23	IGFBP5	GADD45A	PRDM2	STK11	MYB	CCND2	HS3ST2	CDKN1A	HOXD11	APC	RP11-845M18.1	TFAP2A	THBS1	CYP1B1	BARD1	RB1	ESR2	GPC3	CDKN2B	CDKN2A	LCN2	GJB2	IFI27	MGMT	PRKCDBP	CST6	SFN	C8ORF4	HIC1	PER1	TMEM45A	WT1	ISG15	DAPK1	SERPINB5	CFB	PCDHGB6	RP11-26M5.2
19171046-tableS1b	Human Liver_Dong09_120genes	MGST1	CD74	C8B	JKAMP	MAP4K4	ACAT1	ARHGEF1	AFM	SERTAD4	C16ORF5	IGFALS	CEP192	RIPK2	HAMP	HGFAC	VPS29	ALDH2	CNOT2	FGFR1OP2	ENPP5	GNAI2	HAO2	HSD11B1	TTR	ABCG2	VPS4B	CLU	HPCA	MT2A	ALKBH7	SH2D3A	SNRPB	LBP	APOC1	SH3BGRL	SAA2	NARS	SDS	PGBD1	PLCB2	HADH	RDH16	TMBIM6	RTN1	CYP1A1	FCN3	S100A8	BHMT	IGFBP3	SERPING1	EI24	TMEM25	FAM177A1	GNAQ	EEF1A1	DHRS4	HPD	VAV2	LY6E	CAPN2	FABP1	ALB	KLKB1	RPS14	OSGIN2	FOLR2	AVPR1A	C17ORF28	DCXR	UBB	FGA	FGB	PPP1R3B	C1QA	MST1	SLC22A1	SLC25A20	NRXN1	F2	CYP8B1	C1S	KPNA2	OAF	F8	P4HB	AKR1C1	ADH1B	ZGPAT	ADH4	ABCA4	CFI	HLA-A	HBD	PSMB8	CD302	ACY1
20179162-Table2c	Human Lung_Tahir10_6genes	BID	PMAIP1	MCL1	BCL2
17346539-Table2	Human Ovarian_Bignotti07_126genes_MetsvPrimary_up	IGF1	SNAI2	VCAN	COL11A1	PICALM	NUAK1	FGFR1	GTF2I	FAP	SMARCA2	C1QTNF3	EPYC	NID2	CDV3	MMP11	TIMP3	PRPF6	CRISPLD2	PTN	SFRP4	AEBP1	CXCL12	ACTA2	SMC3	COL1A1	PRKAR1A	PMP22	C6ORF62	LOX	SPARC	EFEMP1	FN1	PRRX1	RGS2	RP4-788L13.1	TGFBI	TMPO	COPA	INHBA	CALD1	PLAU	COL10A1	OMD	LOXL1	PALLD	COL5A1	ITGB4	POSTN	LOXL2	NT5E	DHX9	EPRS	SULF1	THBS1	CILP	LUM	MBNL2	TGFB1I1	CDH11	APP	ECM1	CTSK	COL8A1	TAGLN	EDNRA	PDLIM3	NBL1	VCAM1	OLFML2B	ACTG2	COL6A3	COL1A2	FBN1	NNMT	RRM1	IGFBP6	COL3A1	SDC2	CLIC4	LRRC15	CALB2	GPR64	CALR	BGN	THBS2	MFAP5	COL5A2	UPK3B	TMEM158
17346539-Table3	Human Ovarian_Bignotti07_36genes_OSPCvsMets_up	PRSS21	B4GALT1	ITGA6	SLC25A1	DHRS2	USF2	HPN	C7	KIAA1324	COLEC11	APOA1	PLBD1	PIWIL1	TSPAN8	HOXD1	ANO1	MATN2	CHL1	GMPR	CAPN5	SLC7A11	CEBPG	MAPK13	INHBB	TCAP	CHST2	AMY1C	SERPINA5	HLA-DRB3	GREB1	RYR1	ZIM2	TOX	SOX18	SLC48A1	APOBEC3G
18713946-Table2	Human Lymphoma_Sander08_27genes	MCM10	GTSE1	CDC6	MCM4	GMNN	SLC17A5	HELLS	ZBTB1	CCNB1	SOX5	ARHGAP24	SKP2	MKI67	ATAD2	RFC4	CDC25A	CDT1	CHAF1A	CCNE2	PDE4DIP	MYBL1	ZBTB10
16473350-Table2	Human Brain_Jrgensen05_19genes	CNTN1	TMCC3	B4GALT6	ELOVL3	TOX2	CBLN2	EPHA5	SLC10A4	SLC2A13	DAB1	LRRC3B	KCNIP4	RP11-678P16.1
14768006-SuppTable4	Human Breast_Kim04_273genes	PRKAR2B	PDK2	LAMP2	JHDM1D	ETV1	PNPLA4	MMP25	PKD1	NDUFS1	ERP44	SNX1	DEPDC1B	CUL3	C6	CP	SRD5A2	MRPL43	GPBP1	POLD1	POU1F1	NEDD4	TRIP13	MARK2	CD5L	ENO1	ACAT1	RBMS2	ACACB	PGM1	CPB2	BZW1	RNF13	RPS5	HAL	APLP2	ANKRD10	SPAG7	HDAC6	MSH2	SCD	KIAA0930	PYGL	SLC10A1	MTHFD1	SRP54	PCK2	SEC23A	PNN	SNPH	C20ORF3	PGRMC1	DECR1	FGL1	FCGRT	PTPRS	PON3	MPP6	GARS	C5	PHYH	LIPA	TSPAN14	NUFIP2	HLF	NDUFC1	DSE	TPD52L1	GHR	C9	BCHE	ACADL	SF3B1	IL18R1	SCP2	MFN2	ACADM	SERPINC1	ALDH8A1	PCDH17	RAB14	SLC17A5	MRC1	EPHX2	KCNJ8	CAT	OCRL	MORF4L2	BAZ2B	SLC35B3	MYO1B	DUT	PSME3	H3F3B	TPT1	IMPA1	HSD17B4	PRPF38B	LDHA	MAP7	LCP1	SLC31A2	RABEPK	TLR2	SLTM	FNBP1L	HADHB	ANXA7	ASNSD1	SORD	GTF2A2	ETFA	ZFHX3	PDPK1	PCTP	SMAD4	FAM63A	DYRK3	NR1I2	GC	CRHBP	SHPRH	IGFBP1	MTDH	RPL7A	GSTO1	PAK1	RPS3	KCNA6	TDO2	TGOLN2	CLEC4F	DAB2	ACMSD	MERTK	NRGN	NAT2	ADK	MED19	C8A	ST3GAL2	VMA21	ITIH3	ELF3	PRKCI	SLC2A2	FABP1	ALB	HPS3	PLXNB1	LSM6	ABCA1	ATP7A	CACNB2	KRT1	RAB3IL1	INPP5D	CCDC8	TPST1	MAP3K2	YWHAG	SLC30A1	TRIM8	KCND3	NAT1	ETFDH	FGB	ENC1	TCEA2	METTL18	RPS7	PPP1CA	SNX31	MRPS22	RAB6A	FBXO46	KIAA0195	ZNF114	C15ORF17	CCDC108	C1S	THOC4	UBE2F	F8	PURA	TMPRSS6	KBTBD12	CLDN4	IL1RAP	ZNF781	HIST1H4J	SERPINA1	GTF2E2	MPZL1	TMEM116	MDM4	TAT	LCMT1	NUP62	HBG1	ORM1	KIAA1949	PISD	PRAF2	CFB	SEPP1
17909013-table2	Mouse Prostate_Banach-Petrosky07_55genes	FGF23	ETV3	STAT3	EZH1	CTNNB1	STEAP1	CTSZ	SDC4	MMP9	PTPRK	VNN3	BTG2	SDC1	FOS	CTSL	CTSB	RUNX1	CXCL13	PIM1	SMAD2	CASP7	VIL1	PTPRC	SOAT1	CAR3	CAR2	CTNNBL1	PTP4A2	MMP23	PF4	EED	SMAD1	ETS1	CAR12	VAV3	VNN1	CAR8	PIK3R1	AR	FOXO3	CX3CR1	PRKCB	FES	SOX4
19895793-Table2	Human Liver_Hsu10_15genes	PALMD	SERPINE1	RASD1	SOS1	CYP1B1	CYP1A1	CYR61	IGFBP3	SLC7A11	MRAS	TIPARP
16473350-Table1	Human Brain_Jrgensen05_59genes	CLDN11	IGF1	ARHGAP6	QSER1	UBE2D1	NEBL	CADPS2	COBLL1	SLC17A6	PCDH11Y	TRIM9	PLS3	CBLN1	CALB1	PITX3	PPP1R3C	BCL2L2	FOXA1	RRAS2	ISCA1	CEP55	SCARB2	PHLDA1	SLC6A3	EPHA5	CORIN	SNCA	ATXN7L1	DRD2	NR4A2	RBMS1	PPEF2	KCNJ6	COPG2	PAQR6	GABRB1	IL17RC	PITX2	STK17A	ALDH1A1	SLC18A2	RET	MYRIP	FOXB1	RCAN2	CHRNA7	BDNF	ERBB4	GRM8	TH	DLK1	NUP62CL
14768006-SuppTable5	Human Breast_Kim04_283genes	SLC25A13	RPAP3	FMO3	CDKL5	SPAG9	RNF216	MBTPS2	CLK1	MARCO	RUNX3	CPS1	NDUFS1	BAK1	SLC4A7	CYBA	NGFR	SLC12A2	GOLGA5	NUCKS1	MAP4K4	NLE1	PPP2R3A	PTGS2	PTPN23	FMO4	CAPN6	ITGA8	CEACAM1	SMARCD3	BCKDHB	PIBF1	EIF3I	SNX10	SEPHS1	DLL3	NRCAM	DLD	ANGPT2	SRPK1	ABLIM1	LGALS1	GSTZ1	PCK2	AHCY	BMX	AQP9	TUBB4	PDCD5	RPS19	MPP6	SLC1A1	SEC61B	FUBP3	CXCL12	SC5DL	OSBP	PVRL1	OAS2	PRKAB1	MAN1A1	NME5	CCNG1	PCCB	PRKAR2A	PLXNA1	MRPL3	EIF4G1	TFCP2L1	GALNT3	IGFBP5	CHD5	RGS4	EBNA1BP2	TGIF2	NDUFB3	HELLS	SFRP5	HOXB5	KDM3B	LYPLA1	GTF3A	FYTTD1	CIT	NR4A1	VAPB	USP9X	SPDEF	C3	SDCBP2	F10	PRDX5	PRMT1	RRAS	CCNT1	SNX6	XPO7	MLLT4	ARHGEF9	IL13RA1	CHD1L	MATN3	H3F3B	IGHMBP2	NASP	SERINC3	LGR6	NOTCH2	CLDN10	USP15	ABCB10	ITM2B	SKIL	LRRC32	RABGGTB	THUMPD2	NCOA4	TRPC3	MTTP	CUL4A	IGF1R	SH3GL3	RPS2	CLTC	MBD1	TMEM50B	DPT	ARNT	TPM3	COPS7B	FAM55C	ILDR1	IQGAP2	MUT	NONO	OGT	C12ORF23	ENPP3	TCEB1	DBI	SLC16A1	SLC26A2	EEF1A1	RPUSD3	AMFR	ACE	LMNA	RPL26	PRKAA2	PEX19	ATF3	FSTL1	PITX2	CTSB	PDP1	SYK	NDUFB6	PGM2L1	PRDX3	CLMN	MAPRE2	ZNF610	USP39	CRADD	SDC2	STRA13	SHCBP1	CLSTN1	EIF2AK3	PAIP1	CBWD1	NET1	RNPEP	NFATC2IP	THAP5	PSTK	F2	BBS12	TRAPPC5	P2RY8	GABRG3	TTC3	RPS17L	OPCML	SETD8	PPP1R2	TACSTD2	RBM43	GP1BA	MRPL40	P4HB	COMMD6	PNRC2	MBP	ITSN2	RPL10A	MTOR	KIAA0753	DCLRE1A	DMD	FCGR3A	SDHD	CYS1	NUP62	GPC2	CARKD	MYL5	VAMP2	RAB6C	HLA-B	GYPB
12831403-Table1	Mouse Leukemia_Daigo03_15genes	SRI	RPL8	ADA	MDH2	SPNB2	ARG2	CELA1	ACP6	COX7B	GM239	RHOU
12618900-table1	Human Liver_Li03_25genes	BIRC3	ITM2A	MSH2	FMR1	RBL2	MAP2K6	CLU	ADORA3	ITIH2	NRG1	TAGLN2	ABCG1	PRKCB	SEPT2	EFNA1	FOS	OAZ2	DAZAP2	ARMCX2	INSIG1
11906190-Table2b-2	Human Colon_Iizaka02_72genes	AP2B1	MAP3K9	PIK3C2A	VCL	AIFM2	PPP1R12A	CSNK2A2	PICALM	GTF2I	DDX18	PSMC6	CSNK2A1	FAM83D	FLT1	TAF6	CACNG1	SMC4	ACTR3	SUMO1	FOXO3	DLST	ATL2	PRH2	EGR4	KCNMB4	MYC	KIF20B	MDH1B	FRAS1	ETNK1	WARS	TOB1	NPEPPS	INTS7	RALB	SLC16A1	C10ORF12	CLDN17	FAIM	ASRGL1	STAT3	NPR1	PFKFB3	WIPF2	C20ORF196	PCSK1	TUBB6	PPP1R2	C15ORF62	PTAR1	IARS	TXNRD1	TTC37
11906190-Table2b-1	Human Colon_Iizaka02_14genes	AP3M2	PDCD2	EIF3D	SEC23B	RBBP7	PSMD7	PDAP1	MOGS	BUB1B	HNRNPK	MCFD2	PSMG1
17086209-Table1b	Human Colon_Ivanov07_10genes	ESRP1	HOXA3	FXR1	MAP1S	SHROOM3	MARCKS	TGFBR2	ZNF703	CRYBB2
18308945-Table3	Human StemCell_Huang08_60genes_NSCs	ARX	ETV1	PAX6	ATP1A2	TNC	GPM6B	DCX	MAP2	SLC1A3	SALL1	ITGB8	PTN	PTPRZ1	CPE	SLC1A2	RFX4	CSPG5	ST6GALNAC5	GRIA2	SOX9	C1ORF61	GAD1	NCAN	DCLK1	EDNRB	TUBB2B	SEMA6D	ASCL1	SLC10A4	ANK2	MEGF10	GPM6A	SPARCL1	ZIC1	ADAMTS3	FABP7	SP8	FAT3	FAM123A	FAM107A	CTNND2	HS6ST2	AQP4	GAP43	LRRN1	FOXG1	SOX11	LRRC3B	NRXN1	GAS1	SOX2	C3ORF70	DNER	GLT25D2	RP11-85O21.5	CTC-547D20.1
17086209-Table1a	Human Colon_Ivanov07_15genes	RASAL2	HOXA3	FXR1	TRIM24	MAP1S	SHROOM3	MARCKS	PCGF6	TGFBR2	ZNF703	LRRC37B	CTNND1	CRYBB2
18308945-Table4	Human StemCell_Huang08_120genes	AC004381.6	SPAG9	ATP2C1	TPR	GOPC	ELN	PLEKHA5	ZNF280C	ALDH18A1	TP53BP1	TRO	NUCKS1	LRP6	SEH1L	EPDR1	ANKRD10	AC013461.1	CD200	PHGDH	TIMP3	PNN	RBBP8	TSC22D1	LAPTM4B	ZNF85	MEST	CHCHD3	PHYH	ZMIZ1	LGALS3BP	WHSC1	CCDC34	SMAD5	CEP70	BBX	PDE1A	EHBP1	TMEM9	KDM5B	NENF	TMEM5	PKD2	ZNF410	FAM98A	GPAM	HELLS	UTP20	CRISPLD1	IFT81	OBSL1	PAICS	DUT	PPIL4	BEX1	GSTM1	BIVM	AHI1	DSCC1	NEK1	MNS1	PAPSS1	PRDM16	MBOAT2	MEIS1	PKP4	HSPD1	MUT	AIG1	ZMYM4	SERPING1	EIF4E	PIGF	GPR125	CLGN	ANGPT1	MAGED4	FZD7	EFHA2	SV2A	DVL3	ZNF326	RHOBTB3	BAALC	RBPJ	B3GALNT1	ROBO1	GSTA4	CXXC5	GOLGB1	ZNF135	CHD9	NAP1L5	TBL1XR1	EPM2AIP1	DPY19L3	PTPN11	NRIP1	TSPYL5	NDN	CMTM4	PBX1	NAP1L3	ZNF70	LDOC1L	ZNF605	SLC2A10	ZNF667	ZNF334	EFCAB2	ZNF788	CUTA	DHFR	ACY1	SEPP1	AC139494.2
18308945-Table1	Human StemCell_Huang08_100genes	SLC22A16	MPO	PROM1	RRAGD	DSG2	GNA15	MPPED2	DNMT3B	ANKRD10	CPXM1	C19ORF77	DDX17	CHRDL1	ATP8B4	LAPTM4B	CDK6	MEST	HLF	AREG	RAPGEF2	PPM1H	GPR126	NPR3	PDE1A	MPL	B4GALT6	MYB	BSPRY	SOCS2	TARDBP	CRISPLD1	DPPA4	FLT3	SPINK2	IGLL1	MYO5C	PDZD2	MYCN	LMO2	MAP7	ETV6	MCTP2	SLC2A5	MEIS1	CDCA7	ITGA9	SCD5	SSBP2	CRHBP	AGBL3	LUC7L2	ZNF711	PAN3	TCTEX1D1	SCN3A	SLC25A27	PTPRD	MSI2	ANGPT1	DEPTOR	KIT	STARD9	HPGDS	STT3B	GUCY1A3	BAALC	METTL3	DPY19L2P2	COL24A1	MLLT3	MBOAT1	C1QTNF4	CD34	MSRB3	WDR49	DPY19L2	HTR1F	GATA2	SLITRK4	ABCA13	CHST13	AC026703.1	DLK1	ZNRF1	NAP1L3	BEND4	GUSBP1	SAMD13	ANKRD28	HBG1	KIAA0125	RP11-617D20.1	RP11-38P22.2	HOXA10
18308945-Table2	Human StemCell_Huang08_60genes_MSCs	DCN	SNAI2	TNC	TRHDE	NID2	KIAA1199	HAS1	CXCL12	COL1A1	COL12A1	STC2	WNT5A	IL1R1	PRRX1	OLFML3	RARRES1	GLT8D2	PDZRN3	TWIST1	SOX9	ISLR	LOXL1	POSTN	FST	PDGFRA	GALNT5	ENPP2	SULF1	CYP1B1	FGF2	LUM	CDH11	GATA6	COL6A1	COL6A2	HMCN1	IGFBP3	ADAM12	TAGLN	ADAMTS1	ADAMTS5	PPAP2B	COL6A3	PPP4R2	PITX2	COL1A2	GREM1	COL3A1	SLC16A4	HAS2	PENK	PAPPA	FOXD1	ALDH1A3	PRR16	THBS2	HOXC4	ITGBL1	VGLL3	KRTAP1-5
16174304-Figure2	Human Lung_not_cancer_Lee05_80genes	RNF4	ELAVL1	PABPC1	OSBPL3	SMARCA2	BZW1	MYL6	CBX7	CSF2RB	PNN	PGRMC1	TCEB2	CORO2B	NDRG1	MEIS3	FKBP8	HOXA2	GCNT2	CCNG1	NCL	HDAC1	CDK7	MYC	TPMT	TPM3	SKP2	CYP17A1	PDCD4	FLI1	ZFP36L2	ING1	BACH1	EIF4A2	CALM3	SLC35A1	DEFA4	DAZAP2	CDR1	LAMP1	FNBP1	IARS	AGER	GPX1	DEFA3
12584564-Table1	Human Kidney_Yamakazi03_68genes	CFTR	TYROBP	TBC1D1	PPP2R5A	PFKP	RGS1	PVALB	NCALD	CD37	LILRB1	LGALS3BP	TRIM2	SC5DL	CCND1	ARHGDIB	SLC16A7	SOX4	TMX4	SYNGR3	GADD45G	BIN1	SLC6A3	IGFBP3	LCN2	ST14	EPS8	SCHIP1	PLCL2	RBPMS	KIT	INHBB	CDS1	PRKCD	CLDN3	PPFIBP2	IDH3A	KLK1	FOXI1	SDC2	PKIA	BPGM	C1QB	PARVB	KIF13B	HLA-DQB1	PSMB8
14755241-Table3b	Human Skin_VanGele04_5genes	TFAP4	IGFBP2	ID2	ASCL1	GPX2
14755241-Table3a	Human Skin_VanGele04_12genes	ITGA3	MAP2K3	EIF2AK2	AURKA	CDC25B	HSPA2	NRGN	PRKCA	ILK	CDH2	BDNF	GAK
17202451-Table1	Human Lung_Chen07_16genes	HGF	RNF4	ERBB3	HMMR	ZNF264	MMD	CPEB4	STAT1	IRF4	DUSP6	DLG2	ANXA5	STAT2	LCK	NF1	MTOR
20448109-Table1a	Human Lymphoma_Ballabio10_10genes_UpRegulated	MIR7-1	MIR145	MIR200C	MIR199A1	MIR98	MIR518A1	MIR574	MIR152	MIR214	MIR143
20448109-Table1b	Human Lymphoma_Ballabio10_10genes_DownRegulated	MIR423	MIR342	MIR191	MIR186	MIR181A1	MIR150	MIR223	MIR376C
19185848-TableS1	Mouse StemCell_Read09_438genes	SEMA4F	EFNB2	SRR	UBE2C	FBXO7	SPAG5	METRN	CACNB3	KIF20A	CACNA1B	KIFC2	CADM3	APC	CDC20	APLP1	CDC42	SYNGR3	RBFOX1	6330409D20RIK	TEX14	MYT1	PLCD1	ETV5	PEA15A	MTAP2	HIVEP2	NCAPG	KCNQ2	CACNB4	BIRC5	MAPT	6330403K07RIK	CHD3	LHX1	SCRN1	GYG	SEMA6A	RGS17	TCP11L2	APC2	CPEB4	HMMR	CYFIP2	NRCAM	FKBP1B	EFR3B	KIF3C	FAM64A	ATL1	RTN1	KLC1	HIVEP1	CENPP	SH3BP5	STMN4	JPH4	TRIO	ZFPM2	FBXO32	SEPT3	GRINA	SHANK3	CD200	NDE1	AIFM3	ADCY5	CXADR	DOPEY2	ACCN2	SCN8A	MAP3K12	SERPING1	CDCA3	SGOL1	NDC80	EHD3	NRXN1	CELF4	DTNA	BIN1	ATAT1	GABBR1	DPYSL3	NEDD4L	TMEM2	CNIH2	APBA1	CEP55	SORBS1	SEMA4G	NPTX1	ST8SIA2	GRIA4	KLF7	SPHKAP	TMEM169	NFASC	RABGAP1L	PTER	KIF5C	STXBP1	2010317E24RIK	MAPK8IP1	SNAP25	NUSAP1	4930402H24RIK	D2ERTD750E	CHGB	NAPB	AURKA	PKIA	STMN2	ATP9A	ZBTB46	GGT7	MMP24	EPB4.1L1	TNIK	CCNA2	DCLK1	SERPINI1	NOTCH2	TPM3	CELF3	NPR2	SGIP1	DNAJC6	ELAVL4	HOOK1	KIF2C	PIK3R3	CDCA8	PRKCZ	AFAP1	CENPA	PF4	ACTL6B	MKRN1	ADD2	SRGAP3	SLC17A6	KIF22	SEZ6L2	PGM2L1	ACER3	PAK1	RBBP6	PLK1	TUB	SMARCA1	RAB33A	SYP	WDR13	EBP	DCX	L1CAM	PLXNA3	MCF2L	ARHGEF7	GPM6A	RAB3A	DBNDD1	9030425E11RIK	CCNB2	RORA	GLCE	KIF23	MTAP4	ARPP21	RAB6B	THSD7A	PODXL2	STK36	SNAP91	YPEL4	BZRAP1	INA	EDIL3	DBN1	NEUROD1	TTYH2	TLE2	CELF5	BC031353	DOPEY1	ANO4	KLHL35	GDPD5	PDZRN3	4930547N16RIK	IGFBPL1	ABCA7	BC005764	SYT1	TMTC2	GMIP	KIDINS220	NDRG4	DNER	APBB1	TACC3	DLGAP5	KCNK2	CDKN3	CKAP2	DARC	DUSP8	2410066E13RIK	TRPC4AP	TRP53INP2	GPR162	OLFML2B	SV2A	SS18L1	PCSK1N	TSPYL4	FAM190A	RCAN2	CPEB2	PAK7	DISP2	BUB1B	KLHL32	WDR47	BC048355	SH3KBP1	NACAD	ELMO1	CLVS1	DMXL2	PIK3R1	CCNB1	KIF21B	KLHDC8A	KDM5B	FAM63B	EIF2C4	D0H4S114	AQP6	DUSP8	MGAT5B	A830010M20RIK	2900011O08RIK	CDC25C	2310057J16RIK	D3BWG0562E	CNPY1	MAGI1	PRRT2	ASXL3	ZFP423	GPRIN3	PID1	PNOC	TMEM229B	ASPHD1	PPM1E	BDH1	HRK	MAPK10	MIS18BP1	CKAP2L	SCRT1	NHLH2	CDK5R1	CDCA2	PCDH20	GP1BB	EML5	PLCB1	PCDHB9	NHLH1	CACNA1C	PRKCB	UBE2QL1	CNTN2	SV2B	BRSK2	MLLT11	PHGDH	MAST1	CADPS	CNTN1	MTAP6	TMEM191C	GRIK2	SYNPR	TRNP1	GPR173	SCN3A	AAK1	TUBB2A	THRA	SH2D3C	SCRT2	ATP8B2	LSAMP	8430427H17RIK	MYT1L	TUBB3	TUBB4	KIF1B	WSCD2	E130309F12RIK	CADM2	GIMAP8	RNASEL	GJD2	SYT11	CCDC99	GM6736	GNG3	LRRTM2	KLF12	PHF20L1	OIP5	GM6960	S100A16	SPC24	KIF5A	PDE4D	GAS2L3	CENPW	MIR678	NKAIN1	HIST3H2A	NAP1L2	GM7901	GM12451	CTSF	GM15577	MIAT	4930447M23RIK	GM14090	GM6682	A930011O12RIK	D17H6S56E-5
18451145-TableS1	Human StemCell_Kumamoto08_2005genes	TSPAN6	CFH	ENPP4	KRIT1	RAD52	CASP10	CFLAR	PDK4	ST7	KIAA1539	C2ORF3	AGK	VPS41	SCIN	ARSD	DNAH9	GAS7	TRAPPC6A	ST7L	LUC7L	C16ORF42	PLEKHG6	PKD1	MAPK8IP2	HEATR5B	CSDE1	REV3L	TRAF3IP3	ETV7	IDS	HFE	DCN	CALCOCO1	MAN2B2	DNASE1L1	KIAA0776	SLC30A9	RGPD5	RUFY3	PRDM11	CD74	GPR124	ZFP64	CYP3A43	SLC7A9	AQR	FHL1	RNH1	PHF20	FAS	RNASET2	BTN3A1	POU2F2	ANK1	ARID4A	SH3YL1	CUL3	VCAN	RAB27B	GEMIN8	OFD1	GPM6B	ATP6V1H	MAP4	RRM2B	KITLG	EPN3	ARID1B	DKK3	LETMD1	PTGER3	CYBA	TTC17	FSTL4	LAMA3	ANAPC4	PHPT1	HHAT	CYFIP2	USP36	MLL3	CCDC85A	ZFR	PCGF2	UNKL	CSDA	CREB3L3	PTPRU	NCKAP1	TNK2	MON2	SEZ6	MTMR1	GPC1	TM7SF3	TMEM161A	TAF11	DGKA	MYLK	MAP2K4	SLC9A7	KIF26A	MYO9A	SYT1	NAV3	SRBD1	IFT80	MAST4	ABCC9	TGFBR3	MAPK6	SMG6	CDC42	LMCD1	ALDH3A2	AFF4	P4HA2	EVC	ALPK1	NOTCH3	ZNF532	EIF4G3	SEMA3C	RASAL2	C16ORF7	ZNF37A	TMEM131	PLD1	WDR62	RAB7A	PTPN23	ANKRD13A	TRAF4	CTTNBP2	NFKB2	PPP1R12B	USP33	PAK3	APBB1IP	GPR137B	GTF2I	FBLN1	MCCC1	FAP	C12ORF5	PPP2R5C	NRD1	CBFA2T2	TNS1	OPHN1	SESN1	TCF7	OSTM1	PCNP	WDR70	EPB41L3	COBLL1	KCNK2	RNF13	DOPEY1	DIS3	RRAGB	CD82	MYNN	WDFY1	PILRA	CPNE3	IPO11	ITPKC	HUWE1	HSD17B14	ACHE	FTL	PIGS	ADAMTS2	MMP2	L2HGDH	ERGIC2	EDEM2	TMEM40	PPP1R13B	SLC4A11	RBBP9	SLC23A2	C20ORF30	IGBP1	C16ORF5	OTUB2	PCBP4	YPEL3	RAB11FIP3	PABPC4	EFNB1	PDPR	WDR7	ABCC6	CMTM6	MYO15A	SLC7A8	CAPN3	SNAP23	EIF2C1	COMT	MAP3K1	TBC1D2	DFNB31	WAC	CRISP3	SRPK1	BRPF3	EFHC1	ABL1	ABLIM1	MZF1	C19ORF26	PRKY	MKNK2	ARVCF	MMP11	SUSD2	PPIL2	GGT1	HIRA	HPS4	TIMP3	TTLL1	ARSA	FAM118A	ZC3H7B	POLR3H	HDAC10	ABHD4	PYGL	CGRRF1	GSTZ1	DHRS7	KIAA0247	SMEK1	ARHGAP5	DHRS2	GMPR2	PLTP	ZMYND8	CTSZ	BIRC7	C20ORF7	SIRPB1	PLCB4	CST3	MAP1LC3A	C20ORF3	ATG4A	SCML2	PCYT1B	PORCN	MAGED2	CAB39L	FGF9	KIAA0564	INTS6	CLN5	MAPK3	PHKB	NFAT5	NDRG4	HAS3	FA2H	MON1B	TAF1C	NAGPA	ZNF174	QPRT	PYCARD	ZFP106	DTWD1	DNAJC17	PLDN	SGK3	SFRP1	TTC35	STMN2	SH2D4A	DCTN6	TNFRSF10A	ASAH1	CGB2	FCGRT	ARHGEF18	LYL1	DMPK	TBC1D17	VRK3	DYRK1B	APLP1	BBC3	MYH14	GLTSCR2	ICAM5	MEGF8	PLA2G4C	DNASE2	LENG1	PDE4C	ISYNA1	ELL	CRTC1	ZNF14	BET1	PON2	HBP1	RNF32	LMBR1	CASP2	ZKSCAN1	SERPINE1	AP1S1	CLDN15	MEST	C7ORF42	TLE4	SUSD1	AK1	KIAA1432	TESK1	ZFAND5	RAB11FIP2	TRDMT1	GDF10	C10ORF54	MINPP1	LHPP	PITRM1	MLLT6	UBTF	RECQL5	CPD	DRG2	ALDH3A1	CCL2	CCL1	EZH1	MRPL27	IFT20	ALDOC	PF4V1	TBC1D9	GAB1	FRG1	TRIM2	SH3D19	CRYAB	CTSC	ZBTB16	DNAJC4	SUV420H1	TRIM3	FOLR3	KIAA1377	MMP12	HIPK3	PTPMT1	SLC22A18	NUP98	PPFIBP1	COQ5	SELPLG	SYT10	ELK3	PRMT8	OAS2	VDR	KRR1	GNPTAB	PTPN6	PHC1	NEDD9	SOD2	BMP5	CAP2	ZNF451	BAG2	PTP4A1	SIM1	ASCC3	WASF1	HBS1L	SLC16A10	KIAA0240	PTK7	LAMA4	ERBB2IP	GHR	APBB3	COL4A3BP	CLK4	CCNG1	SMAD5	CSNK1A1	ERGIC1	PDGFRB	STC2	CPEB4	ACTR8	AMOTL2	OGG1	PCCB	WNT5A	RPL24	CBLB	GBE1	NEK11	ABHD14B	KLHL24	DNAH1	ADAM23	TP53I3	ACVR1	TANC1	MPV17	ASB3	IFIH1	PCGF1	CLIP4	SPTBN1	WDR75	STAT1	SF3B1	FHL2	ABCB6	SDC1	AAK1	EPAS1	EPHA4	PARD3B	TMEM59	EDEM3	PRG4	GADD45A	PRDM2	CRYZ	PHTF1	WARS2	GNPAT	NID1	SIPA1L2	ETV3	LPHN2	CTBS	KLHL12	IGSF21	ECE1	CD46	PIK3R3	ABCD3	DPH5	FAM54B	ATP10B	SGIP1	PLAGL1	ZNF430	RPN2	MFSD1	HS1BP3	WDR35	PIGZ	SENP5	ROD1	TRIM32	NEK6	RBM18	HSDL2	FCF1	PGF	ALDH6A1	ESRRB	C14ORF102	RHOQ	SUPT7L	KLHL29	YPEL5	CRIPT	OGFRL1	PPP1R3C	CNNM1	KIAA1267	DUSP1	WDR55	PCDHB14	MRPS14	KIAA1217	ETF1	TGFBI	FAM53C	SIL1	DUSP4	TNFRSF10B	TARDBP	ECHDC2	BCL2L14	PDZRN3	DPPA4	DEPDC7	CAT	CSMD2	RBBP6	RPL5	RWDD3	INHBA	FKBP9	ACO1	CALD1	ACADS	ZC3H13	ATF1	LRP1	IKZF4	SMUG1	METTL8	KCNJ2	MOGAT1	FAM124B	SLC12A4	C20ORF108	WFDC3	SDC4	PSG8	CEACAM8	TRERF1	SIRT5	BTN2A3	AARS2	MOCS1	AHNAK	ABCC4	IL1F7	SLC25A23	GRIA3	GPR108	TNFSF14	OPA3	RTN2	EML2	ZNF436	F10	PRRG2	STAT5A	GLIS2	CCDC55	ZNF384	RHOJ	SGPP1	PRDM7	AVPR2	TMEM35	PPCS	MASP1	IDUA	EMR2	TNFRSF19	RNF6	GNGT1	GNAI1	CASD1	ZNF780B	VPREB3	APOL2	LIF	KRT17	CPA4	FAM40B	DNAJB9	CALU	GAD1	ORMDL1	SNRPN	MYO5C	TTBK2	ELL3	VPS13C	SERGEF	TEP1	ITFG1	GAMT	GNL3L	APOE	FAM98C	SLC27A1	ARPC1B	UNC13A	GDF15	PGPEP1	KIAA1683	OLFM1	LSP1	ZNF337	POMT1	SESN2	MED18	CCDC62	ZNF426	PNCK	LRP3	UBE4B	ZNF341	ARHGEF9	CCL25	NFATC1	HACL1	GALNTL2	AOC2	ANKHD1	NINJ1	ZNF132	LLGL1	PODNL1	PPARG	TRIM22	SERPINF1	WBP2	H3F3B	GPR172B	VPS13B	FAM113A	RIN2	HAPLN2	SYT11	C20ORF111	INADL	SLC14A2	CASP9	ZMYM5	STOML3	IRS4	TBC1D8B	TCEAL4	C10ORF57	CA1	SBF2	THUMPD3	ATPBD4	GSTM5	AP4B1	KIAA1468	KCTD1	DDB2	EIF2C4	UBQLN1	USP30	PHF21A	AVIL	USP15	GNS	MDM2	KCNK1	LAMC1	SERPINE2	TGFBRAP1	ISCU	THSD1	RCBTB1	LMO7	SCEL	ITM2B	C7ORF25	TNS3	ADAMTS7	RSAD1	SCN2A	GALNT5	CBWD2	GYPC	OR13C9	ANGPTL2	ZNF189	ALDH1B1	DENND4C	TMEM63B	TINAG	VARS2	FAM8A1	MYO7A	ARRB1	CCDC90B	LRRC32	SULF1	TGS1	YAP1	SLC37A4	PPP2R1B	CASP1	FNBP1L	IFT172	CGREF1	DYNC2LI1	CYP1B1	RAB1A	PREPL	EMILIN1	ASCC1	ALS2CR8	SHF	FGF2	BMP2K	FRAS1	CCNG2	CDKL2	KIF21A	CPNE8	C1RL	VAMP1	C12ORF53	LRIG3	ITGB7	RB1	SBNO1	RHOF	ABHD13	GRTP1	SSTR1	SLC38A6	FBLN5	C14ORF79	IGF1R	PML	HAPLN3	C15ORF42	MFGE8	C16ORF58	MARVELD3	NOL3	CDH13	TOB1	LRRC46	OSBPL1A	ARRB2	RAB40B	IGFBP4	FKBP10	BRD4	IFNAR1	CACNG8	CARM1	ZNF614	RERE	KIAA0319L	SYTL1	HSPG2	CYR61	ADC	MOBKL2C	CREG1	POU2F1	MAEL	ABL2	TOR1AIP1	HMCN1	RGL1	MCL1	CTSK	PIP5K1A	SUSD4	DUSP10	JTB	GALNT2	TTC13	LYST	ARF1	DUSP11	ST6GAL2	LIPT1	STK11IP	LIMD1	COL8A1	FAM55C	EIF2A	TCTA	NICN1	MUC4	EPHA5	SNCA	CDH18	ADAMTS16	MYO10	OSMR	PIK3R1	IQGAP2	ODZ2	KLHL3	RNF44	IRAK1BP1	AIG1	ZMYM4	SLC22A3	C7ORF28B	FERD3L	EGFR	IGFBP3	POMZP3	TMEM168	ZC3HAV1L	TMEM140	ASB10	TAF1	MFHAS1	RGS20	PPAPDC1B	TERF1	RSPO2	TTTY7	AK3	UGCG	STOM	SURF1	PTGES	LRSAM1	LRRC27	SERPING1	SLC43A1	ATM	ADAM33	DAK	ROM1	FEZ1	KIRREL3	SIDT2	TMEM25	C20ORF165	TRPT1	TM7SF2	CNKSR2	MPP7	CTF1	ARID5B	TIRAP	KIAA1328	PDCD4	ADRA2A	DLG2	CACNA2D4	THRB	C12ORF23	SLC2A13	C4ORF33	EDNRA	DPYSL4	INPP1	BICD1	C5ORF28	DST	NBPF11	HSPB8	GRID2	C11ORF46	PSTPIP2	SH2D6	GPD1L	WDR78	PANK1	MR1	BANK1	DAB2	ANAPC1	CAST	RANBP2	TMEM87B	PTPRR	PLA2R1	C9ORF150	CABYR	ANKRD29	LRRC50	ABI3BP	MAGED4	LY96	PPM1J	KCTD18	EFHA2	VPS37A	MAGEA8	PSD3	C14ORF43	MMP16	SLC28A1	TIAM1	PCDH1	SH3RF2	EEF1A1	HKDC1	CD109	ITGAD	VPS8	EIF4A2	RBPMS	MMP14	DHRS1	AASDH	RNF111	TSC22D3	RAB28	TNFRSF14	WIPI2	CNNM4	COLEC12	HIST1H2BD	NCF1	GDPD5	COPG2	SON	CCDC24	ADIPOR1	BTG2	C1R	SPRR2G	RSPRY1	TMEM69	ACE	TEPP	CHCHD6	ZFYVE28	NPR2	C21ORF2	RALGDS	HIPK4	ZER1	RUSC1	CYP3A4	CPSF4	SH2B2	SQSTM1	DUSP14	ASB16	PLCD3	FMNL3	MED11	TBC1D24	CYBASC3	SLC25A45	ZFPL1	LRP5	SLC1A7	AKR7A3	DHRS3	TTLL10	NFIA	OMA1	DDR2	SLC9A11	DENND2D	SNED1	BPNT1	KIF26B	MRPL55	MEMO1	PQLC3	FAM84A	SPATA18	INHBB	BBS5	IVL	PGLYRP4	PAQR3	IGFBP7	TRIM46	TMEM79	RETNLB	FBLN2	GLB1L	NUAK2	PPP4R2	C3ORF17	WDFY3	ADAMTS9	PPM1K	APBB2	WDR43	CLEC3B	LZTFL1	LRRC2	ZC3H12A	C3ORF63	ARHGEF3	LRPAP1	DNAJB14	BDH2	CCDC51	INTU	HSPA4L	PPM1M	PRSS12	MAP9	EDIL3	WDR41	RHOBTB3	PAPD4	UTP15	SLC35A1	STK17A	COG5	CTSB	HNF4G	TNFRSF11B	BAALC	TP53INP1	TMEM67	NUDT2	TMEM65	ABCA1	CPA6	GKAP1	SVEP1	DYNLT3	WBSCR27	GAPVD1	ATP7A	C14ORF147	CRYL1	TMEM63C	ATP5C1	TAF3	VDAC2	C9ORF9	C10ORF118	SALL2	TRUB1	ZFYVE1	E2F7	PACSIN3	MOAP1	GABRB3	PLEKHF1	TPP1	PPFIBP2	CYB5R2	IDH3A	ST5	RRAD	BLCAP	KIAA0430	MTMR10	DIS3L	SP2	ATP5L	ZNF226	CORO6	CYP2S1	PPP1R14A	RILP	CYB5D2	CD320	ZNF558	C17ORF28	TMEM68	VWCE	KIAA1586	ZCCHC4	KCNG4	BMP1	SDPR	KIAA0802	STAT3	ADAM9	SLC16A4	IL12A	IRS1	AR	NSMCE1	NMD3	NR0B1	CRADD	LUZP1	GPS1	NLGN1	S100G	CHD3	FAM27E3	C5ORF4	GPRC5C	STAT2	ARMC10	SOCS6	AKAP13	USP32	CEL	PPM1D	TRIAP1	KIAA1826	CEACAM3	C8ORF74	SOCS5	ZNF692	SOSTDC1	KCND3	KRTAP4-4	MCC	DSEL	POLR1C	ZNF561	BCL2L1	UTF1	ZNF556	LAMB2	SERF1A	LRRC15	MBOAT1	STARD5	SYNPO2	OR5T3	SMPDL3A	ZMAT3	LRRC20	ZNF596	CES2	PDP2	NADSYN1	NBEA	CCDC96	RHOD	ABLIM3	ZNF449	INSM1	TNFRSF10D	MST1	NUDT18	CCDC106	RNF213	C1QTNF1	CCS	CD34	CTSF	PHLDA3	C20ORF166	CNTNAP2	TTC9B	CMKLR1	UGT8	B3GNT1	NR1D2	CEP135	C3ORF33	CHST2	PACS1	GOLGA8A	SMAD2	TBC1D10C	ERCC4	C7ORF10	C9ORF130	B3GNTL1	TCP11L1	RTTN	ANAPC2	OR4F21	RNPEP	EID2B	OR51A7	OR52R1	LY6H	DEAF1	EPS8L2	CHD9	CASKIN2	CCDC71	SAMD9L	NAP1L5	LRDD	ZNF491	CASC2	IL17RA	EFCAB4A	CD151	PVRL3	KCNJ10	ZNF619	MAMDC4	RPS27	DPY19L2	ADAMTSL1	PDE4DIP	SH2D4B	GALNT11	OR4C13	NT5DC1	CPN2	MPI	OPLAH	DPM3	PER1	C3ORF23	FUCA1	C14ORF28	ZFPM1	FCER1A	RBM15B	CITED4	TSHZ1	PRKRA	CCDC43	ZNF609	SCRIB	SLC26A11	CHRM2	ZNF746	TMEM136	TMEM45A	RAP2B	ACBD4	YIPF6	ZBTB20	FAM89A	FAM27A	CLN8	TSKU	PAPPA	PLGLB1	TFDP3	PSG9	DIABLO	FAM120C	SPRR4	CEND1	HIST2H2BE	ZBTB7C	RBM33	ZFP90	F8	GTF2H5	RPS27L	FAM43A	METTL7A	C16ORF52	IFIT1	LRCH3	ZNRF1	FCAR	ZNF501	RPS23	NF2	UBE2H	SPIN2B	KRT16	MAPT	ESPN	MITF	KRT12	TMSL3	LDLRAD2	COL14A1	HIST1H2BG	S100A3	COL4A5	AGRN	ZC3H6	DCUN1D3	ZNF669	SLC38A3	KIAA1797	CHM	NBR1	KRTAP1-1	CLN3	PTAR1	FSIP2	PRELP	UTS2D	NDUFA4	LITAF	BLOC1S2	IL1RAP	ZNF79	FAT4	STK40	TMEM63A	GTF2IRD2	SUPT3H	PTPN1	ZNF658	IPO4	SULF2	MYO6	TRPV1	ZNF33B	NF1	DAPK1	CHRNG	FAM125B	ADA	LAMB3	FLNA	FAM3C	GAL3ST4	SLC22A4	IL27	SVIL	LRP10	DACT3	GYPE	COL13A1	SPN	MYO5A	OR52M1	OCLN	NKIRAS1	NOL8	IRAK4	ENTPD7	ZNF667	HIBCH	ZNF251	ZNF334	KIAA0467	KRTAP4-5	ZNF28	ITGBL1	ZNF658B	MDM4	TAT	ANKRD13B	ZNF652	KIAA1737	L1CAM	DZIP3	ANKRD43	DDO	HSD3B1	C6ORF154	NEU4	LAYN	MBD5	GH1	C8ORF73	DCTN1	ZBTB48	CD177	PSG5	ZNF783	TRIM13	VIT	LYRM5	ITSN1	CRYZL1	HSP90AB2P	PPP1R11	ANKRD28	IGKC	IGHA1	FAM127C	ZNF611	CSH2	SULT1A3	LBH	UGT2B11	C8ORF44	TM6SF2	GANC	TTLL3	STARD10	GOLGA8B	MYL5	DEFT1P	SCRT2	NPEPL1	C21ORF81	SLC35E2	VAMP2	PSG3	KRTAP1-5	CEBPD	PSG7	APOL6	SEC22B	OR10C1	PLEKHM1	ARHGAP23	HLA-C	TAP1	RPLP0P1	C2	SLC39A7	TTTY17A	OR2A9P	C6ORF48	C6ORF27	DDR1	ATP6V1G2	PSG1	GABBR1	OR5V1	NEU1	PFDN6	OR12D2	C6ORF136	DGCR5	WBP1	AMY2B	PCDHGC3	ACAD11	ISY1	CD302	PSG2	PSG11	PSG4	CFB	PLA2G4B	ZNF512	DDOST	APOBEC3C	SNHG8	ABHD14A	PVT1	ZNF345	PCDHGA10	DYX1C1	ZNF10	ZNF253	C15ORF37
15077194-table1	Human StemCell_Scian04_29genes	PLAUR	ERCC1	MTMR11	ASNS	RASSF2	NR2C1	NPHP4	E2F5	CTIF	ERBB2	PTGER1	TGFA	TERT	IGF2	ATG4B	JUNB	CEBPB	PCCA	DGCR6	SEPT10	TFDP1
19185848-TableS4	Mouse StemCell_Read09_300genes	WDR77	CLCN4-2	UBE2C	SPAG5	CELF2	SNX9	SNRPD1	PPFIA3	FANCL	ZFP287	APC	CDC20	POLA1	GMNN	LSM2	PRPF31	NFIB	RDM1	PLCD1	EVI5L	KIF11	ATP6V0D1	2310061C15RIK	GDI1	NCAPG	KCNQ2	CACNB4	BIRC5	UCHL5	MTMR4	MAPT	KDM6B	SCRN1	CHTF18	POC1B	SNRPF	CCDC41	APC2	CPEB4	HMMR	UBE2B	PRR11	SHMT1	PCTP	TTC15	FKBP1B	EFR3B	NUP85	FAM64A	VAMP2	AURKB	RTN1	ERH	TDP1	CINP	KLC1	CENPP	TRIP13	PPP3CB	4933413J09RIK	RNASEH2B	STMN4	6720463M24RIK	TRIO	L3MBTL2	GRINA	SHANK3	NDE1	2610039C10RIK	MAP3K12	RFC2	SGOL1	PPIL1	ATP6V0C	EPC1	SLC39A6	RDBP	RIOK3	GABBR1	AP3S1	DPYSL3	TCOF1	INCENP	FADS2	2410127L17RIK	PPP2R5B	SEMA4G	PA2G4	TK1	PRPS2	PLK4	PTP4A1	PMS1	DTYMK	NFASC	PYCR2	NEK2	KIF5C	ZBTB43	STXBP1	SSRP1	D2ERTD750E	CHGB	SNRPB	GINS1	PKIA	ATP9A	STMN3	MMP24	EPB4.1L1	DSN1	TNIK	CKS1B	PMF1	DNAJC6	IFT74	KIF2C	RAD54L	AFAP1	NSG1	GTF3C2	CENPA	WSB2	LRWD1	SRGAP3	3200002M19RIK	ARL6IP1	KIF22	RAB6	PAK1	STX1B	2610020H08RIK	WDR13	EBP	DCX	L1CAM	PLXNA3	ARHGEF7	CNTNAP4	MAP1LC3B	DCPS	DIXDC1	RORA	1700025G04RIK	MICALL1	SLC35A4	IPO13	ATP6V0B	SPR	MND1	ZFP551	TMUB2	BC031353	LRR1	NCAPH	GDPD5	NUP37	DYNC1LI2	C030046I01RIK	ZDHHC17	SYT1	DNAJB5	SKA1	NDRG4	DNER	AMDHD2	NETO2	SYN1	TACC3	DLGAP5	KCNK2	DUSP8	TRPC4AP	TTK	GPR162	SV2A	FAM65A	FANCI	SUV39H1	XKR5	PAK7	PLEKHA1	PACSIN1	WDR47	MIS12	NRL	BC048355	MADD	TTC3	SH3KBP1	BC055324	NTHL1	CCNB1	KDM5B	FAM63B	HIRIP3	TRAFD1	DUSP8	CDC25C	GPRIN3	BASP1	PPM1E	BDH1	MAPK10	BROX	BOLA2	CDCA4	MARCKSL1	CDK5R1	TMEM123	HSPA14	ATP6V1A	DLG2	SAE1	REEP1	UBE2QL1	MLLT11	TCF4	CAMK2D	SKP2	HMGB2	DDX17	FAT2	FKBP2	RAD51L1	NSMCE2	SIP1	RNF14	ATP8B2	8430427H17RIK	MED9	SSBP3	CKS2	MRPL42	BC068157	GIMAP8	RAD54B	CENPM	SYT11	GM6253	OIP5	SNRNP40	SPC24	GM6843	CENPW	MIR678	2700094K13RIK	HIST3H2A	GM11585	GM12870	GM9329	2810408I11RIK	A930011O12RIK
16116475-Table1	Human StemCell_Chow06_57genes	RUNX3	PNPLA6	HERPUD1	BCL3	SMC1A	DLG1	MID1	EEF1D	CARD8	NDUFS8	RSRC2	ICK	INO80B	TTF2	GNPAT	FOXO3	ARL1	OPTN	RNF114	PEX1	PARP2	PRKCSH	BST2	COX7B	NINJ1	DDB2	MFAP1	SS18	ARRB2	CELSR2	CREG1	EBAG9	POLR2K	EIF4E	MBNL1	GPD1L	CHD1	PTPRN2	HSPA13	LY6E	CCL5	KLHL21	RFC4	LRPAP1	PPIB	KIAA0101	SNRPD1	ALCAM	LSM3	RRM2	PPP1CA	EXOSC4	PYCR1	PSMG1	P4HB	INSIG1	FANCG
18757322-TableS1	Human Breast_Creighton08_2154genes	MAD1L1	CYP26B1	CFLAR	TFPI	AK2	ARHGAP33	SKAP2	CIAPIN1	CROT	PDK2	C19ORF60	YBX2	SYNRG	TNFRSF12A	JHDM1D	DBF4	IFRD1	VPS41	TRAPPC6A	MYLIP	CYB561	RANBP9	NCAPD2	FYN	LYPLA2	MKS1	KAL1	UTP18	RNF216	PLAUR	PPP5C	CEP68	BRCA1	MVP	PGM3	RWDD2A	DDX11	GPRC5A	TACC3	KIAA0776	POLA2	GLT8D1	RALBP1	SAMD4A	MRE11A	SERPINB1	FHL1	RB1CC1	GLRX2	UBR2	DEPDC1	CCDC28A	HSD17B6	VIM	CD44	SNX1	BCLAF1	BAK1	GRN	SARS	ARID4A	ABCF2	GAB2	SLC4A7	MAP2K3	GABARAPL2	SH3YL1	VCL	TUBG2	METTL1	PNKP	CCDC99	LSG1	SPATA7	CAPG	AP2S1	DSG2	OFD1	YTHDC2	C12ORF4	NOP16	MRPS10	RFC2	NEDD4L	LIMA1	LETMD1	PTGER3	MAPK9	HOMER3	RAD51	POLQ	MPHOSPH9	SC4MOL	FOXN3	MRTO4	OPN3	GALC	PUM2	CAMK2B	ATP2B4	YIPF1	TARBP1	PIGV	GUCY1B3	ZNF285	APPBP2	POLD1	GPC1	ATP2C2	SNX24	EYA2	CNN2	OAT	WDR18	MCM10	ERBB3	SEC61A2	TLE2	KDM4A	ASPM	ATXN3	FGFR2	EML1	PFKP	IDI1	SP100	PPAP2A	METTL22	RRP15	RASSF1	HEATR6	IP6K2	GAL	MNT	JMJD6	WIPI1	ASNS	ST6GALNAC2	PTPN21	EIF2B3	TCOF1	NCK2	MGAT4A	RPL31	WDR1	LMCD1	SEL1L	TRIP13	MBD3	FAM3A	CYBRD1	RDH11	PRKACA	ACTN1	ZFYVE26	ALDH3A2	SREBF1	UBE2D1	RHOBTB1	SMC1A	HMMR	P4HA2	SIDT1	SCARB1	MCM2	TP63	NLE1	SMARCE1	PPP2R3A	IGF2BP2	FRY	EED	TSG101	MGLL	BCS1L	SLC24A1	TIPIN	SRI	ACAT1	FSCN1	PLD1	WDR62	KIFAP3	MCM6	REXO2	RBM7	MLH1	SPAG5	TRAF4	SNRPA	GPR137B	MCCC1	PIK3C3	C12ORF5	PPP2R5C	CDC14A	DUSP13	CIC	FDFT1	KIF22	DDX43	SMARCA2	KIAA0020	KCNN2	RBL1	NDC80	RSBN1	EXD2	STK17B	CDC14B	DUSP12	KIAA0141	CADPS2	HSPB11	WDR70	PGR	ITGB5	RNF13	ZCCHC6	ULK2	ITGAE	RRAGB	NKAIN1	KIF3C	CD59	SEH1L	CPNE3	RRN3	ORC1	DNAJA1	EIF2AK1	SNX10	MRPL28	SRRT	OGFOD1	AURKA	SULT2B1	KHSRP	DNMT3B	TPX2	ANKRD10	PLK1S1	MAPKAPK5	IGBP1	ZNF302	FXYD3	BIRC5	MLF2	BLVRB	PCBP4	NUDC	STRN4	AARS	GLG1	KIF4A	EXOC1	PUS7	LAMB1	RAPGEF4	AC013461.1	ORC6	SIP1	PHGDH	COL9A3	CDC45	CDC6	CBX5	MSH2	BLNK	BAMBI	MRPS18A	SIRT1	IFT74	ACOT7	SCD	NRP1	PALMD	TSPAN15	BCL7C	CIRBP	ATP5D	SMARCB1	YPEL1	PES1	SLC25A1	PIK3IP1	SRRD	MICALL1	CENPM	KDELR3	DDX17	TIMP3	DNAL4	RHBDD3	AP1B1	BIK	MCM5	CBX7	SYNGR1	KIAA0930	IL2RB	PPPDE2	KHNYN	POLE2	METTL21D	SOS2	CDKN3	KIAA0586	SPTLC2	KIAA0247	EIF5	TELO2	VRK1	C14ORF93	APEX1	DHRS2	PCK2	DCAF11	FAM158A	GMPR2	PNN	GSS	GINS1	MYBL2	C20ORF24	BMP7	SLCO4A1	DIDO1	C20ORF27	CDC25B	ARFRP1	TRIB3	FERMT1	NOP56	E2F1	POLI	ATG4A	MID1	SUV39H1	STAG2	NAA10	UBL4A	PHF16	CDK16	MAGED2	CENPI	BEX4	SGCG	DHRS12	CORO1A	PLLP	C16ORF57	SLC7A6	WDR59	C16ORF61	NAGPA	NME4	FAM173A	SLC7A5	METRN	STUB1	UBE2I	CLUAP1	HMOX2	TOX3	RBL2	QPRT	RPGRIP1L	AC012621.2	RNF40	TTC23	FAH	HOMER2	GABPB1	EIF3J	SGK3	NDRG1	SPAG1	TSTA3	SLC39A14	ADAM2	BNIP3L	TUBB4	RNASEH2A	AES	TIMM44	IL27RA	ASF1B	TNNT1	VRK3	ILVBL	CCNE1	PDCD5	GPI	SLC1A5	TJP3	APLP1	BBC3	MRPL4	GRWD1	LIG1	DBP	ISYNA1	UPK1A	ARMC6	HPN	C19ORF61	RUNDC3B	RASA4	PMPCB	DNAJC2	TFPI2	BET1	NAMPT	HBP1	MPP6	CAV2	CAV1	MET	TSPAN12	GRB10	GARS	ZKSCAN1	NUDT1	AIMP2	SERPINE1	PLOD3	TMEM106B	EZH2	POLD2	LHX2	C9ORF95	TRIM14	LHX6	DNM1	AK1	RLN2	RLN1	C9ORF46	KANK1	NCS1	TYRP1	DDX58	PIP5K1B	SHB	PHYH	SEC23IP	MINPP1	ACTA2	LIPA	C10ORF2	SFXN3	GBF1	MAP3K8	SHOC2	RPL28	PPIF	PBLD	KRT23	DHRS11	RNF43	RAD51C	DHX40	RECQL5	SLC25A11	CPD	LRRC59	MAP2K6	WSB1	IFT20	TMEM97	CDR2L	PMP22	ALDOC	SUPT6H	LAMTOR3	MANBA	TBC1D9	CLCN3	TRIM2	NEIL3	TBC1D19	RAPGEF2	NCAPG	CTSC	ELP4	C11ORF63	EHD1	DCPS	CCDC86	TMEM109	CHORDC1	FBXO3	SLC1A2	COMMD9	CARS	NDUFS8	PPFIBP1	CYP27B1	ACSS3	LTA4H	ELK3	MAGOHB	FOXM1	PRR4	RAD51AP1	CDKN1B	MGP	VDR	RFC5	CAND1	MDM1	NUP107	TIMELESS	NOP2	ING4	CDCA3	USP5	TPI1	LPCAT3	HCFC2	KIAA0528	FRK	PAK1IP1	NEDD9	SERINC1	FBXO5	FBXL4	PTP4A1	MED23	ALDH5A1	C6ORF62	GMNN	HECA	QKI	CCND3	BYSL	MRPL2	SRF	VEGFA	TTK	SLC29A1	HMGCS1	NME5	BRD8	KIF20A	NNT	HSPA9	MRPS27	IK	HMGCR	THG1L	CCNG1	POLR3G	FAM172A	SLC27A6	TARS	BRIX1	GNPDA1	NUP155	PPP2CA	NR3C1	PPWD1	TTC33	TCERG1	DBN1	EHHADH	SMC4	CRBN	BCL6	KPNA1	CEP70	ECT2	FXR1	CBLB	PLXNA1	NEK11	PLSCR4	WDR48	RRP9	ABCC5	KLHL24	TP53I3	CENPA	PSMD14	IFIH1	NDUFS7	GRB14	LANCL1	EFEMP1	FN1	GLS	EFHD1	KDM3A	IL1R1	FHL2	MLPH	HPCAL1	NOL10	DLX2	SRSF7	PLCL1	SLC1A4	WIPF1	THADA	ALMS1	CACYBP	TMEM59	ICMT	STXBP3	KIAA1324	EDEM3	WDR77	ARHGEF2	SRM	MFN2	GADD45A	UCHL5	AGMAT	OLFML3	MAP7D1	WARS2	LGALS8	MYCL1	KMO	ST6GALNAC5	LPHN2	KDM5B	ZNHIT6	RAB7L1	TXNIP	HMGCL	GALE	ID3	PRPF3	CDC20	B4GALT2	PIK3R3	DR1	DPH5	SYF2	C1ORF63	RCOR3	MAN1C1	NEK2	OSBPL9	ATF6	KLF7	PHF3	MYB	CTGF	FOXO3	MFSD1	UCHL3	ITGB1BP1	CTNNAL1	CEP110	VPS4B	C14ORF45	ABCD4	RBM25	ALDH6A1	ATAD2B	YPEL5	YIPF4	AC008074.1	CRIPT	MXI1	AVPI1	GOT1	C6ORF97	ACAT2	TCP1	MTRF1	HSPH1	EXOSC8	TGFBI	NR2C1	TMPO	ARL1	SOCS2	CCDC53	APAF1	DUSP4	CLU	EPHX2	NCAPH	KIAA0922	PYROXD1	KCNJ8	PDZRN3	TRMT1L	KIF18A	TBC1D15	TNFSF10	PIK3CA	GPSM2	CXCR4	BBS9	KLHL7	RAMP3	FTSJ2	EGR2	ZWINT	MED13L	CDKN2C	BHLHE41	WWP1	OPTN	ORMDL2	CDK2	C12ORF44	TUBA1B	KBTBD4	STIL	HJURP	AMD1	NDUFAF4	RAB9A	NMI	BAZ2B	LPGAT1	RAP2C	EXOSC9	CKS2	CSE1L	MTRR	PEPD	IQSEC2	ATP8A1	POF1B	MRS2	NQO2	C6ORF130	HIST1H3B	COL21A1	CDKN1A	SOX4	RPP40	RAB17	IRF1	UPF3B	MSTO1	PSD4	RTN2	SNRPB	OVOL2	RALY	KLC1	IRF3	TIMM17B	C14ORF135	ATG14	DLGAP5	SLC10A3	MAP2K2	ARMCX1	TIMM8A	C1ORF135	SYNGR3	PKMYT1	TUBA4A	AKAP9	PEX1	SDF2L1	CDC42EP1	TPST2	DOCK4	POT1	MRPS12	MYO1B	OSGEPL1	NARG2	DUT	CLN6	LOXL1	COPB1	PALLD	E2F8	FAM64A	FXR2	MTUS1	BCL2L2	PARP2	EAPP	EPB41L4A	FGF13	TMEM8A	DOHH	LDLR	APOE	TOMM40	NSUN5	ACTN4	ARPC1B	MAP1S	GDF15	OLFM1	COL5A1	PAK4	ADRM1	ASS1	EXOSC2	UBE2M	PPAN	C19ORF66	DNMT1	SLC6A8	DKC1	HABP4	SLC35D2	EPS8L1	ARHGEF9	ZNF227	GINS2	F12	PRR7	PPT1	ABCB7	TRAF3	SH3BP5	TBC1D5	RFTN1	TUBG1	PSMC3IP	ACLY	KREMEN2	MAP1B	TOP2A	FMO5	RAI2	SNRPA1	CC2D1A	FXC1	RAMP1	PTPRE	RAP1GAP2	INPP5K	MYBBP1A	GRSF1	ANKRD17	MATN2	ERAL1	NIP7	VPS4A	NXT1	RIN2	DPH2	C20ORF111	SERINC3	PPP1R3D	ATP8A2	XPO4	CCNA1	SPG20	RFC3	MORC4	WDR74	LARGE	MKRN1	ACTR3B	BTG1	C10ORF57	ARNTL	TTC9	EIF2S1	LOXL2	CCNB1	GSTM1	GSTM3	VAV3	PSRC1	SLC38A2	IL6ST	TIMM17A	DDB2	SOX3	YARS	CDCA8	CYP2J2	DTNA	ERCC5	CARS2	ARHGAP32	C5ORF13	RFK	C9ORF40	ISCA1	ORC3	LMO2	EHF	ELF5	GDF11	TROAP	PAN2	ESPL1	KRT7	HEY2	GNS	KIAA0513	PCNXL2	URB2	CAPN9	GLUL	FAM129A	SP110	APPL2	PWP1	DRAM1	FLNB	PCDH8	CKAP2	C13ORF34	RCBTB1	PHF11	ITM2B	SPRY2	RCBTB2	TNS3	CHST12	TBRG4	NKX2-8	SMPD4	WDR33	SMC2	RALGPS1	SLC31A1	FPGS	DPM2	GABBR2	GOLGA1	CTSL2	ARPC5L	DSCC1	TFAP2A	TUBB2A	NUMA1	PRCP	SULF1	SORL1	MAP2K5	NUSAP1	KIF23	FAM82A2	ZNF280D	GCHFR	GTF2B	ADCY3	DYNC2LI1	SMEK2	SLC5A6	MYOF	KIF11	DUSP5	CEP55	FAM149B1	NCOA4	MSMB	ALS2CR8	CIR1	SLC35A5	SECISBP2L	GLCE	PARP16	PPCDC	HERC6	HNRNPD	KIAA1109	CCNG2	ANXA3	CENPE	ENPEP	SEC24B	FBN2	CLSTN3	DUSP6	LUM	ASCL1	GIT2	NUPL1	SLC7A1	OBFC2B	N4BP2L1	BRCA2	VPS33A	CUL4A	RTN1	EFCAB11	WARS	NCOA2	TPM1	PCSK6	FANCI	DET1	ZNF710	PMM2	MAP1LC3B	MBTPS1	DEF8	GALNS	COPS3	MYO19	PCTP	TOM1L1	PTRH2	GALNT1	OSBPL1A	MINK1	TMC6	SLC16A3	RAB40B	CBX4	PMAIP1	GRB7	BRD4	EMP3	ZNF787	ZNF473	EFHD2	ZNF593	FAM176B	PLK4	KIF2C	IGSF3	DCAF6	PPOX	RRNAD1	ISG20L2	CRABP2	PRUNE	TARS2	RFX5	ANP32E	FAM63A	SELENBP1	MRPL9	ARNT	GOLPH3L	DTL	SUSD4	DUSP10	S100A8	HAX1	TTC13	LBR	ETNK2	CAMKMT	MEIS1	MALL	THNSL2	POLR2D	PKP4	C2ORF67	ABCA12	CXCR7	FAM134A	SHQ1	LRIG1	ABHD10	AGTR1	TRPC1	PLAC8	CCNA2	FAM105A	PLK2	PIK3R1	LHFPL2	TNIP1	GFOD1	TNFRSF21	RNF44	PNRC1	GNA12	PSPH	NCAPG2	CASK	EBP	DIAPH2	HTR2C	IGSF1	RBMX	ZNF185	TACC1	SLC39A4	VLDLR	NFIB	PLIN2	AUH	STOM	PDSS1	CAMK2G	ADD3	MKI67	AL360181.1	PDCD11	HMBS	FADS1	EML3	B3GAT3	CHEK1	FEZ1	SIDT2	ALDOA	HIRIP3	ARID5B	DCUN1D2	SAP18	CTAGE5	HNMT	PDCD4	PRSS23	C11ORF57	TIMM8B	FOXO1	SLC7A11	UBE3B	ANK3	DIP2C	NEK7	VIPAR	RNF144A	MLF1IP	NBAS	SACS	PARP8	BAG3	GEMIN6	SPC25	TCF7L1	TMEM123	DMP1	GPR125	MR1	CARHSP1	BCL2L11	CAST	CLGN	ING1	RMND5A	ZDHHC7	CEBPG	LRRC50	NRGN	FAM134B	C4ORF19	MIA3	TNIK	MAGED4	BTG3	TSEN2	XPC	SKA1	CDK19	SLC25A28	DBI	SLC16A1	HEATR3	CNOT8	NUP205	DEPTOR	PSD3	GNA14	KCNMA1	DPY19L4	UTP14A	ATAD2	PRR14	BUB1B	EIF4A2	LRP8	TSC22D3	TMEM164	BRAF	WDR19	WIPI2	DUSP2	GALNT14	COLEC12	CUL4B	HIST1H2BD	CDC25C	ZSCAN12	TAGLN2	PINK1	GART	DONSON	LAD1	CSRP1	BTG2	ZYX	NPR2	CALM3	BSDC1	WDR4	CBS	RRP1B	G6PD	RRP1	AGPAT3	PRMT2	SIK3	FLAD1	SHC1	FDPS	SLC25A44	LMNA	ZNF394	MUM1	RECQL4	DVL3	SRSF2	RACGAP1	SENP3	POLR3K	SPSB3	C16ORF59	CCNF	PAQR4	SHANK2	CLPB	RPS6KA4	SELRC1	PPAP2B	KLHL21	AK4	JAK1	FUBP1	PEA15	NCSTN	ATF3	SNED1	C1ORF115	ACTG2	ADCK3	MSX1	TGFA	PBXIP1	C3ORF64	SLC15A2	ELF3	PTPN13	APBB2	PCOLCE2	KIF15	FYCO1	RPL39L	ERMAP	H2AFZ	BDH2	CDC25A	SPRY1	APEH	MAD2L1	NPY1R	NPY5R	ABCE1	NIPBL	F2RL1	AGGF1	ANKRA2	SLC35A1	CITED2	STK17A	MIOS	ADCY1	PEX2	TNFRSF11B	GPER	SLC4A2	FASTK	ALDH7A1	OSR2	SLC25A32	GEM	SNAPC3	NUDT2	DIRAS2	HGSNAT	MID1IP1	PIGA	ATP7A	NOL6	AQP3	MELK	ARHGAP12	C14ORF147	MARCH8	CRYL1	KLHDC2	SDCCAG3	HPRT1	DDX21	FRAT1	PACSIN3	PSMC3	CLMN	C11ORF75	TAF1D	CEP57	CKB	API5	HPS6	NOLC1	NUDT13	TPP1	IDH3A	CENPN	NDST2	MCM7	TMEM135	MMP10	ZNF592	KIAA0430	FAM111A	PEX11A	NAV2	PLK1	TMEM194A	SMAD3	AKTIP	MARS	PHB	ENDOG	PRR15L	ACAA2	RRM1	CA4	GATAD2A	MVD	CDT1	TUBA1A	TUBA1C	CHAF1A	FAM57A	TSR1	CDK2AP2	ICT1	TK1	KCTD5	SLC3A2	LTBP3	SAC3D1	PBK	RNF187	DDIT4	LMBRD1	HIST1H2AE	FILIP1L	DTYMK	ATG4B	STIP1	BMP1	FEN1	C18ORF1	PKIG	CXXC4	VAMP5	MAT2A	LETM1	IRS1	ASMTL	FAM110B	ZNF354A	THBS3	EFNA1	CRADD	STRA13	MT1E	DUS1L	ZNF32	BTD	REPS2	GUSB	C17ORF48	C5ORF4	CRTAP	C17ORF81	CDK1	FOS	KRT86	HARS	PA2G4	ELOVL6	PFKFB3	HSPA4	ACYP2	BOP1	KCNS3	GPR37	CDCA4	MTSS1	PLAC1	PKIA	C11ORF24	MTM1	INSR	C1GALT1C1	TRIM8	NETO2	SHCBP1	CHST11	NAT1	ZNF318	PTGER4	EGLN2	DSCAM	ENC1	BPTF	ATF7IP	RGS19	PAH	BCL2	CTPS	RRM2	RNASEH1	PRNP	THOP1	KRCC1	CYCS	ISG20	ID4	CEBPB	GTPBP2	TCEAL1	RASGRP1	SMPDL3A	FAM21C	RARG	EGFL7	DHCR7	NBEA	KAT5	ADRBK1	COQ2	NOC3L	CKS1B	ABLIM3	GLRX	GOLGB1	PPP1R14B	SLC19A1	RCE1	EIF1	DPY19L1	SLCO4C1	CTSF	EXO1	RALGAPA1	GTF2IRD2B	IQCK	SLC29A2	B3GNT1	C12ORF35	HRAS	YIF1A	FUT1	KLC2	UBE2C	PPM1E	DDIT3	CTDSP2	ATG13	APITD1	CCNE2	PTPN2	SCUBE2	CLTB	UCP2	P2RY2	CCDC85B	RPS6KB2	SFN	ORAI3	TUBB6	NUPR1	IP6K1	SPHK1	SLCO3A1	KBTBD11	RUFY1	VSIG10	TYMS	TMEM80	POLE	RPS6KA3	PUS1	CASKIN2	PPFIA3	TGIF1	ARIH2	SLC25A22	PGBD5	KIAA0195	TMEM187	GRAMD1C	CA8	ERBB4	MAF	SUZ12	KCTD12	RPP25	ZHX2	APOLD1	AURKB	RRS1	CYC1	FARSA	FUCA1	HLA-DQB1	EGR3	FJX1	R3HDM2	BBS10	DCTPP1	MED14	FZD2	NRIP1	HIST1H2AC	HIST1H2BC	SRSF8	MAP6D1	AEN	HIST3H2A	FRAT2	TMEM45A	PHLDA2	RNASE4	CLDN7	GINS3	CHST15	SHMT2	HIST2H4B	CLN8	NXPH4	CRIP2	RBM10	CEP63	HMGN4	CADM1	PYCR1	CYLC1	SLC25A10	BEGAIN	FANCF	BOLA2	TRIM52	TMEM50A	PRKX	SETD8	SMTN	ADAP2	CRELD2	IRAK1	TM2D3	PRKD1	PKP3	KNTC1	PTP4A3	PROS1	DUSP8	NELL2	HIST2H2BE	SERINC4	SATL1	ARMCX2	H1FX	NOC4L	USP18	TMEM121	MAFF	SLC24A3	GTF2H5	ZNF74	CD24P4	SOCS1	METTL7A	C17ORF70	BRCC3	NR2F2	OLFML2A	PBX1	BRWD1	MYBL1	GPR172A	PIGP	PCYT2	THNSL1	IFITM1	PTCH1	IRS2	PION	TOR3A	BACE1	RXRA	INSIG1	TMEM222	SEPT10	NF2	UBE2H	C17ORF91	MAPT	NAP1L1	SLIT1	MT1X	DYNC2H1	CIDEC	HSPA14	IFT140	MAGEH1	ISG15	ZKSCAN4	TCEA1	FANCA	CARD9	HIST1H1C	EIF4EBP1	HIST1H2BG	PRKAR1B	TUBB2C	H2AFX	NBR1	CLN3	NOC2L	HIST1H4D	H1F0	LITAF	HN1	MAOA	PNRC2	RRP7A	SLC35E2B	SYCP2	IL1RAP	TDRD7	SERPINA3	ZNF250	ACADSB	GREB1	TUBB	IARS	CD55	LONP1	NUDT11	ASB13	YRDC	PIK3R4	IPO4	TPK1	MME	UGT2B15	C9ORF86	ZNF33B	RP4-564F22.2	ARID5A	PDLIM7	FLNA	ANXA4	WDR45	HIST1H4C	SERPINA1	RAD54B	SLC22A5	ADARB1	HIST1H2BH	SLC2A10	COL4A6	ENTPD6	PARVA	FAM114A1	ATAD3A	ELOVL2	MAK16	GRK6	PRIM1	NUP62CL	HSD17B11	TUBB3	SLC29A3	ZNF192	ASPH	MGEA5	MT1F	FAM115A	ZNF480	WDHD1	CTNND1	PAPSS2	IPO9	FAM179B	CTR9	SLC5A3	FAM169A	PNP	ZNF277	PRC1	L1CAM	SREBF2	DZIP3	ATG9A	DMD	MFAP3L	SMG5	SGMS1	INF2	HIST2H2AA4	HIST1H3H	PCMTD2	DOM3Z	HSPA1A	VARS	PRRC2A	MICB	PRR3	HLA-E	TBC1D8	TRIM13	ZBTB10	PSMB10	GPR56	AREGB	CRYZL1	MIR24-1	MIR601	MIR106B	GPX3	DIO1	MIR671	IGHG1	ZNF580	SPHAR	ZNF254	MLLT11	CHUK	MXD3	HAUS7	TMEM110	DNAJC9	TMX2	SULT1A4	KRT18P38	ANG	PPME1	IFRD2	C22ORF29	MYL5	PAM16	RP1-142O9.1	VAMP2	MIR1227	SNORA11	PPP3R1	FANCG	C5ORF54	FADS3	RP11-700P18.1	NSUN5P1	GLTPD1	AC026271.3	PARP4P2	PLEKHM1	ATP5G2P1	KB-1183D5.9	WDR46	DHFR	C14ORF139	FAM203B	DLEU2	HIST1H2AM	CTC-338M12.4	B3GALT4	GABARAPL3	RNF103	RBM14	MRPS17	FABP5P11	COX19	PNMA2	AC000120.8	CD302	PLEKHO2	PCDHAC2	STON1	NME1-NME2	RP11-244H3.2	NFS1	AL359259.1	ETV5	CTAGE8	CRYBB2	NEAT1	CEBPA	H2AFJ	SUZ12P	AC003029.1	TMEM158	SEPP1	RP11-163O17.1	ZNF345	SEPT10P1	UTP14C	GRINL1A	DYX1C1	ZNF350
18757322-TableS2	Human Breast_Creighton08_952genes	CYP51A1	AK2	CIAPIN1	PLAUR	ABCF2	CHPF2	SLC4A7	VCL	METTL1	NOP16	HOMER3	SC4MOL	MRTO4	GPC1	IDI1	JMJD6	EIF2B3	WDR1	NLE1	MGLL	FSCN1	MCM6	KIAA0020	CDC14B	PES1	SRRD	MICALL1	KDELR3	IL2RB	PNN	NOP56	NAA10	HMOX2	PDCD5	ADAP1	AIMP2	LHX2	TRIM14	ACTA2	PPIF	TMEM97	VDR	NOP2	C6ORF62	GMNN	CCND3	BYSL	SRF	HMGCS1	HMGCR	BRIX1	TCERG1	DBN1	RRP9	FHL2	NOL10	SRSF7	B4GALT2	DLST	RBM25	HSPH1	EGR2	ORMDL2	AMD1	CSE1L	MTRR	NQO2	RPP40	TIMM8A	MRPS12	LOXL1	OLFM1	EXOSC2	PPAN	DKC1	FXC1	MYBBP1A	NIP7	NXT1	TIMM17A	SLC5A6	HNRNPD	TPM1	PMM2	PTRH2	ZNF473	ZNF593	ISG20L2	MALL	TNFRSF21	PDCD11	TSEN2	SLC16A1	LRP8	GART	CSRP1	WDR4	RRP1B	FLAD1	SLC25A44	FUBP1	PEA15	ACTG2	MSX1	ABCE1	NOL6	DDX21	NOLC1	LETM1	E2F6	HARS	CTPS	NOC3L	SLC19A1	RCE1	CCNE2	CCDC85B	TUBB6	SPHK1	PUS1	SLC25A22	RRS1	FARSA	EGR3	PHLDA2	ADAP2	PTP4A3	PCYT2	WDR46	MRPS17	ETV5
16877703-TableS1	Human Lung_Coldren06_110genes	COX15	NSMAF	USP36	TRNT1	WDR62	TRAF5	SRRT	POLRMT	C20ORF27	TBL1X	NAA10	SLC39A14	TRMT1	TIMM50	AD000671.1	FSD1L	C10ORF2	PPIF	RAD50	TTL	QPCT	ID3	LEPRE1	DPH5	FBXO30	RHOQ	IDE	C10ORF76	GOT1	MCART1	UBA2	OLFM1	UBE2M	MAP1B	PDHA1	DZIP1	RFK	CDK5RAP2	RABEPK	ALDH1B1	PPP2R1B	ACTR1A	ARL3	SLC7A1	C18ORF21	SLC47A1	DLX1	C3ORF31	PTPRG	NFKBIZ	FAM55C	ZEB1	ITPRIP	PDCD11	SACS	LIX1L	CEBPG	KCTD15	UCHL1	PCGF6	SUPV3L1	C19ORF28	ALDH1A1	BMS1	JAM3	IKBIP	C10ORF32	TUB	C16ORF45	PRELID1	CSGALNACT2	CRTAP	CDH2	CTPS	C17ORF79	KLHL15	SOX12	FAM101B	NAP1L1	PARVB	IARS	NOL8	MDM4	RP3-412A9.11	SNORD80	MLLT11	RHOQP2	TMEM158
18757322-TableS3	Human Breast_Creighton08_584genes	CYP26B1	TFPI	PDK2	SYNRG	JHDM1D	VPS41	TRAPPC6A	CEP68	PGM3	RWDD2A	GPRC5A	GLT8D1	RALBP1	SERPINB1	FHL1	RB1CC1	CCDC28A	HSD17B6	SNX1	GRN	ARID4A	GABARAPL2	SH3YL1	SPATA7	OFD1	NEDD4L	LIMA1	LETMD1	PTGER3	FOXN3	OPN3	GALC	ATP2B4	PIGV	APPBP2	ERBB3	ATXN3	FGFR2	SP100	HEATR6	IP6K2	MNT	WIPI1	ST6GALNAC2	LMCD1	CYBRD1	ZFYVE26	ALDH3A2	RHOBTB1	SMARCE1	FRY	TSG101	SLC24A1	ACAT1	KIFAP3	REXO2	RBM7	GPR137B	MCCC1	PIK3C3	DDX43	KCNN2	RSBN1	EXD2	WDR70	ITGB5	ULK2	RRAGB	KIF3C	EIF2AK1	SNX10	ANKRD10	PLK1S1	IGBP1	ZNF302	FXYD3	EXOC1	LAMB1	RAPGEF4	COL9A3	BLNK	BAMBI	SIRT1	PALMD	YPEL1	PIK3IP1	TIMP3	BIK	KHNYN	SOS2	SPTLC2	KIAA0247	C14ORF93	APEX1	DCAF11	GMPR2	PHF16	MAGED2	BEX4	NAGPA	UBE2I	RBL2	TTC23	SGK3	NDRG1	ADAM2	BNIP3L	VRK3	BBC3	UPK1A	PMPCB	BET1	HBP1	CAV1	MET	TSPAN12	TMEM106B	RLN2	TYRP1	MAP3K8	DHX40	CPD	MAP2K6	PMP22	MANBA	TBC1D9	TRIM2	TBC1D19	C11ORF63	FBXO3	SLC1A2	COMMD9	ACSS3	LTA4H	CAND1	ING4	KIAA0528	SERINC1	FBXL4	MED23	HECA	QKI	NME5	BRD8	NNT	THG1L	CCNG1	FAM172A	SLC27A6	NR3C1	TTC33	EHHADH	BCL6	FXR1	CBLB	NEK11	PLSCR4	WDR48	KLHL24	GRB14	LANCL1	EFHD1	KDM3A	IL1R1	MLPH	PLCL1	WIPF1	THADA	TMEM59	STXBP3	LGALS8	MYCL1	KDM5B	RAB7L1	HMGCL	SYF2	C1ORF63	OSBPL9	PHF3	MYB	VPS4B	C14ORF45	ABCD4	ALDH6A1	YPEL5	CRIPT	MXI1	TGFBI	NR2C1	SOCS2	CCDC53	APAF1	EPHX2	KIAA0922	KCNJ8	TRMT1L	TBC1D15	PIK3CA	CXCR4	BBS9	OPTN	RAB9A	NMI	ATP8A1	POF1B	COL21A1	IRF1	PSD4	RTN2	C14ORF135	ATG14	ARMCX1	AKAP9	PEX1	POT1	NARG2	COPB1	MTUS1	EAPP	FGF13	SLC35D2	ZNF227	PPT1	SH3BP5	TBC1D5	FMO5	RAI2	RAMP1	INPP5K	MATN2	RIN2	C20ORF111	PPP1R3D	ATP8A2	LARGE	MKRN1	BTG1	C10ORF57	VAV3	IL6ST	SOX3	ERCC5	ARHGAP32	C5ORF13	LMO2	GNS	KIAA0513	CAPN9	GLUL	SP110	APPL2	DRAM1	RCBTB1	ITM2B	RCBTB2	CHST12	RALGPS1	PRCP	SORL1	ZNF280D	DYNC2LI1	MYOF	FAM149B1	NCOA4	MSMB	SECISBP2L	HERC6	CCNG2	FBN2	N4BP2L1	EFCAB11	NCOA2	PCSK6	DET1	MBTPS1	PCTP	TOM1L1	OSBPL1A	RAB40B	IGSF3	DCAF6	PPOX	PRUNE	RFX5	FAM63A	SELENBP1	GOLPH3L	PKP4	C2ORF67	CXCR7	FAM134A	LRIG1	FAM105A	PLK2	PNRC1	DIAPH2	HTR2C	RBMX	TACC1	NFIB	PLIN2	AUH	CAMK2G	ADD3	FEZ1	SIDT2	ARID5B	SAP18	HNMT	PDCD4	FOXO1	UBE3B	ANK3	NEK7	NBAS	TCF7L1	CAST	ZDHHC7	LRRC50	FAM134B	C4ORF19	MIA3	XPC	CDK19	CNOT8	DEPTOR	PSD3	GNA14	KCNMA1	DPY19L4	EIF4A2	WDR19	WIPI2	CUL4B	HIST1H2BD	PINK1	PRMT2	ZNF394	SPSB3	PPAP2B	JAK1	C1ORF115	ADCK3	PBXIP1	ELF3	PTPN13	APBB2	FYCO1	ERMAP	BDH2	SPRY1	NPY1R	NPY5R	ANKRA2	CITED2	ADCY1	TNFRSF11B	ALDH7A1	NUDT2	DIRAS2	ATP7A	AQP3	MARCH8	CRYL1	KLHDC2	FRAT1	CLMN	TAF1D	TPP1	TMEM135	KIAA0430	FAM111A	PEX11A	ACAA2	LMBRD1	HIST1H2AE	C18ORF1	IRS1	FAM110B	EFNA1	ZNF32	REPS2	GUSB	C5ORF4	FOS	INSR	C1GALT1C1	TRIM8	NAT1	ZNF318	PTGER4	BPTF	PAH	BCL2	KRCC1	TCEAL1	SMPDL3A	FAM21C	GLRX	GOLGB1	CTSF	GTF2IRD2B	C12ORF35	CTDSP2	PTPN2	SCUBE2	ORAI3	RUFY1	VSIG10	KIAA0195	TMEM187	ERBB4	ZHX2	FUCA1	HLA-DQB1	BBS10	FZD2	NRIP1	HIST1H2AC	HIST1H2BC	HIST3H2A	FRAT2	RNASE4	CHST15	CEP63	CADM1	FANCF	PROS1	NELL2	HIST2H2BE	SLC24A3	SOCS1	METTL7A	NR2F2	PBX1	BRWD1	PIGP	THNSL1	IFITM1	PTCH1	IRS2	PION	MT1X	DYNC2H1	ZKSCAN4	HIST1H1C	HIST1H2BG	NBR1	MAOA	PNRC2	SLC35E2B	SYCP2	TDRD7	ACADSB	CD55	TPK1	MME	ZNF33B	WDR45	HIST1H3J	ADARB1	SLC2A10	PARVA	FAM114A1	ELOVL2	HSD17B11	SLC29A3	MT1F	CTNND1	CTR9	ZNF277	DZIP3	SGMS1	HIST2H2AA4	PCMTD2	TRIM13	ZBTB10	CRYZL1	DIO1	ANG	SNORA11	C5ORF54	PARP4P2	HIST1H2AM	CTC-338M12.4	B3GALT4	GABARAPL3	RNF103	CD302	GTF2A1L	STON1	RP11-244H3.2	SEPP1	ZNF345	SEPT10P1	GRINL1A	DYX1C1	ZNF350
16877703-TableS2	Human Lung_Coldren06_305genes	ENPP4	HS3ST1	PRSS22	SPATA20	TTC22	ACPP	IKZF2	SH3YL1	CDH1	ADAM28	ARAP2	LIMA1	PRSS8	LAMC2	GUCY1B3	CDH3	ATP2C2	ERBB3	DAPP1	CDC42	LNX1	SRCAP	ZNF506	COBLL1	GRHL2	WDFY1	GNAS	TMEM40	FXYD3	PITPNM3	UNC13D	COMT	BLNK	PIK3IP1	BIK	PTK6	SRPX2	ELMO3	ESRP2	TMC5	KLC3	TJP3	MYH14	CAPS	LSR	AGR2	SLC1A1	GAB1	RNF141	EXPH5	ARHGDIB	GCNT2	AIM1	KIAA1244	ENPP5	FRMD4B	ITGB6	GCA	GALNT3	QSOX1	C1ORF21	WLS	HMGCL	TSPAN1	IRF6	SLC35A3	VAMP8	PPL	TJP2	BSPRY	TMEM54	RAB38	WFDC3	RNF114	PSD4	OVOL2	FAM110A	PRRG2	SPINK2	AP1M2	FOXA1	SMPDL3B	ATPIF1	EPS8L1	RAB11FIP4	HSD17B7	RAB25	TBC1D8B	VAV3	GRHL1	CYP2J2	EHF	PRRG4	KCNMB4	CAB39	USP44	LMO7	SCEL	CCDC115	FGFBP1	TMPRSS4	GPR87	RASGEF1B	PDE5A	CCNG2	ERP27	FGD4	SCAMP2	MARVELD3	CNKSR1	SYTL1	SLC44A3	PVRL4	CGN	ANXA9	GUK1	SPOPL	FAM171B	SLC2A12	AIG1	EPHA1	SYTL5	MAL2	ENDOD1	ST14	MPZL2	MPP7	MFSD6	TMEM45B	MLF1IP	DST	TMEM123	ANKRD22	GPR110	LRRK1	ADK	MAPK13	GRHL3	LAD1	KALRN	MPZL3	CCDC64B	KIAA1522	ELF3	CDS1	RBM47	ZMYM6	LIPH	PRKCD	MST1R	RASEF	TC2N	SPINT1	WEE1	PLEKHA7	AKTIP	PRR15L	ZNF91	TMC4	KLK6	FAM84B	NPNT	LGALS9	REPS2	SMAGP	EMB	LRG1	KRT19	KRT15	ZIK1	MBOAT1	SPTLC3	OVOL1	RHOD	GPR160	CST6	C1ORF172	ZDHHC21	PLEKHF2	DOK7	AIM1L	CCDC57	MYO1D	EPS8L2	GRAMD1C	STAP2	TMEM125	HEATR7A	B3GNT3	C19ORF46	RAP2B	CLDN7	CCDC149	TMEM30B	C1ORF116	RIPK4	MACC1	TACSTD2	LEMD1	SESTD1	C6ORF132	S100A16	CLDN4	ZNF600	S100A14	ZNF681	MYO6	C2ORF55	FAM3C	SVIL	OCLN	ZNF649	SH3BGRL2	ZNF43	STK39	CAPN8	C17ORF109	DDR1	ZNF468	SERPINB5	CLDN9	AC217773.1	STARD10	EPPK1	AC005083.1	KIAA0040	COX19	PEG10
12393420-Table1	Human Lymphoma_Astier03_64genes	RRAGD	USP13	U2AF2	FERMT2	TMEM131	ACACB	PIK3C3	DLGAP4	ITGAE	EPB41L1	PSMC1	RASSF2	CORO1A	C19ORF29	NUP88	MDN1	IK	CCT4	KIF21B	LGALS8	CHRNB4	COPS5	ACSL3	JUND	SFTPD	DPF2	EIF2S1	VPS45	TOR1A	LYPD1	ODF1	NUP205	GDPD5	ZYX	VAV2	SPRY1	CASP7	GFRA2	FOS	KRT4	GAA	TCAP	MLXIP	ETV4	GATA2	LIMK2	MTCP1NB	GJB3	GPX1P1	ABCA4	MTOR	TTTY2	LA16C-4G1.5
17452630-Table2	Human Breast_Saal07_174genes	THSD7A	BIRC3	VRK2	NUP160	RAB27B	RSF1	DKK3	CNN2	TMEM206	GPKOW	KIF2A	RAB27A	C16ORF80	ING3	HLTF	CLNS1A	MCM6	AURKA	GNA11	KIF4A	BTAF1	SRPK1	CDC7	ABLIM1	GZMH	ITPK1	RPS6KA5	ZMYND8	FAM83D	KATNAL1	TSC22D1	ESRP1	ATP5SL	MIER2	COMP	C10ORF18	RAD51C	CBX1	DHX58	CPZ	CHORDC1	STK38	MCM3	SNX3	SEMA5A	PDGFRB	ARMC8	UMPS	MRPL3	STAT1	STK16	EPHA4	ECE1	PRDX1	STMN1	NEK2	KIF14	MED28	SENP5	DLST	OGFRL1	IDE	TCTN3	NUDCD1	PIK3CA	FMOD	CKS2	MRS2	DLGAP5	UQCR11	PAICS	TPST2	SEC14L1	CEP85	PCNA	SPG20	MYH11	ATP13A3	CCNB1	TIMM17A	LRP4	UBQLN1	TGFBRAP1	VPS36	SRSF1	TRA2B	MARCH7	MRPL50	ANP32B	PRKRIR	KIF23	SEMA6D	PNPT1	ACTR1A	ATAD1	CENPE	DUSP6	KIF2C	DCAF6	MGST3	TP53BP2	ILF2	CAND2	KIAA0226	TRIM4	RBMX	ASB6	EIF4EBP2	HNRNPU	CDH12	ENPP3	C1ORF96	ATAD2	CCNB2	CUL4B	GART	CHAF1B	GPBP1L1	U2AF1	RACGAP1	SGOL2	GMPS	TOPBP1	DTX3L	RFC4	DEM1	PTTG1	KIAA0196	SNAPC3	MELK	JAM3	HIF1AN	C10ORF26	ATP9B	PATL1	SNRPD1	STIP1	SH3TC2	BUB1	GABARAP	TMED10	ZNF672	CTPS	METTL18	PTEN	MANEA	PARP14	STOX2	PTPRM	DCTN2	DRAP1	MRPL48	RAB6A	ZDHHC13	WDR73	SAMD9L	ARL6IP6	MLF1	MAF	APOBEC3B	KPNA2	CDCA2	SUMO3	BRWD1	RPS23	FSCN2	TUBB2C	PLSCR1	MMP23B	HDAC2	PCBP2	PSMD12	STMN3	PDGFA	ENPP1	SPRED2	WDHD1	CENPW	KIFC1	GNB2L1	TRIM13	MFSD2B	TCF19	RDBP	JMJD7	AC090651.1
15923633-Table2	Human BoneMarrow_Mori05_20genes	CP	WISP2	CDH19	ITGA6	ACCN2	KYNU	PGF	SLC6A6	SNAP25	CACNA1A	SLC2A5	CACNA1C	NR4A2	KCNJ15	SYNJ1	ACTC1	PLXDC1	CDC42EP3	CSPG4
17284527-Table3	Human Lypmhoma_Leval07_28genes	ANKIB1	MYLIP	MLL3	SP100	SP4	ELF2	TRIM38	ID2	IFIT3	IFIT2	TRIM25	HOXA7	TRERF1	CCR7	SP110	TFAP2A	IFI44L	IFI44	USP8	POU2F1	TAF1	ADAR	ZNF148	ZNF12	TRIM52	CD47
12086872-Table12f	Human Leukemia_Yeoh02_01genes_T-ALL	CD3D
11779836-Table2	Human Ovarian_Manderson02_24genes	UQCRC1	MYLK	TFRC	DLG1	NDUFB7	HES1	GNAI2	EIF1B	VIPR1	TNNC1	RFTN1	FLNB	TRA2B	MANF	DRD3	GYG1	RPN1	TKT	SETD5	ARF4	QARS	NR1D2	IMPDH2	PROS1
12086872-Table12g	Human Leukemia_Yeoh02_105genes	ADIPOR2	JARID2	CCDC28A	KARS	IDI1	ACTN1	SCARB1	GRAMD4	SMARCA2	MYST3	STARD7	B4GALT1	AP1B1	PSME2	TCFL5	RBBP8	PLP2	CHN2	PDLIM1	SPOCK2	CYTH1	MDK	POU2AF1	CLEC2B	WASF1	DBN1	FRMD4B	PIKFYVE	ITGA4	DARS	ATF2	NFE2L2	RPS6KA1	SPCS2	BTF3P11	UBL3	CBX3	AMD1	USP9X	GPR18	CBFA2T3	SH3BP5	NUP210	SERPINF1	TERF2	EIF2S1	CD164	EPRS	CDK9	MYC	IRF4	FCHSD2	CASP1	TAPBPL	LGR5	SORD	VAV1	RERE	ECM1	IQSEC1	IQGAP2	PHIP	PNRC1	C7ORF28B	ITPR1	RUNX1	CALM3	NBEAL2	JAK1	ARHGAP25	SPTA1	C10ORF26	PRKCB	BLCAP	CDK2AP2	DDIT4	ATXN2L	CD52	TMED10	SMAD1	CLSTN1	ISG20	PPP1CA	PTPN2	DRAP1	TSPYL5	GLUD2	PTP4A3	LAMP1	PCLO	S100A13	TOMM7	CCDC69	AL121833.1	HLA-DMA	SDHD	FADS3	HLA-DPB1	HLA-DQB1	LTB	HLA-DMB	PRKDC
12086872-Table12d	Human Leukemia_Yeoh02_93genes	SYPL1	SEC62	CD9	SERPINB1	CAPG	PHF15	LY75	ATP2B4	MEF2A	SPAG6	PTPRC	EIF3I	TXNL1	BLNK	FKBP5	LGALS1	XBP1	HIF1A	DNTT	CDKN1B	ODC1	ELF1	PPPDE1	SASH3	RAB9A	CALU	MBD4	MGAT1	UBE2D2	TES	GLUL	PLXNC1	BLK	ANP32B	MYC	TLN1	ADAM10	SLC39A8	YARS2	IQGAP1	MTF2	GUK1	MEIS1	UBA3	LRIG1	CELF1	CCT5	ASAP2	POU4F1	MBNL1	LPCAT1	DBI	PSD3	TNFRSF14	BTG2	IGFBP7	ARPC2	RHOBTB3	STAT6	SMAD3	PBX3	ZNF91	POP5	FTH1	SLC25A6	CD52	PCBP1	SMAD1	PPID	PPP1CA	LIG4	SMAD2	BASP1	CHD9	TGIF1	HCLS1	LIMK2	BTN3A2	MME	S100A10	CD2AP	AL121833.1	Y_RNA	DAXX	DDR1	IGHA1	GPSM3	KLRK1	Z82188.1	RP1-170O19.21
12086872-Table12e	Human Leukemia_Yeoh02_13genes	CTNS	TRAF3IP2	LGR5	CLTC	LHFPL2	AGAP1	IGF2	PTPRM	CHST2	RXRA
12086872-Table12b	Human Leukemia_Yeoh02_01genes_E2A-PBX1	PBX1
12086872-Table12c	Human Leukemia_Yeoh02_96genes	RBM5	PROM1	FYN	UBR2	SREBF1	PDE8A	SNRPA	CAPZB	EIF3I	HUWE1	CAPN3	COMT	BTAF1	SF3A1	PPM1A	PSMC1	MYL12A	PSMD10	STAG2	SCML2	SMS	FNDC3A	SNRNP70	CCDC130	UGDH	LPXN	MDM1	NOP2	ASF1A	GBE1	NCBP2	PPM1G	STK25	HDAC1	CEP110	PFDN5	ERGIC3	CDC16	ADRM1	AKAP12	C18ORF10	ACTL6A	RB1	AFG3L2	SOD1	PRIM2	PMP2	POU4F1	ATP5J	MARCKS	ETS2	MX1	SON	RUNX1	MORC3	RYBP	TKT	SYK	CYB5A	RAG1	STAT6	ZNF91	FOS	TMED10	LGALS9C	CEP135	GNG7	RPS6KA3	CHD9	COX5A	ZHX2	TUFM	EIF3K	UBA7	SATB1	MTCP1NB	PCDH9	UBE2G2	SUMO3	HSF1	METTL7A	BCAP31	EVI2B	SELL	CASP4	UCKL1	CALM1	CTR9	PNP	BTF3P12	CEBPD	TIAF1
12086872-Table12a	Human Leukemia_Yeoh02_53genes	CASP10	TNFRSF1B	LCP2	CASP8	TRAM2	IDI1	TCF3	ACTN1	PICALM	FSCN1	DGKD	BZW1	TRAF5	STARD7	ABL1	LGMN	TPD52L2	AES	ENG	SHOC2	CLEC2B	LPCAT3	WASF1	ITGA4	DR1	TNFSF4	CCND2	SOCS2	TUBA4A	BST2	UTP3	ADCY3	SEPT11	TAPBPL	MAP1LC3B	NPC1	CTDSPL	PAK1	ATM	SCHIP1	JAK1	LSM6	TSC22D4	LAIR1	CRADD	DENND5A	AKR1C3	GPAA1
12972399-Table2	Mouse Lung_not_cancer_Vuillemenot04_40genes	FOSB	PCDHA1	PDK4	MRC2	NUMB	SCEL	GDNF	NPR3	SLC38A4	ADIPOQ	KPNA1	GZMA	LOX	TLE4	CYP2E1	HTR4	FMO3	CAR3	SEMA4B	LYVE1	GAB1	NFATC3	DDX6	MATR3	PRKCI	NPY6R	MBP	WFDC12	HNRNPA1	MLF1	BDNF	S100A9	SIPA1	CFD	TUBB4	CFL2	APCDD1	THBD	XIST
12972399-Table1	Mouse Lung_not_cancer_Vuillemenot04_64genes	CD52	S100A4	CFP	ACP5	TCEA3	RELB	EBI3	CD79A	PTPN6	CLEC11A	MCM5	CCL8	H2-M2	CCL9	IRF4	LY86	GFRA2	ENPP2	CXCL13	C3	LTB	MS4A1	MARCO	PIGR	CR2	LCN2	CAPRIN1	CTSK	CD72	CD19	CD37	3830403N18RIK	BTK	CCL17	BIRC3	POU2AF1	VAV1	LY6D	CCL7	H2-AA	C1QA	C1QC	H2-DMB2	SIRPA	LPAR1	SAA3	CD79B	FPR1	MMP12	DHCR7	H2-EB1	BLNK	CXCL12	CHI3L1	MTHFS	CCL19	NCF4	H2-AB1	IL4I1	BCL2A1A	CCR5	H2-DMB1	GM15922
18691415-Table5b	Human Colon_Solmi08_36genes	CSDE1	WDR1	TM9SF3	RFX3	NLK	COG4	PPP3CB	STK38	ACVR1	SGIP1	FADS2	OS9	AHI1	CASC5	TARBP2	ARMC5	TP53BP2	SERPING1	C11ORF57	NR4A2	NIPBL	GALR1	HARS	NAT1	PAH	ZMAT3	MTA1	SHOX	BACE1	CDC42BPB	RORB	SRA1	SCAMP4
18691415-Table5a	Human Colon_Solmi08_34genes	APBA3	AP2S1	FBLN1	C19ORF56	TMEM54	ATP5E	SIN3B	KIF1A	C12ORF34	SERF2	BCAS3	MGST3	TMEM18	C14ORF2	ATP5G1	CHCHD6	ATP5L	HINT1	GPR27	FOXB1	USMG5	RPS6KB2	CYC1	RPS23	HSH2D	CASP4	MBP	LY6G6C	PEG10
17349526-Table1	Human Bladder_Ewis06_38genes	MMP25	VIM	TIE1	RAB27A	ARAF	USP11	MAPK3	CCL2	MGP	FASLG	CTGF	KLF9	CCR2	CXCR4	CDK2	ZFP36	PDGFRA	ACVR1B	RAPGEF5	MMP7	FGF2	FBLN5	SKAP1	CYR61	TP53BP2	MMP3	KLF10	ZNF32	FOS	ZNF177	HLA-DPA1
17349526-Table2	Human Bladder_Ewis06_44genes	CDH1	CDH3	SPG21	RBBP7	PDCD5	COL1A1	SPARC	ZNF211	IL13RA1	STT3A	KRT7	COL6A2	ILF2	SERPINH1	ST14	GJA1	CLDN1	IFI16	COL3A1	IL8	KRT6C	KRT15	KRT2	JUP	CD163	PHLDA2	KRT16	LAMB3	CASP4	HLA-G	SERPINB5	IFI30	NME1	EIF6
11282888-Table2	Human Lung_not_cancer_Geraci01_18genes	SERPINB1	CAV1	GDF10	PPP3CB	METAP2	RARS	TSPAN8	APOE	RPA1	C5ORF13	KLF4	ST5	THBD	NDN	GAS6	GSTT1	TNFAIP2
15759031-Figure7	Human Leukemia_Schroers05_37genes	CD38	POLR2J	ALOX5	GRN	CUL7	ERH	AEBP1	CD5	PSMD9	STAT1	MXI1	TAF12	CXCR4	RPL21	PSMB2	BST2	SERPINF1	EIF5A	KDELR2	SOD1	CCT8	MX1	PSMB4	LSS	PITPNA	TALDO1	COX5A	NRIP1	TAP1	LTB	PSMB9
20124481-Table2	Human Leukemia_Marina10_35genes	LCP2	USE1	MKNK1	OGFOD1	SLC7A6OS	HOXA1	SLC9A3R1	UCHL3	C6ORF130	CALU	AC008810.1	SRPK2	SCEL	C9ORF78	SERBP1	MPP7	PDCD4	SH3RF2	SSBP3	DFFA	CDC20B	SPZ1	ZFYVE19	DAPK3	POLR3D	CHD2	UQCRH	FAM131C	FAM122A	WWP2	ARPC4
12086872-Table11a	Human Leukemia_Yeoh02_40genes_BCR-ABL	CASP10	AGPS	CASP8	TRAM2	ACTN1	DGKD	CAPZB	STARD7	ABL1	LGMN	PON2	ENG	CLEC2B	SPARC	MAPKAPK3	CNN3	CCND2	TUBA4A	BST2	IGJ	UTP3	GYPC	SEPT11	TAPBPL	NPC1	SLC2A5	ECM1	CTDSPL	ATM	BTG2	TSC22D4	CRADD	DPYD	AKR1C3	GPAA1	IL10RB
15579197-Table1	Human Lung_Sun04_27genes	CLK1	CPOX	EPB41L3	CYP26A1	NOTCH2	BRIP1	MYC	CSAD	TP53	ATP1B1	POGZ	ABCA12	IGFBP3	PDCD4	TAF6L	H1F0	SYCP2	MAGEA1	MAGEA12
12086872-Table11b	Human Leukemia_Yeoh02_40genes_Novel	CTNS	TRAF3IP2	MPPED2	MEF2A	ITGA6	PLTP	SMAD7	TLE4	BCL7A	EHBP1	CNR1	SATB2	PDGFRA	LCP1	LGR5	IQGAP1	CLTC	FCGR2A	LHFPL2	CHST7	AGAP1	IGF2	PTGDR	AFF1	PTPRM	CD34	CHST2	GLDC	LIMK2	PCDH9	RXRA	AP001468.1	APOBEC3G	Z82188.1
12086872-Table11c	Human Leukemia_Yeoh02_40genes_T-ALL	CD79B	CD74	PRKCQ	NUCB2	TOP2B	ITM2A	TCF7	BLNK	NCF4	TCL1A	CD79A	IL23A	TERF2	USP20	FOXO1	CD3D	MAL	CD19	SEPW1	LCK	SH2D1A	PTP4A2	AKR1C3	PLCG2	CD3E	HLA-DMA	HLA-DRA	HLA-F	TRBC2	IGHM	HLA-DPB1	HLA-DRB1	HLA-DPA1
12086872-Table11d	Human Leukemia_Yeoh02_40genes_TEL-AML1	NME2	IDI1	CRMP1	SCARB1	PIK3C3	FYB	TRAF5	FKBP1A	ITPR3	TCFL5	KCNN1	PDLIM1	POU2AF1	CLIC5	SMARCA4	GNG11	CBFA2T3	KHDRBS3	TERF2	ARHGEF4	FCHSD2	TAPBPL	VGLL4	MYO10	ITPR1	PTPRK	C10ORF26	RAG1	PRKCB	SMAD1	FUCA1	TSPYL5	ANXA2	PTP4A3	PCLO	TXNRD1
20363096-Table3	Human Lung_Gao10_26genes	MIR29A	MIR21	MIR412	MIR135B	MIR26B	MIR30D	MIR126	MIR31	MIR193B	MIR451	MIR504	MIR30A	MIR29C	MIR660	MIR100	MIR130A	MIR652	MIR645	MIR143	MIR24-2	MIR338
19567819-SuppTable1	Human Leukemia_Gross09_279genes	TSPAN6	TFPI	MATK	DLEC1	PRSS3	FYN	ERCC1	CD74	GLRX2	RNASET2	CD44	MIPEP	EDC4	XK	PLEKHH1	TARBP1	CDH3	PRKCZ	PAGE1	PITX1	PFN2	MYO3B	ACTN1	ST6GAL1	ADD2	MCAM	APBB1IP	AFP	ITGB5	AGBL5	MAP3K4	AKR1B1	MGST2	PXN	ZNF302	PTGS1	KLHL22	LGALS1	TSPO	AP4S1	EIF5	SRPX	BMX	ELF4	PIM2	SYTL4	CALB1	EIF3E	NDRG1	BNIP3L	TFPI2	SERPINE1	MEST	CLIP2	AMBP	ACTA2	RNF43	CYTH1	PMP22	NMU	NDUFC1	AADAT	PPM1H	MDN1	RAB23	FAM46A	APBB3	SPARC	ARRDC3	SLC12A7	DBN1	FN1	ST3GAL5	VPS24	FHL2	HPCAL1	CEBPZ	WARS2	MLL	TTR	DNMT3A	EPCAM	PCMT1	UFM1	CRISPLD1	RDH10	RBBP6	P4HA1	KBTBD4	IL13RA2	C4BPB	NCOA5	EREG	RNF113A	AVPR2	GAD1	DCTD	ARHGEF6	APOC1	KIF1A	ACTN4	ACLY	RAN	WBP2	DPH2	NTS	COL4A2	CTSL1	TSPAN31	KRT7	DNAJC1	PIM1	MRPL15	RAB1A	TET1	PCDH10	RAB20	NCOA2	MFGE8	BRD4	ARHGEF19	CD53	ECM1	RAB13	LYST	MBOAT2	NT5DC4	UBXN4	CTDSPL	EBP	NSDHL	RGS20	SLC39A4	STOM	FAM171A1	DGKZ	HMGA2	CNTN5	UBC	THRB	INPP1	TMEM163	UBE2R2	KCTD20	ZNF330	ARHGAP9	SIAE	TNFRSF8	ERI3	PSMB6	ESAM	ARAP3	RNF175	CCDC136	PIWIL4	VCY	MSTN	GJA1	MED21	HNRNPU	NRGN	ENPP3	PPP4R1	MAGEA8	RCAN1	FDXR	EIF4A1	DCP1A	CAMK2N1	PKDCC	NOSTRIN	GNPDA2	ALB	DNALI1	C4ORF3	ABCE1	PRMT10	GPX8	HEY1	YWHAZ	BRD7	DPCD	API5	ALKBH3	NNMT	CD3D	PPP2R3B	AXL	RAB3IL1	ENTPD3	RAB31	KCNAB1	SDC2	ZNF280A	PCBP1	LINGO1	CTNND2	UBB	SGCD	KRT19	PIK3CD	ENC1	GPHN	CALB2	AFF1	FUT1	RAB6A	SLC35A4	CDC26	FAM9B	POLR2L	PDE4DIP	CA8	MAGED1	HKR1	FAM89A	NDN	FAM101B	PKP3	SOCS1	DLK1	IFITM1	S100A16	DUSP21	RELN	S100A13	HBG2	IL27	DPP4	CFD	CALM1	ECI2	C6ORF154	GNB2L1	VIT	MUC19	HBA1	CCDC19	CHUK	RPS29	GAGE12G	ZNF256	PASD1	CNKSR3	DDX53	KRTAP4-1	VCX2	TNXB	GLIPR1L2	KCTD8	C7ORF29	ZNF138	SPIN3	UCA1	HBD	HLA-B	PTPRVP	DBNDD2	PRSS2
16715129-Table2	Human HeadandNeck_Jarvinen06_40genes	MYCBP2	ENTPD2	TRIP13	KDM5A	MCCC1	ZBTB25	C14ORF118	ESR1	PSMB5	PARP4	BRF2	C9ORF46	DUSP16	MORN1	GNPAT	COPS5	KLHL7	DDX31	ASH2L	PPFIA1	NPL	NDUFB5	NR1I3	C1ORF131	ERLIN2	PLCH2	CCT5	DVL3	GTPBP8	TOPBP1	TMEM55B	COQ4	PSCA	C2CD3	FADD	LSM1	C11ORF68	C7ORF70	MGAM	KB-1995A5.13
19190339-Table1b	Human Breast_Charafe-Jauffret09_42genes	ASTE1	NUP37	PDCD5	GTPBP10	EIF3B	PRPF4B	RNF7	PDCD10	SRSF7	ALG5	ATP5S	FNTB	NDUFA2	ISCA1	USP15	MRPL47	IMMP1L	GART	TYW5	CCDC138	CCNL1	LSM3	FAM82B	C8ORF59	DCTPP1	MRPS23	CHCHD8	MRPL41	MRPL54	PRPF39	WDR53	CMC1	COMMD6	NACA	MRPL42	UBL5	OSTC	SNORD50B	DNAJC19	RP11-452F19.3	ATP5J2	TMEM141
19190339-Table1a	Human Breast_Charafe-Jauffret09_28genes	NFYA	ARID1B	CAMK2B	PCNX	CLIC5	EIF2C2	ST3GAL3	NOTCH2	FBXO21	UGGT1	KLK3	FAM49B	FBXL18	RBM15	CXCR1	ADRBK1	PNPLA2	CD300LB	TPRXL	ZFP41	RAD51L1	WWOX	COL11A2	PSORS1C2	TAS2R14	EPPK1	AC116968.1	RP11-474P2.2
18691415-Table5e	Human Colon_Solmi08_204genes	DNAH9	PIGQ	SPAG9	ANLN	MAP4K3	ACPP	MATR3	ISL1	SAMD4A	NR2E3	TBC1D23	MSR1	BARX2	LAMC3	CSDA	C12ORF11	KIF26A	FGFR3	UBE2D1	ENO1	ZNF638	PLD1	RARB	GTF2I	APOB	TMED2	ACOX3	GNAS	RAB11FIP3	CRAT	MLN	CDC7	HIF1A	RPS6KA5	PNN	PLS3	CRISPLD2	ABCC1	EHD4	MCM4	FSCN3	TSPAN13	GATA3	CCDC47	VAT1	MYF6	METAP2	APOBEC1	POLR3G	LIFR	ACTR8	SNX4	REEP6	PASK	SDC1	TIA1	SUMO1	ASH1L	HPCAL4	TXNIP	TNP1	SGIP1	ARG1	NUP43	FLT3	MAGEA10	TCP11	RPP40	RUNX2	LRRFIP1	PEX1	TPST2	ARHGEF6	TRIM5	PCBD2	MYO18B	ACTR3B	NUMB	ADAM30	YWHAQ	CTSL1	TFCP2	ACVR1B	OS9	AHI1	PAX3	SLC41A2	GPNMB	BLK	DNAJC1	NEK1	RTCD1	LBX1	MYPN	ENPEP	MMAB	TARBP2	TSPAN3	ARMC5	RPS2	PDPK1	OSBPL1A	RERE	ITGB3BP	TBX19	PVRL4	DYRK3	TP53BP2	ILF2	EXOC6B	BHMT	RPL7A	INA	CABLES2	SLC25A31	NR4A2	NRG1	DYRK1A	PCNT	IER2	PRKAA2	SLC15A2	CDS1	HPS3	RAD54L2	AGXT2L1	SAP30	ANXA5	CASP3	COL1A2	YWHAZ	HGSNAT	JAM3	HIF1AN	GALR1	TEF	LAIR2	PDHB	ARF4	ING5	HARS	NPAS2	ARMC10	PLA2G1B	PGK2	HAS2	UGT2B7	TCEA2	PAH	TTC15	SCG2	PAIP1	ZMAT3	DAB1	PTPN2	PLEKHF2	GRIN1	NFATC2IP	FUCA1	PLAG1	RGS6	PSG9	PDE4B	DCC	TCEA1	SUMO2	HIATL2	ADH7	ZNF140	NACA	MYO5A	SLC22A6	HIBCH	EIF1AY	CDC42BPB	ZNF254	ZNF407	ATP6V1G2	DHX16	IFNA17	PCDHGC3	PPP2R2B	ZNF432
12384544-Table1	Human Testicular_Weinschenk02_26genes	ABP1	CP	PLD1	PTHLH	LGALS2	HSF4	PRUNE2	CA9	ASPA	FOLR1	VEGFA	P4HA1	GAL3ST1	ENPP2	EGFR	PLIN2	INHBB	TGFA	ESM1	SMPDL3A	TYMS	SHMT1	BTN3A2	MMP1	ANG	GSTA2
18691415-Table5f	Human Colon_Solmi08_94genes_ETreatment	CFLAR	JARID2	AP2S1	PLEKHA5	NRIP2	ATP11A	LRP6	FNDC3B	NFKB2	IGSF9B	FKBP1A	OTUB2	BCL7C	IGF2AS	CABIN1	PNPLA5	EFS	GDPD3	C19ORF53	C19ORF56	CBLL1	LFNG	GDF10	KRT32	MTCH2	PITPNM1	SLC12A7	TUSC2	DLGAP3	ZMIZ2	DDX54	FAM124B	BTN2A3	ABCC10	FAM70A	SNRPB	RAB2B	LBP	ELOF1	PPAN	TRIM47	SCO1	LRRC8A	POLR1E	YIPF3	FRS3	FAM55D	APH1B	HERC6	SERF2	RAB40B	ANAPC11	HMCN1	SEMA6C	INTS7	ASXL2	GSTO1	WDR67	RBPMS	ATP5G1	C1ORF51	CRYAA	PLXNB1	SPINK1	HPS6	TUB	SPRR1B	TSEN34	RAD9A	SLC29A2	YIF1A	RPS6KB2	PGBD5	KCNG2	CDH4	CDC42EP4	DEFB119	PJA1	GPR88	MTA1	RPS23	SUPT3H	PTCHD2	CUTA	TCP10L	RPP21
12384544-Table2	Human Testicular_Weinschenk02_98genes	FBXL3	ZMYND11	EHD2	VIM	CTNNA1	ZFR	SOAT1	BRP44L	FERMT2	FTL	HNRNPC	SUPT16H	HNRNPM	LGALS2	APOL1	SRP54	PLTP	TRPC4AP	SEC23B	PPP2R1A	MET	PRUNE2	DDX5	CCND1	COPZ1	RPL24	SPTBN1	IVNS1ABP	HNRNPA2B1	CALD1	PRMT1	APOL3	SEC14L1	GNL3L	RPL27	MYH10	BTG1	ETS1	ANXA1	CLTC	TMCO1	NAT8	RMND5B	PLIN2	CELF1	ALDOA	NDUFC2	RNF20	TSC22D3	S100A9	GUCY1A3	HNRNPK	CCT2	NNMT	DDB1	STAT3	CLIC4	UBB	RPL15	PTRF	COPG	KPNA2	ANXA2	AP3M1	ANXA4	ANXA6	KANK2	CALM1	HBA1	HLA-E	HLA-A	DDX3X	IFI30	CLIC1	HLA-DPB1	PSMB9	AKAP2	ANKHD1-EIF4EBP3	DYX1C1
16740760-TableS2a	Human Bladder_Osman06_346genes_CancerVsControl	ENPP4	GAS7	ST3GAL1	MASP2	VTA1	NISCH	AGPS	RNH1	NDUFS1	GCLM	PHF20	KPNA6	CD44	IFNGR1	ADSS	DCUN1D1	OFD1	MRPS10	RSF1	CELF2	FAM120A	USP36	ATG5	ATP11B	GPBP1	DGKA	SPI1	INPP5A	GRIPAP1	PSME4	RAB27A	ENO1	ACTR6	ZNF638	SLC25A40	PPP2R5C	GNB1	CBFA2T2	HSP90AA1	ATP8B1	RAB10	SCAMP1	CPNE3	GNAS	ERGIC2	AC013461.1	TOX4	EFHC1	RPL3	RPS6KA5	STK4	TM9SF4	RIOK3	NXT2	ALG13	MAGT1	CDADC1	GGA2	NBN	UBE2W	SNX16	GSDMD	AKT2	ELL	PDAP1	USP42	EDF1	TNKS2	ACBD5	SMC3	TMEM33	CTSC	FOLR1	TRIM38	PHF1	MAN2A1	PAPD7	COL4A3BP	RAD50	TTC33	CSNK1A1	FXR1	GBE1	FRMD4B	SCAP	EIF4G1	INO80D	MOBKL1B	RPS15	STRN	SCP2	SRSF4	EDEM3	TROVE2	PRPF3	TMED5	ARID1A	B4GALT6	RAD23B	EPC1	ELF1	TMPO	ZC3H7A	SRSF6	RPS10	LRRFIP1	SEPT6	TTF1	YEATS4	NFATC1	AOC2	TRAF7	FCRL2	SERINC3	MPRIP	DPF2	IER3IP1	PTPN22	PUM1	TMED7	TSPAN31	SP110	WDR33	MTCH1	TMOD3	SCARB2	GLIPR1	SMARCC2	TMX1	PML	IQGAP1	GLYR1	AKT1	RPL13A	NOSIP	CD53	TIPRL	ABL2	ARF1	ITPKB	ASXL2	SNRNP200	KIAA1715	NBEAL1	C7ORF28B	WHSC1L1	GLUD1	LIN7C	ARFGAP2	RPS3	FAU	PDCD4	MBNL1	MR1	BCL2L11	RBMS1	IMPACT	PITPNC1	HSPA13	ZDHHC5	ZFAND3	C9ORF91	WIPI2	EIF5B	KIAA1967	IFNAR2	GART	SSU72	C21ORF33	ZER1	SIK3	SAFB	ZYG11B	USP1	IL24	FAIM3	IGFBP7	AZI2	ZNF148	DNAJB14	WDR41	ERAP1	CITED2	TAGAP	RAD21	AC090579.1	RASEF	KBTBD6	FAM175B	KIAA0355	HSP90B1	MARS	PDIA3	FAM102A	ENGASE	TPM4	RPL13	ZNF641	TMC8	DNAJC7	PCMTD1	SEPT2	C2ORF68	SIN3A	TRIM56	MAP3K2	FOXN2	ZNF562	WIPF2	ZNF274	ATF7IP	PRNP	C17ORF42	KLHL6	TAF15	RPL38	TNKS	ZNF791	RBM4	CYB561D1	RPL4	THAP6	CHST2	CTDSP2	SART1	MLXIP	MEX3C	RPLP2	CSTF2T	ASB8	SUZ12	TMEM107	SAMD4B	NRIP1	HKR1	SATB1	RPS17L	GLUD2	HMGN4	CAMK1D	PTP4A2	RBM33	FMNL1	TNFAIP2	C16ORF52	IKZF1	BICD2	CCDC84	USP7	PLSCR1	RPL14	TMEM63A	ZNF493	STRN3	PPTC7	FLNA	ZNF398	FAR1	MPZL1	RPS4X	MGEA5	MDM4	KLHL9	RPL10A	SNORD68	SNORD34	CR786580.1	NBPF20	RING1	HERC2P9	SNORA70	SNORD22	SNORA7A	C11ORF31	FNIP1	TP73-AS1	RPS18	TAPBP	SNOU13	LILRA2	C15ORF63	RP11-285F7.2	RP11-16F15.1	ARPC4-TTLL3	AC068134.10	MALAT1	U6	TUG1	TNNI3K	RP11-864I4.1	ZNF253	RP11-512M8.5
18691415-Table5c	Human Colon_Solmi08_82genes	DPM1	CSDE1	ISL1	ADSS	EIF4B	OTUD5	TCOF1	TOP2B	PTPRC	GNAS	SCFD1	ITPR3	CDKN3	ADNP	SGCG	HSDL1	RASL12	RAB2A	MCM4	RAB5C	YWHAE	UGDH	APOA5	TTC1	MRPL3	STAT1	NFE2L2	GNPAT	SGIP1	VPS4B	TSKS	ULBP3	PCBD2	BTG1	PTPN22	PAX3	GRHPR	MMAB	TARBP2	CAPN10	POGK	ILF2	ZMAT2	RPL7A	RSU1	INA	SLC25A31	TIAL1	ATP5A1	EIF4A2	C9ORF7	EIF4A1	SLC15A2	YWHAZ	MOAP1	GALR1	LAIR2	MGAT2	ARF4	UBE2E3	HARS	BPTF	NFATC2IP	RGS6	PSMD13	KRT10	NACA	LAMB3	CASP4	SERPINA1	CDC42BPB	PSMB10	ATP6V1G2
16740760-TableS2b	Human Bladder_Osman06_346genes_BladderVsTesticularVsKidney	ENPP4	GAS7	ST3GAL1	MASP2	VTA1	NISCH	AGPS	RNH1	NDUFS1	GCLM	PHF20	KPNA6	CD44	IFNGR1	ADSS	DCUN1D1	OFD1	MRPS10	RSF1	CELF2	FAM120A	USP36	ATG5	ATP11B	GPBP1	DGKA	SPI1	INPP5A	GRIPAP1	PSME4	RAB27A	ENO1	ACTR6	ZNF638	SLC25A40	PPP2R5C	GNB1	CBFA2T2	HSP90AA1	ATP8B1	RAB10	SCAMP1	CPNE3	GNAS	ERGIC2	AC013461.1	TOX4	EFHC1	RPL3	RPS6KA5	STK4	TM9SF4	RIOK3	NXT2	ALG13	MAGT1	CDADC1	GGA2	NBN	UBE2W	SNX16	GSDMD	AKT2	ELL	PDAP1	USP42	EDF1	TNKS2	ACBD5	SMC3	TMEM33	CTSC	FOLR1	TRIM38	PHF1	MAN2A1	PAPD7	COL4A3BP	RAD50	TTC33	CSNK1A1	FXR1	GBE1	FRMD4B	SCAP	EIF4G1	INO80D	MOBKL1B	RPS15	STRN	SCP2	SRSF4	EDEM3	TROVE2	PRPF3	TMED5	ARID1A	B4GALT6	RAD23B	EPC1	ELF1	TMPO	ZC3H7A	SRSF6	RPS10	LRRFIP1	SEPT6	TTF1	YEATS4	NFATC1	AOC2	TRAF7	FCRL2	SERINC3	MPRIP	DPF2	IER3IP1	PTPN22	PUM1	TMED7	TSPAN31	SP110	WDR33	MTCH1	TMOD3	SCARB2	GLIPR1	SMARCC2	TMX1	PML	IQGAP1	GLYR1	AKT1	RPL13A	NOSIP	CD53	TIPRL	ABL2	ARF1	ITPKB	ASXL2	SNRNP200	KIAA1715	NBEAL1	C7ORF28B	WHSC1L1	GLUD1	LIN7C	ARFGAP2	RPS3	FAU	PDCD4	MBNL1	MR1	BCL2L11	RBMS1	IMPACT	PITPNC1	HSPA13	ZDHHC5	ZFAND3	C9ORF91	WIPI2	EIF5B	KIAA1967	IFNAR2	GART	SSU72	C21ORF33	ZER1	SIK3	SAFB	ZYG11B	USP1	IL24	FAIM3	IGFBP7	AZI2	ZNF148	DNAJB14	WDR41	ERAP1	CITED2	TAGAP	RAD21	AC090579.1	RASEF	KBTBD6	FAM175B	KIAA0355	HSP90B1	MARS	PDIA3	FAM102A	ENGASE	TPM4	RPL13	ZNF641	TMC8	DNAJC7	PCMTD1	SEPT2	C2ORF68	SIN3A	TRIM56	MAP3K2	FOXN2	ZNF562	WIPF2	ZNF274	ATF7IP	PRNP	C17ORF42	KLHL6	TAF15	RPL38	TNKS	ZNF791	RBM4	CYB561D1	RPL4	THAP6	CHST2	CTDSP2	SART1	MLXIP	MEX3C	RPLP2	CSTF2T	ASB8	SUZ12	TMEM107	SAMD4B	NRIP1	HKR1	SATB1	RPS17L	GLUD2	HMGN4	CAMK1D	PTP4A2	RBM33	FMNL1	TNFAIP2	C16ORF52	IKZF1	BICD2	CCDC84	USP7	PLSCR1	RPL14	TMEM63A	ZNF493	STRN3	PPTC7	FLNA	ZNF398	FAR1	MPZL1	RPS4X	MGEA5	MDM4	KLHL9	RPL10A	SNORD68	SNORD34	CR786580.1	NBPF20	RING1	HERC2P9	SNORA70	SNORD22	SNORA7A	C11ORF31	FNIP1	TP73-AS1	RPS18	TAPBP	SNOU13	LILRA2	C15ORF63	RP11-285F7.2	RP11-16F15.1	ARPC4-TTLL3	AC068134.10	MALAT1	U6	TUG1	TNNI3K	RP11-864I4.1	ZNF253	RP11-512M8.5
18691415-Table5d	Human Colon_Solmi08_94genes_GbTreatment	MARK4	PHLDB1	EPN3	KCNH2	FLYWCH1	TMEM161A	TFE3	FAM3A	IGSF9B	PPP1R15A	LTBP4	ABCC6	RASSF7	SGK2	SLC32A1	SFRP1	RNASEH2A	FGF21	TBC1D13	SGCA	ITFG2	OTOF	SLAMF1	ARID1A	C5ORF32	IQSEC3	TMEM54	C12ORF44	FAM124B	CHD6	APOBEC2	CNOT1	SNRPB	ID1	ELK1	SIX1	TMEM35	ADM2	ARHGEF11	SCO1	SUV420H2	CRB1	WNT10A	POLR1E	ADAMTS14	SERF2	BCAS3	DUS3L	KIF2C	ISG20L2	OAZ3	SUSD4	INCENP	TAOK2	MSI2	C12ORF43	BMP10	ZC3H12A	ZNF592	SP2	ATP5L	KLK11	ZNF160	OTP	PRSS27	SLC29A2	AMAC1L2	KCNG2	CDC42EP4	RNF135	ZNF703	CRELD2	RPS23	TPCN1	SPRY4	SUPT3H	TSC22D2	PCMTD2	MRPL53	HLA-E	UBA52	TCP10L
15257931-SuppTableB	Human Leukemia_Teuffel04_48genes	DYRK4	CD44	IDI1	EPN2	PIK3C3	TNS1	TCFL5	BIRC7	NARFL	TUSC3	KCNN1	C1QBP	MDK	CLIC5	NRN1	CBFA2T3	ANO1	TERF2	DSC3	ARHGEF4	DRAM1	ARHGAP29	FBN2	NOVA1	HMG20A	VGLL4	MYO10	TNFRSF21	SH3GLB2	PTPRK	ABHD3	RAG1	PRKCB	SDC2	FUCA1	TSPYL5	PTP4A3	PCLO	EPOR	H1F0	AC093668.1
16391795-Table3	Human Breast_Balogh06_90genes	SARM1	SOX30	GSTO2	ZBTB11	TRPC5	BAZ2A	SLC25A24	BAX	RANGAP1	ERCC2	AGFG2	PRKAG2	PHYH	UBE2D3	SMOC2	SLC4A9	LIFR	KAT2B	PRKD3	TRAK2	KHDRBS1	LRP1	ATP8A1	BARX1	CALCOCO2	RAB30	GPR87	PAPSS1	SSTR1	GALNS	TMEM27	SLC26A7	RPS3	ARID5B	VTI1A	CFC1B	CACNA2D3	PRMT2	HAND2	IL22RA2	SLC4A2	CYBB	COPS2	POP5	TBC1D16	AQP2	THBS3	LDB2	FABP6	SMR3B	FUT10	TCERG1L	PTPN11	CAPS2	RAD51L1	CIB1	ARL17A	TRDN	PRR5	SUPT3H	NLGN3	NMB	DFNB59	PISD	SOX2OT
15257931-SuppTableC	Human Leukemia_Teuffel04_125genes	TYROBP	TMSB10	FAM65A	RPS17P5	RPL18	CHI3L2	PABPC1	RPL31	TNS1	RPLP0	MRPS33	ITPR3	HNRNPH3	COTL1	EIF3E	FBL	RPS19	AC024575.1	TRIM16L	TBC1D9	ELK3	TMCO6	RPL24	PPP1R7	RPL22	RPS25	SERP1	NCAPH	ATP5E	RPS10	FAM193A	SMARCA4	SPINK2	ATF4	CALU	RLIM	RPL27	EIF5A	TERF2	FCRL2	MICAL2	RPS15A	CCNH	ARHGEF4	ST6GALNAC4	LBX1	RPS24	APP	RPS11	MGST3	RHOB	RPS27A	RPS3A	MARCH6	RPL37	NDUFB11	DSN1	NMT2	SLC28A1	UQCRB	RPL30	C9ORF91	MAML1	IGFBP7	NELF	C10ORF26	CYB5R2	MARS	RPL13	RFWD3	CHCHD7	CANT1	RPS7	CEP135	LMNB2	ANKLE2	LRDD	RPS27	TSPYL5	EXOC7	ANXA2	RPS17L	PTP4A3	NAP1L1	S100A4	PHF2	S100A6	CCDC69	RPL10A	APRT	SNORD35A	SNORD38A	SNORA69	SNORA67	SNORA64	SNORA7A	RP4-595K12.1	RPS29	RPS10P2	RP3-507I15.1	PHB2	RP1-99E18.2	RP11-473I1.1	UBA52	ERCC6	RP5-1068H6.3	RP6-11O7.2	RP11-111F16.2	RPS18	ANXA2P2	EEF1B4	RPS28	RPL9P7	SNORD54	RP11-466H18.1	CTD-2514K5.2
16391795-Table4	Human Breast_Balogh06_23genes_known	NFIX	ZFR	CDK14	SLC9A7	CDK5RAP3	CLCN3	UMPS	PPM1G	AP1M2	CCT6B	RGS3	THY1	APBB2	KLK11	JUNB	EDDM3B	NOS1AP
15257931-SuppTableD	Human Leukemia_Teuffel04_132genes	ENPP4	DNAH9	DYRK4	ALOX5	GCLM	DAPK2	FAM65A	STAG3	IDI1	BCL3	CRMP1	ACAT1	PIK3C3	TNS1	ME2	MRPS33	GLG1	ACOT7	KIAA0930	CSF2RB	TCFL5	BIRC7	RNF24	JAG1	C13ORF18	FCGRT	KCNN1	CPVL	AK1	PHYH	TBC1D9	MDK	LTA4H	CREBL2	PTPN6	CLIC5	NIT2	EPAS1	RIMS3	YLPM1	GTF3A	NRN1	EMR2	SMARCA4	KDM4B	CBFA2T3	ANO1	PIAS3	NUP210	DSC2	DSC3	ARHGAP32	ARHGEF4	ARHGAP29	FBN2	SORD	TLE3	HMG20A	ZFHX3	OSBPL1A	APP	RGL1	TEX261	VGLL4	MYO10	IQGAP2	ITPR1	NMT2	FARP1	PTPRK	CUX1	RYBP	WDFY3	SLC25A46	DCHS1	CYB5R2	PRKCB	ZNF3	CDKN2AIP	C6ORF145	CRADD	SDC2	UBE2E3	SMAD1	KIF5B	MINA	SOX11	GAK	TSPYL5	PPA1	AP1S2	ANXA2	ALG12	PTP4A3	PCLO	EPOR	IFT140	SRSF10	H1F0	AC093668.1	GREB1	GM2A	PHF2	S100A6	MPZL1	CTNND1	VDAC1	IFRD2	TMEM185B	RP5-1068H6.3	ANXA2P2	GBA3
15257931-SuppTableA	Human Leukemia_Teuffel04_726genes	DPM1	NIPAL3	ENPP4	SEMA3F	TFPI	MSL3	CCL18	GGCT	CDKL3	GAS7	CDK11A	DYRK4	CD9	NME2	TSPAN9	ALOX5	COX15	MAGIX	RALBP1	SAMD4A	SERPINB1	GCLM	VIM	CD44	POU2F2	TFB1M	ZCCHC8	DAPK2	TRIO	MSR1	FAM65A	GPM6B	FAM120A	PTCD2	TNIP3	FOXC1	GALC	RIMBP2	BRP44L	MRPS35	FAR2	BCAS1	KARS	STAG3	IDI1	HDAC4	BCL3	ATP1B3	RAB27A	EXOC5	RPS6KA2	TRIB2	LPHN1	ACTN1	EPN2	CRMP1	SIDT1	TP63	FERMT2	ACAT1	ACACB	NT5C2	EXOSC5	PHF17	GTF2I	PIK3C3	TNS1	CNOT4	FYB	ME2	CCNT2	NUFIP1	OXCT1	NKAIN1	AKR1B1	SEPHS1	PXN	C14ORF118	PAPOLA	RGS1	MRPS33	GLG1	PUS7	FH	TBL1Y	SEMA6A	ITPR3	ACOT7	DGCR14	TTC28	JOSD1	BIK	KIAA0930	PMM1	BRD1	CDKN3	GSTZ1	DAAM1	APEX1	PCK2	CD40	ADNP	TCFL5	BIRC7	RNF24	JAG1	ACTR5	C20ORF3	STS	TBL1X	PRPS2	PLP2	C13ORF18	MSLN	CORO1A	MAPK3	ZNF423	NARFL	ZNF174	GGA2	STX4	TMEM87A	DECR1	TUSC3	CLPTM1	FCGRT	FBL	DYRK1B	MRPL4	RABAC1	KCNN1	AD000671.1	ATP4A	ZNF14	ETHE1	WDR91	CPVL	EZH2	PSMA2	KANK1	PHYH	NPM3	TRIM16L	C1QBP	WSB1	TBC1D9	TBC1D19	CTSC	LPXN	NRXN2	MDK	CARS	C11ORF21	POU2AF1	RSRC2	LTA4H	CREBL2	ART4	RERGL	ING4	GNPTAB	PTPN6	MAPK14	FBXO9	ACOT13	BYSL	C6ORF108	GMDS	CLIC5	PDE8B	CLK4	SMC4	NIT2	TUSC2	MRPL3	EIF1B	KLHL24	SLC35F5	ITGA4	PSMD14	MOBKL3	DARS	EPAS1	BCL9	LRRC42	RPL22	QSOX1	PARK7	WDR77	SLC35D1	PRDM2	MAP7D1	LGALS8	RIMS3	ARTN	STMN1	MYL12B	TGIF2	TJP2	YLPM1	TAF12	ELF1	UBIAD1	AKAP1	PPPDE1	GPSM2	CXCR4	GTF3A	PQLC1	TRIM24	CISD1	PRDX4	DNPEP	PLCG1	SNRNP27	NRN1	MT1G	EFNB2	PSD4	BMP2	FLRT3	TRAP1	EMR2	SLC35E1	SMARCA4	KDM4B	GNG11	C7ORF64	PAICS	APOBEC3A	NAA38	DNAJB9	CALU	ARPP19	SUMF2	CBFA2T3	OSBPL2	C1ORF38	ANO1	PIAS3	KIAA0664L3	ZNF304	NUP210	EIF5A	KDM6B	TERF2	DAP3	CTNNBL1	RRAS2	COX16	EDEM1	PTPN22	IL6ST	PUM1	DSC2	DSC3	ARHGAP32	OSTF1	HRK	CD164	AHI1	SMPD2	TGFBRAP1	ARHGEF4	PLXNC1	DRAM1	TBC1D4	TNS3	EPRS	HLX	SMPD4	TXN	RABEPK	RIPK1	CASP1	MAPKBP1	PARP6	FNBP1L	ARHGAP29	DYNC2LI1	SMEK2	RAB1A	PREPL	PPIG	HERC5	SCARB2	USO1	PPA2	FBN2	AMIGO2	RBM26	NOVA1	TMX1	SORD	GTF2A2	TLE3	HMG20A	ZFHX3	DEF8	OSBPL1A	TP53	APP	ZNF593	SERBP1	BCL10	PTPRF	PSMA5	UCK2	TMCO1	XCL1	MGST3	RGS16	TOR1AIP1	RGL1	EIF2D	SMYD2	GALNT2	TEX261	AFF3	HSPD1	CXCR7	VGLL4	IQSEC1	TMF1	TAGLN3	MYO10	IQGAP2	PAM	TNFRSF21	MDH2	MEPCE	OGT	IL2RG	DIAPH2	CCDC25	PROSC	MTDH	SH3GLB2	PDSS1	RSU1	TCF7L2	GSTO1	CCDC81	ENDOD1	DSN1	FOXO1	ITPR1	ME3	NR3C2	CTSO	TIAL1	POU4F1	SPON1	TGOLN2	HOMER1	NMT2	FARP1	HHEX	PTPRK	STK32B	DAB2	RBMS1	SCN3A	NRGN	MAGED4	BTG3	LARP1	CNOT8	ADK	UQCRB	UTP14A	MAPK13	PRR14	ZFYVE9	C9ORF91	LDLRAP1	ABHD3	CDA	GART	ATP5G1	ATP13A2	PDXK	DIP2A	IL6R	ZNF394	CUX1	SHANK2	JAK1	DHRS3	GFI1	CCKAR	IGFBP7	SUCLG1	SPTA1	PYHIN1	RYBP	WDFY3	THOC7	SNRK	ZDHHC3	SPRY1	HPGD	ABCE1	SLC25A46	ANKRA2	SFXN1	HGSNAT	NDUFB6	SSX3	CLMN	CACNB2	DCHS1	RAG1	CYB5R2	IDH3A	PRKCB	ZNF3	NDEL1	PBX3	C15ORF39	TBC1D2B	ZNF91	CDKN2AIP	TMUB2	STAT3	AHCYL1	PKIG	AC110814.1	ATF5	CRADD	PTK2	SDC2	NFU1	STRA13	AGPAT2	TAPT1	MUC3A	UBE2E3	SMAD1	NUDT9	KIF5B	MINA	C11ORF24	INSR	NRTN	SOCS5	C1GALT1C1	CHD7	ZNF274	ZNF217	JMJD1C	CYCS	ISG20	PPP1CA	EFEMP2	EGFL7	DHCR7	EIF1AX	PSMD1	AGFG1	GOLIM4	TCAP	CLTB	UNC119B	YES1	CIDEA	LMNB2	FAM82B	BASP1	IRX5	SOX11	ANKLE2	LRDD	IMPDH2	GLDC	TAF7	GAK	PER1	FUCA1	CDH4	DCTPP1	FGD6	TSPYL5	PPA1	KCTD2	ADIPOQ	SGSH	PLAG1	PRKAG1	WRB	SHMT2	AP1S2	MFSD5	ANXA2	NGRN	EWSR1	AP2A2	FANCF	PSMG1	PRKX	ACTG1	VPS33B	IRAK1	PTP4A3	GSTT1	APOO	IFITM2	WBP5	FAM174B	UBE2L3	PIGP	NXF2B	IRS2	CYP2R1	CYP4F12	PCLO	MT1X	EPOR	SRSF10	H1F0	AC093668.1	IL1RAP	S100A4	GREB1	RYR1	SRGAP3	PPIA	POM121	SIAH1	ZNF136	GM2A	ARHGEF12	FLNA	PGAP1	ENTPD4	PCDHB11	PHF2	S100A6	MPZL1	MT1F	CTNND1	CCDC69	PNP	GRK5	SSX4B	BRD2	HLA-DMA	AIF1	DAZ4	ANKRD28	SNORA67	ZNF254	VDAC1	GPSM3	ZNF134	IFRD2	PHB2	GOLGA8B	RP3-468K3.1	AL590708.1	FADS3	SEC22B	TMEM185B	RP5-1068H6.3	WDR46	AE000661.28	KRT8P12	HLA-DPA1	ANXA2P2	MCTS1	EEF1B4	AC007389.3	HLA-DQA2	ADSL	FABP5P11	NME1-NME2	JMJD7	AL359259.1	RP11-466H18.1	H2AFJ	HAUS5	RP11-721G13.1	GBA3	XXBAC-BPG246D15.9	U66061.38	ZNF345	GRINL1A
17699775-SuppTable2	Human Lung_Johnson07_571genes	SLC25A13	LAMP2	MAP3K9	CCL26	DBF4	CSDE1	STARD3NL	CD9	SYT13	FHL1	CD44	CAPG	CTPS2	XK	RRM2B	LIMA1	ATP9A	GALC	RIOK2	DGKA	NGEF	THUMPD1	DDX3Y	NAV3	PSME4	SLC44A1	ST6GALNAC2	CDH19	TFRC	HMMR	IGF2BP2	MCAM	GTF2I	GNB1	CPOX	RAGE	RNF13	SCAMP1	SLC25A24	ERGIC2	TFAP2C	AURKA	DOCK9	SLC4A11	SNX5	LTBP4	PAPOLA	PABPC4	TNRC6A	ITGA6	HNRNPC	SNAP23	CBX5	TBC1D2	IL11	CDC34	SUSD2	DICER1	RPS6KA5	RASSF2	PGRMC1	ATP11C	ELF4	NALCN	HAS3	NME4	SLC7A5	PYCARD	PLAT	NDRG1	SLC39A14	LEPROTL1	KCNN4	LSM14A	CNFN	MEGF8	SCN1B	HOXA1	CYP3A5	AP1S1	SLC1A1	TGFBR1	BCCIP	CCNY	INTS2	ALDH3A1	HLF	NEIL3	HIPK3	NUP98	CAPRIN2	SLC11A2	DUSP16	GOLT1B	COL12A1	SOD2	GMNN	QKI	SEC24A	PRKAR2A	CSPG5	STEAP3	FN1	FHL2	KYNU	S100PBP	LEPR	IVNS1ABP	WLS	GALE	ARID1A	MUC5B	PLAGL1	GDA	TJP2	PHF19	GALNT12	KDSR	FCF1	NPC2	CNRIP1	SLC17A5	HELLS	INSL4	SERP1	TRMT1L	PPPDE1	BAI2	HERPUD2	TWIST1	RECK	ITPR2	C13ORF1	NLN	LPGAT1	EIF2C2	OBSL1	MRS2	RUNX2	MT1G	MT2A	SEPT6	PLAGL2	SYNGR3	YWHAH	ATP6V1F	SPCS3	MTUS1	JUB	HDHD1	SAT1	RTN4IP1	OLFM1	COL5A1	SLC35D2	ULBP2	ANO1	ZCCHC9	GCH1	LGALS3	PPARG	DDC	ITGB4	CDK8	LGR6	BEX2	EPHB2	E2F5	MICAL2	MED6	LOXL2	DOCK2	EMP1	SPOCD1	BTF3L4	KDELC1	TMEM2	NT5E	EHF	ACVR1B	CD164	NHSL1	KCNK1	GLUL	SERPINE2	NEK3	NUDT15	RPL35	NOV	TLN1	FGFBP1	SQRDL	STRA6	RTCD1	SLC5A6	AOX1	PRICKLE1	GLIPR1	PHLDA1	DUSP6	VPS33A	FRMD6	ANP32A	DET1	PCTP	C18ORF21	TNFRSF11A	COL6A1	GEMIN7	SH3BGRL3	CYR61	GPR161	RIT1	GALNT2	LYST	VPS54	POLR2D	FAM171B	MARCH4	ECE2	SCD5	CCNA2	FAM54A	C6ORF211	PURB	IGFBP1	MDH2	ZC3HAV1L	SLC16A2	DIAPH2	DOCK11	SLC25A37	EBAG9	C9ORF3	A1CF	HERC4	PAK1	ZC3H12C	AASDHPPT	TAGLN	PPP4C	HMGA2	DPYSL4	RNF144A	TDO2	UHMK1	ATG10	SPOCK1	PLEKHH2	SAR1B	ANKRD22	SREK1IP1	TMEM87B	KCNJ16	AK5	PITPNC1	DPH3	PLCL2	ATP6V1C1	ACPL2	KCNMA1	C14ORF2	HK1	RPUSD3	RBPMS	TMEM171	AFAP1L1	PALM2-AKAP2	FMNL2	XDH	CDA	STC1	IGF2BP1	C1R	THEM4	MED8	NR2F6	TLCD1	FGFR4	FDXR	TTC9C	NEXN	FAM102B	CTSS	TGFA	FSTL1	IFI16	C3ORF17	ZDHHC3	CDCP1	TKT	FBXO8	TMEM144	NAA15	LSM6	ITGA2	EDIL3	ELOVL7	F2RL2	CDC20B	UTP15	FOXQ1	CITED2	ADCY1	OSGIN2	SLC25A32	C9ORF125	PIGA	CLDN3	AQP3	NSD1	KIAA1462	BTNL9	TTC7B	HTRA1	FBN1	LARP6	C16ORF45	FAM96A	ANPEP	IGF2	GATAD2A	IGFBP6	LTBP3	SCARA3	TSPAN5	TM4SF20	RAB3B	FAM103A1	MT1E	CSGALNACT2	AVEN	ALCAM	GLB1	SERPINB9	TRIM8	CANT1	KRT19	KRT15	FGG	FGA	FGB	GATM	CTPS	KRCC1	NME6	DPAGT1	PDE3A	ZNF680	C17ORF63	SMARCC1	GNG5	TMEM167A	C4ORF32	EIF1AD	PHLDB3	MYO1D	SLC38A9	PTRF	RABEP2	ARL6IP6	KDELC2	AURKB	SRSF8	ZDHHC20	F2R	RAP2B	FIGN	LHFP	ALDH1A3	SS18L1	TOP1MT	SOCS3	H1FX	IFNE	SEMA4B	C6ORF120	GPRIN3	C15ORF41	AC013553.1	NAP1L3	RTN4RL2	NAP1L1	MT1X	LIN28B	DNER	ARL4C	COL4A5	C15ORF52	NANOS1	DPYD	SLC4A5	C20ORF177	CD55	TCEAL3	CD47	ADA	LAMB3	SLC22A4	C6ORF141	PELI1	HIST1H2BK	ERO1L	CSF2RA	MT1F	MAFK	F5	L1CAM	RASGEF1A	MICB	PRSS1	LGR4	MT1H	LIN52	VGLL3	NRAS	LCAT	EMP2	TNFRSF25	CEBPD	C6ORF176	H2BFS	AKAP2	RP5-892G19.1	CLDN23
17699775-SuppTable1	Human Lung_Johnson07_1334genes	C1ORF112	SLC7A2	AK2	SLC25A13	C2ORF3	ITGA3	DBF4	PAX6	CD9	SEMA3G	IDS	ZNF200	HIVEP2	BRCA1	ERCC1	SEMA3B	NR1H4	MVP	TACC3	MTMR11	MATR3	AGPS	BIRC3	DEPDC1	RRAGD	FAS	NUP160	GRN	CENPQ	UHRF1	DEPDC1B	TIMP2	CCDC99	INPP4A	TDP1	TPR	NOP16	RRM2B	VAMP3	RFC2	DKK3	HOMER3	RAD51	MRTO4	ATP9A	RC3H2	GYG2	TMEM48	SLC2A3	GPC1	MCM10	MTFR1	TRAM1	RRP15	IP6K2	PSME4	DNAJA2	TGFBR3	MAPK6	GNB5	SLC44A1	ST6GALNAC2	TCOF1	RAD18	MGAT4A	TRIP13	TRIB2	TFRC	SMC1A	HMMR	MCM2	IGF2BP2	CDHR2	NTN4	TUBE1	TIPIN	NUP37	FOSL2	MCM6	MCAM	MBNL3	UBE2T	GNB1	SCGN	RIF1	SMARCA2	CPB2	CPOX	OSTM1	TRAF5	GEMIN5	ITGB5	NUFIP1	WBP11	APOB	CD59	ATRX	SCAMP1	SLC25A24	RRN3	CTTN	ORC1	DIMT1L	HSD17B2	TXLNG	NOP14	ERGIC2	AURKA	SLC6A14	DDX18	TPX2	TGDS	SLC4A11	PLK1S1	SNX5	MAPKAPK5	SLC23A2	OAS1	BLVRB	YPEL3	PABPC4	TNRC6A	SEL1L3	ORC6	HAUS4	G2E3	HNRNPC	SUPT16H	SIP1	SNAP23	RFFL	NUP50	CDC45	CDC6	CDC23	SH3GLB1	SCD	ERMP1	MARCH2	CDC34	RANBP1	SUSD2	LGALS2	LGALS1	MCM5	TSPO	POLE2	DICER1	VRK1	GMPR2	PNN	PROCR	GINS1	RASSF2	NOP56	FAM83D	PGRMC1	POLA1	RBBP7	CD99L2	PCYT1B	ARMCX3	KLF5	TSC22D1	MSLN	NDRG4	SLC7A6	USP10	SOLH	AQP8	PYCARD	KIAA1199	ZDHHC2	NDRG1	SLC39A14	LEPROTL1	MCM4	BNIP3L	DOT1L	FBL	LSM14A	TGFB1	DNASE2	HBP1	DFNA5	CAV2	MET	LMBR1	C7ORF58	HSPB1	CYP3A5	SERPINE1	GLCCI1	TMEM106B	EZH2	BLVRA	CLIP2	CNTNAP3	C9ORF95	C5	PTGR1	DDX58	PIP5K1B	CCNJ	GTPBP4	BCCIP	MAP3K8	SMC3	TFAM	CCNY	DNAJC12	KRT23	PIGL	INTS2	RASD1	ALDH3A1	ICAM2	ABCC3	SMURF2	SLC16A6	TMEM97	ODAM	LAMTOR3	GRPEL1	TRIM2	NEIL3	NCAPG	CTSC	CCDC34	SIAE	CPT1A	PANX1	APOC3	HIPK3	SLC22A18	NUP98	RAD51AP1	RFC5	CDCA3	C12ORF57	PAK1IP1	FBXO5	MCM3	RBM24	PTP4A1	VNN1	GMNN	SLC17A2	SLC16A10	UNC93A	QKI	TTK	LOX	POLR3G	LMNB1	ARRDC3	BRIX1	H2AFY	TCERG1	DBN1	RBP1	KAT2B	COL7A1	PRKAR2A	TUSC2	AADAC	KLHL24	SLC35F5	STEAP3	EPB41L5	TP53I3	CCDC88A	GLS	HPCAL1	PNO1	ARID3A	MSH6	RALGPS2	S100PBP	ASH1L	NCF2	UCHL5	CD58	NID1	RIMS3	SSX2IP	GBP3	GALE	CDC20	DPH5	NEK2	CTSD	PLAGL1	FOXO3	GDA	PHF19	KDSR	RHOQ	YPEL5	YIPF4	AC008074.1	FAM178A	MXI1	HELLS	MASTL	C13ORF23	EXOSC8	EGR1	SERP1	TMPO	CCDC53	ZNF706	COIL	SCPEP1	NCAPH	MND1	ADCY7	TRMT1L	KIF18A	TNFSF10	HERPUD2	RECK	AKR1D1	PLAU	ZWINT	C13ORF1	ATP7B	CENPK	OPTN	ATPAF1	STIL	NMI	BAZ2B	EIF2C2	CHPF	PARD6B	CSE1L	MRS2	XPO5	SOX4	MT2A	SEPT6	POLR1B	MCM8	PLAGL2	KLC1	WNK4	IFI6	DLGAP5	TIMM8A	C1ORF135	SYNGR3	PNKD	GNAI1	PAICS	PPAT	YWHAH	ATP6V1F	DNAJB9	C15ORF23	SPCS3	E2F8	PHF20L1	TEP1	HDHD1	SAT1	AC011472.1	ATP8B3	RTN4IP1	FIBCD1	DKC1	DUSP9	NOL11	SLC35D2	GINS2	SH3BGRL	SH3BP5	SLC6A6	TUBG1	MAP1B	ZCCHC9	TOP2A	FMO5	RHPN2	LGALS3	TRIM22	POPDC3	FIGNL1	DDC	ANKRD17	NASP	XPO4	CDK8	DSTYK	RFC3	ANKRD32	BTG1	E2F5	AMPD3	MICAL2	MED6	LOXL2	CCNB1	IRAK2	IL6ST	CDCA8	EIF2C4	BTF3L4	DTNA	DZIP1	TBX3	C7ORF23	CD36	ACVR1B	GNS	ABCB10	TAF5L	PIGC	TTLL4	DRAM1	NEK3	C13ORF34	IGF2BP3	TBRG4	VEZF1	BRIP1	IMP4	NIPSNAP3A	SMC2	RPL35	DSCC1	POLR1E	RPS6	SLC22A7	TUBB2A	TUBB2B	SYTL2	MMP7	CTDSPL2	KIF23	PAQR5	RABGGTB	GIPC2	SLC44A5	RTCD1	SLC5A6	TACC2	CEP55	TET1	AOX1	HECW2	SLC40A1	MNS1	GLCE	SCARB2	CCNG2	ANXA3	MTTP	RGS3	GABARAPL1	VAMP1	LRIG3	GLIPR1	N4BP2L1	BRCA2	VPS33A	MBNL2	JDP2	UBE2Q2	MESDC1	FANCI	TGFB1I1	NOL3	MBTPS1	KIAA1609	GALNS	PCTP	C18ORF21	TTYH2	FOXK2	TNFRSF11A	IGFBP4	COL6A1	APP	GEMIN7	TM4SF5	SH3BGRL3	PLK4	SYTL1	ITGB3BP	KIF2C	MTF2	ALDH9A1	NUF2	DTL	RIT1	C1ORF131	C1ORF55	LBR	RHOB	CHAC2	VPS54	ZNF514	SLC20A1	POLR2D	CDCA7	FANCD2	FAM134A	AGTR1	NCEH1	EAF2	ECE2	FIP1L1	LYAR	CCNA2	NAF1	PDGFC	SKP2	G3BP1	CDKAL1	ABT1	PRIM2	TPBG	PNRC1	FAM54A	AIG1	CREB5	CDCA5	PURB	IGFBP1	ZC3HAV1L	TMEM140	IGSF1	FBXO25	CSGALNACT1	MAL2	NFIB	HAUS6	CDKN2B	UGCG	FAM171A1	A1CF	HERC4	C10ORF11	MKI67	TAF5	SLC43A1	AASDHPPT	CHEK1	TAGLN	PPP4C	HMGA2	MMP3	ARID5B	TMCO3	SLC7A11	CACNA2D4	DIP2C	EIF4E	ANKRD50	MFSD6	RNF144A	MLF1IP	SACS	DST	RNF219	HAUS1	SPC25	UHMK1	SUV39H2	PLEKHH2	SAR1B	ZNF117	TMEM87B	C9ORF150	HS2ST1	CHST9	UBASH3B	PRKCA	LY96	DPH3	SKA1	PTPRN2	TMEM55A	MARCKS	TTC39B	ZCCHC10	NUP205	LSM11	C9ORF41	C14ORF2	FAM122B	HK1	CD109	ATAD2	ZNF689	SASS6	BUB1B	RPUSD3	RBPMS	TNFRSF14	CDA	PINK1	MIS18A	GART	DONSON	IGF2BP1	ARHGAP27	THEM4	MED8	SPON2	CCDC58	PKNOX1	RRP1B	FLAD1	ANO10	AZGP1	CYP3A7	SQSTM1	CYGB	POLR3K	CCNF	ITIH3	FBLIM1	MXRA8	NEXN	GBP2	PKDCC	CAPN2	DISC1	PQLC3	NUP35	CCDC138	SGCB	KBTBD8	C3ORF64	IGFBP7	TMEM79	SGOL2	FABP1	C4ORF34	TOPBP1	KIF15	RFC4	CDC25A	DUSP7	AGXT2L1	MAD2L1	TMEM144	NAA15	LSM6	ITGA2	ELOVL7	GRPEL2	UTP15	LEAP2	C5ORF41	STK17A	FABP5	CTSB	DLC1	OSGIN2	FZD6	SLC25A32	TP53INP1	DYNLT3	PIGA	AQP3	MELK	MARCH8	MBL2	C11ORF82	LRR1	C10ORF10	KIAA1462	TTC7B	MOAP1	IFI27	ARL5B	LARP6	NOLC1	C2	SMPD1	CENPN	ATMIN	MCM7	TK2	C16ORF45	KIAA0430	KIAA0101	PLK1	STX3	RRM1	ZNF226	CDT1	TUBA1A	GPD1	AXL	LAIR2	C19ORF33	FAM57A	KIFC2	TSR1	C19ORF48	ZNF83	KRT80	SOAT2	TK1	LTBP3	PBK	PCMTD1	FILIP1L	RFWD3	RAB31	FEN1	KIAA0802	SERINC2	DDX19A	E2F6	SCN9A	MUC15	CLIC3	FAM103A1	HIC2	BUB1	MT1E	CSGALNACT2	ALCAM	GLB1	CDK1	PA2G4	ACYP2	SHCBP1	CHD7	KRT15	KRT20	SLC25A33	CTPS	RRM2	CYP4F11	PPIH	LAMB2	KLF11	KRCC1	NME6	NEGR1	DPAGT1	CLP1	ZMAT3	NBEA	ZNF680	C17ORF63	CKS1B	IQCB1	SLC2A14	PTPRM	OBFC2A	MUC13	CD7	RNF213	SLCO4C1	GNG5	MSRB3	ZBTB4	ZWILCH	SNAPC5	IGDCC3	TMEM167A	NR1D2	C4ORF32	PDE12	SEZ6L2	CCNE2	EIF1AD	SMAD2	CLTB	C16ORF75	NR2F1	PRIMA1	NUPR1	AIM1L	SPRYD4	PHLDB3	MYO1D	LRRC37A3	VSIG10	METRNL	TYMS	CLVS1	RPS6KA3	RABEP2	TMEM187	ARL6IP6	AQP11	TMEM139	RMI1	AURKB	C3ORF23	C13ORF31	C7ORF41	HIST1H2AC	HIST1H2BC	YOD1	GPR157	SLC26A11	F2R	RAP2B	ZBTB20	GINS3	ZNF708	CREB3L2	FIGN	C1S	MXRA7	TTC3	HIST2H2AA3	ACSM2A	FAM3B	C3ORF26	TOP1MT	KNTC1	TMEM173	CDCA2	HIST2H2BE	ZFP90	DGAT1	TBC1D3F	MIXL1	NRBP2	IFITM2	PRMT3	SOCS1	ATP6V0A2	C12ORF48	L3MBTL1	C16ORF52	ZNF267	ZNF224	AC013553.1	CYP4F3	UBE2H	NAP1L1	MT1X	HSPA14	ISG15	TRPV2	LIN28B	HIST1H1C	ARL4C	MYO15B	COL4A5	MUTED	C15ORF52	SLC4A5	NHLRC3	C9ORF152	SERPINA3	S100A4	STK40	CD55	SIAH1	IPO4	PLXNB2	MYO6	SLC30A10	S100A2	WDR45	PCBP2	C20ORF112	LRP10	PDGFA	MYO5A	SPTAN1	KLHL14	NKIRAS1	TEAD4	ERO1L	S100A6	PRIM1	TFDP1	SULT1C2	ZIM2	ASPH	MT1F	TPM2	WDHD1	BAZ1A	PAPSS2	GK	RP3-412A9.11	DMD	PJA2	SAMD5	HIST1H3H	TMEM57	MICB	LGALS7	C4ORF46	GPR56	IPO7	TECPR1	MT1H	MT1M	TMSB4X	LIN52	DOK6	DIO1	KRTAP3-1	MLLT11	NRAS	EMP2	IRF9	MYCBP	RSC1A1	FAM72D	FAM19A5	KRTAP1-5	CEBPD	PLEKHM1	ORM2	DHFR	ORM1	GAS5	LRRC37A2	RBM14	TMEFF1	IL10RB	MARS2	MALAT1	DYX1C1	ZNF432	C5ORF62	HP	AL928654.7
17086209-Table2	Human Colon_Ivanov07_15enes	PHF14	RNF43	MSH3	FXR1	NCOR1	MARCKS	B2M	CTNND1
11325847-Table3	Human Endometrial_Matsushima-Nishiu01_69genes	CYB561	IFFO1	HEXB	SREBF1	IL4R	PGM1	PLOD1	PABPC4	ITPR3	GGT1	SLC25A1	MYBL2	GYS1	NUDT1	POLD2	NDUFC1	HGFAC	FOXM1	AIM1	GMDS	MAPKAPK3	MPL	CNN3	NDUFB3	CKS2	CCNB1	SNRPF	SORD	SLC20A1	EBP	ADM	TNFRSF14	LAD1	CSRP1	ATP5G1	FGFR4	MAD2L1	GTF2A1	RRM1	MVD	IGFBP6	ATP5I	PA2G4	JUNB	KRT19	CST6	DRAP1	COX5A	RCC1	ISG15	PCBP2	NDUFS3	IFI30	NEU1
11325847-Table2	Human Endometrial_Matsushima-Nishiu01_97genes	IFRD1	TNFRSF9	ERBB3	TLE2	PPP2R5A	KLF6	TRAF4	GTF2I	PSEN1	HCN2	LZTR1	SBF1	TOM1	RANGAP1	PYGL	BDKRB1	ARHGAP5	SEC23A	JAG1	TRADD	NDRG1	BBC3	SP4	MET	TNFAIP1	CDKN1B	CCNC	HAVCR1	MEF2D	DUSP1	RBBP6	EGR2	SOX4	LRRFIP1	MT2A	ABCC4	TEP1	JUND	LGALS3	NTS	BTG1	ANXA1	DTX1	CYP27A1	SMAD6	IDH1	CUL4A	CBX4	PFKL	CDKN2B	SURF4	PDCD4	BRPF1	DYRK1A	IFNGR2	CITED2	TNFRSF11B	NFIL3	INPPL1	IGF2	MAT2A	LIMS1	ID4	BPGM	TNFRSF10D	NR2F1	PLEC	HCLS1	NKX2-5	CDK10	SRSF10	AKR1C3	TOPORS	ASPH	MAFK	GPX3	CSNK1E	HSPA1A
16760443-SuppTable2	Human Lymphoma_Sandeep06_217genes	SNX11	CFLAR	ALOX5	MATR3	RALBP1	DEPDC1	CD44	TNFRSF1B	LTBP1	MPHOSPH9	LY75	TRAF1	RASGRF1	VMP1	CASP8	TRIP13	TCF3	NOTCH3	OXCT1	MAP3K4	MAPKAPK5	ICAM1	CDC6	SRPK1	ITPR3	JAK2	CDC7	RANBP1	DDT	GGT1	TCL1A	VRK1	PNN	BMP7	CDC25B	HCK	C13ORF18	CCL17	MAZ	CTSH	EBI3	JAK3	AHR	TBL2	MAP3K8	UBE2S	WHSC1	DTX4	CCND1	IL10RA	GALNTL4	C6ORF105	CD83	BACH2	GMNN	BYSL	TTK	KYNU	MSH6	SFPQ	CD58	SLAMF1	RAB7L1	ID3	TNFAIP3	GNA13	TNFSF10	GTF3A	MRPS2	GLO1	ATXN1	AHNAK	SMARCA4	VPREB3	DUT	ARPC1B	HIP1R	FSHB	SNRPA1	GRSF1	RIN2	RFC3	GGT2	IRAK2	C5ORF13	LMO2	CDK4	DOCK10	MRPL47	MYC	PIM1	TLR2	NEK1	LRPPRC	ENTPD1	BCL2A1	UCK2	HDGF	LIMD1	SSBP2	IL2RG	POLE3	YTHDF1	IL18	SAMSN1	NUP205	SLA	BATF	BUB1B	CCNB2	AUTS2	PTGIR	ITGB2	IL6R	NEXN	RFC4	TERT	PTTG1	STRBP	NOLC1	CYB5R2	GNG8	STAT3	TRABD	LSM3	NUDT6	EIF2AK3	IL16	PPP1R14B	CBX2	TLR1	RG9MTD1	SLC35E3	CSTF3	DLEU1	CHD9	STX19	HTR1D	OR4A15	MYBL1	CXCR3	FNBP1	HMGB1	PTPN1	MME	SULT1A2	TOP1	HLA-G	HLA-F	HLA-E	NUP62	MRPL23	KIAA0913	DHFR	MIF	TICAM2
19061838-TableS3	Human Viral_Cairo08_588genes	PON1	MAP3K14	ETV1	JARID2	AASS	ODZ1	MASP2	STAB1	CEP68	EHD3	IGF1	MARCO	C8B	ALAS1	HSD17B6	MAP2K3	C6	CP	R3HDM1	SRD5A2	ARID4B	RC3H2	TARBP1	BRP44L	ACAA1	CS	HAGH	ST3GAL6	PMS1	KLF6	NUP133	RAB27A	IKBKAP	MAP4K4	TRIB2	PDCD2	RHOBTB1	FCGR2B	ABCB11	IGF2BP2	MGLL	NUP37	ACAT1	GRAMD4	ACACB	MCAM	IL4R	FDFT1	ITGAE	SLC27A5	HAL	MAP3K4	DDHD2	SEPHS1	CETP	F11	LYZ	FETUB	ITGA6	CDC23	CBX5	C1ORF9	CYP26A1	BAMBI	CREM	HSP90AB1	SCD	IGFALS	MMP11	DDT	GSTT2	PRODH	GSTZ1	SLC10A1	PCK2	LPIN2	MYOM1	RNF125	PSMD10	F9	SLC25A15	LONP2	DHODH	SYT17	CA2	SQLE	CLEC4M	ANKRD27	GCDH	AVL9	NAMPT	HSPB1	CYP3A5	TFR2	SERPINE1	SLC1A1	CDC37L1	ZFAND5	MINPP1	CPEB3	DKK1	CYP2C18	RNF43	CBX1	ENO3	CPD	RANGRF	TBC1D9	WFS1	ANXA10	HGFAC	FAM149A	PPARGC1A	DCPS	HPX	VWF	DAO	MLEC	ACSS3	GYS2	MCM3	CAP2	GPLD1	VNN1	GMNN	NUDT3	FAM46A	GHR	HMGCS1	NNT	MRPS27	HMGCR	C9	HRG	HGD	SLC25A36	FXR1	ARHGEF26	VIPR1	FAHD2A	ACADL	UXS1	ID2	GORASP2	SLC1A4	RND3	TIA1	SCP2	LEPR	PRG4	CTH	HAO2	GNPAT	TBCE	MTR	KMO	ACADM	SDHB	KDM5B	CD46	FAAH	RCOR3	MAN1C1	CAMSAP1L1	HEATR1	FKBP1B	EPCAM	FAM178A	GOT1	RCL1	KDM3B	SOCS2	KIAA0922	PLG	AKR1D1	ACADS	SARDH	IL13RA2	OBSL1	SLPI	NCOA3	PCK1	NQO2	GNMT	SOX4	RAP2A	PLGLB2	CFP	HSPA2	PZP	SMARCA4	HIP1	PODXL	PALLD	BBOX1	SHBG	GADD45G	PLVAP	TULP4	ASS1	ACLY	ANO1	GCH1	ACACA	RPA1	HRSP12	KIAA0907	CRP	PEMT	BEX1	LYVE1	C14ORF1	ROCK2	CFHR4	CYP2J2	SLC43A3	SDS	TBX3	C7ORF23	GLS2	CDK4	PPP1R1A	GLUL	LAMC1	SERPINE2	STAB2	CKAP4	PLXNC1	DRAM1	CIDEB	VPS45	RPS6KC1	UGGT1	ZNF189	ALDOB	UBAP2	RNF38	SLC22A7	LRRC1	SORL1	SLC37A4	FNBP1L	SLC3A1	CYP2C8	LEF1	PAPSS1	C1RL	SLC38A4	LGR5	SLC46A3	RDH16	N4BP2L1	DENR	SLC27A2	CYP1A2	ABHD2	SKAP1	FAM59A	OSBPL1A	TP53	EPHA2	FCN3	NR1I3	PRUNE	TUFT1	ECM1	MCL1	SMYD2	UBAP2L	ILF2	SLC20A1	TMF1	NR1I2	SRD5A1	CRHBP	CXCL14	MUT	CYP39A1	IGFBP3	CHST7	GPC3	NSDHL	CETN2	TACC1	RP11-35N6.1	HABP2	ADM	SAA4	GLYAT	SERPING1	HMGA2	PTS	FOXO1	CRIM1	DLG5	MAT1A	INPP1	ASAP2	ACSL1	TDO2	PFKM	GJA1	UTRN	GPR125	FAM134B	PRKCA	FAM38B	MARCKS	VSIG4	JMJD5	SLC26A2	NAT2	ADK	C8A	NRG1	CPT2	DHRS1	ETS2	XDH	PFKFB1	CDA	PSMD4	C1R	GNE	CBS	RRP1B	PDXK	FCN2	FDPS	PTH1R	AZGP1	RACGAP1	ALPL	AGL	HAAO	ADCK3	INHBB	PDLIM5	CCT3	DNASE1L3	ZC3H12A	EMCN	AGXT2L1	HPGD	SEPT8	NFIL3	FBP1	AQP3	MARCH8	CLEC1B	NDRG2	CYP2C19	CLMN	CKB	SERPINB8	NNMT	C16ORF45	FAM102A	ENDOG	PRR15L	ACAA2	GPD1	ANGPTL4	SAC3D1	SEPT2	MFF	C6ORF145	AGPAT2	ASPSCR1	FASN	UGP2	ROBO1	BRD3	ALCAM	CD14	SOCS5	KCND3	ETFDH	CTPS	CYP4F11	SUCLG2	STARD5	AGXT	DCP2	SP3	ABLIM3	TNKS	TRIB1	SMARCC1	TOMM20	ANGEL2	PDZK1	ZG16	SLC22A1	APOF	UNC119B	PLA2G16	C8G	SHMT1	ZBTB38	IMPDH2	GRAMD1C	MAGED1	TSPYL5	GREM2	DHTKD1	GPR88	PLAG1	CREB3L2	EXT1	NDN	TSKU	HMGN4	ABAT	CBX6	TMPRSS2	PPP1R2	PRKD1	SIGIRR	CD24P4	SMYD3	DLK1	CYP4F2	POLR1D	TOR3A	PPP1CC	INSIG1	NAP1L1	TSPYL4	BCAM	C11ORF95	RELN	IL1RAP	AKR1C3	GREB1	SIAH1	HDAC2	ZGPAT	CYP2B6	MAP3K5	OGDHL	PDGFA	MPZL1	CYP2A7	ZIM2	TAT	LPA	PAPSS2	SREBF2	DZIP3	MFAP3L	COL15A1	EHMT2	C6ORF48	GABBR1	MT1M	CYP2D7P1	TSN	SPHAR	LCAT	CLIC1	ANG	MEG3	GCGR	RP1-99E18.2	SNORA11	FXYD1	TDGF3	NAMPTL	AC005035.1	RP11-499P20.2	AC000120.8	UGT1A9	PEG10	MUSTN1	RBM12	AC068533.7	GBA3	Y_RNA	RP13-672B3.2	HP	RP11-48B14.2
16160012-Table1	Human Leukemia_Chiaretti06_75genes	FGR	CASP10	IL32	AGPS	TNFRSF1B	VCAN	CASP8	AP3D1	DGKA	TP53BP1	PTPN18	TRIP6	CD200	SEMA6A	TCF20	ACOT8	IL27RA	BBC3	AD000671.1	HPN	C7ORF44	HPS1	IFT20	GAB1	AIP	ITFG2	KLRB1	HMGXB3	ZAP70	SLC2A1	CTGF	ACVR2A	ANXA11	CKMT2	IGJ	PHC2	CDK9	FAM134C	RQCD1	ATM	XPC	CNOT8	TTN	PDE9A	PCSK7	ITGA5	SPINK1	RRAD	PBX3	OR5I1	CRADD	LRRC15	CTSW	BAIAP2	GRIN1	EPM2AIP1	LCK	PI4KAP2	BRF1	SOCS1	MYBL1	SF3B3	SFI1	CTNND1	STK39	E2F4	GPR56	TRBC2	LAT	N4BP2L2
19061838-TableS5	Human Viral_Cairo08_25genes	CYP51A1	C6	CAMK2B	ACAT1	BCKDHB	F9	FAH	RPL28	CPT1A	CREB1	ALDH6A1	ASL	FDPS	AQP7	TSC1	FASN	AGXT	SMAD2	ABAT	CYP2B6	OGDHL	PAPSS2	BCKDHA	GBA3
19061838-TableS7	Human Viral_Cairo08_982genes	MAD1L1	KDM1A	HSPB6	CDC27	LIG3	CIAPIN1	COPZ2	PON1	C2ORF3	MAP3K14	AP2B1	GGCT	DBF4	ADIPOR2	FMO3	ZNF207	NCAPD2	HIVEP2	NME2	UTP18	DCN	ANGEL1	MTMR11	IGF1	AGPS	MNAT1	MRE11A	RB1CC1	ALAS1	HSD17B6	TOMM34	FAS	PRKCH	HMGB3	CENPQ	ABCF2	FAM136A	RFC1	PNKP	CCDC99	TDP1	PHF15	ATP6V1H	HDAC9	NOP16	R3HDM1	RFC2	DKK3	MRTO4	LAMA3	ZFR	RASGRF1	POLR3E	TMEM48	ALDH18A1	CSDA	POLD1	EIF4B	RPL18	RFXANK	PMS1	IPO5	WDR3	MCM10	KARS	MYLK	ZC3H15	YBX1	ASPM	ARFGEF1	MAST4	CLEC2D	RNF126	ATP2B1	TRIP13	ATP6AP1	DAZAP1	LIMS2	ALDH3A2	TFRC	HMMR	MCM2	NLE1	CD5L	FRY	CLNS1A	ENO1	SLC25A3	MCM6	FMO4	SPAG5	DGKD	RARB	DNAJC10	ITGA8	ITM2A	PCM1	XRCC5	AFM	KIF22	DDX1	SLC4A4	NDC80	AFP	C1QTNF3	ZCCHC6	NUFIP1	CYLD	SLC27A5	AGBL5	CAD	CD59	TAF9	HUWE1	C14ORF166	AURKA	DDX18	TPX2	SNX5	RPL6	MAPKAPK5	ESF1	TASP1	GCN1L1	RPLP0	PEBP1	BIRC5	MRPS33	PABPC4	AARS	KIF4A	PUS7	HNRNPC	SUPT16H	CDC6	MSH2	BLNK	SRPK1	HSP90AB1	SMARCB1	SF3A1	EIF3L	NHP2L1	DEPDC5	THOC5	KIAA0930	UPK3A	ST13	IL2RB	RBX1	TRMU	PRMT5	PYGL	CDKN3	VTI1B	TIMM9	SPTLC2	SLC10A1	VRK1	PSMB5	CCNB1IP1	APEX1	NFKBIA	PSME2	GMPR2	PLTP	GINS1	TPD52L2	PRPF6	SLCO4A1	C20ORF27	CSNK2A1	NOP56	MAPRE1	AHCY	SMAD7	RIOK3	SMARCA1	PQBP1	CENPI	UGGT2	TSC22D1	TRADD	NUP93	WFDC1	USP10	BFAR	MAZ	AQP9	HOMER2	TJP1	OIP5	PDGFRL	LAPTM4B	EIF3E	EEF1D	SQLE	UBXN8	MCM4	RNASEH2A	CCNE1	RPS16	FBL	ATP5SL	PLIN3	KDELR1	LIG1	PLA2G4C	DBP	RPL18A	CHCHD2	EIF3B	EZH2	ZNF862	RARRES2	TBL2	ENG	ABCA2	SHB	PHYH	SEC23IP	CBARA1	C10ORF2	NPM3	GTPBP4	BCCIP	RPL28	AATF	ZNHIT3	RPL19	ASPA	KPNB1	RPS6KB1	C1QBP	BLMH	CCDC47	B9D1	UTP6	AARSD1	LRRC59	TMEM97	ANXA10	WHSC1	NCAPG	DNAJC4	LPXN	CD81	DAO	TENC1	LTA4H	RAD51AP1	ALDH2	TIMELESS	CPSF6	TPI1	ATN1	SLCO1B3	SRSF9	KLRB1	FBXO5	MCM3	MDN1	PACRG	BYSL	TTK	MEP1A	C7	GHR	KIF20A	MRPS27	APBB3	THG1L	CNOT6	TCERG1	SMC4	BCL6	HGD	AMOTL2	RBP1	ECT2	RPL24	FXR1	NCBP2	AADAC	SSR3	DGUOK	SLC35F5	CENPA	GTF3C2	EIF2B4	SPTBN1	HTRA2	CCDC88A	CCT4	ST3GAL5	IL1R1	HDLBP	STK25	ODC1	DARS	PNO1	ORC4	ARID3A	MSH6	GPX7	RPL22	WDR77	SFPQ	WARS2	C1ORF109	MYCL1	CDC20	DPH5	PRDX6	HSD11B1	MAN1C1	NEK2	CENPF	KIF14	TMEM5	MYL12B	RPN2	C2ORF43	GTF3C3	HEATR1	DLST	DNMT3A	FKBP1B	EPCAM	ENY2	TAF12	EGR1	UTP20	TMPO	CCDC53	COPS5	COIL	KIF18A	CAT	FABP3	RPL5	KLHL7	CBX3	RAMP3	PRDX4	DDX39A	ITIH5	HJURP	AMD1	METTL8	CKS2	ACSL3	CSE1L	DDX27	MRS2	RPP40	NUP153	EEF1E1	MRPS7	NUP85	GTF2F1	RPL23	PSMF1	SNRPB	NCLN	HNRNPR	EIF2S2	ERGIC3	PRMT1	RRAS	TRAP1	DLGAP5	CANX	PTPRB	SMARCA4	AAMP	PPAT	TST	CALU	SUMF2	ILF3	HDHD1	XPO7	RPL36	LSM4	CYP2E1	OSBPL2	EXOSC2	TRIM28	DNMT1	DKC1	DUSP9	NOL11	GINS2	TUBG1	ACLY	TOP2A	NUP210	TRIM22	RAN	MYBBP1A	SEC61G	LANCL2	DDC	NIP7	PTPRA	APCS	ACTR3B	E2F5	TTC9	CCNB1	BHLHE40	MYCN	IL6ST	SLCO1B1	RAB33A	CDCA8	C18ORF10	FAM189A2	NAT10	CAPRIN1	ATP5G2	BLOC1S1	CDK4	CD164	CCT7	KCNK1	GLUL	EIF4E2	ARMC9	C13ORF34	BZW2	TBRG4	DDX56	SRSF1	TEX2	EPRS	SAP130	IMP4	ODF2	KIAA0368	SMC2	CTSL2	UBAP2	RPS6	TFAP2A	LRRC1	HMGA1	MRPL15	TGS1	NUSAP1	KIF23	RABGGTB	KHK	PREB	LRPPRC	CYP2C9	KIF11	AOX1	ATIC	SSB	FASTKD1	OLA1	WDR12	ENPEP	GABARAPL1	PIK3C2G	FAM60A	PHLDA1	BRCA2	CYP1A1	FANCI	GCSH	KIAA1609	EIF4A3	LEPREL4	FKBP10	TXNL4A	DOPEY2	SAE1	RPL11	KIF2C	ECM1	DTL	ILF2	ACP1	PARP1	PDIA6	CIAO1	SNRNP200	POLR2D	HSPD1	CXCR7	ARL6IP5	ENOPH1	GC	CCNA2	SKP2	NHP2	GFOD1	CDKAL1	CCT6A	PSPH	NCAPG2	NONO	IGSF1	GINS4	MTDH	EIF3H	SLC39A4	CIZ1	PDSS1	ZEB1	C10ORF116	MKI67	PDCD11	PAMR1	EIF3M	GLYAT	SERPING1	SSRP1	RPS3	CHEK1	HMGA2	PDCD4	CCT5	CTSO	SPON1	HOMER1	HS2ST1	TOMM70A	ABCA6	BUB3	AGPAT5	MMS19	HSPA13	OXA1L	NUP205	PDIA4	UGT2B4	UQCRB	PTDSS1	UTP14A	WDR67	WDYHV1	BUB1B	SLC6A1	C8A	PAXIP1	CCNB2	TSC22D3	HPD	CDC25C	EIF5B	NBL1	MIS18A	GART	RCAN1	C1R	NAE1	NR2F6	RPL8	SRSF2	CCNF	USP24	AK4	PEA15	SNED1	CAPN2	SGCB	CDC42EP3	LMOD1	CCT3	ABHD6	DNASE1L3	CRELD1	U2SURP	SNRK	KIF15	YEATS2	RFC4	GNL3	EMCN	CDC25A	HMGB2	MAD2L1	UQCRQ	RPS14	COG5	HEATR2	YWHAZ	FXN	SVEP1	FIGF	STOML2	ZCCHC24	C10ORF72	VDAC2	TAF1D	HTRA1	CEP57	NOLC1	SGPL1	CCT2	CENPN	MCM7	TK2	BLCAP	B2M	PLK1	SMAD3	PHB	SNRPD1	TBC1D2B	RRM1	CDT1	CHAF1A	TSR1	SOAT2	MLST8	BSCL2	TRANK1	PBK	RAB4A	DNAJC7	NT5DC2	CX3CR1	DTYMK	RFWD3	POLR3D	FNTA	COMMD8	AR	IL1RAPL1	PTK2	HIC2	BUB1	GPS1	LDB2	MYRIP	HNRNPA3	CDK1	SLC30A1	BOP1	CDCA4	RPS9	CHD7	KRT19	POLR1C	RSL1D1	GATM	RRM2	RPS21	SYNPO	QARS	SNTB1	BSG	LASS6	POP7	DCP2	ADH6	KDM2A	MMRN2	SMARCC1	SULT1B1	UQCRH	TOMM20	AGFG1	SLCO4C1	RBM4	CTSF	ZWILCH	RPL4	NR1D2	RPL15	SRP72	GPR171	UBE2C	CSRP2	CKAP5	EIF3F	RUVBL1	RIMS2	THAP4	PUS1	MAN1B1	IMPDH2	DDX10	GLDC	P4HTM	EXOSC4	PFAS	AURKB	RRS1	CYC1	FARSA	ZNF238	PUF60	RCC1	PPA1	SCRIB	NPM1	ZBTB20	CREB3L2	UBA7	C8ORF33	C1S	PLCXD1	KPNA2	TRAK1	LCK	COL18A1	MTA1	SLC25A10	CAMK1D	GAS6	RUVBL2	DDX41	PI4KAP2	PSMG1	CHEK2	SETD8	KNTC1	PTP4A3	SEPT9	RPS27L	HSF1	PRMT3	P4HB	NTF3	ZNF696	PPP1CC	PDE2A	KANK3	TCEA1	FANCA	ADH1A	KIAA1797	RPL14	SF3B3	HN1	FAT4	SUPT3H	IARS	GIMAP5	TRRAP	XRCC6	MYL6B	IPO4	LAMA2	PLXNB2	HDAC2	ADH1B	DAPK1	CASP4	ANXA4	ACSL5	KANK2	CYP2B6	MAP3K5	RPL37A	MPZL1	GRK6	SFI1	SULT1C2	DDX42	FAM115A	C4ORF43	GPN1	RPL10A	PRC1	APRT	MFAP3L	SNORA21	SNORD38A	RDBP	C6ORF48	LSM2	VARS	CSNK2B	MRPS18B	GNB2L1	C12ORF24	IPO7	HN1L	ATP10A	HCP5	SNORA75	SNORA67	MIR106B	SUPT4H1	DNAJC9	CLIC1	RP13-178D16.2	KLRK1	AP1G2	CARKD	CPNE1	LYRM4	MYCBP	KIAA0913	PHB2	MIR939	RP11-568A7.1	CKLF	AC124303.3	AC026271.3	APOC4	NOL7	WDR46	RP11-298C3.2	EEF1B4	KIAA0040	GABARAPL3	ADSL	MIF	AKAP2	NME1-NME2	MUSTN1	DDOST	RBM12	UBE2V1	PRKDC	U47924.19
16457687-GeneList	Human Breast_Wilson05_76genes_her2	GTF2IRD1	SNX1	BCL3	SCARB1	NT5C2	NKAIN1	LAMB1	ATP6V1D	CEP76	MRPS31	HBS1L	KAT2B	CISH	WIPF1	TJP2	CCDC91	CDKN1A	SOX9	KLC1	ARMCX1	CBFA2T3	VAV3	FAM189A2	SKIL	THBS1	MSMB	TMOD3	ANXA3	PHLDA1	RGS16	N4BP3	PSPH	UGCG	MPZL2	SEC24D	KLF10	MARCKS	ADAMTSL3	PDXK	LARP4	SAP30	CITED2	SMAD3	PFKFB3	RASGRP1	NUDT4	CCNE2	ULK1	PDE4DIP	FZD2	COL18A1	CADM1	NR2F2	BACE1	NAP1L2	HEXIM1	PAPSS2	GPR56	KLHL23	UBBP2	SNHG3
16509772-TableS1	Human StemCell_Coller06_136genes	IL32	PLAUR	DCN	SEMA3B	FAS	TNC	TNFRSF1A	TGFBR3	TFRC	SEMA3A	FGF4	ITGA8	CXCL2	OPRK1	ITGB5	PTHLH	TGFB2	MMP11	TIMP3	PGRMC1	PLAT	TGFB1	TFPI2	WNT2	GHRHR	BMPR1A	COL1A1	SOD3	MGP	LAMA4	NPR3	LIFR	F3	TGFB3	PLAU	BMP4	LDLR	GDF1	SERPINF1	COL4A2	AGT	LAMC1	HTR2B	IL6	FGF5	FGF2	LUM	ESR2	MFAP1	CDH13	COL6A2	CYR61	ECM1	ITGA9	PTPRG	COL8A1	IL2RG	SERPING1	MMP3	VEGFC	THRB	GRIA4	BMP3	CXADR	C8A	MMP14	C1R	IL6R	ITGA2	HTRA1	MMP10	BMP1	COL3A1	AR	IL13	GPR37	HAS2	LAMB2	CSPG4	A2M	BDNF	FZD2	PROS1	THBS2	COL4A5	IGF2R	COL13A1	COL15A1
17096850-TableS3	Human Lung_Balko06_130genes	FYN	ATP2C1	RALBP1	PRKCH	LAMA3	OPN3	WNK1	GNA15	GNAI3	PKN2	MAP2K4	TNFRSF1A	DAPP1	DGKD	ARAF	TULP3	ITGAE	APLP2	CD59	GNAS	SNX5	IGBP1	DLL3	ITGA6	CREM	TMED1	GTPBP1	RAB36	HMOX1	NCF4	RASSF2	PLCB4	IL27RA	PRKD2	FKBP8	DKK1	LGALS3BP	SMURF2	MAP2K6	PRDM4	PTGES3	ARHGDIB	NEDD9	MAPK14	TRIM38	PDE10A	SRF	DPYSL3	TFG	SNX17	GRB14	LANCL1	HS1BP3	IDE	INSL4	PIK3CA	NR4A1	RAB22A	RAB17	CC2D1A	RAB25	PIK3C2B	IL15RA	ARHGAP29	GPR87	STAT4	KLRG1	LPAR6	DEF8	ARRB2	RAB40B	IGFBP4	BCL10	RHOB	DYNC1LI1	RASA1	TNFRSF21	EGFR	RSU1	CAMK2G	PDCD11	DIXDC1	EXT2	NR4A2	PDE1C	VOPP1	MMS19	TIAM1	MAPK13	BRAF	AMFR	ADCY9	ADORA1	CDS1	RYK	PRKCD	IL15	RAB8A	ARF4	RAB31	RAB3B	GPRC5C	RGS19	RND1	ADRBK1	NUDT4	EMR1	SMAD2	YES1	STAP2	CTNNBIP1	HMHA1	PRKD1	JAG2	MAPK11	IRS2	GABRA5	BCR	SRC	MAP3K5	CTR9	CSNK2B	DDR1	GNB2L1	GPR56	CHUK	ARL2	RGL2	RP11-284E20.1	GPR109B
18768393-SuppTable1	Human Leukemia_Rodriguez-Caballero08_203	FKBP4	PHTF2	NFIX	STAB1	AGPS	OSBPL5	KCNG1	SNX1	PEX3	PTGER3	ROPN1	ARFGEF1	IDH3G	PDK3	MAST4	SMG6	CNGB1	FAM50A	SLC6A15	TEAD2	DLG1	KLHL20	SLC46A1	TNS1	PSEN1	DOPEY1	SEPHS1	LAT2	GMCL1	FLT3LG	RAB11FIP3	DHPS	SORBS1	POLRMT	MAPK1	GGT1	SBF1	CACNA1I	ALKBH1	BIRC7	CDS2	STK24	ZNF423	CCL17	GSPT1	RAB2A	TRPS1	IL27RA	POLR2I	PRKD2	CDC37	MEIS3	CYTH2	LSR	NUDT1	TUBD1	SLC25A11	MLX	IL2	WHSC1	NDUFS8	NANOG	HCFC2	MAPK14	MRPL2	NNT	PRLR	H2AFY	HRG	COL7A1	FGF12	PPM1G	NDUFS7	RAB3GAP1	SDHB	ARTN	MOSC2	CCND2	BCL11A	TAF12	PAIP2	CCR2	LDB3	CALD1	ACVR1C	PACSIN1	RAP2A	OPRL1	PSD4	GTF2F1	MAP2K2	CPSF3L	HIP1	ARPP19	PALLD	SERGEF	TMEM8A	FAM98C	LSM7	UBE2M	UBE4B	PRRG1	ABCB7	DDC	XPO4	MED6	FAIM2	EGLN1	USP37	DBNL	IL1F6	WDR33	NCBP1	SPAG8	NRM	TRIM29	FAM82A2	RTCD1	PREB	ABI2	RHOF	NCOR1	RAB40B	TBCD	PIP4K2B	HUNK	PPOX	ACP1	MUC4	INPP5E	EI24	OXSM	AKR1C2	RPP38	CAMK4	MMS19	DPYSL5	SKI	AUTS2	FTCD	C9ORF7	CXCR5	MRPS18C	PBRM1	ABLIM2	CITED2	INTS1	CUL5	COG1	MAP1A	NUDT21	FBXO22	MAP4K2	ADAM9	SIN3A	PTK2	MUC3A	COMMD5	INSR	CDC42BPG	TCEA2	MALT1	TPSAB1	TP53RK	KAT5	SNCG	ABO	MED16	BOLA1	GCC1	YIPF6	IDH2	PAPPA	GALNT9	GPR39	FAF1	GNG2	SMYD4	P2RY4	PMS2CL	LIN37	TUBB2C	LONP1	TRRAP	MIB2	ITSN2	NUDT16	AKR1C4	LDB1	LCMT1	MUC5AC	TNFRSF25	TEX22	TWIST2	PPP1R3E	EHMT2-AS1	RP11-271C24.3	MIF	7SK	HOXA10	LYN
16597596-TableS2-2	Human Leukemia_Wilson06_50genes_SigDifferentialClusterB2	GCLC	ST7	MAMLD1	TMSB10	CYBA	NCKAP1	ACTB	PTPN4	LGALS1	NCF4	PFDN4	CORO1A	STX4	OAZ1	NAPA	COPE	PFN1	PTPN6	COX7A2L	MPL	PTK2B	MAPK8IP1	OPTN	RAC2	ISCA1	CNPY3	IQGAP1	EMP3	HDGF	SELENBP1	CLIC2	C1R	TAL1	KLHL21	TRIM58	STK17A	INPPL1	CFL1	MYD88	DLEU1	HCLS1	SIAH2	S100A4	MYL4	GNB2L1	PSMB10	AC003102.1	RP11-499P20.2	AL928654.7
16597596-TableS2-1	Human Leukemia_Wilson06_50genes_SigDifferentialClusterA	ACSM3	CD74	BCLAF1	LTBP1	FOXC1	RHOBTB1	THOC1	HCK	RNMT	CTCF	FCGRT	ANKMY2	ELF2	LY86	GNPDA1	SMC4	TFDP2	NCF2	KDM5B	MYB	RRAS	KIAA0182	MYCN	USP20	IGSF6	DDX52	MEIS1	FAM168B	RASGRP3	RYK	CASP3	PBX3	CD300A	RAB31	PAIP1	IRX5	CHD9	WT1	COL4A5	HLA-DRB3	ADARB1	GPX1P1	HLA-DMA	HLA-DRA	ZNF254	HLA-DPB1	HLA-DQB1	HLA-DPA1	HLA-B	HLA-DMB	PECAM1
16909099-SuppTable4	Human Leukemia_Choi07_06genes	ETV1	MET	LHX2	MBD1	MAGEA3	KIR2DS4
16597596-TableS2-4	Human Leukemia_Wilson06_50genes_DifferentialClusterD	ZMYND11	MIPEP	MCM2	UNG	COMT	NHP2L1	POLR2F	SAMM50	MTHFD1	PSMB5	APEX1	DHODH	POP1	MCM3	ODC1	SCAMP3	STMN1	ACYP1	EXOSC8	RPP40	ILF3	DKC1	RAN	PCNA	NASP	CDK4	CCT7	SLC5A6	ATIC	PARP1	GART	RRP1B	C21ORF33	HPGDS	PMVK	CCT3	POLR2H	FARSA	CHEK2	TSC22D2	HNRNPAB	C12ORF24	DNAJC9	RBM14	NME1	NME1-NME2	HOXA10
16909099-SuppTable3	Human Leukemia_Choi07_44genes	RALA	R3HDM1	PLEKHA5	PUM2	C16ORF80	CMTM6	TSPO	ST13	C20ORF24	SEC23B	RAPGEF2	C11ORF21	MTRF1L	PRPF4B	GORASP2	RRAGC	TARDBP	PPPDE1	DUT	C5ORF13	CCDC90B	FAM60A	SEC11A	TTYH2	SRPRB	COMMD3	ATP5A1	TOMM70A	RBBP4	CCT3	SLC25A46	CD52	UBE2E1	HSPA4	C8ORF40	IL17RA	MRFAP1L1	NAP1L1	GMFB	ZNF544	SNORA28	MIR1227	PPP2R2A	FTLP3
16597596-TableS2-3	Human Leukemia_Wilson06_50genes_DifferentialClusterC	RALA	HERPUD1	TAB2	SP100	BCS1L	DYNLL1	IFT27	PPP1R16B	ACD	CDIPT	ECH1	BCAT2	GCDH	UBTF	SLC25A11	IL10RA	COPS7A	CYB561D2	SCAP	SNX17	RAB9A	EXOSC2	SDS	IREB2	DCAF7	RABEPK	COMMD4	G3BP1	UBE3B	PIGF	SLC38A10	ALG8	GART	BDH1	DHRS3	SMAD3	POP5	TTC15	MALT1	DPAGT1	YIF1A	MRPS11	RBM10	MRPL40	PCYT2	CYHR1	UROS	GPAA1	FAM49A
16909099-SuppTable2	Human Leukemia_Choi07_21genes	MDH1	MAT2B	CMTM6	IL10RA	ATP6V1A	SPTBN1	SUMO1	GTF3A	NCOA3	SERBP1	HSPD1	CGGBP1	ANAPC16	UBE2E1	HNRNPA3	LRRC8D	CTDSP2	RPLP2	PPP1CC	IARS	AC104698.1
17297478-SuppTable6	Human Intestine_Vecchi07_369genes	ARX	TMEM132A	SPATA20	ST3GAL1	PRSS3	KAL1	ALOX5	WWTR1	VSIG2	SNAI2	SERPINB1	CPS1	IBSP	OTC	VCAN	MSR1	EPN3	CDK14	SLC2A3	COL11A1	BCAT1	PRDM6	CLDN18	HES2	GSDMB	NUAK1	ZNF532	ZNF638	TPD52	FAP	SLC1A3	MOXD1	SLC4A4	MAP3K4	SNX10	HSD17B2	NOX4	NID2	FXYD3	BLVRB	ANGPT2	RFFL	FMO2	BLNK	MMP11	DDT	TIMP3	KCNK10	SALL4	SLMO2	ISM1	CST4	ZNF423	CA2	GDAP1	WISP1	DOT1L	ETHE1	DFNA5	CAV2	WNT2	CLDN15	SFRP4	AK1	PIP5K1B	DHRS11	ALDH3A1	OCIAD1	ODAM	MGP	COL12A1	DSE	SOD2	KIAA1244	QKI	GMDS	LOX	SPARC	THBS4	BTNL8	CDH6	STC2	BCL6	HGD	IFT57	GNB4	REEP6	CCDC88A	FN1	MLPH	EPHA4	PRRX1	AKT3	ACTL8	ATP10B	ABCG2	RARRES1	LTBP2	GOT1	C5ORF32	PLXDC2	SOHLH2	CRISPLD1	TRIM6	INHBA	TWIST1	CALD1	PLAU	COL10A1	TNFAIP6	SLPI	CHCHD5	WNK4	GLIS2	CALML4	APOC1	GFPT2	RHPN2	MYH10	HRASLS2	REG4	C5ORF13	GOLM1	HAVCR2	NT5E	PRADC1	CAPN9	RGS8	VILL	IGF2BP3	GPNMB	IL6	GATA4	ALDOB	DERL1	PGBD1	TLR2	SULF1	THBS1	CYP1B1	ABCG5	SEPT11	CPNE8	AMIGO2	ABHD13	FRMD6	GCNT3	CMTM3	CDH11	PIK3R5	GPA33	CHAC2	COL8A1	TRPC1	SFRP2	PLA2G7	IGFBP3	SYBU	NR6A1	ADAM12	ADRA2A	ADAMTS12	EDNRA	AKR1C2	BICD1	SPOCK1	JMY	FARP1	PLOD2	DAB2	RBMS1	CEP170P1	PTPRN2	NAT2	TIAM1	FBXO32	RER1	AUTS2	TFF3	TFF2	ZBTB7B	VPS28	SNRNP25	DDR2	IL24	CAPN13	FSTL1	S100P	GUCY1A3	NIPBL	ESM1	HEY1	COL1A2	FNDC1	CTHRC1	SPRED1	FBN1	SENP8	RIMKLB	CENPV	MS4A8B	AXL	CDC42EP5	NXN	NDUFA7	RAB31	KIAA0802	COL3A1	TM4SF20	GP2	ANTXR1	BTD	CHST11	NAT1	LGALS4	C3AR1	REG3A	ISG20	PDE3A	CES2	GXYLT2	CYB561D1	LPL	POLD4	SSNA1	COX8A	LPCAT4	CD163	FAM113B	TMEM45A	BGN	NTM	GPC6	C22ORF32	TMPRSS2	C6ORF58	CA13	RPS27L	MUC1	THBS2	VSIG10L	GCNT1	COL4A1	TPRG1	ARL4C	HEPACAM2	BCL2L15	PRELP	C9ORF152	IL1RAP	AKR1C3	SULT1A1	ITGBL1	FAM3D	SLC5A3	EGFL6	SFMBT2	MAFB	COL5A2	COL15A1	HBA1	STARD10	FAM19A5	RP3-334F4.1	U4	CKMT1A	HLA-DQB1	KIAA0114	XIST	HBB	ADH1C	PDCD6	CHCHD10	PRSS2	CLDN23
19356222-Table5	Human Prostate_Daemen09_20genes	VCAN	JAG1	SFRP4	AREG	VAV3	RNASEL	CXCL14	MAGEA4	POU4F1	ADAMTS1	TIAM1	ERG	AZGP1	ATF3	ANPEP	FGG	ALOX15B
17297478-SuppTable5	Human Intestine_Vecchi07_1024genes	CFH	CFTR	CCDC132	PDK4	MLL5	CD9	ANLN	BRCA1	GPRC5A	BID	MATR3	CNTN1	ATP1A2	FHL1	DEPDC1	PHF20	SLAMF7	MIPEP	HMGB3	GRN	UHRF1	MYOC	DEPDC1B	STAP1	TRIO	C6	CCDC99	AIFM2	ADAM28	ZIC2	GPM6B	NOP16	TNFRSF17	MRPS10	KIAA2022	PTGER3	THOC3	MRTO4	LAMA3	IL17RB	LAMC2	CDH3	ST3GAL6	SNX24	FAR2	MCM10	ASPM	PFKP	DHX8	ATP11A	RORA	RAB27A	GUCY2C	RAD18	TRIP13	FAM50A	CYBRD1	CDH19	TFRC	HMMR	MCM2	SMARCE1	PPP2R3A	NTN4	ENO1	GTSE1	UBE2T	POLD3	AMPH	ITM2A	PKD2L2	CDH17	XRCC5	CLDND1	NDC80	ATG16L1	ERO1LB	GNAO1	TFAP2C	AURKA	TPX2	SLC15A1	ANKRD10	KIF9	SLC4A11	SNX5	TRMT6	CHGB	BIRC5	KIF4A	PUS7	ITGA6	CDC6	FKBP5	PGC	CDC34	GADD45B	CENPM	MCM5	IL2RB	CDKN3	CHGA	PCK2	GSS	ABHD12	GINS1	MYBL2	STK4	PFDN4	TH1L	PSMA7	CDC25B	FERMT1	NOP56	IDH3B	PGRMC1	CHRDL1	SRPX	SMARCA1	KLF5	DGKH	NUP93	PLLP	FBXO31	FAM38A	TMC5	KIAA1199	SFRP1	LAPTM4B	POP1	JPH1	STK3	MCM4	KCNN4	CCNE1	TBCB	CD79A	SULT2A1	ATP4A	CDK6	ABHD11	HSPB1	EIF3B	PTPRZ1	RPA3	EZH2	SH3GL2	CXCL12	GTPBP4	PBLD	CYP2C18	AATF	ASPA	INTS2	EFTUD2	HLF	FAM20A	CDR2L	CWH43	SULT1E1	NMU	CPE	WHSC1	NCAPG	MTCH2	APOC3	SLC1A2	SOX6	POU2AF1	KRT18	FOXM1	RAD51AP1	NAA25	LDHB	GCNT2	C6ORF204	C6ORF105	SOD2	SOBP	BYSL	TTK	ERBB2IP	CEP72	C7	GHR	NME5	KIF20A	ST8SIA4	NUP155	NR3C1	LIFR	SMC4	RBP2	BCHE	COL7A1	ECT2	NCBP2	CSPG5	AADAC	CENPA	CYTIP	EFEMP1	REG1A	HSPE1	PRKD3	ANGPTL1	FAM20B	KIAA1324	WDR77	RNF19B	DNAJC6	LEPR	AMPD1	RIMS3	RGS4	EBNA1BP2	CDC20	NEK2	PROX1	CENPF	APOA1	KIF14	ATP10B	MYB	SLC16A7	CASQ2	SPP1	RARRES1	UCHL3	ELL2	KLF9	C2ORF40	ALDH6A1	COQ6	MSX2	MTHFD1L	CENPL	KCNJ5	NUDCD1	HSPH1	CLU	CCR2	GPSM2	UBL3	LY9	LDB3	INHBA	ZWINT	RBM19	CENPK	ITIH5	PLP1	RAB9B	EIF2C2	CKS2	PI3	CSE1L	PMEPA1	F13A1	WRNIP1	XPO5	SCGB2A1	SEPT6	FOXA2	SNRPB	ITPA	MCF2L	RBM42	PRMT1	IFI6	DLGAP5	ARMCX1	RGS13	OMD	IDUA	SMARCA4	TUBA4A	SPINK2	LIF	FAM40B	LRRC17	GAD1	SNRPN	CGNL1	ALDH1A2	CALML4	CCRL1	E2F8	KLK10	JUB	CNN1	ACE2	NSUN5	NDUFA10	GDF15	H19	GATA5	LAMA5	ASS1	SLC6A8	DKC1	GINS2	F12	CKMT2	TOP2A	FMO5	RAI2	FIGNL1	IGJ	TRIM47	NASP	KANK4	SYT4	CHI3L1	SPG20	POSTN	RFC3	BEX2	BEX1	EPHB2	LYVE1	CCNB1	TIMM17A	ECHDC3	IL15RA	KCTD1	DTNA	GIF	CLDN10	CD36	UGT2B28	MDFIC	KRT7	PKIB	NTPCR	GLUL	ALDH1L2	NEK3	CKAP2	HUS1	BRIP1	SCN7A	PRPF4	CTSL2	ENPP2	DSCC1	GMPR	TFAP2A	HMGA1	GGH	TMPRSS4	MMP7	NUSAP1	CASC5	SLC28A2	TTLL7	CYP1B1	CYP2C9	MYOF	STAMBPL1	DUSP5	CEP55	BARD1	ARHGAP24	FGF2	BMPR1B	GSTCD	MTTP	NUPL1	C12ORF10	SSTR1	PELI2	TPM1	ARRDC4	FANCI	NTRK3	MARVELD3	CIRH1A	ABCA8	MEP1B	IFITM3	SCYL1	PRDM16	PRKACB	DPT	PPOX	NUF2	PFDN2	FCRL5	ANP32E	DTL	SUSD4	EML4	AFF3	ZNF385B	TMEFF2	CDCA7	FANCD2	GRIP2	RBMS3	SHQ1	ABHD10	AGTR1	LPP	ILDR1	MUC4	SLIT2	LYAR	GC	CCNA2	PDGFC	SKP2	FAM54A	SLC2A12	CDCA5	NCAPG2	TMEM27	TMEM47	GINS4	MRPS28	LACTB2	SLC26A7	SLC39A4	VLDLR	C9ORF3	LCN2	PDSS1	MKI67	INA	NCAM1	CHEK1	SIDT2	MMP3	LPHN3	NR3C2	AKR1C2	TMEM45B	MLF1IP	HSPB8	SETBP1	XRCC4	ZNF117	CENPH	HNRNPU	C16ORF89	KCNJ16	PID1	ANGPT1	BUB3	SORBS2	TMPRSS15	JAM2	ATP5J	WIF1	MEIR5	UNC5D	ATAD2	FBXO32	BUB1B	SST	LRP8	TMED6	KIT	CCNB2	MUM1L1	TSC22D3	KCNJ15	PALM2-AKAP2	CPA2	KCNE2	RUNX1	GIP	SHKBP1	NLRX1	IL6R	CYP3A4	RPL8	CCL5	RACGAP1	WDR90	NTN3	TPCN2	PDZK1IP1	BEND5	PPAP2B	KLHL21	CAMK2N1	FUBP1	CTSS	RNF149	S100A11	GPR155	CLDN1	EIF4E3	CCT3	RETNLB	SGOL2	SERPINI1	SLC2A2	CXCL3	CXCL5	CXCL1	KIF15	KLF15	AC069257.9	RNF123	AGXT2L1	MAD2L1	MAP9	HPGD	HHIP	ITGA2	RNF180	EBF1	CITED2	TRA2A	RP9	PTTG1	CTSB	C8ORF84	KIAA0146	GPER	DCAF13	PDP1	C9ORF24	MAMDC2	ALDH1A1	KDM1B	SVEP1	CLDN3	ZNF367	MELK	CLDN2	CFL2	SKA3	SLC18A2	BMS1	CYP2C19	E2F7	ARL5B	LARP6	GABRB3	PCBD1	TMEM100	WDR72	CENPN	AC024270.1	ZNF592	KIAA0101	PLIN1	RBPMS2	SMAD3	SNRPD1	TRUB2	CDK12	ACAA2	NLRP7	C19ORF33	KLK6	TK1	TMEM68	POLR2G	ENTPD3	CTNNB1	SAC3D1	PBK	SCARA5	PNOC	KIF5C	ACOX2	FAM107A	FEN1	SDPR	CPLX1	KLK7	APEX2	PRELID1	ADRB2	IL8	GKN1	BUB1	MT1E	PCDH7	MUC3A	TM4SF1	MYRIP	CDK1	FABP4	VSTM2A	ADORA2B	RP11-1280I22.1	LONRF2	IRX2	COMMD5	PDGFD	SOSTDC1	ESCO2	RRM2	RPS21	AQP4	MAL	MRPL13	ID4	POP7	RCAN2	SYNPO2	FUT9	MANEA	OVOL1	MYEOV	CKS1B	STOX2	AC007967.3	C4ORF31	DAB1	SULT1B1	GPR64	MUC13	JUP	CBX2	RGMB	GSTA3	MFSD4	P2RY14	UBE2C	SCUBE2	MCTP1	KCNE3	FOSL1	PRIMA1	CSTF3	BNIP3	GNG7	LMNB2	BOK	TALDO1	IRX3	SHISA3	MAF	RRS1	CYC1	GAS1	CLRN3	SLC36A4	GREM2	ZNF792	SCRIB	FAM83H	PITPNB	ADIPOQ	SOX2	ZFP41	CLDN7	TNRC18	MRPS16	EXT1	SYNM	FIGN	C8ORF33	LIPF	CLN8	PLCXD3	ABAT	GPR44	RUVBL2	FAM46C	SFXN4	GKN2	THOC4	UPP1	ASCL2	MACC1	ZNF703	FAM3B	IQGAP3	PCDH9	TACSTD2	MAP7D2	BEX5	CDCA2	RNLS	TMED9	ARMCX2	TCEAL2	SEMA4B	IFITM2	METTL7A	C12ORF48	GPR172A	EVI2B	IFITM1	ATP4B	KIF18B	NAP1L2	SPIN4	PTRH1	ENTPD5	MT1X	MAGI2	PTMA	MAGEH1	ISG15	THSD4	DNER	IER5L	ZDHHC11	ADAT2	HN1	MAOA	FAM150B	GSPT2	HMGB1	SEMA4A	ZNF471	STK31	ESRRG	FAM72A	LAMA2	ADH1B	UGT2B15	ADA	SLC39A10	RAD54B	VEPH1	SLC28A3	COL4A6	KCNMB2	MFAP5	SPTAN1	S100A10	HOXC6	UGT2B17	S100A6	PCDH20	NUP62CL	RP11-267J23.4	HMGN5	TFDP1	PLUNC	MT1F	PLN	ZNF511	SEPX1	AL121833.1	ZNF277	PRC1	RASGEF1A	DMD	SNORD14E	SAMD5	CENPW	ASAH2B	PSMB8	VARS	TRIM31	GABBR1	MZT1	MT1H	MT1M	FAM165B	HN1L	SERPINB5	MIR106B	GPX3	IGKC	IGLV3-25	IGLC2	IGHA1	IGHM	SNURF	UBE2QL1	RP3-406P24.1	MAGEA3	AC124303.3	AC104699.1	AC129778.7	KIAA0125	C14ORF132	TRGC2	NPM1P22	RP11-298C3.2	DHFR	RP11-118B22.3	DLEU2	PMS2P9	AP000347.4	FAM133B	GABARAPL3	MRPS17	IGKV1-37	CD302	ARHGAP8	ARPC4	AKAP2	AC091736.5	EFNA4	NME1-NME2	GSTA1	AL359259.1	PKD1P1	RP11-65F13.1	PDCD6	TMEM158	XXBAC-BPG246D15.9	SEPP1	SHANK3	HOXA10	IGKV1-13	AL928768.3	IGLL5	DPP3	NOX5	AC109322.3	DYX1C1	PGA5	AL928654.7	RP1-170O19.21	AC233264.4
19331821-SuppTable5	Human StemCell_Pilgaard09_59genes	CHRDL2	FLYWCH1	MT3	HMOX1	TRIB3	TAF7L	C13ORF15	HAS3	WNT2	CA9	ULBP1	STC2	TXNIP	IRF1	ADM2	CHAC1	CDKN1C	GDF15	SESN2	PNCK	XAF1	MYH11	AGPAT9	ARRDC4	PCSK6	SLC2A5	DPT	JPH2	ZNF773	CEBPG	FAM167A	JAM2	KIT	RCAN1	FGF11	INHBB	SLFN5	SLC3A2	DDIT4	C18ORF1	APLN	LEP	DDIT3	NQO1	PAPPA	NDUFA4L2	CARD9	RELN	SERPINB2	N4BP2L2
17297478-SuppTable2	Human Intestine_Vecchi07_415genes	CFTR	ARX	TMEM132A	SPATA20	ST3GAL1	PRSS3	KAL1	ALOX5	WWTR1	VSIG2	SNAI2	SERPINB1	CPS1	IBSP	OTC	VCAN	MSR1	EPN3	CDK14	SLC2A3	COL11A1	BCAT1	PRDM6	CLDN18	HES2	HMMR	GSDMB	NUAK1	ZNF532	ZNF638	TPD52	FAP	SLC1A3	MOXD1	SLC4A4	MAP3K4	SNX10	HSD17B2	NOX4	NID2	FXYD3	BLVRB	ANGPT2	RFFL	FMO2	BLNK	MMP11	DDT	TIMP3	KCNK10	ABHD12	SALL4	SLMO2	ISM1	CST4	ZNF423	KIAA1199	CA2	GDAP1	WISP1	DOT1L	ETHE1	DFNA5	CAV2	WNT2	CLDN15	SFRP4	AK1	PIP5K1B	DHRS11	ALDH3A1	OCIAD1	ODAM	NMU	CPE	MGP	COL12A1	DSE	SOD2	KIAA1244	QKI	GMDS	LOX	SPARC	THBS4	BTNL8	CDH6	STC2	BCL6	HGD	IFT57	GNB4	AADAC	REEP6	CCDC88A	EFEMP1	REG1A	FN1	MLPH	EPHA4	PRRX1	KIAA1324	AKT3	ACTL8	ATP10B	ABCG2	SPP1	RARRES1	LTBP2	GOT1	C5ORF32	PLXDC2	SOHLH2	CRISPLD1	TRIM6	INHBA	TWIST1	CALD1	PLAU	RBM19	COL10A1	TNFAIP6	SLPI	CHCHD5	WNK4	GLIS2	ARMCX1	CALML4	APOC1	GFPT2	FMO5	RHPN2	MYH10	POSTN	HRASLS2	REG4	C5ORF13	GOLM1	HAVCR2	NT5E	PRADC1	CAPN9	RGS8	ALDH1L2	VILL	IGF2BP3	GPNMB	IL6	GATA4	ALDOB	DERL1	PGBD1	TLR2	SULF1	THBS1	CYP1B1	ABCG5	FGF2	SEPT11	CPNE8	AMIGO2	ABHD13	SSTR1	FRMD6	GCNT3	CMTM3	CDH11	PIK3R5	GPA33	CHAC2	COL8A1	TRPC1	SLIT2	SFRP2	PDGFC	PLA2G7	IGFBP3	SYBU	ADAM12	ADRA2A	ADAMTS12	EDNRA	AKR1C2	TMEM45B	BICD1	SPOCK1	JMY	XRCC4	FARP1	PLOD2	DAB2	RBMS1	CEP170P1	PTPRN2	NAT2	TIAM1	FBXO32	SST	RER1	AUTS2	TFF3	TFF2	ZBTB7B	VPS28	SNRNP25	DDR2	IL24	CAPN13	FSTL1	S100P	GUCY1A3	NIPBL	ESM1	HEY1	COL1A2	FNDC1	CTHRC1	SPRED1	FBN1	SENP8	PCBD1	AC024270.1	RIMKLB	CENPV	MS4A8B	AXL	CDC42EP5	NXN	NDUFA7	ENTPD3	RAB31	KIAA0802	COL3A1	TM4SF20	GP2	ANTXR1	BTD	CHST11	ESCO2	NAT1	LGALS4	C3AR1	REG3A	ISG20	PDE3A	CES2	MYEOV	GXYLT2	CYB561D1	LPL	POLD4	KCNE3	SSNA1	COX8A	LPCAT4	CD163	CYC1	FAM113B	GAS1	CLRN3	TMEM45A	BGN	NTM	GPC6	C22ORF32	TMPRSS2	C6ORF58	CA13	RPS27L	MUC1	THBS2	VSIG10L	GCNT1	COL4A1	MAGEH1	TPRG1	ARL4C	HEPACAM2	IER5L	BCL2L15	PRELP	C9ORF152	IL1RAP	AKR1C3	SULT1A1	LAMA2	ITGBL1	FAM3D	SLC5A3	EGFL6	SFMBT2	MAFB	COL5A2	COL15A1	HBA1	STARD10	UBE2QL1	FAM19A5	RP3-334F4.1	U4	CKMT1A	HLA-DQB1	KIAA0114	XIST	AKAP2	HBB	ADH1C	PDCD6	CHCHD10	PRSS2	CLDN23	DPP3	AL928654.7
17638852-Table7	Human Lymphoma_Shin07_15genes	MTHFD2	TRIB2	PPP1R16B	IL21R	PTN	C1GALT1	EHD1	IL10	MYO7A	RGS16	ANP32E	SLA	WIF1	KRT15	GSTA3
17638852-Table6	Human Lymphoma_Shin07_76genes	LCP2	LAMC3	TNIP3	PRKCQ	FYB	BAX	OAS1	LAG3	LTBP4	FCGBP	CMA1	IL2RB	CTSG	PIM2	IL21R	ZC3HAV1	C1GALT1	DDX58	HLF	NUP98	KRT18	OAS2	ZAP70	CD207	PADI2	GBP1	CCND2	MATN4	COL21A1	TNFSF14	CCR7	MATN2	RARRES3	SCEL	IL10	IL11RA	MMP27	DUSP5	ITGB7	VAV1	HSPD1	NFIB	TCF7L1	TNIK	WIF1	KIT	CD1A	CD1C	IFNAR2	S100B	S100A1	FRZB	AIM2	LILRA3	KRT15	ISG20	NFATC2IP	CTNNBIP1	FCER1A	APOBEC3B	MX2	CCR4	SH2D1A	GSTT1	IGKC	FGFR1OP	PTPRCAP	HLA-DRB4	HLA-DQB2
19061838-TableS8	Human Viral_Cairo08_14genes	ALDH18A1	MCM2	SLC27A5	RPL28	PPAT	C1R	CDC25A	FARSA	ADH1A
19331821-SuppTable3	Human StemCell_Pilgaard09_26genes	WISP2	ERBB3	PTGS1	SYNGR1	GALNT12	PPP1R3C	TEK	SRGN	IL13RA2	PTGIS	C4ORF49	DPT	ADAMTSL4	HAPLN1	MMP3	PTPRR	ABCA6	EPHB1	BAALC	CMAHP	SCN9A	TMEM30B	GPR56
17638852-Table4	Human Lymphoma_Shin07_38genes	SELE	SERPINB1	SERPINB3	FGFR2	CEACAM1	ITGA6	JAG1	CCL2	DUSP3	MMP12	WNT5A	DUSP1	IL13RA2	TNFAIP6	ID1	KRT17	ITGB4	IL1RN	FGFBP1	MCL1	TNFRSF21	IVL	TGFA	JUNB	RAB6A	FOSL1	YES1	SOCS3	KRT16	S100A2	SERPINB13	KRT6A	SERPINB4	LTB4R
19520915-Table2	Mouse Lung_not_cancer_Blake10_10genes	HSPB7	CYBB	TCN2	GZMA	SLC40A1	LTF	DHRS7C	KDM6A	ARNTL	MAF
17638852-Table3	Human Lymphoma_Shin07_20genes	SEMA3B	LAMC3	ST6GALNAC2	LTBP4	FCGBP	PPFIBP1	COL7A1	CD207	MATN4	EPS8L1	NFIC	FLG	PARD3	TCF7L1	LCE2B	CST6	CTNNBIP1	LOR	HLA-DQB2
19520915-Table1	Mouse Lung_not_cancer_Blake10_19genes	NQO1	GSTM3	TXNRD1	CBR3	GSTA3	PRDX6	CAT	GSS	GCLM	GSR	GCLC	SRXN1	BLVRB	GPX2	CBR1	GSTA2	GSTM1	GSTA1	G6PD2
17638852-Table2	Human Lymphoma_Shin07_62genes	ITGAL	BIRC3	TNFRSF17	PTPRC	FYB	IL2RB	IL21R	MAP4K1	IL27RA	LPXN	POU2AF1	CD69	IL26	IFNG	ST8SIA1	ITK	ST8SIA4	ZAP70	GNLY	TNFSF4	MYB	CXCR4	IL1F7	TNFSF14	CCR7	RAC2	CCL4	IL2RA	LEF1	ITGB7	PTPN7	TNFAIP8	IL2RG	TNIK	WIF1	CXCL13	CD3G	CCR5	CD3D	CCR8	FUT7	PRF1	LCK	CCR4	SH2D1A	EVI2B	LILRB4	SELL	CD3E	C1ORF68	IGLC1	IGHM	LAT	TNF	PSORS1C2	LTB
17213807-Table1	Human StemCell_Shi07_38genes	PPP5C	SEMA3B	RAB27B	ARHGEF5	AHRR	SEMA3C	PPP1R15A	SEMA6A	GADD45B	BBC3	AHR	MAP3K8	SPARC	PPP1R3C	RAB2B	C7ORF68	SEMA4F	MDM2	SEMA6D	RAB40B	ABL2	PIK3R1	MRRF	SPARCL1	KIT	ITGB2	ADAMTS13	TGFBR2	PRKCB	ANKRD11	RP11-1280I22.1	DDIT3	MAPK15	TP53TG3	MME	MMP1	ARHGAP23
18724390-Table3	Human Bladder_Wu08_24genes	VCAN	CDH1	SERPINE1	MEST	AGR2	EFEMP1	FN1	CLU	EFNB2	MSN	EPS8	AKR1C2	CXCL1	NNMT	RAB31	MT1E	TM4SF1	JUP	CST6	AHNAK2
18959789-Table4	Human Viral_Zekri08_12genes	WFDC1	ABCG2	ITPA	CHN1	SP110	EIF5A2	SYK	GAS6	MICA	FNBP1
18959789-Table3	Human Viral_Zekri08_11genes_BiologicalProcessUpRegulated	MAP4K4	OTUB2	FETUB	SH2B3	CDK7	PWP1	TMPRSS4	SMAD6	ARNT	QDPR	TCEA1
15756011-Table3Down	Human Breast_Middelburg05_17genes_Down_doxorubicin	TNFRSF12A	XBP1	SRSF5	C20ORF20	UBL4A	DDX5	CENPA	HJURP	CCNA2	ZDHHC7	PLK1	CDCA4	TAF7	SLC25A29	NUP62
18959789-Table6	Human Viral_Zekri08_11genes_BiologicalProcessDownRegulated	FGR	PHKA2	SEC61A1	KLF6	HSF4	NRXN2	OAS2	PTTG1	FBXO22	RNF34
20460173-ImmPortChemokineReceptors	Human Immune_Kong10_53genes_ImmPort_ChemokineReceptors	PLXND1	PLAUR	PLXNA2	CCR6	PLXNA1	CCRL2	CXCR4	CCR7	CCRL1	PLXNA3	GPR77	PLXNC1	EDNRB	GPR32	GPR17	CXCR7	CCBP2	EDNRA	CYSLTR2	ROBO3	CXCR5	CCR5	CXCR1	CCR1	PLXNB1	CX3CR1	PTAFR	ROBO1	FPR2	FPR1	CXCR6	CYSLTR1	XCR1	CCR9	CMKLR1	CCR8	CXCR2	RXFP3	GPR44	CCR3	CCR4	CCR10	ROBO2	CXCR3	PLXNB2	C5AR1	PLXNB3	DARC	LTB4R	LTB4R2	GPR33	PLXNA4
12907009-SuppTable	Human Breast_Chang03_92genes	ALAS1	GRN	AP2S1	CTNNA1	CYBA	SIKE1	CUL1	EIF2AK2	STXBP2	TNPO1	BAX	FUS	TFAP4	ABL1	SLC25A1	SAMM50	DICER1	CLPTM1	FCGRT	AES	FBL	RABAC1	PPP2R1A	ZNHIT1	UBE2S	VWF	NDUFS7	TRAK2	SRSF4	SDC4	VAPB	RALY	ERGIC3	MRPS12	LOXL1	SAFB2	LSM7	UBE2M	SDF2	HSD17B4	ACTR2	RAP1GDS1	WDR45L	EMP3	MGST3	LYST	PRIM2	PGAP2	FAM168B	ATP5A1	SPC25	RBPMS	RER1	EIF5B	CTBP1	ATP6V0D1	EIF4A1	PDLIM5	CRABP1	ZNF3	GPX4	DDB1	RAB31	DDX19A	PCBP1	FBXL14	SMN1	GNB2	FIBP	DDX23	CLTB	DRAP1	CLK2	FLII	FARSA	SGSH	ZBTB20	LIMK2	SLC25A10	EP400	CBX6	MUC1	P4HB	CXORF40B	BRD2	AK4P3	DDOST	AC010627.1	PRKDC
18959789-Table5	Human Viral_Zekri08_28genes	LAMA3	FGFR1	EPB41L2	CDC23	TNFSF13B	CBLB	CDK7	SMAD6	ADORA1	SYK	BMP8A	RXRA	SERPINA5	TAPBP	PPP3R1	NOTCH4
18959789-Table8	Human Viral_Zekri08_20genes	PHKA2	ATG5	NRXN2	SLC1A2	ITGAV	MAPK8IP3	SLIT2	MAGI1	FGG	A2M	LTA
18959789-Table7	Human Viral_Zekri08_11genes_MolecularFunctionUpRegulated	KLF6	ZC3H7B	PRPF6	HSF4	ZNF644	CANX	NAT10	NDST2	ZSWIM1
15613351-Figure5	Human Viral_Fan05_44genes	ARF5	DEF6	PON2	GALNT3	TRIM22	TPM1	PAWR
15613351-Figure2	Human Viral_Fan05_45genes	ARF5	DEF6	PON2	GALNT3	TRIM22	TPM1	PAWR	EIF4EBP1
14525759-Table2	Human Lung_Singh04_53genes	LIG3	VCAN	LY75	EIF2AK2	PTPRU	OPHN1	NOX4	ADAMTS2	COCH	EEF1A2	FLT1	EPHB6	LHX6	COL1A1	TPD52L1	PTK7	FN1	CXCR4	RECK	BMP4	SORT1	DPT	FARS2	VEGFC	EDNRA	BACH1	CDA	ELTD1	CDCP1	ZNF22	FBN1	IL8	LDB2	AVEN	CDH2	MTSS1	JUP	NR2F1	KCTD12	BGN	FMNL1	TNFAIP2	S100A4	PDLIM7	PDGFA	MAGEA1	PBX2	HBE1	APOBEC3G
16885382-Table2	Human Prostate_Xu06_31genes	SNAI2	CASP8	SLC1A3	NFKBIA	SULT2A1	GRWD1	KPNA1	C1ORF21	STAT5A	STARD8	CHI3L1	SLCO1B1	ASCL1	PMAIP1	ROM1	CCL16	RAB3B	PTGER4	C1ORF116	TMPRSS2	ADRB3	HIST1H3J	DPP4	GPR20	DIO2	C16ORF3
16367923-Table2	Human Stomach_Yamashita06_68genes	PAX6	FYN	RUNX3	RORA	CHFR	CST7	TFAP2C	FCGBP	TIMP3	BMP7	EEF1A2	PYCARD	EPHX3	EBI3	FSD1	CAV1	SERPINE1	ICAM2	RBP1	KISS1R	MARK1	RGS2	FILIP1	PLAGL1	PLAU	SNAI1	TNFSF9	CDKN2D	ULBP2	FST	CTSL1	TBX3	NT5E	SCRN1	RBP4	IGFBP3	PLIN2	CDKN2A	FADS1	LRRK1	WIF1	MX1	IL6R	MSX1	IGFBP7	ANXA5	SPZ1	NOS3	CLDN3	GREM1	RAB4B	PPIC	KISS1	CDH2	MTSS1	ID4	BNIP3	BDNF	MLF1	THBD	F2R	AC010606.1	IRS2	ZNF559	ZNF177	SPRR2B	SERPINB2	AREGB
15705876-TableS5	Human Leukemia_Passioura05_44genes	CD9	ERCC1	SEMA3A	PXN	PDGFB	TIMP1	CAV1	SERPINE1	CXCL12	EFNB3	PTK7	PGF	EGR1	CDKN1A	IRF1	RAC2	IL10	PTPRF	TIAM1	IFNGR2	ZYX	ITGA5	COL6A3	AXL	KRT1	CTNNB1	IL13	KRT19	KRT2	A2M	C17ORF57	BGN	DLK1	SRC	PDGFA	NTRK1	MMP17	TOP1	NOTCH4
15705876-TableS6	Human Leukemia_Passioura05_105genes	CDC27	TIMP2	VCAN	RAD51	CDK13	WNT8B	COL16A1	EPS15	BAX	BIRC5	TGFB2	CDC6	MSH2	MFNG	MAPRE1	E2F1	CDK16	FGD1	FGF9	CCNE1	AKT2	CDC37	CDK6	WNT2	GRB10	FGF8	MAPK10	FGF6	ARHGDIB	RFC5	MAPK14	CCND3	PDGFRB	PDCD10	ITGB6	FN1	MSH6	NID1	MMP8	CCND2	RHOQ	PTK2B	SEPT7	PLAU	MMP19	CDK2	CSE1L	CDC16	TOP2A	RARA	RAF1	RPA1	PCNA	DAP3	CCNB1	CDK7	CDK4	THBS1	EGF	ERBB2	AKT1	ITGB3BP	HDGF	TP53BP2	ITGA9	PAK1	ADAM17	TIMP4	BRAF	IFNAR2	DFFA	LRRC14	ERCC3	LRPAP1	CDC25A	CASP3	ILK	WEE1	PLK1	CDK1	KISS1	MST1	TRAF6	DDIT3	CDK5R1	CLK3	MTA1	PURA	CDK10	KRT10	NF2	MAPK12	EPHB4	IGF2R	NTRK1	DAXX	MIF	PRKDC
15705876-TableS3	Human Leukemia_Passioura05_88genes	FGR	PTBP1	PLAUR	CTNNA1	HSPA5	ERBB3	TIE1	KLF6	TRAM1	ST6GAL1	WNT8B	NFKB2	UBE2A	CD82	MMP11	ST13	GSS	MMP9	MAPRE1	CSK	CYTH2	LIG1	ITGB8	TAX1BP1	PDAP1	FGF8	OAS2	MAPK14	VEGFA	STAT1	MMP8	TGFB3	ELF1	CDKN1A	IRF1	IL1B	PRMT1	RAC2	DCTD	CDC16	PLXNA3	TRAF3	RARA	CAMK1	VHL	ITGA7	TDG	BCL2A1	VAV1	HDGF	MCL1	IKBKE	RALB	CCNA2	NOTCH1	ATM	ADAM17	ING1	RHOC	NCF1	FCER1G	PPBP	RAD21	YWHAZ	ILK	ANPEP	MAP2K1	HINT1	RPS9	BSG	MYD88	RPS6KA3	JUN	IL17RA	RAD23A	CLK3	FES	UPP1	ZFP36L1	XRCC6	DAPK1	SERPINB2	NRAS	LAT	FANCG
15705876-TableS4	Human Leukemia_Passioura05_43genes	IGF1	SFSWAP	FGFR2	TFAP4	MFNG	CGRRF1	STK24	KPNA3	NME4	CSK	ERCC2	MET	BCL7B	MADD	GAPDH	IGFBP2	DARS	MSH6	IRF5	DDB2	AOAH	SORL1	RB1	ERBB2	ABL2	RPL10	CDC123	KIT	GART	ERCC3	RFC4	MAD2L1	EEF2	CHD3	YES1	AURKB	SIAH2	TRAIP	PRAME	PTCH1	PRIM1	TOP1	AIF1
18339860-Table1	Human Bone_deNigris08_118genes	CDC27	PAFAH1B1	FAS	DAPK2	RFC1	EPHA3	MPHOSPH9	GDI2	NGFR	HIPK2	PKN2	DNTTIP2	WDR1	RBL1	TDRD3	CYLD	RGS17	HNRNPC	TGFB2	NRP1	HIF1A	PNN	RBBP8	SMPD3	GSPT1	RBL2	TUSC3	MET	SRSF9	PTP4A1	SNX3	TTK	PRSS16	ERBB2IP	CCNG1	ECT2	IFT57	ITGA4	FN1	PRKD3	EPAS1	STAG1	CASP8AP2	SMNDC1	GNA13	RBBP6	NPY	INHBA	CALD1	WNT1	MACF1	FGF13	CDKN1C	PDHA1	AC008810.1	CHIT1	EMP1	APC	ANXA1	NUMA1	BTG4	BARD1	ITGAV	EGF	RB1	NCOR1	IL19	PRKACB	OSMR	RASA1	EGFR	TACC1	CSNK1G3	EPS8	DST	RASSF3	ANGPT1	USP16	TAGLN2	NBL1	CCNL1	NAA15	AGGF1	ERAP1	CSF2	TNFRSF11B	ARIH1	CUL5	HSP90B1	BDKRB2	HNRNPH1	IL13	CLIC4	CDK1	MTSS1	SOCS5	ENC1	PTEN	RAB6A	TACSTD2	L3MBTL1	SEPT10	CNR2	HIST1H4K	CD2AP	LPAR1	CAPZA2	TRIM31	IPO7	GPX5
16166618-SuppTable4	Mouse Lung_not_cancer_Woodruff05_2371genes	CCND2	CLEC2G	GMPR	SCPEP1	CDH1	CLEC10A	LCK	GALNT1	PPARG	GRASP	ACVR1B	HK2	ABHD15	RPA1	KCNN3	CAR4	FMR1	BCL11A	PXMP4	DLG3	SLC7A7	EXPI	S100A4	S100A6	LUZP1	CFP	TIMP1	PCNT	GMCL1	UHRF1	LSR	CKB	ITGB7	CYP51	ERGIC1	BRPF1	GRAMD3	IL16	TCIRG1	NAGLU	NFIX	VWF	CD3G	SPAG5	UNC119	ACP2	RHOC	DEF6	ANGPTL4	DBF4	HLTF	ABHD3	TIAM1	AXL	ALKBH7	CD97	IL17RA	CD36	APOE	PRKAR2B	TBC1D8	SLC2A3	EBI3	SULT2B1	HCK	FCGRT	CYP4F18	KLC4	AS3MT	SEC14L2	MAN1A	SYCE2	IL7R	MMD	B230120H23RIK	DNMT1	ETV1	ENO2	BID	RALB	GAB2	CTSE	CD33	SLBP	CNN2	HDAC9	LY9	MATK	RASA4	CHD5	CSTB	CD44	EIF2AK4	NDRG1	PRDX2	PCYT1A	SNX6	MTHFD2	KIT	CTCF	METAP1	TNFSF14	REEP5	KCTD20	ITGAE	RCN1	CLINT1	HSPB7	TMBIM1	GGT5	CBFA2T3	HFE	B4GALNT1	METTL1	SULF2	LRRC8A	TGFBR1	ARPP19	BCL2L1	ID3	MID1IP1	TLE1	MGST1	HIPK1	GPRC5B	MET	NAV1	KCNQ1	VAV2	OIT3	TNFRSF13B	EYA4	ACAA1B	FADS1	TNFRSF22	MCOLN2	ADSSL1	ODC1	ADAM19	PGAM1	KIF11	ETV5	SLC41A1	BCAS1	PEA15A	1810033B17RIK	TCTEX1D2	CSF1	FHOD1	DNAJB9	EFR3A	SLC25A13	LRRK1	ACTN1	ABCA1	PRRT1	NAT9	GATA3	ARNT2	LASS2	PLEKHO1	EPS8	NCAPG	LCORL	LTA4H	FCGR1	ADSS	CACNA1D	PLS3	LAMP2	NUP50	TOX4	SDC4	BRCA1	ALDOC	STAC2	CACNB4	TIMP2	TOP2B	ATAD5	TNS4	ABR	CD40	BIRC5	DBNDD2	SLC12A7	CTSA	CYTH3	VMP1	PMP22	SMURF2	SRSF1	KIF3A	ADORA2B	CENPV	TRIM37	IKZF1	ZBTB4	ACSL1	PNPLA5	ARRB1	CXCL16	CCL9	AHR	ATP6V0A1	GRB7	SLC6A8	CYB561	AKT3	ESR1	FRK	STXBP5	LRP11	AIG1	CD164	MICAL1	SLC16A10	PERP	SERINC1	ECHDC1	PPP1R12A	LIMS1	ATP2B1	RHOBTB1	ARID5B	UHRF1BP1L	TMPO	KITL	IKBIP	PDE7B	HAL	FGD6	TMCC3	IGF1	DRAM1	AIFM2	X99384	SLC29A3	LRIG3	VPS54	MUM1	MEIS1	MDM2	E2F7	OSBPL8	VPS13D	IRAK3	HELB	ADARB1	STK10	CHAC2	CCNG1	SLC22A4	CYFIP2	LTC4S	PDLIM4	HAVCR2	UPP1	TNS3	OGDH	RTN4	ACACA	SHMT1	BZW2	ATXN7L1	FAM49A	SDC1	LPIN1	SMC6	GNA13	ADI1	ID2	NCOA1	RRM2	ADCY3	GRHL1	DNMT3A	RFFL	ACOX1	ATP2A3	MFSD11	PLD2	DHRS13	CORO6	SLC6A4	CPD	ABCC3	AURKB	KRT19	TOP2A	DCAKD	TRAPPC6B	SPTLC2	AKAP5	NIN	PYGL	PRKCH	HIF1A	VRK1	RPS6KA5	LGMN	AKR1C12	NET1	ACOT2	0610007P14RIK	VASH1	EVL	PPP1R13B	GPR132	AOAH	IRF4	GCNT2	MAK	NEDD9	HIVEP1	KIF13A	CTSL	MXD3	PDLIM7	DDX46	CXCL14	GOLM1	DAPK1	TRIP13	GLRX	MARVELD2	OCLN	NAIP1	MCCC2	HEXB	IQGAP2	PDE8B	PLK2	SERINC5	NLN	CENPK	RNF180	EMB	ANXA7	CAMK2G	PLAU	VCL	ERO1L	PELI2	SLMAP	GPR65	METTL6	CTSB	ZDHHC20	ESD	DNAJC15	EPSTI1	PBK	ESCO2	TRIM35	SFTPC	SPRY2	CLN5	FYB	SLC7A8	FBXO4	ACIN1	OXCT1	GOLPH3	RIPK3	CMBL	ANKRD33B	AMACR	RAI14	ANK	ATP6V1C1	SHCBP1	MATN2	FBXO32	ATAD2	SYNGR1	DEPTOR	CSNK1E	PARVG	MYH9	SEPT3	GTSF1	CIITA	ATP13A3	DGAT1	PTK2	YAF2	ALCAM	BBX	GCET2	CD200R1	PRKDC	MCM4	PARN	B3GNT5	SLC7A4	TFRC	ARHGAP31	FSTL1	ITGB5	EHHADH	SENP2	DGKG	ST6GAL1	SLC15A2	CD86	ARL13B	RCAN1	RUNX1	ITSN1	IFNAR1	IL10RB	IFNAR2	FMNL3	LASS5	LIMA1	DIP2B	CSAD	CCRN4L	MSRB2	TRIP6	TPI1	IGF2R	FLYWCH2	PLA2G7	TNFRSF21	SATB1	VEGFA	ENPP4	GUCA1A	TREM2	CPNE5	FGD2	ABCG1	SIK1	LPIN2	LBH	XDH	TWSG1	PRSS30	IFT140	ITFG3	1700061G19RIK	NUDT12	SVIL	PKDCC	CELF4	C2	STARD4	GYPC	BIN1	LIMS2	LTB	NDFIP1	DIAP1	HBEGF	PMAIP1	IMPA2	SPIRE1	PPIC	NARS	NEDD4L	SLC12A2	DCTN4	TMEM216	MS4A7	MS4A4C	LPXN	CCDC86	LIPF	TJP2	PITPNM1	ASAH2	PAPSS2	LTBP3	ARL2	MAP4K2	MARK2	TCF7L2	CEP55	RBP4	SORBS1	PIK3AP1	LCOR	MSR1	CASP7	HSPA12A	CBR2	MAGED1	GOT1	KAZALD1	TMEM180	ARIH1	FYCO1	FAM120C	ABHD6	FLNB	SP4	ATP10A	MMP19	SMARCC2	BAIAP2	PRIM1	DDIT3	PSTPIP2	ADAM8	IFITM1	IFITM3	TALDO1	CD151	TSPAN4	CHID1	TK1	CPEB1	PFKFB4	ALOX5	HSPA4L	PLK4	ITIH5	SLCO3A1	RASSF3	FAM20C	PRKAR1B	PDGFA	HK3	LYPLA1	LACTB2	KLF7	ADAM23	SLC39A10	SLC40A1	ICOS	CTLA4	CD28	SGOL2	SLC9A2	IL1RL1	IL1R2	NPAS2	MGAT4A	6330578E17RIK	DST	OGFRL1	CYP27A1	SLC11A1	XRCC5	FN1	TUBA4A	SPEG	MLPH	LRRFIP1	SCLY	SERPINB8	TNFRSF11A	PAM	MCM6	RGS18	CFH	DBI	RASSF5	RAB7L1	CDK18	CYB5R1	STX6	GLUL	RGL1	FAM129A	IFI202B	MNDA	ATP1B1	F5	SELP	SELL	SMYD2	CENPF	NEK2	LPGAT1	TMEM206	BATF3	FAM107B	FCGR2B	FRMD4A	OPTN	PRDX6	RABGAP1L	LYPD6B	ODF2	AK8	NR4A2	KYNU	TRAF1	FCNA	UAP1L1	LY75	HNMT	GALNT3	ITGA4	TFPI	KIF18A	DEPDC7	SEMA6D	DUT	SLC28A2	PEX16	CREB3L1	LRP4	UBR1	SNAP23	TYRO3	NDUFAF1	NUSAP1	CHAC1	RAD51	SPEF1	CDC25B	SLC23A2	GPCPD1	RASGRP1	SPRED1	BUB1	CD93	ACSS1	2310046K01RIK	PAG1	SNX16	NFATC2	E2F5	CAR13	CAR2	ZBTB46	SAMHD1	RBL1	SRC	SKIL	GNB4	PLD1	NCEH1	ECT2	CCNA2	POSTN	P2RY1	MFSD1	KPNA4	WWTR1	TSC22D2	PTPN22	CD2	PTGFRN	AHCYL1	FAM198B	VCAM1	CCDC109B	TLR2	INTS12	PAPSS1	CKS1B	ARHGEF2	SEMA4A	SH3D19	FMO5	ECM1	CTSK	BCAR3	TSPAN5	EIF4E	MANBA	WLS	ASPH	CCNE2	FAM92A	TGS1	NSMAF	SDCBP	LMO4	RRAGD	SMC2	PTGR1	UGCG	ROD1	3110001D03RIK	ENHO	PIGO	PPAP2B	TTC39A	NFIA	HOOK1	FGGY	PDPN	TNFRSF1B	LRP8	TMEM48	HIVEP3	SLC2A1	PPT1	PLK3	STIL	PTPN12	SFPQ	FGR	SMPDL3B	CDK14	ABCB1B	CAR6	MLL5	SKI	2810405K02RIK	GNB1	SDF4	BST1	CD38	AFAP1	LRPAP1	EMILIN1	SEL1L3	APBB2	TEC	CHIC2	FAM69A	ABCG3	SPP1	AGPAT9	PLAC8	ANTXR2	WSB2	PF4	RILPL1	CDKL2	KNTC1	SCARB2	RHOF	ALDH2	FAM168A	IFT81	P2RX4	NCOR2	ANXA3	TES	SNX8	OASL2	FSCN1	FLT1	EZH2	ASNS	CALD1	AKR1B8	AHCYL2	TMEM176B	IGF2BP3	GPNMB	NPY	DFNA5	OSBPL3	MTPN	GSTK1	CLEC5A	HPGDS	MKRN1	ANXA4	PCYOX1	FBXL14	FRMD4B	PLXNA1	NUP210	ARL8B	USP18	KLRG1	TMCC1	CLEC4D	CLEC4B1	GABARAPL1	OLR1	KLRD1	ADIPOR2	KLRA2	CSDA	8430419L09RIK	EMP1	PLBD1	PTPRO	AEBP2	RASSF8	CIDEC	5730419I09RIK	ITPR2	VGLL4	MBD4	IFT122	CD9	RAD51AP1	VASP	2210411K11RIK	PSD3	MTMR10	PEX11A	RAB38	SIPA1L3	PSMD8	MFGE8	PDE2A	NUCB2	CYP2R1	KIF22	FCHSD2	CORO1A	DNAJB13	NUPR1	SLCO2B1	FAR1	ACER3	MICALCL	PAK1	COX6A2	ITGAM	PYCARD	CD37	BCAT2	ITGAL	TACC2	2610020H08RIK	CHST15	FAM53B	RRM1	2310008H09RIK	MKI67	WEE1	SASH3	2610018G03RIK	DYNLT3	ATRX	CSTF2	CENPI	GLA	ACSL4	PHKA2	IL2RG	ARHGAP6	BMX	DUSP9	HCFC1	L1CAM	RNF128	MCF2L	GAS6	ANGPT2	CD209A	CD209D	TNFSF13B	DUSP4	FGFR1	GSR	SLC7A2	NR3C2	N4BP1	ADCY7	EIF2AK3	SMAD1	VPS35	GPT2	TBC1D9	SMARCA5	PHLPP2	MT1	CX3CL1	CCL22	CCL17	SLC27A1	GINS2	CMTM3	PLA2G15	AARS	USP2	UBASH3B	9030425E11RIK	REXO2	ETS1	TIRAP	ACAT1	POU2AF1	PPP2R1B	1600029D21RIK	CADM1	NLRX1	SLC37A2	MCAM	LDLR	AQP9	CCNB2	TEX9	CALML4	IRAK1BP1	KIF23	SH3BGRL2	BCKDHB	NRG4	RCN2	PSTPIP1	TSPAN3	NEO1	APH1B	SNX1	TRIP4	TIPIN	TFDP2	NT5E	CRTAP	CMTM7	STT3B	PIK3CB	ARMC8	MRAS	FBXL2	MYD88	ABHD5	TRF	TOPBP1	NUDT16	MAPKAPK3	EML4	CHSY1	1700025G04RIK	PON2	CD59A	2810474O19RIK	TRIB3	ABTB2	FOLR2	GAB3	GNG11	MCTP2	PDXK	PPP1R9A	PRR5L	ABCC4	ACSL3	RIMS3	SLC16A1	ATG12	HSPA13	UCP3	IFT57	FKBP1A	MYCBP2	NFATC1	CDO1	KLRA9	GAS7	AA467197	ARID2	1110038D17RIK	ARMCX2	LPAR6	ZBTB1	PPIP5K1	MYO6	IGF2BP2	RFWD3	PANK1	ARHGAP39	ACBD6	STARD9	ST18	TLR13	ATP6V1H	ASPM	TESK2	PQLC1	SIK3	2310044G17RIK	OGT	CHCHD4	ATM	GPC1	MFSD7C	ZDHHC14	PLCG2	RAMP1	CPNE2	NEURL1B	GCSH	TMEM30B	GBP8	CYBASC3	PKD2	DIAP2	SNX2	KDELC2	CCPG1	DAAM1	SLC41A2	MYO5A	2310014H01RIK	LY6D	CD300A	BMP2K	XPOT	PBX2	GRN	TMX4	NOSTRIN	NUP54	BC031353	VAT1	DPP4	BAZ1A	NCAPD3	CCL5	DCBLD2	KCNE3	SLFN8	HPSE	ADRB1	G2E3	CCL12	FIGNL1	TAB3	ANKRD11	RSF1	ZCCHC7	MELK	DOK3	PRKX	XYLB	GGTA1	GRAMD4	DOCK4	FAM65B	FAM122B	FMNL2	ZRANB3	ARL5A	COLEC12	MBNL3	ACAA1A	MGAT5	RIF1	GMIP	PNPLA8	GRAMD1C	ZNRD1	H2-EA-PS	QSOX2	P2RY13	C530008M17RIK	GNG12	ARHGAP26	RNF13	GREB1	CARD11	CDC42EP3	ADAMTS2	2210404J11RIK	SPG20	FUT7	H2-AA	PLXNB2	ETL4	TBC1D9B	CAB39	OXSR1	CUEDC2	ANLN	PAPD5	AMDHD2	TMEM149	PNPLA7	SYDE2	DNA2	C1QA	C1QC	C1QB	TTC7	HK1	SMPD1	SH3GLB1	SCD1	SOCS5	SIK2	ARHGAP10	E330009J07RIK	SYN1	CLIC4	MEX3C	D4WSU53E	LDLRAP1	TACC3	PAQR7	4933407H18RIK	NOV	ENPP1	SERPINE1	ENDOD1	ARID5A	AZIN1	UBR5	CIB2	MAVS	RAPGEF6	TOB1	BC022687	LPHN3	GPR160	RFX7	PROSAPIP1	BC013712	TGM2	NUFIP2	EGR2	BANK1	SSH2	SCARB1	CCR7	1110007C09RIK	NINJ1	SNN	ARAP2	CRAMP1L	PHF2	9630033F20RIK	HAUS6	DEXI	NOD1	ALS2CR4	CDON	CCDC50	SNRK	CD84	PRDM1	PDE4DIP	ENPP6	MYLIP	SLAMF7	F11R	NCAPD2	IFFO1	SNX10	SESN1	GMDS	EGR1	CDC40	FAM108C	ATF5	BC028528	GNG10	DOCK10	LPAR1	FAM63A	EPHX1	RAP1GAP2	FAM117A	DIDO1	PRC1	PGCP	SIGLEC5	USP6NL	ANPEP	RREB1	L3MBTL3	F13A1	GPR126	RUNX2	AKAP7	RBPJ	ORM1	METRNL	IL18	STX11	SEC24D	PRRC2B	MEGF9	MARCH4	MREG	MTMR7	WFS1	TSPYL4	PREX1	FAM40B	LONRF1	VASN	CAPSL	FNBP1L	ALG2	HTATIP2	KMO	ZFP597	ARHGAP29	RERE	FGL2	SPSB1	PION	PTGER4	4833442J19RIK	HIP1	PHTF2	PTGER3	BUB1B	BMF	GRAMD1B	GORAB	THBS1	SCAMP2	2810417H13RIK	TBC1D10C	KLHDC4	ZFP770	ARHGAP9	TRIM7	BCOR	RC3H1	SGMS1	PVR	ADAM22	C3AR1	GSTM2	ABCB1A	CD79B	POGK	APOBEC1	TMEM51	PLEKHG1	LIMD2	ST8SIA4	RCSD1	LAT2	TTC3	REPS2	ERF	SLC19A2	MGL2	SH3KBP1	RAMP3	H2AFV	HECTD2	ARHGAP11A	CHD7	DMXL2	SLC7A1	HTR2C	MFSD6	H2-OB	KCTD12B	PNPLA3	1810011H11RIK	CORO2B	TSPO	GPR155	ENC1	ABCA9	MCM3	GIT2	AW549877	TNFRSF18	PKP2	ZNRF3	ARHGEF11	KANK3	RASSF4	CMKLR1	ZFP451	ADRBK2	TREM1	SESTD1	HSD3B7	EHBP1	SPECC1	IKBKE	GRAP2	1110067D22RIK	RBM7	C1GALT1	ABCB4	MUM1L1	GTPBP1	ASXL1	FAM199X	JHDM1D	ASB4	PBXIP1	MAFF	SHC1	MAPK6	SIPA1L1	B630005N14RIK	ID1	APOBR	HEBP1	FGF11	SERPINB6B	GNG2	PTGIR	FAM89A	ZMPSTE24	B3GALNT1	USP48	OTUD1	A030009H04RIK	2310016C08RIK	LENG9	ACPL2	DPY19L3	1190005I06RIK	B430306N03RIK	ADAMTSL5	KLHL15	WDFY3	PURA	S100A1	C130050O18RIK	HEPACAM2	CTLA2A	TRP53I13	MARVELD1	9030625A04RIK	1110002B05RIK	DOCK5	ZFP507	FAM46C	KLK1B11	SLC38A6	SERPINB1A	AF251705	SHB	TLR1	S1PR1	DMD	GM5514	TUBB2B	CIRBP	CENPH	INSIG1	LHFPL2	CENPE	EPCAM	1190002N15RIK	NIACR1	ZFP560	FPR1	GLB1	PID1	SPRED2	BASP1	6330512M04RIK	ZFP36L2	PTPRCAP	SERPINB9	6330416G13RIK	SBSN	GM15428	EID2	E2F8	PILRA	STXBP6	ERMP1	GM11223	BC046404	LYRM4	BDH1	GM5424	PPP1R3B	CKAP4	ATXN1	LTB4R1	SPSB4	0610012G03RIK	CD24A	EAR11	FLRT2	GPR68	ARL4A	TSPYL1	MIS18BP1	GM5454	FBXO30	PYGO2	GIMAP6	RELL1	TNRC6B	INO80C	LDLRAD3	ODZ4	DIP2C	CKAP2L	MLF1	CYP4F16	2210020M01RIK	NRIP1	CXCR6	MLEC	CEP120	VSTM2A	ARHGAP30	PHF3	SEPHS2	CCR2	C5AR1	SORL1	RARRES1	CHCHD10	TIFAB	PURB	MORN4	MMP12	ARHGAP15	ARL4C	RLF	LPAR4	FAM71E2	PPP1R3D	AMZ1	BEX1	GPR171	AGMO	IL17D	CXCR3	HIC2	D8ERTD82E	CH25H	TCF19	FAM118B	FAM171A1	MMP13	TMEM37	1700020N01RIK	P2RY10	INSL6	RPUSD3	GPR183	FFAR2	TAF7	RAB11FIP5	SPN	E130306D19RIK	TCEAL8	MICAL3	1810063B05RIK	TREML4	KCTD14	E230016K23RIK	BTLA	D630039A03RIK	PPAP2C	FPR2	CDC42SE2	TBC1D30	ANKRD44	LRRC33	EZR	ATP6V1A	NAV2	CPNE8	PLEKHG3	ZFP608	A630001G21RIK	GM9892	PRKCB	CYP2J6	POM121	SLAMF8	PHGDH	TANC2	RPIA	SH3PXD2A	PTRH1	SLC39A8	ECH1	CNN3	ANG5	PDE5A	NDST1	O3FAR1	LIFR	A630033H20RIK	KCNN4	CKLF	SLFN5	FABP1	PARP4	1600014C10RIK	ADAM10	ATRNL1	SMYD1	PDLIM1	D730040F13RIK	TNS1	MAF	CD47	LAIR1	TIMD4	ABCD2	FMNL1	MTA3	PER2	S100A8	FAM105A	ST3GAL5	FEZ2	B4GALT6	SOCS6	NCOA4	TGOLN1	FOXK1	FRY	CHD9	RPGRIP1	ADO	AB124611	METTL15	BCL2	UXS1	ECE1	EIF1A	LEPR	GM6169	9530008L14RIK	4933430I17RIK	PALLD	BC021614	IDI1	MAP2K5	RPL5	GDA	TUBB2A	NAP1L1	GM5506	KLK1B9	IFITM6	SEPT9	ZC3H4	CDYL	HOPX	PTK2B	CALCRL	EAR5	NRM	DBP	SCLT1	ZFP422	TMEM40	SERPINB6A	ARRB2	RNF14	TOR3A	FHIT	IFITM2	ANG4	ATP8B2	SLC9A6	CD302	IPMK	AI597468	RETNLA	BLNK	FNIP2	KRT79	ZCCHC14	8430427H17RIK	MDC1	SUCLG2	INADL	BTBD3	CTTNBP2NL	FABP5L2	CKS2	TMEM65	GM9705	FABP4	ARMC9	SRPK2	KCNJ15	HIST1H3D	HDAC10	CFL2	RPS4Y2	HSPB11	CD300LB	1190007I07RIK	SYNE2	SEMA3E	CCDC102A	CHI3L4	CDC42EP5	PPCDC	CREM	KLK8	MED14	RAB44	GIMAP8	HVCN1	MIR25	MIR24-1	SLC31A1	VPS37B	AKAP13	ZFYVE26	HMGN3	MFSD7B	OAS1G	NCK2	S1PR3	GM14685	LRCH1	MLLT4	LGALS1	GM608	HTRA2	ZFP467	MGAM	CLEC16A	SARS	SORT1	IL3RA	HIST2H2BE	PDE7A	MARCKS	GM11428	FAM149A	DDX43	CCND1	HS3ST3B1	MESDC1	9030418K01RIK	TOP1	MN1	RUNX3	GM12942	RRAGA	IL1RL2	RASGRP3	TREML2	NAIP5	MAP3K5	GM6736	HIST1H2AI	FAM189A2	SMS	CSF2RB2	GSPT2	6720489N17RIK	ANG	TUBA1A	SLFN10-PS	SSH2	1500011B03RIK	ACOT1	TMSB15L	BHLHB9	ZXDB	GM8815	C4B	H2-AB1	IFI204	SH2D1B2	CHMP1B	PPP1R12B	RAB18	BTBD19	ITPRIPL2	MOBKL2B	GGH	IL4I1	NLRC5	CEACAM1	C230081A13RIK	CASS4	MAFB	THBD	PDZD8	PLXNC1	GAS2L3	CTLA2B	AW112010	FAM55C	CD80	GM10819	TTC30B	GM13597	FNBP1	AARSD1	LY6A	GM11545	TRBC2	IGKC	IGHM	TRAC	IGLC3	IGLC2	SCAMP4	C230096C10RIK	NKAIN1	FAM63A	GM2002	EVI2A	NAIP2	WDR92	PRNP	FASTKD5	CCDC82	GM5456	CCR5	ITPRIP	KLRB1B	NAT6	ST6GALNAC4	CD47	4930420K17RIK	GM7901	PISD-PS1	GM14328	GM9835	AA414768	GM13392	GM11451	GM9329	1110046J04RIK	G730013B05RIK	A930007I19RIK	GM5530	BC064078	GM6483	4933424M12RIK	TMEM170B	MIR1931	2400009B08RIK	DYX1C1	A530099J19RIK	SHPRH	BC035044	TNFSF12	MNDAL	GM2888	2010109K11RIK
16166618-SuppTable5	Human Lung_not_cancer_Woodruff05_81genes	FGR	GCLC	IGF1	WWTR1	PLEKHB1	BCAT1	RPS6KA2	CELSR1	CADPS2	FCN1	PIR	CLEC5A	TREM2	FLT1	GSR	TGFBR1	CCL2	MMP12	CHKA	CD69	SELPLG	ENPP5	CCL20	EPB41L5	RND3	RGS2	HSD11B1	SPP1	KCNJ5	TEX14	C10ORF58	ITIH5	SLC39A11	OASL	RAB11FIP5	SLC19A3	THBS1	DNASE2B	CYP1B1	ARHGAP24	SECTM1	PLA2G7	TPBG	NONO	DNAJC5B	ATP6V0D2	SLC7A11	DAB2	BCL2L11	NR4A2	CXADR	TDRD9	CSTB	CCR5	CYGB	ASRGL1	NFIA	GBP2	CAMP	SDC2	PDGFD	GATM	EMR1	BASP1	FAM20C	MYOZ1	SLC26A11	NPM1	CLN8	PDE4B	RPS17	C10ORF128	ITSN1	C2
15705876-TableS2	Human Leukemia_Passioura05_37genes	RAD52	PTBP1	CD74	TGFBR3	ITGB5	CRKL	CD40	MAPRE1	BCAT2	KPNB1	ELF2	MAPK14	E2F3	ITGA4	EGR1	ATF1	IFI6	EDN2	CDKN2D	TRIM22	BARD1	VAV1	UCK2	MKI67	CDC123	NCK1	RFC4	MYD88	RELA	CKS1B	RAD23A	THBS2	ZFP161	AIF1	HLA-DRA	ACY1
16513839-Table3	Human Prostate_Nanni06_70genes	DPM1	RECQL	RPS20	CEP68	ELAVL1	HSP90AA1	MAPRE1	USP14	SMS	CAV2	PSMA2	PSMD3	LRRC59	CHIC2	PTGES3	SRSF9	PPP2CA	PSMD14	RAP1A	CAPZA1	LYPLA1	ZWINT	LRRC17	UBE2M	SNRPA1	RPA1	POMP	SRRM1	MED6	TIMM17A	SYNCRIP	MAP7	ARHGAP29	NIPA2	COPS3	ANP32E	ARNT	LIN7C	BUB3	BTG3	WIF1	MYST4	CCNB2	RACGAP1	IER5	CITED2	STK17A	DDX21	POP5	TSR1	KCTD5	BOP1	CYCS	WSB2	PHLDA2	ADO	KPNA2	EIF3C	BICD2	H2AFX	TSPYL1	TSC22D2	PSMD12	HNRNPAB	MRPL42	TOP1	TMX2	RP11-298C3.2	MRPS17	ETV5
15705876-TableS1	Human Leukemia_Passioura05_36genes	CD99	ST6GAL1	UBE2A	CD59	MGST2	MMP11	STK24	PDAP1	SHB	FGF8	BLMH	EIF2B1	DAP	IGFBP2	CSNK1G2	CTSL1	FCGR2A	NOTCH1	ATM	EIF4E	ING1	ITGA5	HMGB2	ILK	CTNNB1	STAT3	JUNB	DES	FOSL1	TOP3A	HGS	TFDP1	NRAS	LAT	MIF
18260157-Table3	Human Brain_Ruano08_50genes	CD99	CNTN1	TNC	ASPM	PAK3	MAP3K1	LGALS1	HIF1A	TIMP1	NME3	MET	CCL20	FN1	STMN1	EGR1	CXCR4	CDKN2C	RRAS	CDKN2D	APOC1	PCNA	POSTN	ANXA1	CDK4	CASP1	ITGB3BP	LBR	CDCA7	CCNA2	PDGFC	IGFBP3	MSN	CAMK2G	CALM3	FGFR4	VCAM1	MAD2L1	ANXA5	PTTG1	EGFL7	USP7	ANXA4	NRAS	HLA-DPA1
16166618-SuppTable1	Human Lung_not_cancer_Woodruff05_123genes	FGR	GCLC	IGF1	WWTR1	PLEKHB1	BCAT1	RPS6KA2	CELSR1	TNS1	CADPS2	FCN1	PIR	CLEC5A	TREM2	FLT1	AC009093.1	GSR	TGFBR1	CCL2	MMP12	CHKA	CD69	SELPLG	ENPP5	CCL20	EPB41L5	RND3	RGS2	HSD11B1	MREG	SPP1	KCNJ5	TEX14	C10ORF58	ITIH5	SLC39A11	SPOCD1	OASL	RAB11FIP5	SLC19A3	PIM1	THBS1	DNASE2B	CYP1B1	ARHGAP24	ITGAX	SECTM1	PLA2G7	TPBG	NONO	DNAJC5B	ATP6V0D2	SLC7A11	DAB2	BCL2L11	NR4A2	CXADR	TDRD9	CSTB	CCR5	CYGB	ASRGL1	NFIA	GBP2	CAMP	TRAPPC2L	SDC2	PDGFD	GATM	EMR1	BASP1	FAM20C	MYOZ1	TDRD6	SLC26A11	NPM1	CLN8	RPS17L	PDE4B	C10ORF128	ITSN1	VGLL3	KIAA0114	CFB
18260157-Table4	Human Brain_Ruano08_7genes	BAD	BAX	MAP3K8	PIK3CD	MAP3K11	RPS6KB2	TIAF1
16166618-SuppTable2	Human Lung_not_cancer_Woodruff05_10genes	CDK11A	RBL2	E2F3	FAM13A	UPF3A	AKAP13	PPP1R10
16166618-SuppTable3	Mouse Lung_not_cancer_Woodruff05_2037genes	CCND2	SLFN4	LHX2	TRIM25	SCPEP1	CLEC10A	RAF1	ACVR1B	HK2	CD52	ABHD15	KCNN3	TXNRD3	PXMP4	DLG3	MMP14	EXPI	S100A4	S100A6	LGALS9	TIMP1	MXD1	GMCL1	LSR	CKB	ACP5	TULP3	BRPF1	IL16	NAGLU	PWP1	NFIX	VWF	BCAP31	UNC119	RAB34	CELF2	RMND5A	DEF6	CD320	HLTF	RGS19	TIAM1	AXL	LCP2	PLA1A	TPRA1	CD97	IL17RA	CD36	PRKAR2B	CDKN1B	CDK12	TBC1D8	SLC2A3	HCK	MOBKL2A	CACNB3	FKBP11	ETV3	FCGRT	CYP4F18	IER3	HOMER3	SEC14L2	RPS6KA1	MAN1A	IL7R	MMD	B230120H23RIK	ANGPTL2	ETV1	PTPN6	ENO2	IL12B	CLCN5	BID	GAB2	CTSE	CHN2	CNN2	HDAC9	CCL24	MATK	RASA4	CHD5	CSTB	SH2B2	SLC1A2	NDRG1	NID1	MEF2C	AMPD3	CTCF	SLC30A4	METAP1	TNFSF14	REEP5	ITGAE	RCN1	CLINT1	CBFA2T3	HFE	B4GALNT1	LRRC8A	TGFBR1	HNRNPH1	ID3	TLE1	RDH13	GPRC5B	CCL8	MET	NAV1	VAV2	G0S2	OIT3	EYA4	ACAA1B	FADS1	KDELR3	ADAM19	STEAP4	MLKL	AMOTL1	SLC41A1	ALDH1A2	TNFAIP8L2	TCTEX1D2	TRPV4	CSF1	KIF1A	SLC25A13	CYBB	MOCS2	PDZD11	ARNT2	PLEKHO1	EPS8	FCRLS	FCGR1	CACNA1D	SKIV2L2	CTSZ	PDCD1LG2	LAMP2	ATXN10	NUP50	SDC4	IL13RA1	RND3	ALDOC	STAC2	TIMP2	TOP2B	RARB	TNS4	CD40	SLC35C2	ADA	MMP9	SLC12A7	PITPNA	CYTH3	MFNG	PMP22	YPEL2	CENPV	IKZF1	COPZ2	ZBTB4	LSP1	ZFYVE27	ARRB1	CXCL16	SLFN3	CCL9	ISYNA1	SCN1B	AHR	ATP6V0A1	AP4M1	RCN3	SLC6A8	CYB561	LYST	ESR1	STXBP5	LRP11	MICAL1	SLC16A10	LAMA4	D10BWG1379E	HEBP2	FABP7	RHOBTB1	UHRF1BP1L	KITL	IKBIP	EPB4.1L2	ARG1	PDE7B	HAL	FGD6	TMCC3	NUDT4	IGF1	HERC4	SRGN	X99384	SLC29A3	LRIG3	DDIT4	VPS54	PELI1	MUM1	MEIS1	CABIN1	SF3A2	VPS13D	ADARB1	SLC36A2	STK10	CHAC2	SLC22A4	LTC4S	PDLIM4	UPP1	TNS3	BTG2	XBP1	SHMT1	BZW2	TWISTNB	ATXN7L1	ROCK2	SDC1	LPIN1	NRCAM	SMC6	GNA13	ID2	NCOA1	KLF11	GRHL1	DNMT3A	ITGB3	RFFL	MAP3K3	MFSD11	PLD2	CORO6	SLC6A4	BLMH	SLC35B1	KRT19	DCAKD	SPTLC2	AKAP5	RAB15	PYGL	PRKCH	VRK1	ZFP36L1	ESYT2	RPS6KA5	LGMN	NET1	ACOT2	0610007P14RIK	EVL	GPR137B	IRF4	MAK	NEDD9	EDN1	KIF13A	LY86	SSR1	CTSL	DDX46	GOLM1	DAPK1	MARVELD2	OCLN	MCCC2	HEXB	IQGAP2	PDE8B	PLK2	RGS7BP	DDX4	MYST4	NGLY1	PPP3CB	CAMK2G	PLAU	VCL	PELI2	EAF1	ARHGEF3	CTSB	ANXA8	TKT	ESD	1190002H23RIK	OLFM4	CLU	EPHX2	ENTPD4	GFRA2	CLN5	IRG1	FBXO4	OXCT1	FAM158A	RIPK3	ZFP187	ANKRD33B	RAI14	MTDH	ANK	TM7SF4	MATN2	FBXO32	ZHX1	SYNGR1	DEPTOR	PARVG	MYH9	SEPT3	ACO2	LITAF	EMP2	CLDN1	IL1RAP	MEFV	LY6E	PTK2	YAF2	ALCAM	CBLB	CD200	B3GNT5	TRMT2A	SDF2L1	FGD4	TFRC	ARHGAP31	FSTL1	PDIA5	EHHADH	SENP2	DGKG	ST6GAL1	MASP1	CD86	ARL13B	PROS1	RCAN1	RUNX1	ITSN1	IFNAR1	IL10RB	IFNAR2	LASS5	LIMA1	IGFBP6	CCRN4L	IVNS1ABP	ACY1	CRELD2	CLEC4N	IGF2R	PDE10A	PLA2G7	TNFRSF21	VEGFA	GUCA1A	TREM2	CPNE5	ABCG1	AKAP8	XDH	QPCT	EPAS1	IFT140	POT1B	ITFG3	1700061G19RIK	SVIL	ZEB1	PKDCC	CELF4	SLC39A6	DTNA	TMEM173	C2	LIMS2	LTB	3110002H16RIK	IMPACT	NR3C1	DIAP1	GABBR1	AP3S1	HBEGF	YIPF5	IMPA2	SPIRE1	PPIC	ME2	NEDD4L	LMNB1	PRRC1	SLC12A2	SCGB1A1	RAB3IL1	MS4A7	LPXN	LIPF	CDC42BPG	JAK2	MLANA	PITPNM1	ADRBK1	PAPSS2	LTBP3	ARL2	MEN1	MAP4K2	ZDHHC6	TCF7L2	RBP4	PIK3AP1	LCOR	MSR1	ABLIM1	HSPA12A	SIRT7	CBR2	GOT1	KAZALD1	FYCO1	ABHD6	FLNB	SP4	ATP10A	MMP19	DGKA	BAIAP2	PSTPIP2	PAOX	1810014F10RIK	MSX3	ADAM8	INPP5A	IFITM1	IFITM3	TALDO1	TSPAN4	CHID1	CLYBL	CPEB1	HPRT	ALOX5	ITIH5	PGM2	RASSF3	PDIA4	FAM20C	PRKAR1B	PDGFA	HK3	ADHFE1	SGK3	LACTB2	KLF7	NRP2	IKZF2	ICOS	SLC9A2	IL18RAP	IL1R1	IL1R2	NPAS2	STK17B	DST	OGFRL1	SLC11A1	PNKD	FN1	TUBA4A	SPEG	HTR2B	BOK	LRRFIP1	SCLY	SERPINB8	RGS18	RGS2	CFH	STEAP3	PTPRC	RASSF5	RAB7L1	CDK18	XPR1	LAMC1	RGL1	FAM129A	IFI202B	MPZL1	F5	SELL	SOAT1	SMYD2	BATF3	PLXNA2	FAM107B	FCGR2B	FRMD4A	OPTN	FAM129B	AK8	ST6GALNAC6	AK1	CYTIP	TRAF1	NOTCH1	DPP7	HNMT	GALNT3	TFPI	ITGAV	ITGA6	SEMA6D	SLC28A2	CREB3L1	UBR1	HAUS2	TYRO3	PTPRA	CHAC1	SPINT1	SPEF1	CDC25B	IVD	GPCPD1	RASGRP1	SPRED1	HDC	RRBP1	ACSS1	2310046K01RIK	U46068	PAG1	SNX16	CAR13	CAR2	PCMTD2	PROCR	SAMHD1	RBL1	SRC	PLD1	NCEH1	SLC7A11	P2RY1	WWTR1	PFN2	KCNAB1	SSR3	OLFML3	CD2	STXBP3A	AHCYL1	FAM198B	TMEM144	VCAM1	TRIM2	TLR2	PLA2G12A	SNX7	INTS12	IFI44	ARHGEF2	SEMA4A	SH3D19	ECM1	CTSK	METTL14	DAPP1	MANBA	COL24A1	CRYZ	ASPH	FAM92A	NSMAF	CLCA3	LMO4	RRAGD	1300002K09RIK	TMEFF1	PTGR1	ROD1	3110001D03RIK	ENHO	PIGO	PPAP2B	AK4	ATG4C	PDPN	LRP8	TMEM48	LRRC42	HIVEP3	SLC2A1	MKNK1	PTPN12	KHDRBS1	AK2	RNF19B	SH3BGRL3	SMPDL3B	CDK14	ABCB1B	CAR6	CTNNBIP1	MLL5	2810405K02RIK	CD38	PROM1	KCNIP4	LRPAP1	MRPL33	KHK	4930471M23RIK	SEL1L3	D5ERTD579E	APBB2	FIP1L1	PDGFRA	FAM69A	GFI1	NUDT9	AGPAT9	PLAC8	HNRPDL	ANTXR2	WSB2	PF4	RILPL2	ZCCHC8	RHOF	FAM168A	P2RX7	P2RX4	ANXA3	TES	FSCN1	NDUFA4	TFPI2	LIMK1	LRWD1	CALD1	AKR1B8	CALU	AHCYL2	HIBADH	FKBP9	ABCG2	TMEM176B	GPNMB	NPY	DFNA5	GSTK1	CLEC5A	MKRN1	ANXA4	REG3G	FBXL14	KBTBD8	MOGS	RPN1	PROK2	PLXNA1	NUP210	XPC	USP18	SLC6A12	PLXND1	RASGEF1A	CLEC4D	CLEC4B1	ADIPOR2	KLRA2	MAGOHB	GSG1	8430419L09RIK	PLBD1	LDHB	RASSF8	CIDEC	5730419I09RIK	KLRB1A	2210411K11RIK	RAB38	CTSC	SIPA1L3	PSMD8	MFGE8	FAH	COQ7	FCHSD2	CORO1A	FAR1	ACER3	COX6A2	ITGAM	LYVE1	CD37	NUCB1	ITGAL	TACC2	GGA2	CDR2	2610020H08RIK	CHST15	LHPP	2310008H09RIK	CASK	CTTN	DOCK11	SASH3	SLC9A9	RBMX	WAS	GLA	ACSL4	PHKA2	FLNA	ARHGAP6	AP1S2	BMX	PIGA	L1CAM	PRPS1	RNF128	MCF2L	GAS6	RASA3	ANGPT2	COL4A1	COL4A2	AGA	DUSP4	IKBKB	TM2D2	WWC2	RBPMS	SMAD1	GAB1	SMARCA5	PHLPP2	MMP2	CCL22	CCL17	JAK3	SLC27A1	CRISPLD2	COMP	ST14	OAF	UBASH3B	9030425E11RIK	REXO2	RPUSD4	ABHD12	PPP2R1B	DIXDC1	CADM1	NLRX1	HYOU1	SLC37A2	RAB27A	AQP9	FEM1B	KIF23	SH3BGRL2	DNAJA4	RCN2	PSTPIP1	TSPAN3	NEO1	ELOVL5	TMED3	TPM1	APH1B	SMAD3	NT5E	CRTAP	CMTM7	FBXL2	MYD88	ABHD5	RYK	ACPP	ATP2C1	PRKAR2A	CHSY1	CD59A	LMO2	2810474O19RIK	TRIB3	ABTB2	FOLR2	GAB3	GNG11	MCTP2	ANK2	PPP1R9A	PRR5L	ACSL3	RIMS3	SLC16A1	CSPG4	UCP3	FKBP1A	MYCBP2	MGLL	MAMDC2	AA467197	EEFSEC	ARID2	1110038D17RIK	ARMCX2	ZBTB1	ASPRV1	ZNRF1	FAM20B	LGI3	PANK1	ACBD6	ATP6V1H	BC016423	PLA2G4B	PQLC1	LYL1	2310044G17RIK	GPC1	RHOV	MFSD7C	ZDHHC14	PLCG2	RAMP1	CPNE2	TULP4	NEURL1B	GCSH	GBP8	CYBASC3	CCPG1	DAAM1	SLC41A2	MYO5A	CHST11	CD300A	CACNA1A	BMP2K	MAST4	GPSM3	CCDC122	MYL12B	BAZ1A	EGLN3	DCBLD2	KCNE3	TANC1	SLC24A5	FAM124A	SPCS2	HPSE	ADRB1	CCL12	MYO1D	RCBTB1	ANKRD11	ZCCHC7	RNF38	DOK3	XYLB	GGTA1	YTHDC1	GRAMD4	DDX26B	TMTC2	FMNL2	ZRANB3	MBNL3	ACAA1A	GXYLT1	GMIP	PNPLA8	ZNRD1	H2-EA-PS	QSOX2	P2RY13	C530008M17RIK	GNG12	ARHGAP26	GREB1	CARD11	CDC42EP3	H2-AA	EEPD1	OXSR1	ANLN	PAPD5	KLHL13	TMEM149	MCOLN3	SYDE2	DNA2	C1QA	C1QC	C1QB	ELAC1	INHBB	SMPD1	SH3GLB1	SCD1	LRG1	ARHGAP10	E330009J07RIK	PAQR7	4933407H18RIK	ENDOD1	ARID5A	KLF10	CIB2	ZDHHC18	VASH2	TOB1	1810019J16RIK	LPHN3	TNFRSF23	VPS13B	H2-DMA	ATP8A1	PROSAPIP1	CISD1	MYNN	BC013712	TGM2	H2AFZ	SSH2	SCARB1	CCR7	1110007C09RIK	NINJ1	SNN	ARAP2	RNF144B	CDON	SNRK	PRDM1	LEPREL1	MYLIP	SLC43A2	SLAMF7	ITLN1	HIATL1	F11R	IFFO1	SESN1	LASP1	PMEPA1	CDC40	ZFP280D	BC028528	DOCK10	FAM63A	PTPN3	EPHX1	SMURF1	SCGB3A2	POGZ	SCCPDH	SLCO4A1	PGCP	USP6NL	ANPEP	NRN1	GPR126	TAF4A	CAMK1D	H28	RUNX2	AKNA	RBPJ	ORM1	IL18	STX11	SEC24D	TGFB2	MEGF9	SMARCAL1	PICALM	MARCH4	MREG	ALG1	PRPF18	ZDHHC2	WFS1	RBMS3	PREX1	LONRF1	VASN	MRPS6	LAP3	FNBP1L	ALG2	FGL2	SLC26A11	PTGER4	CLSTN1	RHOU	PHTF2	BUB1B	BMF	MAOB	THBS1	CD209E	GPR34	TM7SF3	MRPS28	ZFP770	ARHGAP9	USP45	PVR	ADAM22	TEX2	C3AR1	GSTM2	ABCB1A	TMEM51	D14ABB1E	ST8SIA4	LAT2	TTC3	ZMYND15	SFT2D2	ATP1A3	MGL2	ASGR2	RAMP3	PRKD2	PLA2G2D	ELOVL6	DMXL2	INHBA	HTR2C	HIBCH	MFSD6	SERPINA3G	H2-OB	MBP	KCTD12B	MOAP1	PI4KA	TSPO	GPR155	LAD1	PHLDA3	TCF20	GIT2	LMAN1	WIPI1	AW549877	PKP2	RAPGEF5	IGSF3	KANK3	RASSF4	BEND6	CMKLR1	ZFP451	LYN	ADRBK2	TREM1	NXT2	SESTD1	GRAP2	1110067D22RIK	MUM1L1	GTPBP1	ASXL1	DHRS7B	STK40	NPL	MAPK6	1700012A16RIK	WBP5	B630005N14RIK	ID1	D0H4S114	SERPINB6B	ZC3H6	SBK1	PTGIR	FAM89A	SYNPO	PPP2R3A	GM4835	TMEM64	B3GALNT1	2510009E07RIK	USP48	LENG9	ACPL2	B430306N03RIK	ADAMTSL5	KLHL15	WDFY3	PURA	S100A1	C130050O18RIK	RSBN1	IL1F9	CDKN2A	TRP53I13	MARVELD1	1110002B05RIK	DOCK5	ZFP507	FAM46C	CNRIP1	D3BWG0562E	SLC38A6	SERPINB1A	HJURP	AF251705	TLR1	TST	DMD	GM5514	TUBB2B	LHFPL2	EPCAM	KCNK13	1190002N15RIK	FPR1	GLB1	PID1	ADRB2	BASP1	ZFP36L2	PPP1R15B	LRRC8D	TMEM229B	CD109	PIK3R6	PILRA	ERMP1	RBP1	LYRM4	GM7729	GM5424	0610010O12RIK	RHOJ	PPP1R3B	GCHFR	CKAP4	ATXN1	LTB4R1	SPSB4	0610012G03RIK	EAR11	PTGS1	ZBTB44	FLRT2	TMEM41B	GM5454	RELL1	ANG2	MARCKSL1	KCNA3	PRRG1	ODZ4	NAT8L	AMIGO2	DIP2C	CYP4F16	NRIP1	TOB2	GM6377	CEP120	VSTM2A	ARHGAP30	A930038C07RIK	ARMCX3	C5AR1	PDP1	SORL1	PROKR1	CHCHD10	TMEM202	TIFAB	PRSS46	MMP12	FZD4	ARL4C	LPAR4	FAM71E2	ANKRD55	AMZ1	BEX1	FAM176B	IL17D	HIC2	D8ERTD82E	HAMP	FAM118B	MMP13	PGBD5	TMEM37	1700020N01RIK	P2RY10	INSL6	PRKCA	SEPN1	GM15440	RPUSD3	GPR183	FFAR2	TAF7	NUP160	PLAGL2	CREBZF	SPN	E130306D19RIK	TCEAL8	MICAL3	1810063B05RIK	TREML4	KCTD14	KLF13	DOCK8	GNPDA1	PPAP2C	PLD4	CD177	FPR2	ANKRD44	B630019K06RIK	EZR	TCHH	ATP6V1A	PBX1	TLN2	ZFP608	PRKCB	CYP2J6	DDX10	POM121	SLAMF8	PHGDH	MAPK14	RPIA	DENND4A	PTRH1	CHCHD3	CAMK2D	H2-T24	ECH1	CNN3	LGALS4	NDST1	MRGPRA2B	CEACAM10	KCNN4	SLFN5	FABP1	PARP4	ATRNL1	TMEM158	KLHL5	AFP	AGAP1	TNS1	H2-Q8	MAF	CD47	TIMD4	DACH1	RRAS2	FMNL1	MTA3	PER2	ZFP277	S100A8	FAM105A	S100A9	FEZ2	B4GALT6	SOCS6	NCOA4	FOXK1	TMEM154	FRY	FKBP2	CEP110	AB124611	BCL2	ECE1	GM6169	ZFP595	4933430I17RIK	PALLD	BC017612	TSPAN7	UBE2E2	ZNRF2	DHCR7	RPL5	TMOD3	NAP1L1	1300010F03RIK	GM5506	SEPT9	CDYL	PTK2B	EAR5	STFA2L1	FLOT1	CHPT1	TMEM26	ALOX5AP	ATP8B4	ARRB2	TOR3A	H2-EB1	IFITM2	IPMK	RETNLA	BLNK	PRPF40A	FNIP2	KRT79	8430427H17RIK	HIPK2	1810013D10RIK	MDC1	INADL	SPHK1	BTBD3	CTTNBP2NL	GM9705	FABP4	4833420G17RIK	CFL2	ATP11C	ING2	HSPB11	CD300LB	GPR84	1190007I07RIK	SYNE2	SEMA3E	BRWD3	CHI3L4	KLK8	RAB44	CHI3L1	SNORD28	MIR24-1	DHRS3	SLC31A1	SLC31A2	VPS37B	HMGN3	MFSD7B	PILRB1	OAS1G	2010002M12RIK	GM14685	BLCAP	LRCH1	LGALS1	GM608	SORT1	IL3RA	HIST2H2BE	SYT11	ZBTB34	PDE7A	MARCKS	GM11428	FBP1	AHNAK	CCDC99	FAM149A	DDX43	CCND1	MESDC1	9030418K01RIK	GM10297	RUNX3	GM12942	CITED4	RASGRP3	TREML2	NAIP5	TIA1	MAP3K5	FAM189A2	CEBPD	NCF4	GSPT2	6820431F20RIK	6720489N17RIK	SLC39A2	EAR1	ZFP9	SSH2	1500011B03RIK	AHNAK2	G530011O06RIK	GPR27	ACOT1	TMSB15L	1810058I24RIK	5730507C01RIK	LST1	H2-AB1	IFI204	PPP1R12B	ITPRIPL2	MOBKL2B	GGH	OSGIN1	IL4I1	NLRC5	PLEKHF1	CEACAM1	C230081A13RIK	CASS4	MAFB	PDZD8	GAS2L3	CTLA2B	GRK6	GM10819	FNBP1	DOLK	AARSD1	IGKC	IGHM	KLHL17	C230096C10RIK	NKAIN1	1810010H24RIK	CCDC47	GM2002	NAIP2	PRNP	CCDC82	GM5456	CCR5	GM13696	ITPRIP	KLRB1B	NAT6	TCEAL7	ST6GALNAC4	MPP4	4930420K17RIK	TMLHE	GM7901	GM14328	GM9835	AA414768	GM11451	GM16704	G730013B05RIK	GM16284	GM15513	GM14233	SUSD5	GM5530	PLCXD2	BC064078	4933424M12RIK	TMEM170B	GALNT2	GM16586	DYX1C1	GALNT4	SHPRH	GM17377	GM8221	4833407H14RIK	GM17726
16353136-Table3	Human Uterine_Wong05_84genes	PRSS3	ELOVL5	ME1	SP100	CELSR1	NEBL	RAPGEF3	EPB41L3	TMPRSS11E	SULT2B1	CRISP3	PTK6	TLR8	NDRG4	UPK1A	CWH43	CRYAB	CAMKK2	ENDOU	GYS2	ECT2	SPP1	PPL	PPP1R3C	EDN3	GRM4	EREG	TGM3	SLURP1	BBOX1	KLK10	KLK8	MIR3187	MLLT4	SPINK5	EMP1	DSG1	SCEL	IL1RN	LGR5	GLTP	ESR2	RHCG	GFOD2	DTL	CRNN	PDCD4	HSPB8	PLOD2	TMPRSS11D	VSIG4	CDA	RUNX1	PDLIM5	SPRR3	SPRR2D	IFI16	CAMKV	HPGD	CITED2	KLK11	KLK13	KRT1	KCNJ4	KLK7	SPRR1A	CRCT1	CLIC3	KRT4	HOPX	RRM2	ZBED2	CXCR2	FOXL2	KIF18B	KRT3	KLK12	ISG15	PLSCR1	GPX3	HCG9	SPRR2C	PSMB9	PRSS2
16353136-Table4	Human Uterine_Wong05_28genes	MCM2	CELSR1	TMPRSS11E	UPK1A	GYS2	SPP1	PPL	KRT7	RHCG	DTL	FLG2	S100A7	PDCD4	PLOD2	TMPRSS11D	SPRR3	IGFBP6	KLK7	SPRR1A	KRT13	RRM2	BNIP3	TYMS	ALOX12B	ISG15	PLSCR1	HBA1
16353136-Table2	Human Uterine_Wong05_18genes	CDH3	TFRC	MCM2	MCM5	PLAT	MET	ALOX12	VEGFA	KRT7	CDKN2A	IL18	IVL	EFNA1	KRT19	KRT13	MAL	TYMS	KRT10
18849563-SuppTable3a	Human Lung_not_cancer_Bhattacharya09_220genes_FEV1inCOPD	KDM1A	TFAP2D	MASP2	ANGEL1	SRCIN1	KITLG	CCDC90A	LETMD1	SLC2A3	ATXN3	IKBKAP	SLC12A3	BCAP29	RUNX1T1	DDHD2	SEPHS1	ZNF302	LTBP4	HNRNPC	ERMP1	CIRBP	KLHL22	DAAM1	YY1	SLA2	KLF8	PHKB	CBLN1	CSPP1	SPAM1	NSMCE4A	UBTF	IFT20	KIAA1377	APOBEC1	KPNA1	FOXP1	OTX1	EPHA4	LGALS8	MOSC2	TNFSF18	WBP4	MTERFD3	PPP3CC	PYROXD1	RBBP6	COL10A1	SOX4	ATP5S	RHOT1	ATP13A4	C1ORF135	KLHDC10	OSGEPL1	CHRNA10	LSP1	MRPS25	KIF3A	RARA	ADAMDEC1	NAA35	ANKRD6	KHDC1	MRPS9	GABBR2	CREBZF	TMEM62	SEMA6D	GSTCD	ZCRB1	AMIGO2	LMAN1L	SH3GL3	ADCYAP1	ELAC1	ZFP14	SLC2A5	NT5DC4	FBLN7	CYP4V2	SLC17A4	CHRNB3	AL360181.1	EI24	PLEKHH2	HHEX	MR1	GDPD1	MS4A1	NAPEPLD	LRP5	ARPC5	IL24	C1QTNF7	PYHIN1	ABHD6	APBB2	HPGD	RP9	DLC1	GKAP1	FAT3	COX11	PRTG	CLEC4D	CASC4	ZNF23	ZNF30	LRP1B	MECP2	BUB1	ROBO1	ATF7	SERF1A	GALNTL6	LARP7	SHMT1	C12ORF62	RP5-1027G4.3	WFDC10A	DEFB119	SRSF8	BHLHE22	TMEM136	NCRNA00301	C11ORF54	GTF2H2C	SLITRK6	NT5C1B	ATP6V0A2	PTCH1	ZNRF1	KANK3	MITF	ZNF177	MYT1	ARHGEF12	GOLGA6L1	DNAH10	C9ORF174	ZNF44	MDS2	ZNF248	BX248098.1	CR1	GPR52	EFCAB7	ZNF204P	LCMT1	MIR570	IGHG1	TAS2R14	LPAL2	LEPROT	AL603926.1	RP11-767N6.7	RP5-855F14.1	RP11-157E14.1	AC000099.1	AP000251.2	C2ORF74	AC024597.1	GET4	RP11-38P22.2	C13ORF38	RP11-372E1.4	H2AFJ	AC010547.1	AC012652.1	RP11-453E17.1	AC003029.1	TMEM150C	RP11-93L9.1	NT5C1B-RDH14	RMST	RP11-785H5.1	PGA5
18849563-SuppTable3b	Human Lung_not_cancer_Bhattacharya09_220genes_FEV1/FVCinCOPD	KDM1A	TFAP2D	MASP2	ANGEL1	SRCIN1	KITLG	CCDC90A	LETMD1	SLC2A3	ATXN3	IKBKAP	SLC12A3	BCAP29	RUNX1T1	DDHD2	SEPHS1	ZNF302	LTBP4	HNRNPC	ERMP1	CIRBP	KLHL22	DAAM1	YY1	SLA2	KLF8	PHKB	CBLN1	CSPP1	SPAM1	NSMCE4A	UBTF	IFT20	KIAA1377	APOBEC1	KPNA1	FOXP1	OTX1	EPHA4	LGALS8	MOSC2	TNFSF18	WBP4	MTERFD3	PPP3CC	PYROXD1	RBBP6	COL10A1	SOX4	ATP5S	RHOT1	ATP13A4	C1ORF135	KLHDC10	OSGEPL1	CHRNA10	LSP1	MRPS25	KIF3A	RARA	ADAMDEC1	NAA35	ANKRD6	KHDC1	MRPS9	GABBR2	CREBZF	TMEM62	SEMA6D	GSTCD	ZCRB1	AMIGO2	LMAN1L	SH3GL3	ADCYAP1	ELAC1	ZFP14	SLC2A5	NT5DC4	FBLN7	CYP4V2	SLC17A4	CHRNB3	AL360181.1	EI24	PLEKHH2	HHEX	MR1	GDPD1	MS4A1	NAPEPLD	LRP5	ARPC5	IL24	C1QTNF7	PYHIN1	ABHD6	APBB2	HPGD	RP9	DLC1	GKAP1	FAT3	COX11	PRTG	CLEC4D	CASC4	ZNF23	ZNF30	LRP1B	MECP2	BUB1	ROBO1	ATF7	SERF1A	GALNTL6	LARP7	SHMT1	C12ORF62	RP5-1027G4.3	WFDC10A	DEFB119	SRSF8	BHLHE22	TMEM136	NCRNA00301	C11ORF54	GTF2H2C	SLITRK6	NT5C1B	ATP6V0A2	PTCH1	ZNRF1	KANK3	MITF	ZNF177	MYT1	ARHGEF12	GOLGA6L1	DNAH10	C9ORF174	ZNF44	MDS2	ZNF248	BX248098.1	CR1	GPR52	EFCAB7	ZNF204P	LCMT1	MIR570	IGHG1	TAS2R14	LPAL2	LEPROT	AL603926.1	RP11-767N6.7	RP5-855F14.1	RP11-157E14.1	AC000099.1	AP000251.2	C2ORF74	AC024597.1	GET4	RP11-38P22.2	C13ORF38	RP11-372E1.4	H2AFJ	AC010547.1	AC012652.1	RP11-453E17.1	AC003029.1	TMEM150C	RP11-93L9.1	NT5C1B-RDH14	RMST	RP11-785H5.1	PGA5
17875932-TableS3	Mouse Leukemia_Torchia07_25genes	CTCF	SMC6	MS4A1	GBF1	CFLAR	IFI202B	IGF2BP3	SCAF11	FMO1	BACH2	AKAP9	CD79B	MCTS2	AFTPH	ERCC6	STFA3	TGIF2	RPS4Y2
17875932-TableS4	Mouse Leukemia_Torchia07_928genes	SCML2	KLF6	SCMH1	TSPAN32	ALOX12	ACVR1B	HK2	PXMP4	TOP1MT	ICAM2	PCBP3	ITGB7	ELL2	ACAP1	GRAMD3	NAGLU	SMO	FOLR1	LTBP1	BBC3	CELF2	DEF6	RGS19	NAB1	APOE	MOBKL2A	FKBP11	HOMER3	MMD	HLF	5730403B10RIK	CLCN5	RALB	ZFP324	NDRG2	NKG7	CNN2	RAB11A	4930550C14RIK	ADCY9	MEF2C	SQRDL	TUFT1	RCN1	MOBKL1A	SUSD2	MVD	DENND2C	HOMER1	CPT1C	BCR	TNFRSF13B	PHLDA2	PTPRS	SLC25A11	SLC25A13	SLAMF1	ENDOG	EPS8	CD5L	H2AFY	MPPED2	CD34	ATXN10	CMAH	TMPRSS6	GSDMA	PLXDC1	IGFBP4	CRLF3	MAPT	YPEL2	PNPO	CCL9	AKT3	LYST	KRT10	HEY2	FUCA2	FYN	UBE2D1	EPB4.1L2	STX7	IFNGR1	FGD6	TMCC3	SGPL1	DDIT4	DOCK2	MEIS1	GRB10	CYFIP2	LTC4S	TNS3	GATSL3	ZKSCAN17	SEPT4	SAP30L	SHMT1	TOM1L1	ATXN7L1	SDC1	TRIB2	RNF144A	ID2	DNMT3A	ITGB3	PECAM1	TRIM47	P2RX1	ATP2A3	TTC8	PYGL	PRKCH	PLEK2	OTUB2	FDFT1	TECPR2	TRAF3	PPP1R13B	GCNT2	CAP2	SYKB	RHOBTB3	IQGAP2	ZFYVE16	EMB	SLC4A7	5730469M10RIK	GLUD1	NISCH	CRYL1	LATS2	LCP1	1190002H23RIK	RCBTB2	OXCT1	GOLPH3	CMA1	ANGPT1	KHDRBS3	DERL1	SH3BP1	ADAMTS20	NCKAP1L	ARSA	SHANK3	BBX	KLHL22	POPDC2	PDIA5	RUNX1	GTF2IRD1	SLC38A1	IGF2R	SATB1	ENPP5	CPNE5	PRKD3	TMEM8	PDIA2	FKBP5	NUDT12	BAMBI	SVIL	PSMB9	PSMB8	NR3C1	DIAP1	TRIM26	RAB27B	NEDD4L	GNAQ	GNA14	RFK	LIPO1	LIPA	TJP2	PITPNM1	PCX	VEGFB	FERMT3	HHEX	MAOA	5430427O19RIK	TMEM180	PTPRJ	1810014F10RIK	CHM	DOCK9	DACH2	RPS6KA6	ALOX5	HOMER2	CPLX2	SGK3	BOLL	IL1RL1	MAP4K4	PTPN18	SP100	ASB1	RGS18	PTPRC	RASSF5	SLC45A3	MR1	RGL1	MPZL1	F5	SELL	KIFAP3	RALGPS2	PTPN14	PLXNA2	FRMD4A	OPTN	RSU1	VIM	PRKCQ	FAM129B	CYTIP	COL5A1	AGPAT2	FCNA	2010317E24RIK	BAZ2B	SSFA2	SLC43A1	B230118H07RIK	EIF3M	SMOX	GPCPD1	SPRED1	DUSP2	DNMT3B	TPD52	CAR13	SKIL	ZMAT3	GNB4	NCOA3	SCHIP1	NBEA	TSC22D2	HMGCS2	VCAM1	KCNQ5	ARHGEF2	DCLK2	LPHN2	CPNE3	LMO4	PDLIM5	PTGR1	PDE4B	CDKN2C	HOOK1	RNF220	MOBKL2C	CDA	KCNAB2	ACOT7	GPR125	PCDH7	TGFBR3	IBSP	PLAC8	PPBP	PITPNM2	IFT81	TPK1	PON3	NT5C3	IGF2BP3	TGFA	EIF4E3	ITPR1	SLC6A13	KLRG1	GDF3	CLEC1B	CMAS	CCDC91	CD27	TJP1	TTC23	CTSC	TYROBP	PDE3B	FCHSD2	POLD3	PGM2L1	PAK1	ITGAL	SERGEF	LDHC	ACADSB	CTBP2	TMEM9B	CTTN	DOCK11	ITM2A	ZFP185	CTPS2	TSC22D3	WWC2	GALNT7	SLC25A4	RBL2	CDYL2	ARL2BP	COTL1	SLC7A6	PANX1	PDGFD	OAF	ACAT1	APOA1	BCKDHB	FAM46A	TLE3	DNAJA4	TSPAN3	GSTA4	PLSCR4	CMTM7	CISH	MST1	MARCH3	CD59A	PDXK	SRXN1	PPP1R9A	UGT8A	FKBP1A	SLC35D2	MIF	GSTT2	LPAR6	CDC14A	9430020K01RIK	4632415K11RIK	TMED8	BZRAP1	FAAH	CBL	SETMAR	GRN	CCDC122	CPNE7	NRIP3	ANKRD27	ARL4D	NUBPL	A630007B06RIK	PCYT1B	TNNI3	GGTA1	POLR3G	ALDH5A1	MGAT5	KCTD1	FAM82A1	GNG12	9530077C05RIK	PHPT1	CDC42EP3	TMEM184A	SLC6A20A	SYDE2	ZDHHC9	SOCS5	ARHGAP10	MYCN	E330009J07RIK	MXD4	TBCEL	PAFAH2	MAVS	H2-DMA	CD81	VOPP1	TGM2	ANKRD9	ARAP2	2010002N04RIK	CNTLN	ALS2CR4	TTC39B	HOXA9	IFFO1	GRTP1	DOCK10	TM6SF1	LRRC56	PBX3	PTPN3	MAN2A2	PGCP	SIGLEC5	L3MBTL3	RSAD1	F13A1	CAMK1D	STIM2	FAM102A	LYPLAL1	DUSP10	DCXR	MTMR12	2810432L12RIK	FNBP1L	YPEL5	RERE	TRIM14	PLCB4	IFI203	PTGER3	FMO1	ZFP704	EMP3	CCBL2	FAM102B	WDR7	APOBEC1	LIMD2	ST8SIA4	RCSD1	HESX1	C1QTNF4	HLCS	N4BP2L1	BRCA2	CAR8	RUSC1	MFSD6	GK5	ENC1	TDRKH	TNFRSF18	KDM5B	HSD3B7	S100A13	1110018G07RIK	JHDM1D	ARRDC4	B630005N14RIK	NMNAT2	AQP11	GPX2	SERPINB6B	KLHL6	TMEM64	MEI4	A030009H04RIK	FAM164A	ACPL2	UNC5CL	CEP68	BCL2L15	S1PR4	ANKRD43	UBTD2	PRKCE	MAGI1	AI467606	LHFPL2	GPR150	SH3TC2	PTPRCAP	SERPINB9	SDPR	LRRC8D	GJB2	HNRNPA1	PPM1E	ZFP518B	ATXN1	MYCT1	NQO2	GM5637	MARS2	1110032F04RIK	TAF9B	ODF3B	CTDSPL	FGFBP3	BEX4	GIMAP6	MARCKSL1	GP5	ARXES2	KCTD12	SELPLG	DIP2C	F2R	PRSS50	H1F0	ARHGAP30	BMYC	ZFP2	CCDC69	ARHGAP15	BEX1	GPR171	RSPRY1	IL31RA	SEPT6	GP1BB	ZFP455	CACNA1C	BBS12	DCUN1D4	KCTD14	MEST	PPAP2C	PBX1	MAGI3	ST6GALNAC3	REPIN1	2700081O15RIK	PHGDH	TG	SLC39A8	CNN3	PDE5A	NDST1	PKP3	LCLAT1	TMEM62	PM20D2	KLHL5	ZFP647	PDLIM1	NFIC	SMYD3	9830001H06RIK	SLAIN1	PER2	PLAC1L	CLCA1	AI504432	PARD6G	FRY	CAPG	HMGA2	NXF3	ERO1LB	PRTN3	GM6169	E030024N20RIK	SEPT11	GSTM1	BC017612	UBE2E2	GDA	NFE2	ZFP799	BCAS3	ZFP422	GRB2	TMEM26	ATP8B4	GPR97	MCPT4	8430427H17RIK	SPHK1	TGIF2	RAPGEF2	SERPINB2	1700112E06RIK	CDC42EP5	CREM	BRPF3	MIR126	2610305D13RIK	ZFP810	NCK2	VSIG10	TSPAN6	LRCH1	MACROD2	LGALS1	CD59B	ZFP820	MSI2	CCND1	RUNX3	ZSCAN18	CCNYL1	HPCAL1	GSPT2	PVT1	1810012P15RIK	GM10397	4933439C10RIK	NUDT11	TRIM10	LST1	CDKN2B	GGH	NLRC5	TSPYL3	PLXNC1	GM14047	GRK6	CENPW	BEX6	WIPF1	SOX4	FAM174B	TMSB10	SLC48A1	GM7901	GM9025	GM9835	1110028F11RIK	GM16284	GT(ROSA)26SOR	4933431E20RIK	2810442I21RIK	4930403D09RIK	E130307A14RIK	GM8113	BC035044	4930503B20RIK	MNDAL	4930523C07RIK	ORAI2-PS	BC024659	GM17575	GM17294
18317448-Table2	Human Colon_Gouyer08_28genes	PLD1	MCAM	BMP7	CCL2	ZBTB16	IGFBP2	ID2	C20ORF151	LOXL4	LCN2	TAGLN	PRKCA	TIMP4	TFF3	FABP5	ANPEP	IGF2	IL8	SNCG	CSPG4	PTP4A3	MAPK12	S100A4
18317448-Table1	Human Colon_Gouyer08_09genes	SYT13	AKR1B1	KIAA1199	GRB10	CXCR4	SQRDL	SPINK1	CKB	AKR1B10
15860227-Table1b	Human Immune_Inomata04_15genes_down	GAS7	DICER1	PHACTR2	SEC14L1	FAIM2	CDC42BPA	ASRGL1	CCL23	LTBP3	MYRIP	NRIP3	C8G	FCER1A	DDO	CFI
17761754-Table1	Human StemCell_Greco07_50genes_ESCs	NFE2L3	HMG20B	SLK	PTOV1	RPL18A	SFRP4	GIT1	PRKAR1A	AGXT2	TCERG1	IGFBP2	SERPINC1	MYB	DNAH8	OPA3	MSI1	CDK4	IL1RN	DPM2	IGFBPL1	SDCBP	BTG4	DIAPH3	SPATA5	ANKRD22	MYST4	UBR1	HSF2BP	SLC6A20	RPN1	RAB8B	RRM1	PODN	KLK15	RPS27	RP1L1	KIRREL	HIST2H2AB	POU3F2	OR5D18	NANOS3	SLC2A10	HIST1H3A	DDO	MYL5	FXYD7	GPSM3
20087356-TableS5	Human Breast_Buffa10_51genes_Hypoxia	ANLN	PFKP	ENO1	KIF4A	ACOT7	CDKN3	PSMA7	C20ORF20	PGK1	ESRP1	NDRG1	GPI	CHCHD2	YKT6	CA9	CORO1C	GAPDH	TPI1	VEGFA	KIF20A	LRRC42	MAD2L2	MAP7D1	SLC2A1	P4HA1	SEC61G	PSRC1	LDHA	C7ORF68	CTSL2	MRPL15	ADM	ALDOA	SLC16A1	HK2	SLC25A32	TUBA1C	DDIT4	SHCBP1	MRPL13	TUBB6	BNIP3	UTP11L	ANKRD37	PNP	PGAM4	MCTS1	AK4P3	MRPS17	MIF
15860227-Table1a	Human Immune_Inomata04_15genes_up	CD74	TIMP2	PILRA	IL10RA	ADAMDEC1	TLR2	MARCKS	CITED2	CRABP1	KRT1	SERPINA1	CEBPD	HLA-DRA	FABP5P11
17761754-Table2	Human StemCell_Greco07_50genes_MSCs	SOX8	MNAT1	ACTN1	MID1	ASF1B	FRG1	EYA4	AGXT2	FGF23	EGR1	ATF1	USP9X	FXR2	CDK4	SUCLA2	IGFBPL1	EMILIN1	GLIPR1	NPHP1	PTPRG	SKP2	ORAOV1	QTRTD1	HSF2BP	ACOX1	ANKRD23	SLC6A20	NOLC1	ST5	TACR3	PCDH7	HPSE	CCL13	TRAPPC6B	HIST2H2AB	ZNF605	SLC2A10	GPAA1	FXYD7	MORF4	OR13C5
15256440-tableS1	Human StemCell_Almstrup04_138genes	NSMAF	CDH1	NFE2L3	PRDM1	OSBPL3	ST6GAL1	SEMA3A	UNG	SNX10	TFAP2C	DSP	XBP1	TCL1A	PROCR	MYBL2	SALL4	E2F1	RNF125	PIM2	SLC35A2	NDFIP2	ESRP1	SLC38A1	TIMELESS	NANOG	TFCP2L1	EFEMP1	MYCL1	PLBD1	SLC25A16	SOX4	HDHD1	MNX1	LIN28A	RAP1GAP2	MYCN	LRP4	ELP2	DYSF	MPHOSPH6	ITM2C	ANXA3	RAB15	PIF1	TMF1	DDIT4L	DOCK11	UGCG	SLC43A1	LYPD6B	KIT	FAM46B	PDPN	ALPL	PQLC3	SCGB3A2	SOX17	SLC7A3	ACSM1	COL22A1	ELOVL6	TMEM51	PHLDA3	C12ORF35	CHST2	ETV4	GLDC	CCDC60	UPP1	NANOS3	KLRG2	MYO5A	TEAD4	WDHD1	C6ORF221	DPPA5	CFI	TCL1B	CPEB1	POU5F1	L1TD1	ETV5	TRNP1	DYX1C1
17899371-25GeneList	Human Breast_Lauss08_25genes	PFKP	AURKA	BIRC5	ESR1	CDKN3	MYBL2	C16ORF61	MCM4	NUDT1	CKS2	DLGAP5	CCNB1	GGH	ERBB2	MKI67	MLF1IP	H2AFZ	MAD2L1	CENPN	PLK1	BUB1	BCL2	RRM2	RNASE4	KPNA2
17761754-Table3	Human StemCell_Greco07_50genes_MSCsandESCs	DNAH9	FHL1	MAP2K7	RAB21	RPS5	PPP1R15A	MAGED2	FLT1	CCNE1	ANKRD7	AGXT2	IL1RL1	MRPL37	ZNF541	CREB1	FGF23	SLC25A19	KLF2	BTBD3	CDK4	PSMB7	IGFBPL1	CLPS	RPLP1	SRP14	SSH2	SKP2	HSF2BP	IGSF8	ANKRD23	SLC6A20	CDC25A	COX6C	CACNB2	NOLC1	BCL2L1	CYP11B2	TMPRSS2	HIST2H2AB	SLC2A10	ZNF277	HIST1H3H	FXYD7	OR13C5
16421595-Table3	Human Ovarian_LePage06_18genes	RAPGEF3	ITPR3	MSLN	HOXB7	BST2	MNX1	CELA3A	ATP1B1	MARCKS	ST5	MAPRE2	ATXN2L	ADORA2B	PRNP	CSRP2	PLN
16289389-Table2b	Human Lung_Hoang05_09genes	MYCBP2	HEATR6	PTPRC	DUT	RPL27	SRRM1	VAV3	PAX5
16289389-Table2a	Human Lung_Hoang05_18genes	GPRC5A	CXCL2	POLR2C	NDRG1	RPN2	KIAA0182	CNDP2	SFTPD	BHLHE40	NARF	MSRB2	UBC	ELF3	BTRC	SFTPA2	ENTPD6	HSPA1A	PPME1
18689800-TableS8	Human EmbryonicStemCell_Thomas08_119genes	CEP68	MTMR11	PHF21B	PROCR	FGD1	UPK2	DNAH1	HIST1H1D	HIST1H2BJ	HIST1H3B	TMTC4	TCF15	HOXD9	PRDM12	ZNF426	SYT6	SOX3	ADAMTS7	SLCO5A1	INHBE	SETD1B	ZNF660	ADAMTS16	ZNF157	KIAA0889	FAM57B	WNT7A	GDF6	MTERFD1	IGF2BP1	UCN	KIF15	RHEBL1	HIST1H1E	HOXB9	HOXC5	STOX2	INSM1	ZNF417	TIGD3	SPSB4	ARL10	ARL4D	AMIGO3	ACBD7	RPRM	ZNF454	KCNG2	FZD2	GABRR3	TRIM61	ST6GALNAC3	FAM70B	FOXD3	RAB42	ZNF669	HIST1H2BE	ZNF667	TMEM116	HIST1H4F	OR2A9P	PRH1	GTF2IP1
15387888-Table1b	Human Breast_Gwinn04_5genes	JUND	UQCRC2	MAT2A	MAP2K1	ETV4
18689800-TableS7	Human EmbryonicStemCell_Thomas08_1088genes	SEMA3F	CD99	MAD1L1	RBM5	AK2	FKBP4	RBM6	CDC27	POLR2J	PRKAR2B	CREBBP	ITGA3	TNFRSF12A	RALA	PAFAH1B1	PAX6	CACNA2D2	JARID2	FYN	TCEB3	NME2	PLAUR	PPP5C	EXTL3	PSMC4	MVP	CLK1	DDX11	CAPN1	ZMYND11	BID	RALBP1	MNAT1	RB1CC1	STRAP	VIM	CD44	B4GALT7	TBPL1	GRN	TMSB10	TIMP2	RFC1	CUL3	INPP4A	TNC	TRIT1	CUL7	CTNNA1	HSPA5	LTBP1	DKK3	BCAR1	PIK3CB	CUL1	PCGF2	DCBLD2	SEC61A1	CSDA	OGFR	BCAT1	LZTS1	TNK2	EIF4B	SPHK2	GPC1	HIPK2	ERBB3	MAP2K4	YBX1	ELAVL1	FGFR2	KLF6	TNFRSF1A	PKM2	TP53BP1	TRO	RHOA	CBFB	FGFR3	DNAJA2	TGFBR3	MAPK6	PFN2	MNT	CSNK2A2	TCOF1	CDC42	NCK2	ATP6AP1	TCF3	MBD3	ACTN1	TFRC	SREBF1	HMMR	FBXW11	DERL2	NDE1	PVR	XRCC1	MCM2	SMARCE1	GLI2	TSG101	ENO1	FSCN1	ACTB	DLG1	SART3	TRAF4	ICAM3	MCAM	GPC4	ARHGEF1	MAP2K7	NFKB2	FGFR1	FBLN1	ARAF	PPP2R5C	NRD1	ITCH	THOC1	SLC1A3	SENP1	DNM2	SESN1	PSEN1	TCF7	STK17B	LRP2	EPB41L3	GSK3B	ITGB5	GSTP1	NCOA1	HADHA	EPS15	CHERP	DNAJA1	EIF2AK1	PPP1R15A	FTL	BAX	PSMC5	MMP2	SH3BP2	SF3B2	GNA11	TPX2	SMOX	FKBP1A	XRN2	RBBP9	ANAPC5	PEBP1	IGBP1	BIRC5	PCBP4	YPEL3	NUDC	EFNB1	LAMB1	TXNL1	ITGA6	SEMA6A	TYRO3	HDAC6	MAP3K1	DHPS	BAMBI	CREM	DSP	SIRT1	ABL1	CIRBP	MTAP	PALM	MAPK1	GGA1	LGALS1	XBP1	GTPBP1	TIMP3	SBF1	HMOX1	MCM5	EP300	HDAC10	PRMT5	CDKN3	VTI1B	HIF1A	DICER1	MTHFD1	PSMC1	YY1	ACIN1	ARHGAP5	NFKBIA	PSME2	PNN	MYBL2	BMP7	CDC25B	CSNK2A1	MYL9	MAPRE1	E2F1	CST3	AHCY	LAMA1	SUV39H1	RBBP7	PGK1	TIMP1	MAGED2	RBM3	KLF5	TSC22D1	MAPK3	NFAT5	MMP15	TSC2	CLCN7	SLC7A5	STUB1	EEF2K	GGA2	DNAJA3	MAZ	TJP1	BRF2	TRIM35	FZD3	RIPK2	NBN	SFRP1	LAPTM4B	IKBKB	EEF1D	NFKBIB	SF3A2	OAZ1	IL27RA	VRK3	DYRK1B	GPI	AKT2	TGFB1	RPS19	ETFB	CDC37	PTPRS	LIG1	PPP2R1A	PIK3R2	ELL	COPE	ERF	CDK6	PTN	CAV1	DNAJB6	GRB10	CASP2	PDAP1	IMPDH1	SERPINE1	EZH2	MEST	GLI3	LIMK1	TGFBR1	EDF1	RAPGEF1	NPDC1	SHB	DVL1	RASSF4	CXCL12	MAPK8	BMPR1A	LZTS2	GBF1	SUFU	CCDC6	AATF	UBTF	CASC3	CBX1	PFN1	C1QBP	DDX5	COL1A1	HDAC5	PRKAR1A	EFNB3	DPH1	UNC119	RAPGEF2	CTSC	ZNF259	CCND1	PRPF19	EIF4G2	MDK	CD81	NUP98	CHKA	PRDM4	CAMKK2	ATP5B	METAP2	FOXM1	CDKN1B	CDK2AP1	VDR	TIMELESS	PHC1	PPARD	MAPK14	MCM3	E2F3	SRF	DUSP22	TTK	SLC29A1	DAP	LOX	SPARC	IK	HMGCR	CCNG1	PPP2CA	LIFR	SMAD5	DBN1	RBP1	WNT5A	HES1	GNAI2	TFG	TUSC2	CBLB	POMC	PPM1G	SPTBN1	DOK1	FANCL	FN1	STAT1	IGFBP2	IGFBP5	ID2	ODC1	BIRC6	ATF2	ARID3A	SUMO1	ICMT	PARK7	ATP5F1	HDAC1	CAPZA1	SCAMP3	ARHGEF2	LEPR	IVNS1ABP	MFN2	RGS2	MYCL1	AKT3	RGS4	TXNIP	ID3	CD46	EBNA1BP2	B4GALT2	PRDX1	STMN1	CENPF	PPP1R8	CTSD	STK11	MLL	CREB1	CTGF	MED28	CCNI	CCND2	CYP20A1	UBE2B	SET	FKBP1B	IFIT3	MXI1	DUSP1	MSX2	TCP1	EGR1	ARL1	CLU	PDLIM2	COPS5	TRIM25	KHDRBS1	TNFSF10	ZNF639	ANXA11	CNTFR	PRDX4	PKN1	GIPC1	OPTN	PFDN5	CDK2	LRP1	PLP1	EIF2C2	MXD4	CKS2	SLC12A4	NCOA3	CSE1L	STAU1	STAMBP	USP9X	CDKN1A	SSR1	EEF1E1	MT2A	SOX9	PPP1R12C	SYMPK	FOXA2	PSMF1	MAX	MMP24	ID1	PSMB2	XRCC3	CAPNS1	TRAP1	ELK1	MAP2K2	TRAF2	RAP1B	FGFRL1	PIN1	SMARCA4	TNFRSF19	SHFM1	HIP1	POR	PPAT	ATF4	SMO	ILF3	JUB	EGLN3	CDKN1C	PRKCSH	CNN1	CDC16	APOE	ACTN4	GDF15	JUND	PAK4	LAMA5	TRIM28	ATPIF1	DKC1	AKAP12	LATS1	PPT1	NR1H2	IL13RA1	RARA	LGALS3	DNAJB1	ACACA	RAF1	MYBBP1A	SERPINF1	EIF5A	PCNA	PTPRA	DAP3	NASP	MYH10	PEMT	TPT1	STARD13	EPHB2	BTG1	MEN1	MBD2	CCNB1	CDK7	VHL	GSTM1	NOTCH2	MYCN	LPIN1	LDHA	IL6ST	IL2RA	CABLES1	FADS2	COL4A2	ETS1	APC	ANXA1	MSI1	DMTF1	ATP5G2	CD63	GDF11	CDK4	TSPAN31	ESPL1	ACVR1B	CCT7	MDM2	LAMC1	PAX3	DNAJB2	EDNRB	RAC1	TBRG4	DDX56	SKIL	BIN1	YME1L1	CDK9	TXN	CTSL2	KIF13A	HMGA1	MOG	MTCH1	YAP1	MAP2K5	THBS1	ADAM10	BCAR3	GTF2B	HADHB	PNPT1	RAB1A	PREB	KIF11	ARL3	ANXA7	NCOA4	BARD1	ITGAV	COX17	PPP3CA	FBN2	ETV6	COL2A1	DUSP6	LUM	CUL4A	WARS	TCF12	ANP32A	TSPAN3	NCOA2	TPM1	IGF1R	USP3	PML	SCAMP2	FURIN	PDPK1	TOB1	CLTC	SS18	ARRB2	TP53	CSNK1D	MBD1	SMAD4	PMAIP1	ERBB2	IGFBP4	BRD4	IFITM3	COL6A1	IFNAR1	SOD1	COL6A2	APP	AKT1	EMP3	SAE1	EPHA2	HSPG2	BCL10	CYR61	KIF2C	PTPRF	USP21	PRCC	CRABP2	HDGF	ABL2	PRUNE	MCL1	ADAM15	TPM3	ILF2	ACP1	ARF1	PARP1	RHOB	CDCA7	HSPD1	CTDSPL	PTPRG	LRIG1	CCNA2	SFRP2	RPS3A	PDGFC	PLK2	RASA1	TNFAIP8	TNFRSF21	GNA12	IGFBP3	GPC3	TACC1	TERF1	UGCG	GSN	NR6A1	SURF4	SURF1	SURF6	NOTCH1	MKI67	ADM	DGKZ	SERPINH1	NCAM1	ATM	FADS1	EI24	CHEK1	HMGA2	ITGB1	ADRA2A	VEGFC	CCT5	UBC	DLG5	EIF4E	GFRA1	TIAL1	PTPN14	HSPB8	ZFP36L2	GJA1	BCL2L11	CAST	SMARCA5	ING1	CFDP1	MSI2	THY1	PRKCA	UCHL1	BUB3	MAGED4	BTG3	RABGEF1	ADAMTS1	XPC	RHOC	CNOT8	GNAQ	TIAM1	HK1	MYST4	BUB1B	NRG1	MMP14	ETS2	SKI	WASF2	F11R	ATP5G1	BTG2	CTBP1	ZYX	CALM3	G6PD	RALGDS	SHC1	ADAR	LMNA	CPSF4	LY6E	VPS28	MGAT4B	PCYT1A	FDXR	ITGA5	EIF4A1	CCNF	GMEB1	RBBP4	PEA15	ATF3	MAPKAPK2	MSX1	ERCC3	S100A11	HIPK1	COL6A3	IGFBP7	CCT3	PRKCI	APBB2	RYK	ZNF148	BAP1	GNL3	LRPAP1	MST1R	PITX2	MAD2L1	CASP3	CITED2	PTTG1	CTSB	CDK5	TP53INP1	FXN	ALDH1A1	PRDX3	DDX21	METTL3	SALL2	E2F7	PSMC3	SPRED1	BTRC	POLL	FRS2	CCT2	CUL5	APBB1	ILK	DCHS1	WEE1	MAPK7	MCM7	HSP90B1	PLK1	NAB2	STAT6	SMAD3	MAPRE2	PDIA3	PHB	PRRX2	CRK	IGF2	RRM1	GPX4	CDT1	AXL	SPINT2	NDUFV1	DDB1	FTH1	SLC3A2	RPSA	CTNNB1	FADD	LTBP3	SF1	GNG4	NKIRAS2	DTYMK	ING5	STAT3	GFM1	MAP2K1	IRS1	MECP2	ATF5	UBE2V2	SIN3A	PTK2	SDC2	FASN	NRG4	MAP3K2	UBE2E3	GABARAP	FOS	SMAD1	KRT8	PA2G4	CDH2	AKAP13	CDCA4	PPM1D	INSR	JUNB	BCL2L1	PIK3CD	HDAC3	RRM2	PTEN	PRNP	GAP43	ID4	CEBPB	BSG	AFF1	PPP1CA	EFEMP2	CFL1	RARG	DHCR7	MYD88	ADRBK1	RELA	ESRRA	CKS1B	TNKS	MAP3K11	TRIB1	VEGFB	RCE1	STAT5B	CNP	JUP	PRPF8	PITPNA	SLC29A2	LEP	HRAS	GLMN	KLC2	CTBP2	UBE2C	PSMD2	DCTN2	TP53I11	PTPN2	SMAD2	SART1	POLD4	UCP2	RUVBL1	SFN	HSD11B2	DIRAS1	TYMS	PAWR	LRDD	JUN	GRB2	RPS27	IMPDH2	CTNNBIP1	SUZ12	TAF7	GAK	PER1	CALR	MAGED1	CDH4	GADD45GIP1	PTPN11	PRKRA	GAS1	NRIP1	F2R	NPM1	PHLDA2	CSF1R	EPHB3	NDN	ANXA2	PAPPA	CRIP2	COL18A1	EWSR1	MTA1	GAS6	RUVBL2	MICA	SF3A3	UPP1	ACTG1	DIABLO	PLA2G6	PTP4A3	SOCS3	SUMO3	MAFF	NDNL2	HSF1	CDK10	HGS	SMYD3	SP1	PBX1	ZFP36L1	MORF4L1	IRS2	PPP1CC	THBS2	RXRA	GNG2	INSIG1	NF2	BCR	ZDHHC17	PLCD1	NAP1L1	GCNT1	COL4A1	PTMA	USP7	SPRY4	FANCA	EIF4EBP1	MAPK12	PLSCR1	CLN3	SUMO2	LITAF	SF3B3	FHIT	HMGB1	PPIA	TRRAP	PTPN1	EPHB4	XRCC6	LAMA2	XRCC2	HDAC2	TCF4	HSH2D	CD47	SERTAD1	IGF2R	DYNC1H1	BLM	PDGFA	TOPORS	PSAP	TEAD4	NOL8	RPS4X	TFDP1	RPL23A	TXNRD1	TPM2	YTHDF2	MDM4	NCOA6	CALM1	EIF1AY	DLL1	CDC42BPB	CNOT7	TOP1	BMPR2	GNB2L1	TBC1D8	LGR4	E2F4	TMSB4X	HMGN1	FLOT1	GPX3	TSN	NUP62	FGFR1OP	NRAS	SRA1	VDAC1	CSNK1E	TAX1BP3	STARD10	DDX3X	CKLF	CCNL2	LASS1	TCF19	CSNK2B	SCAMP4	DHFR	RGL2	HLA-DRB1	RDBP	DDR1	RXRB	DAXX	MCTS1	GPX1	NEU1	HSPA1A	RING1	NME1	MIF	CORT	AMACR	PEG10	TNFRSF6B	CDK3	LYN
15387888-Table1c	Human Breast_Gwinn04_16genes	CXCL2	FKBP5	VEGFA	LMNB1	SUMO1	GADD45A	RBM39	RAF1	TPM1	BTG2	TGFA	HNRNPF	RARG	EWSR1	CEBPD
16611997-SuppTable1	Mouse StemCell_Affar06_525genes	TBX2	NGFR	AXIN2	SLC22A18	TPD52L1	ZFP385A	HOXA4	SNRPN	LGALS9	UHRF1	RAMP2	PFDN5	CYP51	DLX3	FOXM1	FOLH1	SPA17	GRIA3	SPAG5	ABHD3	SLC9A3R2	ZFP40	SLC2A3	ELAVL3	PEX19	KIF20A	LIN7B	PSG19	RIPK4	SLC1A6	MCM5	MRVI1	MTHFD2	SH2D1A	TCFAP4	HSPB7	CRIP1	PVRL4	NEURL1A	EPHA2	CDT1	POLA1	KIF5B	SULF2	TGFBR1	BCL2L1	FZD3	UBC	RNF112	PROX1	MRPL52	TNFRSF22	SPNB4	EHF	STEAP4	KIF11	MSH3	PTGDS	HMGB3	ABCA1	PCOLCE2	STEAP1	ANP32E	SURF1	NCAPG	SLC25A5	WT1	BIK	RND3	VPS53	TNNC2	CDC6	SLC35C2	BIRC5	SLC12A5	PLTP	MYO1C	HIST1H2BC	MYO1B	PIP4K2B	SLC2A4	MYH11	H13	ATP6V1E1	CHTF18	HSD17B1	PERP	HSF2	SIM1	PSEN1	EGFR	AVPR1A	LGR5	MDM2	MPG	HMMR	BTG2	EFEMP1	LPIN1	NT5C1B	LIG3	ACOX1	ALOX8	AURKB	MYH3	KRT19	TOP2A	ABCD4	FOS	FDFT1	GPR137B	ELOVL2	ID4	FARS2	CTS6	GADD45G	SFXN1	MXD3	TRIP13	XRCC4	SERF1	POLK	RAB3C	THBS4	LDB3	NID2	BMP4	HACL1	GPR65	TNNC1	ANXA8	TSC22D1	TNFSF11	DIAP3	CLU	EBF2	TNFRSF10B	SFTPC	FYB	JUB	CTNND2	ANK	SHCBP1	MATN2	SQLE	HAS2	PMM1	ALCAM	MCM4	TMEM45A	B4GALT4	ABCC5	CHODL	EIF4A2	MASP1	RACGAP1	CDKN1A	GZMA	CEACAM14	CDCA3	THBS2	SLC29A1	POLH	MYOM1	ABCA3	MSH2	DUSP1	CELF4	STARD4	TSLP	PMAIP1	PTPN2	GALR1	TXNL1	LMNB1	INCENP	FADS2	MS4A1	MS4A4D	FEN1	EHD1	FAS	ANKRD1	RPS6KA4	HELLS	ALDH18A1	CASP7	TDRD1	GFRA1	FN3K	SCD2	PRDX4	RNF41	DRD4	TK1	CPEB1	PLK4	CLEC3B	PRKAR1B	PDGFA	TERF1	IDH1	CREB1	IL1RL1	IL1R1	COL19A1	IGFBP5	STK25	MCM6	CFH	CD55	PFKFB2	TNNI1	LHX4	IFI202B	CENPF	SUV39H2	FCGR2B	TTF1	USP20	SLC4A10	ITGB6	ITGA4	LRP2	API5	DUT	FGF7	MTCH2	MAL	BUB1	SNX5	AURKA	FABP9	COL9A3	SRC	WISP2	GNB4	CCNA2	IFT80	SLC27A3	DKK2	EFNA3	ADAM15	PET112L	RORC	TRP53INP1	GBP2	EPHA7	SMC2	HEMGN	COL15A1	TNFRSF1B	KIF2C	NASP	KIF17	FABP3	TINAGL1	KHDRBS1	STMN1	PER3	DNAJC2	NSG1	CENPA	UCHL1	PDGFRA	REST	SPP1	PRKG2	CXCL5	PLA2G1B	UNCX	UNG	GLCCI1	FLT1	WNT16	MCM7	EXOC4	DFNA5	CLCN1	MAD2L1	LRIG1	MRPL19	PTPRO	PLCZ1	LDHB	RAD18	BCAT1	RAD51AP1	DMPK	ART2B	MYLPF	KIF22	DKK3	FUS	PLK1	MKI67	SLC6A14	RBMX	OTC	CHRDL1	NSDHL	PIGA	DUSP9	PRPS1	SC4MOL	EDNRA	PDLIM3	CBLN1	ADCY7	MMP2	JAK3	PBX4	THY1	CRYAB	LDLR	RAB27A	CCNB2	KIF23	CRABP1	TPM1	PLSCR2	PLOD2	TRIB3	UCP3	CDO1	MYH2	CHST2	PRSS35	NDN	ASPM	PRSS29	VAV1	NIPSNAP1	POF1B	NLRP4C	DHCR24	CCL7	CCL2	TNNI3	TGFBI	PAWR	HIST1H1C	LUM	TFB1M	ZFP113	MYCN	TACC3	TAP1	PAFAH2	ICAM1	SPAG1	CDKN1C	TGM2	H2AFZ	SCARB1	NEUROD6	TTK	TXNIP	LPAR1	PRC1	BMP6	MYCBPAP	ITGA9	TGFB2	UTS2R	ATP6V0E2	DCXR	COL10A1	CYP7B1	EXO1	DEFB5	PLCB4	TPH1	BUB1B	SVS2	PPP1R15A	APOC1	MYH6	GFER	NRG3	ELOVL6	CFTR	CCNB1	STX3	FMOD	PRELP	MCM3	NDUFA7	DSTYK	GJB3	SIN3A	PCDHB19	CDC25C	NKX2-3	CXCR7	SERPINB3A	S1PR5	SLC25A26	CENPH	CENPE	TSSK2	MAPK10	PTGS1	SFN	NR1H4	COL6A3	SOCS4	BDNF	ADAM26A	NTF3	BEX1	GSG2	MCHR1	IL17D	GK2	MMP13	PLCB1	HBB-BH1	ST6GALNAC3	LAMB2	MYH7	SOCS3	FBXW14	SPOCK3	IFI205	HMGB2	MTNR1A	CYP2C50	MTAP6	GPC3	NAP1L3	CYP3A11	MYH1	LIG1	CYCT	JMJD6	RPGRIP1	PRL3D1	RBBP4	BAK1	XLR3A	ABAT	IDI1	TUBB2A	LEP	IL1RAPL2	GZMD	FXYD2	FDPS	PTP4A3	NPTX2	CEND1	ARR3	SLC4A4	ZFP143	GM10096	H2-K1	TAC1	MYL1	ARF2	VMN1R51	KDR	SOX7	GPR84	HIST2H2AA1	KLK8	HHIP	MUP3	SERPINA1A	HMGB1	FXYD6	NNAT	BLCAP	UTY	ACTC1	PSRC1	SYT11	HIST1H3B	LYZ2	VMN2R89	B3GAT3	APCDD1	SOD3	H2-D1	SOX2	GREM1	FJX1	LY6A	MUP1	LY6C1	D130040H23RIK	HOXD3	KLRB1B	HMGCS1	GBP4	H2-Q2	KLRA4	KLRA1	CTSF
18689800-TableS6	Human EmbryonicStemCell_Thomas08_113genes	NFYA	ETV1	PAX6	TEAD3	PCGF2	TAF11	NFYC	MEF2A	MNT	GLI2	TEAD2	NFKB2	GTF2I	ATRX	NFX1	BTAF1	CREM	HIRA	XBP1	EP300	PHF5A	TCFL5	E2F1	NFAT5	SALL1	ERF	GLI3	ELF2	ELK3	FOXM1	VDR	E2F3	SRF	BRD8	SMAD5	FOXP1	STAT1	HDAC1	MEF2D	PRDM2	CREB1	KLF7	TGIF2	MSX2	EGR1	SOX21	ELK1	ATF4	JUND	NR1H2	RARA	E2F5	MEIS2	MYCN	ETS1	TBX3	PAX3	FOXP4	ETV6	PML	FOXK2	MBD1	SMAD4	LMO4	HES6	NR6A1	GABPA	ETS2	BTG2	TAF6L	FUBP1	ATF3	MSX1	PITX2	PTTG1	SALL2	STAT6	SMAD3	STAT3	SMAD1	PA2G4	STAT2	ATF7	JUNB	TCEA2	CEBPB	ARNT2	ZNF24	AFF1	HCFC1	NR1D2	DRAP1	SIX5	TAF7	SOX2	SATB1	MTA1	HSF1	PBX1	RXRA	TEAD1	FOXD3	TCEA1	MTF1	HDAC2	TEAD4	CNOT7	E2F4	MEF2B	TCF19	RXRB
18689800-TableS5	Human EmbryonicStemCell_Thomas08_839genes	NFYA	UPF1	POLR2J	PRKAR2B	CREBBP	MYCBP2	ZNF263	ETV1	IFRD1	PAX6	TEAD3	JARID2	TCEB3	NME2	PTBP1	PPP5C	RNF14	ZMYND11	ATP2C1	RALBP1	WWTR1	MNAT1	STRAP	CD44	TBPL1	BCLAF1	GRN	APBA2	POLR2B	HDAC9	RSF1	DKK3	NRIP2	THRAP3	ARID4B	CUL1	PCGF2	SEC61A1	ATP2B4	CSDA	SPHK2	HIPK2	RFXANK	TAF11	ZNF76	PKN2	SPEN	YBX1	SMARCD1	NFYC	ATXN3	KLF6	TNFRSF1A	TP53BP1	RHOA	CBFB	MEF2A	SIRT2	TGFBR3	IKBKAP	MNT	TCOF1	CDC42	MAP4K4	LMCD1	TRIP13	TCF3	MBD3	HLTF	EPN2	SREBF1	SMARCE1	GLI2	NOTCH3	TEAD2	TSG101	ENO1	ACTB	SART3	BAZ2A	XAB2	MAP2K7	NFKB2	GTF3C1	LRCH4	FGFR1	GTF2I	PPP2R5C	THOC1	SAR1A	PSEN1	TCF7	SMARCD3	CCNT2	NFE2L1	GSK3B	MYST3	PPIE	GSTP1	APLP2	NCOA1	ATRX	TAF9	RRN3	NFX1	PSMC5	SH3BP2	FKBP1A	RPL6	PXN	PEBP1	CCNK	TFAP4	ITGA6	SUPT16H	LRRFIP2	CBX5	MAP3K1	BTAF1	CREM	CDC5L	SIRT1	ABL1	MZF1	POLR2E	POLRMT	CRKL	MAPK1	HIRA	LGALS1	PATZ1	POLR2F	SOX10	TCF20	XBP1	MCM5	MYH9	RBX1	EP300	PHF5A	POLR3H	HDAC10	SNW1	HIF1A	VRK1	YY1	TRIP11	APEX1	PABPN1	NFKBIA	MYBL2	STK4	SALL4	BMP7	PRPF6	TCFL5	CDC25B	E2F1	DNTTIP1	VAPA	RBBP8	TBL1X	SUV39H1	STAG2	RBBP7	PQBP1	TIMP1	KLF5	TSC22D1	MAPK3	NFAT5	ZNF423	POLR2C	MPG	TSC2	STUB1	UBE2I	TCEB2	DNAJA3	SALL1	PYCARD	MAZ	TRIP4	MYEF2	BRF2	FZD3	RIPK2	SFRP1	IKBKB	EEF1D	NFKBIB	ERCC2	AES	DYRK1B	PIAS4	POLR2I	APLP1	TGFB1	ELL	CRTC1	ERF	MTPN	CAV1	DNAJB6	HOXA2	GRB10	SERPINE1	EZH2	GLI3	TGFBR1	FUBP3	EDF1	RAPGEF1	DVL1	PDLIM1	CXCL12	MAPK8	BMPR1A	SUFU	ZNHIT3	UBTF	CBX1	PFN1	DDX5	HDAC5	SMURF2	DUSP3	PRKAR1A	PHF12	ELF2	HTATIP2	CCND1	EIF4G2	BIRC2	PSMD9	PRDM4	CAMKK2	ELK3	FOXM1	CREBL2	CDKN1B	VDR	TIMELESS	CHD4	ATN1	PPARD	MAPK14	E2F3	TRIM38	SRF	DUSP22	VEGFA	ERBB2IP	BRD8	TCERG1	SMAD5	TFDP2	PRKAR2A	HES1	ECT2	TFG	SCAP	MAPKAPK3	FOXP1	ACTR1B	POMC	GTF3C2	PSMD14	FN1	STAT1	IGFBP2	IGFBP5	ID2	TAF1B	CEBPZ	WIPF1	ATF2	ARID3A	SUMO1	NFE2L2	RAP1A	HDAC1	SFPQ	MEF2D	LEPR	IVNS1ABP	PRDM2	TROVE2	TTF2	TXNIP	ID3	PRDX1	SLC19A2	DR1	ARID1A	CENPF	PPP1R8	MLL	CREB1	KLF7	MED28	TGIF2	CCND2	ELL2	GTF3C3	SET	NEK6	VPS4B	MXI1	GNA13	DUSP1	MSX2	EPC1	ETF1	EGR1	TMPO	DUSP4	TARDBP	COPS5	RNF2	MAPK8IP1	KHDRBS1	TNFSF10	ACVR2A	CBX3	TRIM24	DDX54	RNF11	WWP1	PKN1	PFDN5	CDK2	MXD4	NCOA3	NCOA5	STAMBP	SNRPC	CDKN1A	DEK	SOX21	SOX9	TTF1	GTF3C4	SLC2A4RG	GTF2F1	FOSB	FOXA2	MAX	ID1	ZNF384	ELK1	TRAF2	PIN1	SIN3B	MACF1	SMARCA4	RNF6	HIP1	YWHAH	ADORA2A	ATF4	PODXL	ILF3	SNX6	CDKN1C	KLF16	CNN1	JUND	TRIM28	DNMT1	RBM39	TRAF3	NR1H2	TOP2A	RARA	KHDRBS3	PIAS3	RAF1	MYBBP1A	DAP3	CDK8	BTG1	KRAS	E2F5	MEN1	EIF2S1	ELP3	MBD2	CCNB1	CDK7	VHL	MEIS2	NOTCH2	YWHAQ	MYCN	IL6ST	IL2RA	CCNH	DDB2	ETS1	APC	TBX3	DMTF1	TFCP2	ACVR1B	MDM2	DHX9	PAX3	MED4	RAC1	VEZF1	SKIL	CDK9	TXN	FOXP4	HMGA1	YAP1	MAP2K5	GTF2B	LHCGR	PREB	SLC3A1	NCOA4	SSB	NAB1	ITGAV	PPP3CA	ETV6	AEBP2	INHBE	TDG	TARBP2	SMARCC2	CUL4A	TCF12	GTF2A2	TLE3	ANP32A	NCOA2	PML	IQGAP1	CDR2	PDPK1	NCOR1	TP53	FOXK2	MBD1	SMAD4	ERBB2	IGFBP4	IFNAR1	APP	AKT1	CARM1	ZNF593	BCL10	LMO4	POU2F1	RFWD2	CRABP2	GABPB2	TP53BP2	CREB3L4	ILF2	PARP1	RHOB	CIAO1	SLC20A1	HES6	CTDSP1	CTDSPL	TMF1	LIMD1	CAMK2D	CCNA2	PLK2	RASA1	BTF3	GNA12	IGFBP3	PURB	CASK	TAF1	OGT	NR6A1	RPL7A	GTF3C5	PTGES2	NOTCH1	PARD3	TCF7L2	PDCD11	ADM	SSRP1	NCAM1	ATM	TAGLN	PPP4C	HMGA2	ITGB1	SAP18	PDCD4	ADRA2A	DIXDC1	TIAL1	TCF7L1	GJA1	SMARCA5	ING1	UBP1	JAZF1	CHD1	PRKCA	TCEB1	GABPA	RHOC	FZD7	GRIP1	GNAQ	TIAM1	MYST4	NRG1	TSC22D3	ETS2	SKI	DEDD	PTMS	BTG2	CTBP1	RGS12	GRLF1	NR2F6	PKNOX1	PRMT2	SAFB	SHC1	PMF1	LMNA	SQSTM1	MAML1	ITGA5	TAF6L	FUBP1	ZNF281	ZNF496	PEA15	ATF3	MAPKAPK2	MSX1	VPS72	ERCC3	PYGO2	PRKCI	APBB2	TOPBP1	ZNF148	ZNF589	PITX2	HMGB2	CASP3	CITED2	PTTG1	YWHAZ	FZD6	SNAPC3	ZNF367	GTF2A1	INPPL1	TAF3	NSD1	SNAPC4	SALL2	FRAT1	E2F7	PSMC3	BRD7	BTRC	NOLC1	APBB1	ILK	ZNF143	MAPK7	MCM7	HSP90B1	NAB2	VPS39	STAT6	CCNDBP1	SMAD3	PHB	SP2	CRK	IGF2	ZNF146	CHAF1A	DDB1	POLR2G	CTNNB1	FADD	SF1	STAT3	MAP2K1	MECP2	ATF5	SIN3A	PTK2	CNBP	RAC3	MAP3K2	CHD3	FOS	SMAD1	PA2G4	STAT2	ATF7	AKAP13	CDCA4	PPM1D	JUNB	POLR1C	ASXL1	ZNF274	BPTF	ATF7IP	TCEA2	HDAC3	PTEN	JMJD1C	ID4	CEBPB	ARNT2	ZNF24	AFF1	HCFC1	TAF15	RARG	SP3	MYD88	ADRBK1	RELA	ESRRA	MAP3K11	SMARCC1	CHD2	STAT5B	JUP	ZBTB4	SNAPC5	LEP	NR1D2	HRAS	GLMN	CTBP2	CTDSP2	SMAD2	DRAP1	UCP2	NR2F1	RUVBL1	BASP1	SOX11	NFATC2IP	DEAF1	SIX5	PAWR	PTRF	TBL1XR1	JUN	POLR2L	FLII	SOX12	GRB2	CTNNBIP1	SUZ12	TAF7	ZBTB7A	PER1	CALR	MAGED1	PTPN11	ZNF238	FZD2	PAK2	NRIP1	F2R	AMAC1L3	SOX2	KPNA2	SATB1	NDN	EWSR1	MTA1	AP2A2	GAS6	BCOR	THOC4	IRAK1	SOCS3	MED12	SUMO3	MAFF	NDNL2	HSF1	HGS	NR2F2	SP1	PBX1	ZNF224	BCL9L	MKL2	PPP1CC	RXRA	NKRF	BCR	TEAD1	NAP1L1	FOXD3	PTMA	TCEA1	MCRS1	GTF2F2	MTF1	LITAF	FHIT	HMGB1	SUPT5H	SUPT3H	TRRAP	PTPN1	XRCC6	TRAPPC2	NCOR2	MYO6	HDAC2	TCF4	TLE1	SERTAD1	SND1	PDGFA	TOPORS	TEAD4	PRIM1	ZFP161	TFDP1	TXNRD1	MDM4	NCOA6	TAT	DLL1	SMURF1	CNOT7	HMGN2	TOP1	SREBF2	BMPR2	TRIM13	ZBTB10	E2F4	ITSN1	RNPS1	NUP62	ZNF254	SUPT4H1	NRAS	MXD3	SYNJ2BP	SRA1	LBH	CSNK1E	MEF2B	TRIM16	UBA52	TCF19	RDBP	XIST	HSBP1	RXRB	DAXX	RING1	GTF2H4	TRIM27	RBM14	NME1	MIF	PEG10	BCKDHA	CDK3	PRKDC	LYN	EID1
15387888-Table1a	Human Breast_Gwinn04_8genes	NFKBIA	RND3	PPIB	PHB	FOS	JUNB	AKR1C3	CYP2A13
15546871-Table1S	Mouse Liver_White05_638genes	RPA1	TXNRD3	CALM1	CYP51	TUBB5	ELL2	IFRD1	GSTT1	TAT	UGP2	TRAPPC6A	RAB34	PON1	PRKRA	GNMT	APOC2	FKBP11	RPS11	INSIG2	CALR	RPL8	STAT5A	AKT2	PHB2	PTPN6	NDRG2	ETFB	APBA3	WDR1	SPC25	DDX39	POR	APOA2	SQRDL	ZBTB17	RPS9	SUSD2	PGRMC1	PTBP1	ITIH3	TSPAN31	KRT23	BCL2L1	RPLP1	ELK3	RPL10	RPS15A	HDAC5	WNT3A	ACAA1B	ODC1	CPB1	RPS5	CYP2D10	GORASP2	TAB2	MED28	QDPR	SLMO2	PLS3	LAMP2	SRSF6	CCDC56	RPL19	PIPOX	BIRC5	MED1	VMP1	PFN1	KPNA2	1700081L11RIK	ATOX1	SPARC	ATP5G3	ACSL1	SLC25A22	PPP1R12C	UBB	ARID3A	CDK1	POC1B	DUSP6	SGK1	ENPP3	CTGF	NUDT4	HSP90B1	PAH	IGF1	PBLD2	PPA1	RAB1	YEATS4	SUMO3	SPNB2	MDH1	CYFIP2	HNRNPAB	CANX	GNB2L1	RNF130	SLU7	BTG2	IGFBP1	ID2	PXDN	DDX5	HN1	GALK1	LRRC59	SLC35B1	AURKB	TOP2A	PSMA6	NFKBIA	GLRX5	SRSF5	LGMN	AKR1C18	ACOT2	ENTPD5	TMED10	0610007P14RIK	HSP90AA1	FDFT1	DEK	AUH	CTSL	SDHA	ERAP1	CLPTM1L	SMN1	2410002O22RIK	KCTD6	GPX8	VDAC2	ERO1L	SLMAP	RNASE4	ARF4	HACL1	TSC22D1	EPHX2	ITM2B	MBNL2	PSMB5	MTDH	YWHAZ	HRSP12	SQLE	RANGAP1	SLC38A2	SLC38A4	LITAF	PTK2	ALCAM	HGD	EIF4A2	ETS2	PROS1	RCAN1	ENAH	TUBA1B	TMBIM6	RACGAP1	SMARCD1	CELA1	NR4A1	KRT18	CSAD	CDKN1A	REG2	CELA3B	TPI1	TULP2	OGFOD2	GLO1	NDUFV3	ATP6V0C	HAGH	TMEM204	CLPS	PKDCC	NDFIP1	MAL2	PTPN2	NEDD4L	RCL1	CYP2C40	P4HB	ARHGDIA	GOT1	MAGED2	ALAS2	TRO	SAT1	PRDX4	RPS24	CD63	PA2G4	DCTN2	PAOX	ECHS1	SIRT3	PRPS2	RASSF3	RDH10	GSTA3	LACTB2	IDH1	EEF1B2	CFLAR	PECR	FN1	TUBA4A	PTMA	PIGR	CSRP1	APCS	ATP1B1	FAM107B	PHYH	FMO3	CEL	LCN2	FAM73B	NCKAP1	FBXO3	CAT	SORD	MDK	CASC5	PCNA	SLC27A2	MAPRE1	PCK1	ATP9A	CAR1	CAR3	CAR2	GSS	ANXA5	HAO2	HSD3B1	HMGCS2	TPM3	4933434E20RIK	SLC35A3	VCAM1	CYP2U1	FUBP1	CKS1B	LMNA	ACP6	CTH	UOX	DDAH1	TRP53INP1	RPS20	AMBP	PLIN2	ANGPTL3	SCP2	TMEM59	PPIE	CAP1	FUCA1	2510006D16RIK	SFPQ	ERRFI1	CD38	DNAJB6	KLF3	COMMD8	CHIC2	UGT2B34	SULT1D1	RUFY3	SPP1	ALB	SLC15A4	RAN	ACTB	SDS	EIF2AK1	ARPC1B	POLR1D	HSPH1	TSPAN12	GNB2	HIBADH	2210010C04RIK	MAD2L1	CCT7	SLC6A6	GABARAPL1	ADIPOR2	TMEM111	FKBP4	2810007J24RIK	DMWD	GAS2	PSMD8	FAH	ARL6IP1	MVP	ALDOA	RPS3	AQP8	VKORC1	PRR14	ACADSB	ACSM3	UMOD	RBM3	VBP1	EFNB1	RPS4X	MSL3	MPP1	MORF4L2	F7	ASAH1	FGL1	SC4MOL	HPGD	GAB1	MT2	MT1	MAU2	CTRL	CYB5B	CTRB1	CDH15	URB2	2810004N23RIK	APLP2	SC5D	REXO2	SRPR	APOA5	APOA4	LIPC	ANXA2	HMG20A	ELOVL5	TPM1	TRIB1	RPSA	MANF	FBXO21	SLC16A1	HSPA13	CDO1	DNM2	MYO6	PIK3C3	PTPLAD1	UCP2	SERPINI2	TIPARP	ANKRD12	TMEM109	GRN	ASB16	MYL12B	EIF2S3X	SPCS2	TRIM13	GDPD5	NFKBIZ	GALM	ACTA2	INS1	PIM3	RNASE1	SERBP1	BTG1	FXYD1	CLIC4	TMEM97	UBR5	RPS16	MAT1A	TGM2	H2AFZ	RCOR1	OPA1	GSTP2	TLCD2	BPHL	EGR1	TFDP1	RPL12	POGZ	FNDC3B	RAB3GAP2	STUB1	WDR34	BMF	FMO2	CCBL2	DTX3	OS9	TEX2	GSTM2	1110037F02RIK	FOXA3	RPS19	WWP1	OSTC	ELOVL6	SSR2	PCCA	TSPO	GCK	S100A10	DMGDH	PNLIPRP1	TBC1D10B	WBP5	ID1	HEBP1	TUBA1C	RPL7	IRF2BP1	RPL18A	TUBB2B	ING1	PNLIP	HNRNPA1	RPL9	TGIF1	DMBT1	RPS8	LRRC49	LONP2	STBD1	RPL29	HEXIM1	SEPHS2	TRAPPC1	ZG16	KRT8	TMSB4X	FZD4	AMZ1	RLTPR	CD14	TCEAL8	RPS10	PLEKHG3	ZFP608	PRKCB	CYP2F2	ALDH1A1	IER2	ALDH7A1	TRY4	TPRKB	FABP1	CPA1	UGT1A6A	EMCN	HMGB2	AKR1C20	C1RA	CES2A	EEF1D	EIF3B	CFL1	CEBPB	PPP1R14B	CSPP1	CES1D	GM7536	CEP110	NPM1	PRSS2	CES1C	SAA2	GSTA2	GSTM1	IDI1	CELA2A	TUBB2A	TOMM20	NAP1L1	RPS27A-PS2	HNRNPA3	GM5506	RPL18	ZC3H4	RPL11	REG1	FDPS	EIF4A1	MUG1	GRB2	RPL3	ACNAT2	IFITM2	CYP2C70	H3F3A	B2M	GSTP1	SERPINA6	SLC4A4	CDH3	GM10094	CXCL12	RPS7	CYP2D22	TTR	RPS12	MORF4L1	PVRL2	RPL17	RPL7A	PRSS1	ACTG1	ACADM	GM10123	LDHA	KRR1	AP3S2	UQCRH	KLK1	DPP3	DHRS3	UBR4	CYP4A10	SERPINA1A	RPLP0	RPS28	BC003965	ROMO1	PDXP	SORT1	PTPRZ1	SELENBP1	DUSP22	LYZ1	TMEM19	GM3699	GM10282	SRSF3	SERPINA1B	REG3B	PRSS3	LMBRD1	RPL13A	GSTA1	ADH1	GM10681	BC089597	ARRDC3	SEPX1	YWHAQ	C230096C10RIK	CYP4V3	HMGCS1	RPL39	DYNLT1E	XIST	MYL6	NME1	A830073O21RIK
20485376-TableS4	Human Lymphoma_DiLisio10_173genes	MIR494	MIR449A	MIR345	MIR412	MIR1-1	MIR339	MIR369	MIR425	MIR219-1	MIR210	MIR378	MIR324	MIR133B	MIR148A	MIR379	MIR202	MIR410	MIR424	MIR409	MIR365-1	MIR450A1	MIR373	MIR20A	MIR422A	MIR96	MIR126	MIR18A	MIR25	MIR217	MIR608	MIR518C	MIR647	MIR19B1	MIR635	MIR23B	MIR433	MIR662	MIR199B	MIR181D	MIR508	MIR520E	MIR611	MIR106A	MIR206	MIR200A	MIR127	MIR491	MIR19A	MIR149	MIR604	MIR181C	MIR515-2	MIR585	MIR205	MIR651	MIR526A1	MIR505	MIR99A	MIR193B	MIR512-2	MIR621	MIR128-1	HSA-MIR-220A	MIR489	MIR630	MIR183	MIR602	MIR32	MIR597	MIR548D1	MIR518F	MIR639	MIR141	MIR20B	MIR525	MIR551B	MIR556	MIR506	MIR218-1	MIR637	MIR520D	MIR10B	MIR17	MIR518D	MIR299	MIR553	MIR130B	MIR452	MIR487B	MIR580	MIR93	MIR532	MIR181A1	MIR617	MIR516A1	MIR642A	MIR15B	MIR648	MIR500A	MIR133A1	MIR98	MIR95	MIR27A	MIR519E	MIR34B	MIR614	MIR545	MIR519B	MIR596	MIR30A	MIR650	MIR517B	MIR27B	MIR514-1	MIR302A	MIR632	MIR33A	MIR9-1	MIR204	MIR136	MIR574	MIR658	MIR624	MIR212	MIR105-1	MIR629	MIR92A1	MIR507	MIR125B1	MIR607	MIR154	MIR518E	MIR576	MIR182	MIR601	MIR134	MIR100	MIR325	MIR301A	MIR644	MIR509-1	MIR503	MIR502	MIR124-1	MIR92B	MIR362	MIR645	MIR618	MIR616	MIR106B	MIR492	MIR454	MIR501	MIR338	MIR770	MIR769	MIR376C
20485376-TableS3	Human Lymphoma_DiLisio10_232genes	MIRLET7E	MIR30E	MIR429	MIR29A	MIR449A	MIR340	MIR107	MIR21	MIR377	MIR1-1	MIR381	MIR339	MIRLET7C	MIR425	MIR103A1	MIR219-1	MIR335	MIR378	MIR361	MIR324	MIR302B	MIR135B	MIR22	MIR323	MIRLET7F1	MIR26A1	MIR133B	MIR342	MIR148A	MIR379	MIR202	MIR326	MIR424	MIR411	MIR26B	MIR148B	MIR365-1	MIR450A1	MIRLET7D	MIR101-1	MIR302D	MIR20A	MIRLET7G	MIR337	MIR30D	MIR422A	MIR126	MIRLET7A1	MIR374A	MIR367	MIR31	MIRLET7I	MIR18A	MIR539	MIR146B	MIR582	MIR484	MIR217	MIR99B	MIR520F	MIR34C	MIR23B	MIR142	MIR203	MIR649	MIR199B	MIR30B	MIR196B	MIR508	MIR215	MIR598	MIR7-1	MIR206	MIR191	MIR200A	MIR127	MIR491	MIR19A	MIR149	MIR604	MIR193A	MIR515-2	MIR24-1	MIR585	MIR224	MIR205	MIR194-1	MIR526A1	MIR641	MIR505	MIR521-1	MIR499	MIR595	MIR99A	MIR571	MIR655	MIR192	MIR28	MIR128-1	MIR573	MIR32	MIR145	MIR548D1	MIR129-1	MIR518F	MIR141	MIR197	MIR200C	MIR551B	MIR186	MIR132	MIR222	MIR455	MIR612	MIR449B	MIR556	MIR200B	MIR506	MIR218-1	MIR520D	MIR520C	MIR590	MIR382	MIR10B	MIR575	MIR29B1	MIR299	MIR553	MIR199A1	MIR532	MIR181A1	MIR516A1	MIR586	MIR550A1	MIR10A	MIR122	MIR15B	MIR150	MIR564	MIR542	MIR500A	MIR133A1	MIR98	MIR519C	MIR497	MIR151	MIR451	MIR520G	MIR504	MIR646	MIR95	MIR27A	MIR139	MIR519E	MIR147	MIR614	MIR545	MIR30A	MIR650	MIR517B	MIR520H	MIR27B	MIR221	MIR302A	MIR195	MIR33A	MIR9-1	MIR204	MIR223	MIR552	MIR136	MIR574	MIR658	MIR152	MIR328	MIR214	MIR296	MIR561	MIR624	MIR138-1	MIR30C1	MIR628	MIR629	MIR620	MIR660	MIR125B1	MIR638	MIR557	MIR23A	MIR548B	MIR663	MIR518E	MIR100	MIR325	MIR301A	MIR644	MIR431	MIR323B	MIR503	MIR502	MIR125A	MIR130A	MIR92B	MIR652	MIR362	MIR523	MIR140	MIR185	MIR485	MIR143	MIR320A	MIR196A1	MIR454	MIR769	MIR802	MIR376C
20012501-Table2	Human Stomach_Takeno09_22genes	CYP2W1	LMBR1	CHCHD3	GRPEL1	WDR48	C10ORF95	ZBTB1	TXN	PROK1	CTF1	ZIC3	STRBP	CKB	RPSA	LTBP3	GDNF	FIBP	MC5R	RNF186
19451695-Table3	Human Leukemia_Payton09_37genes	FGR	SKAP2	STAB1	HGF	TNFRSF1B	FBLN1	NLRC4	GABRE	PTGDS	EBF3	MS4A6A	SLC15A3	VNN1	IGFBP2	NCF2	TWIST1	FGF13	PPARG	SIX3	BCL2A1	S100A8	PTPRG	ITGB2	S100B	AMICA1	HK3	S100A9	ANXA8	NNMT	CD300A	LRRC25	KCTD12	NRIP1	P2RY13	TNFRSF4	FAM19A5
16501597-Table2	Mouse Viral_Geserick06_8genes	KLF4	FOSB	GADD45B	SIAH2	EGR2	HEY1	JUNB
17082175-Table2	Human Lung_Larsen07_111genes	C1ORF112	RHBDF1	COX15	ATP6V0A1	PTPN21	SEL1L	ITCH	PTPRC	FTL	ZNF302	TF	CAPN3	CRISP3	SDR39U1	CDH20	FAM48A	C16ORF57	CABP5	DUS4L	POLR3G	PRLR	CEP70	PDCD10	ACOT2	CSMD2	ARFGEF2	SCGB2A1	EML2	HRASLS	RAB11FIP4	TRIM22	PDZD2	DOCK2	C11ORF10	STX11	TRA2B	IMP4	TPMT	PPM1B	DYM	HSPG2	GOLPH3L	KLHL3	TPBG	TMEM47	FRMD4A	DCLRE1C	KCNMA1	TIAM1	RSPRY1	C1ORF86	POGLUT1	ENPP6	STEAP1	ABCA1	PTPLA	CLPX	EVPL	SCGB1D1	IL7R	CHD2	NR1D2	ATR	PGBD5	MAF	TRNAU1AP	ASB7	LMLN	BRWD1	ZNF292	LRIG2	CES1	7SK	HNRNPA1P31	PIN1P1	NT5C1B-RDH14
15665281-TableS1	Human Brain_Wong05_89genes	CD44	BCAS1	PTGS2	SEMA3C	DCX	SPAG6	NAALAD2	CHGB	LAMB1	GADD45B	FERMT1	PPP1R16B	FA2H	CALB1	NCALD	SLC39A14	TUBB4	HAMP	NPTX2	LHX2	COL1A1	COL9A1	VEGFA	FN1	RND3	CDK18	CTGF	SPP1	PLAU	SRGN	PLP1	C11ORF9	CITED1	POSTN	LOXL2	BHLHE40	KLRC1	COL4A2	CEP55	SLC16A3	S100A8	GPR17	IGFBP3	RP11-35N6.1	ADM	NR4A2	FRZB	LRRC2	ESM1	COL1A2	C10ORF10	COL3A1	ZBBX	IL8	BUB1	AC011333.1	CD14	TRH	HLA-DQB1	EGR3	CDH5	PHLDA2	SOCS3	MYT1L	COL4A1	ARL4C	HLA-DRB3	C5AR1	MBP	ZNF254
15665281-TableS2	Human Brain_Wong05_78genes	CCL3	ATP1A2	TMSB10	MGLL	LYZ	LAMB1	LGALS1	SRPX	PGK1	NPTX2	SERPINE1	ACTA2	CTSC	MGP	SOD2	GBE1	FN1	IGFBP2	GADD45A	SPP1	TJP2	EGR1	EGR2	F13A1	TBCC	OMG	GNG11	CCL4	AKAP12	SNAP25	CHI3L1	POSTN	LMO2	AGT	LAMC1	EDNRB	GPNMB	LUM	CYR61	ADD3	ADM	TAGLN	ITGB1	ZIC1	NR4A2	COL6A3	COL1A2	IGFBP6	COL3A1	IL8	JUNB	AQP4	PCSK1	JUN	EGR3	PCP4	COL4A1	FLNA	MBP	KLRC3	OLIG2	IGKC	CLIC1	IER3
17404081-Table1	Human Breast_Ma07_28genes_recurrence	SLC25A5	MCM2	FAT1	MCF2	SSBP1	SMARCD2	RAD50	MAP2K2	IRF5	PDGFRA	FGF2	TOMM70A	S100P	INPPL1	RPUSD2	INSM1	ACOT4	PLSCR1	TXNRD1	PBX2	DDOST
17409444-Table1	Human Pancreas_Cui07_63genes	ANLN	SARS	PRKCZ	ASNS	TFRC	DNAJB11	PCK2	DNAJC3	TRPS1	RELB	DFNA5	ZAP70	TXNIP	NDUFB3	GOT1	SEMG1	CANX	GFAP	ARNTL	KDELR2	PREB	PDIA6	CLGN	PDIA4	PPEF2	ART3	CBR3	KCNF1	ELF3	PIGA	PPIB	CDT1	SLC3A2	KIF5C	RRM2	EIF2AK3	FKBP2	FUT1	CALR	PYCR1	PRAME	OCLN	GFPT1	TXNRD1	B3GNT6	NEU1	GABARAPL3
15709204-Table1	Human Liver_Wong05_55genes	PDK2	REV3L	IDS	PLAUR	BIRC3	SNX1	TLL1	MRPS35	CDC42	PIGS	MSH2	PSMD8	LZTR1	SBF1	PAK7	FOXF1	AKT2	EPHB6	DUSP3	ATP6V0B	TTR	BCL2L14	BAI2	GDAP1L1	GTF2F1	UBA2	IDUA	POR	MKLN1	UBE4B	DPF2	DHX34	PWP1	ITGA11	SLC5A2	PRKACB	ZNF185	HSPA4L	ZNF32	HNRNPF	MGMT	EMR1	GRIN2A	NOG	IFITM1	HMGB1	HMGN1	DEFA1
16341039-Table1	Human Leukemia_Bogni06_68genes	SEC62	DNAJA2	ZFYVE26	PREP	MRPL28	EFNA2	IZUMO4	DDX17	SLC10A1	PIM2	PGK1	C7ORF44	CCND1	BTN3A3	CCNG1	SEC24A	NKTR	EFEMP1	FMO6P	MYB	NR2C1	TNFRSF10B	SRSF6	CLPP	CFP	MPST	TBC1D5	CDK8	KLRC1	FBXO21	CCNG2	RPL11	SEMA6C	RPS27A	SDK1	EPB41	NPR2	ACOX1	GABRB1	CXCR1	SGPL1	MAP2K1	SLC25A6	RFNG	CDH2	SRSF8	AMAC1L3	FSCN2	PAX5	ZKSCAN5	S100A2	FLNA	HIST1H4C	CD2AP	5S_RRNA	RXRB	DDR1	SNORD58A	D87015.1	ATF6B	PPT2	VPS52	HLA-DQB1	RGL2	HP
15231663-Table2	Human Brain_Yang04_44genes	MSL3	FAS	PKP2	IKBKAP	SMARCA2	TFAP4	STK3	GLRB	METAP2	ELOVL4	COPA	CDKN1A	ZBTB1	THBS1	FLG	SLC4A10	GLRA3	CHRNB3	SERPINH1	CD226	LY96	MED7	FDXR	REL	AIM2	GPR85	SCN11A	SFTPC	NR0B1	SLC30A1	GPR37	CTNNBIP1	RNASE4	ANXA2	PCDH9	HLA-DRB3	EGFL6	BMPR2	HSPA1A	HLA-E	TRIM10	TCEB3B	INE1
17123152-Table3b	Human Breast_Feng07_21genesUpRegulated	BIRC3	RGS1	TCL1A	NEFL	IL23A	C7	TNFAIP3	KLF2	FCRLA	PDGFRA	ZFP36L2	MS4A1	DUSP2	PIGR	GPR183	KRT15	CCL19	SELL	LTB	HBB
15980968-Table2b	Human Brain_Bandres05_50genes	ITGA3	FYN	SNAPC1	GDI2	SMARCD1	ACTN1	ATP5D	SLC10A1	AQP8	AMH	ATP1A3	ECM2	PFN1	GNRHR	PPM1G	CD80	GTF2F1	SNRPB2	YWHAH	KRT17	LOXL1	TUBG1	SMPD2	ADCYAP1	BCL10	EPHX1	SNAPC3	INPPL1	FBN1	LAIR1	MAP4K2	IRS1	ADRA1B	NRTN	ESRRA	SNCG	RNASE4	SHOX	INSIG1	HMGN2	INSL3
15980968-Table2a	Human Brain_Bandres05_23genes	SNAPC1	RCN1	SMARCD1	ACTN1	ECM2	GNRHR	EIF2B1	CD80	GTF2F1	SNRPB2	SMPD2	TLE3	SNAPC3	INPPL1	AVPR1A	GOLGA2	FNTA	GDI1	EEF1G
18427120-DataS4	Human Breast_Crawford08_971genes	MLL5	LAMP2	MYLIP	NCAPD2	ANLN	WIZ	BRCA1	SEMA3B	TACC3	MRE11A	FAS	TNFRSF1B	FAM13B	UHRF1	DEPDC1B	CP	H6PD	LTBP1	NEDD4L	HEXB	HERPUD1	RAD51	FOXN3	FOXC1	TMEM48	BCAT1	POLD1	CDON	HIPK2	EYA2	KARS	ASPM	IDI1	NUP133	RAD18	SNX13	TRIP13	HMMR	IKBKG	SCARB1	MCM2	NUAK1	TUBE1	SEMA3C	FOSL2	MCM6	SPAG5	UBE2T	C12ORF5	SDF4	KIF22	RBL1	NDC80	KCNK2	ITGB5	XPO1	CAD	SLC25A24	LAT2	AURKA	TPX2	FXYD5	BIRC5	YPEL3	ORC6	CLSPN	CDC45	CDC6	DHPS	NANS	CDC7	CIRBP	GCAT	DDX17	MCM5	RANGAP1	POLE2	CDKN3	PLEK2	PROCR	SGK2	BMP7	SLCO4A1	CDC25B	TRIB3	HAO1	FAM83D	MAP1LC3A	CEP192	LIPG	SUV39H1	PHEX	CENPI	GDPD3	NUP93	DHODH	NDRG4	C16ORF61	NUBP1	ZDHHC2	GSR	MCM4	ASF1B	LIG1	MPP6	EZH2	TGFBR1	OGN	TLE4	KCNT1	PTGDS	PHYH	UNC5B	C10ORF54	OBFC1	MYH1	GALNT7	NEIL3	WHSC1	UGDH	CBL	CHKA	FOXM1	RAD51AP1	RFC5	NUP107	TIMELESS	CDCA3	FBXO5	MCM3	GMNN	GPR126	SRF	TTK	GHR	KIF20A	SMC4	ECT2	GNB4	UMPS	KLHL24	FOXP1	CENPA	IL18RAP	MLPH	SLC1A4	NFE2L2	RPL22	GADD45A	TXNIP	CDC20	STMN1	NEK2	CENPF	RPA2	RHOQ	HELLS	DUSP1	MLANA	MASTL	NCAPH	KIF18A	PFDN5	HJURP	CKS2	C20ORF108	CHST8	USP9X	NQO2	FOSB	C20ORF72	ID1	DLGAP5	EVI2A	C1ORF135	ZFP36	SPCS3	E2F8	DCTD	FAM64A	CDKN2D	SGOL1	GDPD2	LSM4	SESN2	DNMT1	TOP2A	PER2	FIGNL1	NASP	POSTN	CCNB1	BHLHE40	CDCA8	PSAT1	TROAP	ESPL1	CKAP2	C13ORF34	DCAF7	HS6ST1	SMC2	KLF4	ENPP2	NOV	HMGA1	SORL1	NUSAP1	KIF23	UACA	TRIM54	KIF11	KIF20B	DNA2	PRKG2	CENPE	ITGB7	CALR3	PLK4	KIF2C	ANP32E	DTL	C1ORF131	FBXO28	CDCA7	FANCD2	CCNA2	PDGFC	SKP2	LECT2	NFKBIE	PNRC1	FAM54A	CDCA5	TMEM209	NCAPG2	VLDLR	HAUS6	MKI67	SESN3	INCENP	CHEK1	MMP3	DIXDC1	CRIM1	EPS8	MLF1IP	ACSL1	SPC25	SUV39H2	CENPH	PTPRR	C1ORF96	SKA1	RAB6B	NUP205	GNAQ	DCK	TIAM1	ATAD2	SASS6	BUB1B	LRP8	CCNB2	C9ORF21	CDC25C	PINK1	MIS18A	LMNA	C5ORF45	RACGAP1	CCNF	FBLIM1	MXRA8	USP1	ATF3	IL24	PBXIP1	SGOL2	PCOLCE2	TOPBP1	RFC4	HSPA4L	HMGB2	MAD2L1	ABCE1	LSM6	CASP3	PTTG1	STEAP1	NFIL3	WBSCR27	PIGA	MELK	C14ORF104	C10ORF10	MCM7	MMP10	FAM111A	KIAA0101	PLK1	RRM1	TK1	PBK	DDIT4	MLKL	FEN1	PARM1	BUB1	FOS	SLC30A1	MTM1	SHCBP1	ESCO2	GATM	RRM2	SYNPO	MSRB3	EXO1	ZWILCH	UBE2C	DDIT3	CCNE2	ETV4	C14ORF49	DPP7	MTHFR	POLE	PAWR	IRX3	AURKB	DCTPP1	RCC1	FZD2	HIST1H2BC	HIST3H2A	C3ORF58	UBA7	C1S	KPNA2	CHEK2	KNTC1	CDCA2	TCN2	HIST1H1C	RNFT1	CTSE	SULF2	TOMM7	SLC39A10	GMFB	GTF2E2	BLM	SERPINB2	RPL37A	PRIM1	WWP2	WDHD1	ARHGAP11A	PRC1	ZBTB10	MIR106B	TRIM59	ARHGAP19	DNAJC9	NPTXR	AC124303.3	DHFR	DLEU2	RHOQP2	KIFC1	RBM14	NME1	NME1-NME2	ETV5	DYX1C1
15284076-TableE2	Human Lung_not_cancer_Golpon04_242genes	SLC25A5	ARSD	UQCRC1	STAB1	MDH1	SARS	MAP4	USP13	MYLK	ME1	YBX1	RHOA	COASY	TCOF1	RPS6KA2	FAM50A	SDHA	PTGS2	DDX1	TAF9	PSMC5	EFNB1	AARS	DLD	FH	TGFB2	COMT	PGC	ATP5D	EP300	ITPK1	PSMC1	GSS	TM9SF4	SMS	DHODH	GYS1	TBCB	GCDH	PON2	SSBP1	GARS	PDAP1	AIMP2	POLD2	RGP1	PSMB3	NUP88	SMARCD2	TMEM97	NDUFS8	CLEC2B	VDR	USP5	LDHB	MCM3	SLC39A7	COX7A2	SPARC	GNPDA1	RARS	ACAP2	UMPS	RAB3GAP1	SUMO1	QSOX1	PRDM2	TROVE2	RPS25	SET	GPR31	NR2C1	TMPO	COPS5	KHDRBS1	ANXA11	CLTA	PEPD	GOT2	BMP4	CLPP	RPL23	DSTN	SNRPB2	EIF2S2	PSMB2	THRA	BECN1	EMG1	HNRNPH2	CANX	PSMA1	NEDD8	COX7B	MGAT1	TUBG1	PDHA1	HRSP12	DAP3	CASP9	ACP2	CDK4	HNRNPA1	COX5B	PWP1	NMT1	TXN	TMOD1	PSMB7	RABEPK	ANP32B	RPS6	RABGGTB	LRPPRC	KIF20B	RPS24	COX17	ACVRL1	RB1	ANP32A	ETFA	POLG	IQGAP1	CLTC	SOD1	PSMA5	SDHC	HAX1	SRP9	LBR	RPS27A	CXCR7	EIF2B5	TERF1	RPL7	SURF1	SSRP1	PTPRJ	SAP18	AKAP6	ATP5A1	SPARCL1	ZNF117	HNRNPU	ATP5J	DBI	VBP1	UQCRB	PTDSS1	HK1	PSMD4	PSMB4	ALDH4A1	C21ORF33	PBXIP1	ARPC2	H2AFZ	COX6C	GEM	ATP5C1	SLC18A2	PRDX3	PMPCA	PSMC3	ICT1	COPS6	DNAJC7	PDHB	ADAM9	HNRNPH1	SLC25A6	EXOSC10	TCEAL1	TAF15	COMMD1	TRIB1	DAG1	FKBP2	PSMD1	TOMM20	YIF1A	COX8A	PLA2G16	TALDO1	IMPDH2	NDUFV2	COX5A	RAD23A	SEPHS2	RPL35A	SLC25A10	IRAK1	COPB2	TMEM106A	NR2F2	NAP1L1	NDUFA4	SF3B3	XRCC6	NACA	LAMA2	TCF4	MYO1C	SNORD58C	SNORA62	RDBP	PPP1R10	GALT	MRPL23	RP11-490H24.5	RP11-473I1.1	PPT2	RP13-507I23.1	ACY1	AC068533.7	GPR109B	KB-1995A5.13	RP11-87C12.2
15284076-TableE1	Human Lung_not_cancer_Golpon04_150genes_NMLvsADLvsEML	BAD	ARSD	STAB1	MDH1	FHL1	IFNGR1	SARS	MAP4	USP13	MYLK	POLB	TCOF1	MARK3	FKBP1A	EFNB1	AARS	DLD	FH	PGC	ATP5D	LGALS2	ITPK1	PSMC1	TM9SF4	SMS	DHODH	TUSC3	NUCB1	GYS1	GCDH	PON2	SSBP1	GARS	PDAP1	POLD2	NUP88	SMARCD2	TMEM97	PMP22	VDR	LDHB	ALDH5A1	SPARC	UMPS	RAB3GAP1	SUMO1	QSOX1	TROVE2	EBNA1BP2	SET	COPS5	KHDRBS1	NCKAP1L	EXOSC9	PEPD	GOT2	DSTN	SNRPB2	EIF2S2	THRA	BECN1	CANX	PSMA1	NEDD8	REEP5	ARPC1B	PDHA1	ACP2	CDK4	PWP1	RAC1	GYPC	PSMB7	PLCB2	RABGGTB	LRPPRC	RPS24	AOX1	NAB1	ACVRL1	RB1	ANP32A	ETFA	IQGAP1	CLTC	SDHC	SRP9	LBR	AGTR1	IL2RG	NFIB	SSRP1	PTPRJ	ATP5A1	SPARCL1	ATP5J	DBI	VBP1	PTDSS1	HK1	BRPF1	PSMD4	ALDH4A1	ARPC2	H2AFZ	COX6C	PRDX3	PSMC3	RAB8A	LGALS9	HNRNPH1	SLC25A6	P2RY1	ALCAM	FKBP2	PSMD1	TOMM20	SLCO2A1	IP6K1	COX8A	IMPDH2	NDUFV2	COX5A	SEPHS2	SLC25A10	IRAK1	NDUFA4	SF3B3	LAMA2	TCF4	MYO1C	MAP3K3	SNORD58C	HLA-DMA	RP11-490H24.5	RP11-473I1.1	PWP2	ACY1	GPR109B
15940270-Figure1D	Human Ovarian_Ouellet05_137genes	DPM1	SLC25A5	CD9	MDH1	NDUFS1	CAPG	CTNNA1	HERPUD1	PRSS8	OAT	YBX1	ATP1B3	GNAS	KHSRP	GNA11	FH	PTGS1	SRPK1	CIRBP	HNRNPM	CDKN3	PSMA3	MAPRE1	SLC35A2	CCNE1	GPI	MEST	PSMA2	RHEB	CBX1	DDX5	ATP5B	SRSF9	TARS	RBP1	MRPL3	SUMO1	SRSF4	ATP5F1	LGALS8	SDHB	SPCS2	HMGN3	SPP1	COPS5	SLC35B1	TNFSF10	PAEP	DDX39A	NMI	CKS2	CSE1L	GLO1	SSR1	NUP153	SNRPB2	RALY	PSMB2	GAMT	UBA1	COX7B	RAF1	EFR3A	RAN	NASP	ATP13A3	LDHA	KDELR2	EPRS	SDCBP	IFI44	LRPPRC	HNRNPD	MBTPS1	ACP1	PARP1	UBXN4	SHROOM2	POLR2K	PTS	HNRNPU	RBMS1	BTG3	NUP205	PSMB4	CSTB	ADAR	STX5	PRKCI	RFC4	PRKCD	H2AFZ	HMGB2	RAD21	YWHAZ	MELK	ATP5C1	B2M	SMAD3	TPM4	ZNF146	SPINT2	THAP11	ARF4	FEN1	MAP2K1	UBE2V2	TM4SF1	TMED10	MAL	CYCS	CKS1B	CKAP5	NDUFV2	C17ORF57	COPB2	IFIT1	TCEA1	PLSCR1	SUMO2	TUBB	IARS	CD47	CSNK2B	CFI	RPS29	IFI30	RP11-298C3.2	RP11-446E9.1	CFHR1	PRKDC	HMGN1P38	KB-1995A5.13	COX6A1P2
15284076-TableE3	Human Lung_not_cancer_Golpon04_84genes	BAD	IFNGR1	SARS	MAP4	POLB	TCOF1	MLH1	EFNB1	FH	PGC	PIGH	ITPK1	PSMC1	TM9SF4	DHODH	NUCB1	PON2	GARS	CXCL12	NUP88	TMEM97	PMP22	KRR1	ALDH5A1	ATP6V1A	SRSF4	CREB1	SET	NR2C1	COPS5	NCKAP1L	EXOSC9	GOT2	IRF1	DSTN	SNRPB2	EIF2S2	BECN1	SMARCA4	KLHDC10	SEC14L1	DOCK2	PWP1	RAC1	GYPC	CD72	PLCB2	LRPPRC	TARBP2	ACVRL1	ANP32A	IQGAP1	SRP9	LBR	AGTR1	IL2RG	RHOC	ALDH4A1	PEX19	CAPN2	FBLN2	PSMD6	METAP1	RAB8A	P2RY1	ALCAM	STAT2	PTEN	FKBP2	TOMM20	SLCO2A1	IP6K1	COL14A1	MEIS3P2	SF3B3	TEAD4	HLA-DMA	RNPS1	PWP2
15386437-table2	Human Lung_Wang04_44genes	VIM	TMSB10	RAGE	AARS	CNIH	PSMB5	CD40	SLC7A5	PDAP1	PFN1	PTP4A1	CCT4	CFHR3	ATP6V0B	PMS2	MT1G	ATF4	AKAP12	USPL1	CDK4	MYC	MFGE8	RAB40B	RPL32	RPL10	SAP30BP	DLC1	SLC3A2	MAT2A	GABARAP	AQP4	PSMD2	FOSL1	CIB1	BCAP31	NDUFA13	MT1X	PDCD1	TPM2	MT1H	STK38L	POLR2J2	HSPA1L	NME1
15386437-table3	Human Lung_Wang04_25genes	PLAUR	CTNNA1	NDUFB4	DYNLL1	MLF2	CDKN3	NUTF2	POLR2C	SSR3	TMEM5	EBPL	MRPL35	SNX14	COX17	CDR2	REN	C7ORF30	CDC42EP3	AHCYL1	NLGN2	LSM3	EIF1	RHOG	JUN	ZNF845
19723662-SupplTable2	Human Breast_Culhane09_12genes_MolecularSubtype	RAD51	PGR	ESR1	GATA3	CENPA	NEK2	ERBB2	GRB7	BUB1B	RACGAP1	PLK1	RRM2
20220088-SuppTable2a	Human Immune_Allen10_106genes	CCL3	FAS	CD44	TIMP2	CDH1	CASP8	FSCN1	LAMP3	CEACAM6	BAX	SIGLEC1	ICAM1	FLT3LG	CD209	NRP1	MMP9	CD40	BMP7	JAG1	CCL22	CCL17	TGFB1	CD33	JAK3	CCL2	IL2	MMP12	SELPLG	IFNG	IL17A	CD83	VNN1	PERP	CCR6	IL4	CD86	IL1A	CCL20	ITGA4	STAT1	IL1R1	CD207	CD58	CD2	FASLG	SPP1	HOXB7	TNFSF11	DUSP4	CD80	CCR2	FLT3	IL1B	CCR7	IL22	CD68	CCL4	CDKN1C	PCNA	IL2RA	CD36	MDM2	IL6	IL10	TLR4	MYC	TLR2	ITGAX	TP53	S100A8	S100A7	CXCL14	MKI67	CD1D	CD1A	CCL5	S100A9	CCR1	CASP3	TERT	IL3	CSF2	TNFRSF11B	ANPEP	SMAD3	CTNNB1	FADD	CXCL11	IL8	ITGAM	CD14	BCL2L1	HRAS	SMAD2	CSF1	SOCS3	JAG2	SMYD3	CD300LF	MMP1	CSF2RA	CCL27	TNF
20220088-SuppTable2b	Human Immune_Allen10_42genes	CCL3	CD74	FOXP3	TGFB1	IL2	IFNG	IL17A	CCR6	IL4	IL5	IL1A	CCL20	IL1R2	IL1R1	IL1RL1	SPP1	TNFSF11	IL1B	IL22	IL2RA	IL6	IL10	IL1RN	CCR5	CCL5	CXCL16	CTLA4	CCR1	IL3	CSF2	IL8	CXCR3	TNF
20060365-SuppTable4	Human Leukemia_Figueroa10_39genes	ZNF582	TNPO3	PFN2	PIAS2	ABLIM1	DHRS12	RECQL5	CCDC34	GPR126	NRP2	PIGZ	MT2A	VPREB3	MAP7D3	BTBD3	CDK8	PDZD2	IPO8	TLR2	PMAIP1	MRPL9	OAZ3	CRHBP	SAP30BP	GTF2A1	SCG5	TACR3	CANT1	SPNS2	CYP26C1	DNM3	ZNF560	ZNF667	ZFP161	KRT81	MCTS1
15604209-Table1c	Human Uterine_Luo05_110genes_12Hr	CRY1	NCDN	SAMD4A	GDI2	MTMR1	PKM2	DNAJA2	FSTL3	PTPN21	ACTN1	TOP2B	ITM2A	RAPGEF3	DNM2	PPIE	MAPRE3	SLC15A1	SMOX	MSH2	MKNK2	GGT1	APEX1	EMD	MAZ	PPP2CB	MED25	TGFB1	SERPINE1	EHD1	MYF5	STX2	PAPD7	CDH6	SUB1	HES1	SFPQ	PDS5A	CBX3	EGR2	AMD1	SRSF6	JUND	PPP1R3D	PEMT	BTG1	BHLHE40	NDUFB5	ATP6V1G1	CCNG2	VAMP1	PHLDA1	MBNL2	RPS2	COL6A1	SF3B4	CCBP2	ARL6IP5	SEC16A	SCHIP1	GUCY1A2	PTPRD	KLF10	EIF4A2	RBPMS	HMHB1	RUNX1	LRP5	VPS72	ANXA5	UQCRQ	SHH	PHKG1	VDAC2	BAG5	RRAD	CLPX	SMAD3	SF1	RSL1D1	CTSW	DMXL1	FKBP2	SMAD2	PNLIP	GATA2	EGR3	GAS1	CLDN7	ANXA2	MTA1	MAFF	MAGI2	ADH1A	PLSCR1	PCBP2	CSF2RA	RPL10A	SREBF2	FLOT1	STK19	EHMT2	ORM1
15604209-Table1a	Human Uterine_Luo05_110genes_2Hr	CASP10	SARM1	SLC25A5	KIAA1539	CRY1	NISCH	ABHD5	CALCOCO1	MATR3	OGFR	COL17A1	MTHFD2	MAST4	ASNS	MBD3	STK10	PTGS2	NOTCH3	SNCB	GNB1	ITGAE	APLP2	MAPRE3	ZW10	GTPBP1	SRPX	NUCB1	ERCC2	TGFB1	TYK2	HAS1	BET1	GARS	BAG1	CBARA1	CHD4	COPS7A	STK38	MCM3	PAPD7	IK	SLC4A3	EFEMP1	GORASP2	RNF19B	RPN2	ELL2	PDS5A	EGR2	TUBA1B	AMELX	CENPB	HSPA2	POR	CDC42EP1	KRT33B	TPT1	ATP13A3	BHLHE40	PAN2	GAD2	THBS1	SRP14	PRCC	GLUD1	UBC	ANGPT1	CUL4B	NRG2	RUNX1	ZNF230	PTH1R	FRZB	CRELD1	ARF6	ACSM1	RAB4A	C6ORF145	SGCD	BCL2L1	RBM4	BNIP3	JUN	PDXDC1	HIST2H4B	MTA1	ZNF623	JAG2	IFITM2	L3MBTL1	KATNA1	KRT16	AKR1C1	ACADSB	SUPT3H	S100A2	PDGFA	CFD	AKAP17A	ZNF248	CSF2RA	ARMCX6	COL11A2	DAXX	TMEM158
15604209-Table1b	Human Uterine_Luo05_89genes	FKBP4	PDK2	AASS	LRRC23	MAMLD1	IFNGR1	LCP2	CUL1	MTHFD2	FSTL3	MBD3	PPIE	SMOX	MZF1	APOL1	ELF4	LILRB1	TGFB1	CARD8	RUNDC3A	CBX1	TNFAIP1	GAB1	WHSC1	MYF5	SH2B3	CDKN1B	IK	UBE3A	HES1	PRRX1	GHRH	GNA13	ZNF205	CALD1	EGR2	AMELX	MBOAT7	PRKCG	ZBTB1	POR	ILF3	TRIM21	MYH11	AMPD3	BHLHE40	KIAA1033	G3BP2	AGTR1	IQGAP2	PPIP5K2	UBC	GJA1	HNRPDL	ANGPT1	KLF10	EEF1A1	EDIL3	TAF10	HSP90B1	MYL1	LMAN2	UBB	SGCD	UCP3	RAB6A	TYMS	GATA2	EGR3	WASH6P	COL18A1	ZNF623	COPB2	MAFF	L3MBTL1	GJB5	PDGFA	VAMP2	STK19	ORM1	TXNDC5
15342952-Table5	Human Liver_Sawada05_12genes	SLC2A3	EDN1	AP1S1	DKK1	IER3	TAGLN	TMCC1	MT1X
15342952-Table4	Human Liver_Sawada05_74genes	TRAPPC6A	GRN	PRSS8	F7	WIPI1	ASNS	CAPN3	SCD	PNPLA3	TRIB3	GDPD3	KIAA1199	SQLE	ASAH1	SULT2A1	HPN	PHYH	LIPA	DNAJC12	HMGCS1	HMGCR	FNDC4	TTR	CTGF	YPEL5	OPTN	AC011472.1	GDF15	ASS1	NR0B2	BTG1	C14ORF1	LPIN1	CCNG2	INHBE	IGFBP1	PSPH	TM7SF2	SLC7A11	SPON2	LSS	IL6R	ITIH3	FABP1	S100P	SPINK1	C10ORF10	TPP1	STX3	DDIT4	ELOVL6	SMPDL3A	DHCR7	SLCO4C1	ORAI3	NUPR1	DLK1	TRPV2	SERPINA3	DIO1	AP001468.1
15466177-Figure4	Human Neuroblastoma_Wei04_24genes	PRSS3	CD44	JPH1	SOX6	CNR1	BTBD3	MYCN	DIRAS3	SLIT3	ROBO2	DLK1	BEND4	ARC	KLRC2
15833844-Table2S	Human Esophagus_Kimchi05_96genes	TNFRSF12A	EHD3	MVP	GPRC5A	RRAGD	CYBA	TRAM2	TCF3	ATP2A3	FAT1	PIR	SLC9A1	SEL1L3	MKNK2	KIF3B	BEX4	SLC39A14	PTN	AP1S1	AGR2	TMEM176B	BLVRA	KANK1	PIP5K1B	ZFAND5	OBFC1	ALDH3A1	VAT1	RNF141	FAM46A	FAM162A	HPCAL1	EPCAM	HOXB7	TNFRSF10B	PDLIM2	NAGK	AHNAK	TGM3	RRBP1	HRASLS	ARPC1B	TMEM2	MICAL1	IL1RN	BIN1	DUOX1	DUSP6	RAB20	TSPAN3	IMPA2	GATA6	SH3GL1	CYP4B1	CRABP2	IGFBP3	ZNF185	C18ORF25	PTPRK	CREB3L1	CTSS	NDRG2	HSP90B1	CRCT1	CLIC3	KRT8	LGALS4	MARCKSL1	UCP2	BNIP3	CALML3	GPR35	LGALS7B	FUCA1	FCER1A	LDOC1	PKP3	SLC24A3	NDUFA4L2	ZNF512B	LAMB3	ANXA4	SERPINA1	HSD17B11	HLA-F	IFI30	HLA-C
19252174-Table3	Human Leukemia_Hernandez09_66genes	MAP3K14	GAS7	CACNA2D2	GLRX2	PSMA4	USP28	EIF2AK2	RASGRF1	HIPK2	FGFR2	CACNB1	FGF10	UBE2D1	SCARB1	BCAP29	CYLD	USP40	MAP3K1	GADD45B	PSMA3	PSMA6	PSMA7	CDC25B	E2F1	PSMA2	UNC5B	ZBTB16	PDCD10	SOS1	ATF2	UCHL3	CLU	PPP3CC	MAPK8IP1	CDKN2C	USP22	PRKCG	PSMA1	USP6	EGLN3	RRAS2	STAMBPL1	CASP6	PPP3CA	GAS2L3	BNIP2	CACNA1A	APP	PSMA5	UHMK1	PRKCA	CACNA1D	TGFBR2	RAD21	NGFRAP1	UBE2E1	USP32	JUN	GRB2	GAS1	GAS2L1	MAPT	DAPK1	CACNA1E	USP27X
15661559-Table3	Human Ovarian_Marchini05_70genes	HSPA5	NOTCH3	ACTN2	CAD	CSNK2A1	SLC7A5	GPI	AKT2	SLC1A5	IMPDH1	ACTA2	RAD51C	ARHGDIB	CBLB	HDLBP	RND3	NID1	TJP2	PKN1	PSMF1	IFI6	DUT	LOXL1	AKAP12	DNAJB1	BHLHE40	YWHAQ	COL4A2	AGT	GLUL	TPM1	CDH13	SLC16A3	ANKRD1	ADM	PDIA4	VBP1	EIF4A1	PPAP2B	FSTL1	IGFBP7	CITED2	DLC1	HSP90B1	MARS	SLC3A2	COL3A1	PRNP	ZNF24	CALR	CRIP2	PYCR1	PTTG1IP	ACTG1	CNTN2	IFIT1	ATP6V0C	GABRA5	AKR1C1	BCAM	PLXNB2	MAML3	SIRPA	CSF2RA	RUSC2	GDI1	HLA-B	MIF
20035825-Table3	Human Lung_Mikkonen10_38genes	GIPR	CNGB1	FOLH1	SEMA6A	PLA2G3	TCL1A	DKKL1	RASAL3	HEMK1	TTC21B	HIF3A	CYP2E1	GYPC	CYP1A1	AQP10	IGSF11	CXORF36	GINS4	DMRTC1	GRLF1	CILP2	ORAI2	SPRR2D	UBXN7	FOLR2	CYP7A1	SERINC2	TMPRSS2	PPP1R14C	SMOC1	PNMA6B	TAS2R50	PSORS1C2	DPCR1
15149732-table1	Human Lung_Turney04_12genes	MEST	BEX1	TBX3	NKX2-1	CRABP2	NGFRAP1	MAL	PCP4	MUC1
20035825-Table2	Mouse Lung_Mikkonen10_23genes	TCAP	MYL7	ANGPT1	TNNT2	FCNA	ATP2A2	PLAT	BMP5	IREB2	EIF2S3X	C1QA	PTGER3	SAA3	MYH6	D0H4S114	TTN	MYH8
15149732-table2	Human Lung_Turney04_7genes	PLCB4	CDK6	MAGEA10	PHLDA1	PTPRK	NELL2
20035825-Table1	Mouse Lung_Mikkonen10_36genes	ANGPTL4	MSH6	LTA4H	MB	REV3L	HBQ1A	RSAD2	HSP90AB1	FECH	FGF8	ALAS2	FN1	POLD3	TSC22D3	SLC25A37	TXNIP	C1S	BRCA2	H2AFX	HBB-Y	HBB-B1
15149732-table3	Human Lung_Turney04_4genes	PCSK5	PCSK2	TAGLN	PCSK1
15149732-table4	Human Lung_Turney04_19genes	PLCB4	CDK6	MEST	MAGEA10	BEX1	TBX3	NKX2-1	PHLDA1	CRABP2	PTPRK	NGFRAP1	MAL	PCP4	NELL2	MUC1
15833844-Table2a	Human Esophagus_Kimchi05_18genes	TCF3	KIF3B	SLC39A14	HOXB7	RRBP1	ARPC1B	MICAL1	BIN1	RAB20	GATA6	CTSS	UCP2	ANXA4	HLA-F	IFI30
17483311-SuppTable3	Human Brain_Beier07_117genes	PROM1	CD74	RNF19A	TIMP2	NEDD4L	USP36	FGFR3	LNX1	MGLL	MAPRE3	CPXM1	COL9A3	KIAA0930	SOS2	DHRS7	SLCO4A1	ZNF516	MPP6	C7ORF16	DUSP3	CCND1	SLC11A2	HBEGF	EPHA4	FBXO6	KLF7	AKAP7	RDH10	SV2C	ECD	OBSL1	SNX21	BTN2A2	BMP2	C20ORF103	SIX1	RNF112	MYO5C	BCL2L2	LRCH2	H19	LPIN1	GPNMB	TAF8	CHRNA1	GLTP	TLE3	RLBP1	CACNA1A	GPN2	ADC	EXOC6B	NFKBIZ	FAM55C	IGFBP3	EBP	SERPING1	HNMT	DLG5	SALL3	INPP1	IFIT5	FAM167A	LAPTM5	PEX13	EIF4E3	FZD6	ABCA1	HIF1AN	C18ORF54	YWHAB	FTH1	SOCS6	MINA	MORN4	COMMD1	NRIP3	RTTN	BASP1	SLITRK1	FUCA1	HLA-DQB1	CUEDC1	AMIGO1	TCEAL7	NELL2	ZNF224	RALGAPA2	HLA-DRB1	SUPT3H	HLA-DQA1	TLE1	NRARP	HLA-DRB5	HLA-DMA	GIMAP1	AC092661.2	DDAH2	GANC	HLA-DRA	ZNF717	CR392039.1	C14ORF139	HLA-DPA1	HLA-DMB	RP11-974F13.6
15833844-Table2b	Human Esophagus_Kimchi05_06genes	KANK1	OBFC1	ZNF185	BNIP3	CALML3	FCER1A
18006812-TableS1	Human Lymphoma_Piccaluga07_260genes	TMEM176A	CYP26B1	WWTR1	NR1H3	RAI14	TNC	CP	GUCY1B3	MYLK	ASPM	CYFIP1	GPR116	CYBRD1	FERMT2	TEAD2	PLD1	SLC1A3	TNS1	CETP	IRAK3	LAMB1	CCDC80	MMP9	MYL9	MXRA5	TJP1	ARHGEF10	PLA2G4C	CAV2	PCOLCE	RARRES2	TMEM176B	ENG	PTGDS	RASSF4	CXCL12	ACTA2	CCL2	COL1A1	ABCC3	FAM20A	DHRS7B	PMP22	CTSC	VWF	COL12A1	LAMA4	C7	SPARC	LIFR	DPYSL3	TANC1	FN1	IGFBP5	RND3	PRRX1	WLS	PLA2G2D	PGF	CLU	CALD1	NAGK	C3	CD93	RRAS	DOCK4	LOXL1	APOE	APOC1	TRIM47	CHI3L1	DCLK1	ADAMDEC1	PDGFRA	COL4A2	CTSL1	CD63	NPL	LAMC1	CYP27A1	TNS3	GPNMB	TLR4	ENPP2	IL33	CCL21	SLCO2B1	SULF1	YAP1	ARHGAP29	CYP1B1	EMILIN1	IDH1	SLC40A1	CXCL9	RBP5	LUM	ACVRL1	TPM1	CDH11	COL6A1	HSPG2	CTTNBP2NL	RGS5	RGL1	RAB13	EPHX1	ITGA9	ANK2	OSMR	RSPO3	NFIB	SERPING1	SERPINH1	TAGLN	HNMT	ADRA2A	CCDC102B	IL18	TDO2	TMEM163	HSPB8	SPARCL1	GJA1	DAB2	ANKRD29	THY1	ABI3BP	ADAMTS1	MARCKS	KCNMA1	FCHO2	RBPMS	SLAMF8	C1QC	C1R	COX7A1	CCL15	PPAP2B	PDPN	NEXN	ELTD1	VCAM1	DDR2	PDLIM5	FSTL1	IGFBP7	WDFY3	ADAMTS9	EMCN	GUCY1A3	FAM198B	RHOBTB3	COL1A2	CTHRC1	C10ORF10	ARHGAP42	IFI27	SPRED1	FBN1	MFAP4	NNMT	GPRC5B	ZNF226	FAM107A	COL3A1	PPIC	CXCL10	CXCL11	ANTXR1	COL8A2	CCL19	C1QB	C1QA	CMKLR1	CSRP2	A2M	C8ORF4	SAMD9L	PTRF	ATOX1	KCNJ10	KCTD12	FUCA1	CDH5	P2RY13	C1S	GJC1	FLRT2	NR2F2	SEPT10	COL4A1	PARVA	FAM114A1	RPE	LPAR1	PAPSS2	COL15A1	GABBR1	ITPRIPL2	DARC	S1PR3	MIR1245	C4B	CFB	CFHR1	AC131025.8	AL391319.1
17483311-SuppTable1	Human Brain_Beier07_383genes	MAD1L1	CFLAR	PROM1	CD74	HGF	RNF19A	TIMP2	TSPAN17	NEDD4L	PPP1R3F	MAPK9	USP36	MRPL43	YIPF1	ASB1	CD84	STOML1	FGFR3	TFE3	ABCC9	LMCD1	CYBRD1	LNX1	ALDH3A2	MGLL	ZNF638	SYNJ2	SERTAD4	SSH1	MAPRE3	CD59	NOX4	HSD17B14	CPXM1	NOS1	COL9A3	TSPAN15	PNPLA3	KIAA0930	SOS2	CDKL1	DHRS7	PSME2	DNAJC5	PRPF6	SLCO4A1	ZNF516	VAPA	STS	ARHGEF7	NME3	VPS18	MPP6	C7ORF16	AHR	RAPGEF1	SFXN3	FBXW4	RGS9	MTMR4	HOXB6	DUSP3	CCND1	CBL	SELPLG	SLC11A2	PACRG	SRF	BTN2A1	HBEGF	RNF7	TRAK2	EPHA4	ANGPTL1	FBXO6	RP4-788L13.1	KLF7	AKAP7	CNNM1	GNA13	RDH10	SV2C	FMOD	ECD	ITPR2	OBSL1	SNX21	BTN2A2	HS3ST3B1	PAX8	BMP2	C20ORF103	MT1P3	SIX1	RNF112	MYO5C	BCL2L2	LRCH2	H19	CYP2E1	OSBPL2	GGT7	GINS2	SCLY	ANKRD17	ANKRD20A3	ALOX5AP	ADAMDEC1	MRO	C15ORF24	GSTM1	LPIN1	FHOD3	SEMA4F	C2ORF49	GPNMB	ST6GALNAC4	IL33	KIF13A	FTSJD2	TAF8	FHDC1	RAB30	ARL3	CHRNA1	APH1B	ARHGAP24	FAM13A	AMDHD1	GLTP	RP11-298P3.4	CDH24	LYSMD2	TLE3	RLBP1	PCTP	CACNA1A	NFIC	RERE	C1ORF216	GPN2	ADC	S100A8	EXOC6B	PHOSPHO2	NFKBIZ	FAM55C	SSBP2	IGFBP3	HDAC8	EBP	ST18	FAM188A	CAMK2G	RPP30	SERPING1	HNMT	DLG5	SCLT1	SALL3	INPP1	SAV1	RABGAP1L	ZNF547	CCDC50	CCNO	IFIT5	ZIC1	PID1	DGKE	ROBO3	FAM167A	C9ORF85	C14ORF43	SCAF4	C9ORF43	FAM46B	SPON2	CTBP1	ZNF233	C21ORF70	FTCD	RDH13	RUSC1	USP24	LAPTM5	PEX13	EIF4E3	SNRK	CLEC3B	FZD6	C9ORF93	ABCA1	SUGT1	HIF1AN	NDUFB8	C10ORF32	TMED3	MESP1	C18ORF54	YWHAB	TRAPPC2L	ZNF83	FTH1	IRF2BP2	FAM107A	ATOH8	CSNK1G1	ATF5	SOCS6	GPR27	MINA	MORN4	GATM	MALT1	SYNPO2	COMMD1	SPTBN2	P2RY14	NRIP3	PPP2R2D	DRAP1	RTTN	BASP1	SLITRK1	MAF	FUCA1	HLA-DQB1	EXOC3	CUEDC1	GPR88	AMIGO1	RNASE4	AC068353.1	CLN8	TCEAL7	UBE2F	NELL2	MAFF	HGS	PTCH1	ZNF224	MOSC1	PPARA	FNBP1	RP11-43F13.1	MEIS3P2	RALGAPA2	FAM150B	BLOC1S2	HLA-DRB1	TMEM63A	SUPT3H	HLA-DQA1	TLE1	WDR45	C20ORF112	TBC1D9B	MPZL1	MBP	NRARP	HLA-DRB5	C1ORF85	SFT2D1	TMEM57	HLA-DOA	HLA-DMA	HLA-DRA	CRYGS	GIMAP1	AC092661.2	TREX1	DDAH2	GANC	AC007255.8	HLA-DQB1	HLA-DRA	HLA-DPB1	ZNF717	CR392039.1	PARG	LTB	CTD-2031P19.3	HLA-DRB1	HLA-DRB6	C14ORF139	RP11-284F21.7	RP4-792G4.2	HLA-DPA1	AC011899.9	AC090774.1	PIRT	RP11-340I6.1	RP4-758J18.6	AC013402.2	HLA-DQA2	HLA-DMB	TTC4	OSTCL	RP11-673E1.3	ZNF718	RP11-974F13.6	EIF5AL1	TNNI3K	C14ORF169
18006812-TableS2	Human Lymphoma_Piccaluga07_214genes	IFRD1	MYLIP	IDS	CLK1	CD6	MXD1	SLC2A3	KLF6	TTC7A	MGAT4A	ING3	EIF4G3	FOSL2	TP53INP2	STK17B	MYNN	PPP1R15A	RGS1	C1ORF9	IKZF5	CREM	GADD45B	SRSF5	EIF5	PCIF1	C13ORF15	DNAJB6	ZFAND5	GATA3	MAP3K8	SMURF2	CD69	RSRC2	PTP4A1	C6ORF62	ZBTB24	HECA	PHF1	PDE4D	FOXP1	KDM3A	ID2	WIPF1	GADD45A	RGS2	TNFAIP3	NR4A3	YPEL5	EPC1	DUSP4	LY9	RNF11	AMD1	FOSB	TMX4	SBDS	ZFP36	NDUFA10	JUND	ZNF331	H3F3B	KDM6B	BTG1	CCDC59	ZFC3H1	TMEM66	PNPLA8	COG3	TRA2B	KLF4	TUBB2A	SMEK2	G3BP2	CNOT6L	ETNK1	TOB1	CBX4	PMAIP1	SIK1	BCL10	MCL1	DUSP10	CSRNP1	JMY	NR4A2	CHD1	KLF10	TSC22D3	BRE	DUSP2	PPP1R15B	RAPGEF6	SON	SIK3	MPZL3	IER5	CNST	REL	HIPK1	TIPARP	CCNL1	PIGA	FBXO33	MOAP1	IRF2BP2	CSGALNACT2	B3GNT2	SLC30A1	RNF139	PTGER4	PRNP	JMJD1C	THAP2	CHD2	EIF1	JUN	ZFAND2A	PER1	SETD2	RP11-347C12.2	PTP4A2	TSPYL2	IRS2	TSC22D2	PELI1	OPA1	SNORD3C	HIST2H2AA4	ZBTB10	AREGB	SNORD22	HAUS3	DDX3X	AC079305.10	NAMPTL	AC058791.2	GABARAPL3	AC019131.1	RNF103	RP11-24B21.1
16110340-Table2	Mouse Liver_Le05_53genes	COMT	GNMT	AS3MT	RAB11A	APOA2	ABCA1	FNTA	SERINC3	ATP6AP1	MKNK2	IGFBP1	DDX5	YWHAE	PSMA6	WNT5A	HGD	HSP90AB1	BRD2	IDH1	DBI	CAT	HSD17B12	MTCH2	PCK1	HMGCS2	CKS1B	UOX	TXN1	UGCG	EPB4.1L4B	PLIN2	RNF11	PTP4A2	CHIC2	TPST2	ADM	OAT	HERPUD1	LIPC	DEGS1	RABGGTB	STUB1	RNF10	MEST	GAS1	IER2	C1RA	HSD3B4	ABI1	B2M	SERPINA1A	ADH1	SEPX1
17483311-SuppTable2	Human Brain_Beier07_320genes	CFLAR	PROM1	PIK3C2A	CD74	RABEP1	SLC4A7	RNF19A	TIMP2	ZFYVE16	ADAMTS6	NEDD4L	USP36	SPA17	ATG2B	STOML1	FGFR3	NDST1	LNX1	MGLL	ZNF532	SYNJ2	FDFT1	SLC4A4	C1QTNF3	ME2	COBLL1	MAPRE3	HSD17B14	CPXM1	ZFHX4	COL9A3	MARCH2	KIAA0930	SOS2	GALNTL1	PLTP	SLCO4A1	ZNF516	STS	MID1	LYRM1	EEF2K	LACTB	CA2	LAPTM4B	FAM164A	PEX11G	PON2	MPP6	C7ORF16	GIMAP2	FAM190B	ARHGAP21	DUSP3	CCND1	SLC11A2	PHC1	MTRF1L	C6ORF64	HBEGF	WWC1	PASK	EPHA4	FBXO6	VAMP4	KLF7	AKAP7	PIGZ	RDH10	SV2C	CBX3	ECD	CHPF	OBSL1	SNX21	BTN2A2	HS3ST3B1	BMP2	C20ORF103	SIX1	RNF112	MYO5C	BCL2L2	LRCH2	H19	CYP2E1	CASZ1	EXOC4	SERPINF1	MATN2	BEX1	LPIN1	NAV1	PKIB	SEMA4F	GPNMB	ATP6V1G1	TAF8	CREBZF	SLC37A4	KHK	CHRNA1	FAM13A	B4GALNT3	KIF21A	GLTP	TLE3	HAPLN3	RLBP1	ERBB2	CACNA1A	ATHL1	GPN2	ADC	EXOC6B	NFKBIZ	FAM55C	IGFBP3	EBP	SLC26A7	SERPING1	TAGLN	HNMT	ENKUR	SALL3	INPP1	C10ORF46	HAUS1	IFIT5	ZNF117	NRGN	FAM167A	ADK	SCAF4	NRG2	GCFC1	ZYX	RDH13	PPAPDC3	UBE2Q1	GRASP	LAPTM5	PEX13	ADCK3	EIF4E3	ADCY1	FZD6	ABCA1	HIF1AN	MFAP4	MESP1	C18ORF54	YWHAB	IGF2	AC005726.6	ZNF83	ZNF232	FTH1	NPNT	SOCS6	MINA	MORN4	BCL2L1	SNTB1	GNG12	ZNF738	DHCR7	COMMD1	C12ORF66	NRIP3	CSTF3	RTTN	BASP1	FKBP9L	SLITRK1	FUCA1	HLA-DQB1	DNHD1	CUEDC1	AMIGO1	TCEAL7	ZNF320	ZNF703	NELL2	LRCH3	ZNF224	C6ORF1	PTRH1	NCRNA00201	RALGAPA2	HLA-DRB1	SUPT3H	PTPN1	ZNF765	SIAH1	HLA-DQA1	TLE1	ZGPAT	ZNF665	TEAD4	NRARP	SYS1	HSD17B8	HLA-DMA	HLA-DRA	ZNF616	GABBR1	AC010536.1	ZBTB10	GIMAP1	AC092661.2	DDAH2	GANC	RP11-534G20.3	ZNF717	CR392039.1	AP006222.2	C14ORF139	RP1-40E16.9	HLA-DPA1	KIAA0040	HLA-DQA2	PLEKHO2	HLA-DMB	FCGR2C	H2AFJ	NAIP	RP11-974F13.6	MALAT1	TRNP1	RP11-65D13.1	OXR1	AC040980.1
18006812-TableS4	Human Lymphoma_Piccaluga07_89genes	HSPB6	SOX8	CLK1	FLT4	RPS17P5	SNCAIP	SNAP91	EDN1	TNS1	ACHE	MT3	DSP	EP300	RNF125	C13ORF33	IGDCC4	TUBB4	DNM1	ABCC3	TENC1	ATN1	LIFR	EFHD1	MOSC2	FAM126A	RAMP3	ITIH5	SRSF6	MCF2L	PRR12	ALDH1A2	OLFM1	TTLL4	EDNRB	FOXF2	C1RL	CBLN3	ARRDC4	MINK1	TP53	DAAM2	MERTK	C2CD2	WASF2	KRT82	FGF11	NFIA	CADM3	ATF3	EN1	GLB1L	FYCO1	ABLIM2	EGFLAM	C18ORF54	SHOX2	GATM	COL8A2	AGAP5	PDP2	C1QTNF1	DES	AMAC1L3	PLCXD3	PDE6G	NR2F2	SERPINA3	COL27A1	CTR9	BMS1P1	ABC12-49244600F4.3	NEURL1B	RP5-1120P11.3
18006812-TableS5	Human Lymphoma_Piccaluga07_80genes	TMEM176A	CFLAR	SLC38A5	TYMP	IFNGR1	LIMA1	SDCCAG8	SBNO2	TNS1	LAG3	IRAK3	DNAJB11	ZDHHC8	PPPDE2	SAMHD1	COTL1	TMEM176B	SLC25A11	CD81	ALDH2	SOD2	VEGFA	RTN4	SRSF6	LRRFIP1	MT1G	MT2A	C3	APOE	SEC31A	ZFHX3	MINK1	MYO1F	KIAA1949	INPP1	FLCN	B4GALT5	SLC2A6	PEX19	DTX3L	ANXA5	FILIP1L	RAB31	MT1E	GIMAP8	CEBPB	CCL19	GLRX	CTDNEP1	CADM1	SOCS3	ATP6V0C	MT1X	SPRY4	MTF1	SERPINA3	GIMAP5	GZMM	MFAP5	SPTAN1	MT1F	DLL1	MT-ND5	TGM2	HSPA1B	MT1H	GIMAP1	S100A11P1	AKAP2	DBNDD2	RP11-65G9.1
19584277-Table1	Human Breast_Marella09_11genes_GenesInvolvedBreastCancer	DCN	CDH1	PTGER2	IL1B	AOX1	ANGPT1	FBN1	BDKRB2	ALDH1A3	S100A14	SEPP1
12037678-Table2	Human Brain_Mukasa02_24genes	PTPRN	SNCB	ATRX	RPH3A	SLC1A2	OLFM1	SNAP25	MICAL2	PIP5K1A	INA	KALRN	ALDH1A1	GRM5	MECP2	KCNAB1	FAM161A	SERPINB9	SCG2	RGS7	THBS2	MYT1L	ESRRG	ETV5
19584277-Table3	Human Breast_Marella09_11genes_GeneCodingProtein	MMP2	IL7	CCND3	FN1	KRT7	RB1	COL6A1	IL18	FBN1	MUC1
15604209-Table2a	Human Uterine_Luo05_83genes_2Hr	LRRC23	MAP4K5	CYP3A43	PRKCH	PKN2	MYLK	RAB27A	KEAP1	OVGP1	RANBP1	POLR2F	PSMA6	PFDN4	JAG1	TIMP1	RAB11A	NEFM	ETHE1	BET1	TFEC	FUBP3	SUPT6H	SCGB2A2	MAN1A1	CUL9	BRD8	RAB7L1	ERI3	BAI2	GPSM2	RBBP6	MOCS3	ABCC10	RREB1	KIAA0664	DDC	PHC2	LMO2	HTR2B	IGF2BP3	BBS4	SLC16A3	EPHX1	RQCD1	TAF1	GLB1L2	ST14	CTF1	DST	GUCY1A2	SORBS2	EIF5B	MPZ	IFNAR2	CASP7	NDUFB8	SMPD1	ICT1	C6ORF145	BRD3	OLR1	LSM1	SFN	BDNF	ZBTB20	POU6F1	HSF1	NCOR2	MKL1	CXORF40B	SMURF1	CAPZA2	NEURL4	PRR3	CCHCR1	JRK	LTB
19584277-Table2	Human Breast_Marella09_30genes	IL11	KRT23	KRT18	IL1A	IL1B	KRT17	IL6	MYC	BRCA2	ERBB2	EGFR	GJA1	CLDN12	BRAF	CLDN1	GJB2	IL8	KRT8	KRT19	KRT15	KRT13	PTEN	HRAS	CLDN7	KRT16	KRT14	CLDN4	COL13A1
15604209-Table2b	Human Uterine_Luo05_83genes_6Hr	AP2B1	PNPLA4	TEAD3	CDH1	POLR2B	FAM168A	CAMK2B	TRAM2	ERBB3	MLLT10	MYH7B	KEAP1	IGSF9B	ORC1	RCOR1	MYL6	NUP188	HSP90AB1	TOP3B	DGCR14	PICK1	PSMA6	PFDN4	RAE1	SMAD7	SLC25A14	TIMP1	RAB11A	TYK2	ETHE1	MAPK8	YWHAE	PRR4	MCM3	PEX7	PFDN1	QPCT	SGK1	HOXD13	SEC14L1	PSMC3IP	CKMT2	RBM8A	CTIF	FXYD2	GIT2	CDH13	PNMT	PTPRF	MTF2	CHST7	IL2RG	ADM	B3GAT3	PTPRR	CNOT8	MYO1E	NDUFS2	ATP6V0D1	USP24	NDUFS4	UQCRQ	EN2	CASP7	CRABP1	GREM1	ING2	NHLH1	CLDN5	TACSTD2	DUSP8	TMED9	HSF1	ATP6V0C	PIK3R4	NCOR2	LDB1	LCAT	MRPL23	PRR3	ORM1	CCHCR1	LTB
15604209-Table2c	Human Uterine_Luo05_78genes	TEAD3	TRIB2	CA12	BZW1	ORC1	RCOR1	CDV3	MKNK2	TCF20	CYB5R3	TTLL1	PNN	ADNP	SMAD7	SLC25A14	TIMP1	PTOV1	SGTA	ETHE1	SERPINE1	MAPK8	UPK1B	SLC4A3	SLC30A3	TXNIP	TNP1	LRRFIP1	ATG14	RBM8A	IGHMBP2	TAOK3	IRF4	ITGAX	SETDB1	ARNT	HAX1	RQCD1	AGTR1	RPS3A	CETN2	ADAM12	CACNA1C	SETBP1	PPP2R5E	WIF1	NDUFS2	MPZ	AP2M1	HPGD	GPER	PAFAH1B2	PDHB	EFNA1	PTK2	RAC3	TPST1	SLC16A5	ALK	RARG	JUP	CMKLR1	SFN	PER1	ACTG1	POU6F1	TACSTD2	DRD1	CRYBA4	NCOR2	ADARB1	MRPL23	CCHCR1	LTB
12037678-Table3	Human Brain_Mukasa02_16genes	KDM1A	COL11A1	PDE8A	GDF10	DR1	CDO1	ALOX5AP	SULF1	MSTN	EDNRA	RBBP4	SLC15A2	JUN	KCND2	HSPA1B
19176396-SuppTable3	Human Lung_Broet09_171genes	LUC7L	CLEC16A	BCAR1	RPL18	HAGH	TNPO3	KARS	ADAT1	METTL22	CLTCL1	DGCR2	MRPS34	CA12	RRN3	MRPL28	GLG1	NUBP2	DGCR14	DHODH	NME3	PSMD7	WDR59	COTL1	NUBP1	SOLH	GSPT1	PTPRZ1	WASL	HYAL4	IMPDH1	NRF1	RALY	MAP2K2	POT1	FAM40B	IRF5	PMM2	DHX38	TXNL4B	CHST4	ZFHX3	NDUFB10	PDPK1	ASB15	CARHSP1	TXNDC11	CFDP1	ZNF19	TSPAN33	AHCYL2	SPSB3	C16ORF73	IQUB	ATF7IP2	AP1G1	LDHD	TMEM170A	TERF2IP	ZNF23	ITFG3	MLKL	HIC2	GPR37	ERCC4	C16ORF75	PRM1	MAF	CIITA	GRM8	FAHD1	KIAA0174	C16ORF72	ABAT	CHST6	ZFP1	TMEM186	MRPL40	UBE2L3	ZNRF1	MKL2	USP7	LITAF	EME2	SEPX1	TMEM231	HN1L	HBM	EMP2	ATXN1L	TMEM191A	RP5-1125A11.1	SHISA9	DGCR5	ARHGDIG	C22ORF39	DECR2	AC099508.1	HP	AC040173.1
19176396-SuppTable4	Human Lung_Broet09_58genes	AC093799.1	MAP4	METTL22	ARG2	IL11	SLC35E4	JOSD1	CINP	NTSR1	SLC7A6OS	IFIH1	UROD	MKLN1	ZBTB46	PDLIM4	TPBG	U2AF1	SLAMF9	IKBIP	TMED3	CD2BP2	RGS14	ZNF804A	BPGM	C22ORF25	TXNRD2	RBM33	GAS2L1	MAPK11	AC093668.1	FAM114A1	TMEM184B	SRA1	RP4-639F20.1	RP11-365O16.6	TWF2	C4ORF10
16093247-Table3	Human Ovariain_Zhang05_13genes	FAS	ABL1	TGFB1	GADD45A	TNFRSF10B	TNFSF10	CSE1L	BNIP2	PDCD4	CASP7	API5	TNFRSF10D
16093247-Table2	Human Ovariain_Zhang05_38genes	LRRC23	FAS	LTBP1	EDN1	CXCL2	LEPREL1	CD40	C13ORF15	KRT23	NEDD9	CCL20	CXCL6	VTCN1	IL6	NKX2-1	KLF4	FBN2	LGR5	IRF8	S100A8	LCN2	RNF144A	GDPD5	PDE9A	ADCY9	S100A9	CXCL3	ANKRD2	TMEM100	FAM107A	STXBP6	C6ORF145	IL8	MAL	OLFML2A	IFITM1	SERPINA1
16093247-Table1	Human Ovariain_Zhang05_58genes	CELSR3	LTF	CYP24A1	RAPGEF3	WNT11	NOX4	LRRFIP2	ABLIM1	PALMD	DOK5	CHRDL1	AGR2	UNC5B	GADD45A	F3	APOA1	SPP1	RARRES1	TNFSF10	RAB38	PMEPA1	NQO2	FOXA2	CCNA1	EPHB2	COL4A2	PPP1R1A	SULF1	ENPEP	GATA6	DUSP10	NCAM1	PTPRR	SLC7A7	RBPMS	G6PD	DIRAS3	CAMP	GEM	FBN1	SERPINB7	KLK6	FOS	TNFRSF10D	CALCB	PTRF	KCTD12	IDH2	TSKU	CSF1	COL4A1	LPAR1	SULT1C2	GRK5	KRT6A	LBH
15280659-Table1	Human Kidney_Shi04_29genes	HGF	ARID4A	TRAF1	CEACAM1	FUS	HCK	RELB	SERPINE1	HNF1B	VDR	CAP2	IGFBP5	GADD45A	TNFAIP3	CXCR4	MDM2	CYP1B1	CRABP2	ATF3	CSF2	GFRA2	IL8	DUSP8	MUC1	CGB5	CEBPD
16675456-table1	Mouse StemCell_Zhou06_49genes	ARVCF	FASL	WDR1	CRKL	TWIST2	TIMP2	BIRC5	NR2E1	COL6A2	AEBP1	WNT5A	DAB2	CD86	KRT7	KRT6B	CALCR	CDC37L1	DACH2	LANCL1	OGFRL1	TNFRSF11A	NTRK1	PLK3	PDZK1IP1	PDGFRA	EREG	DIABLO	NPY	CTTN	FGFR1	RAMP1	SPON1	HAUS1	CMKLR1	KLF13	SV2B	SOCS3	BCL2	PDE1A	CALCRL	SOX4	CBX6
16912200-Table2	Human HeadandNeck_Chung06_42genes	TP53BP1	TCF3	ACTN1	MMP2	SMOX	LGALS1	VRK1	PLXNA1	IVNS1ABP	TGFBI	TSHZ3	INHBA	WWP1	MACF1	COL5A1	TCEAL4	LOXL2	MTCH1	CYP1B1	IDH1	NUP54	PRSS23	PLOD2	ATP5G3	COX6B2	H3F3A	ANXA5	SYK	PHF8	ATP2A2	SFN	BASP1	PLEC	KRT14	IGKC	RBMXL1	CSNK1E	TAX1BP3	SLC35E2	STK19	HLA-DPB1	CFB
17409405-Table1b	Human Breast_Huper07_66genes_LuminalCells	PROM1	IL32	SEMA3B	GPRC5A	GABRP	BIK	WFDC2	TBL1X	METRN	DKK1	KRT18	ENO2	EFEMP1	MLPH	CNN3	ANXA11	GAD1	MYO5C	LOXL1	HMGA1	IGFBP4	CYR61	SCCPDH	MALL	IGFBP3	UGCG	LCN2	DDAH1	ADAMTS5	INHBB	ANPEP	TPM4	RAB4B	KLK6	TM4SF1	ALCAM	KRT8	KRT86	FUT3	KRT19	KRT15	CST6	PLA2G16	FUCA1	VWA1	CLDN7	IDH2	BACE2	TNFAIP2	NR2F2	CLDN4	MYO6	PSMB8	HLA-G	HLA-F	KRT81	HLA-C	HLA-B	HLA-B	PSMB9
14744790-Table1a	Human Brain_DiarraMehrpour04_53genes	ITGA3	PLAUR	NSMAF	TIMP2	LAMC2	TGFBR3	EZR	EIF3D	PLS3	DAP	FN1	TGFBI	PLAU	EIF2S2	GAD1	DCTD	SH3BP4	PTPRE	IMPA1	SDCBP	BCAR3	ARHGAP29	DUSP6	MYO10	MSN	RPL7	HSD17B12	ASAP1	ANTXR2	FSTL1	CASP3	B2M	NNMT	TSPAN5	CTNND2	ENC1	PRNP	GNG12	PTPRM	PVRL3	ZNF238	NAP1L1	TCEA1	IARS	ACSL5	HLA-C	HLA-A	CPNE1	HLA-B	ARFGAP3	ETV5
15723654-Table4	Human Stomach_Takada05_52genes	ELN	CTDP1	LZTS1	ELMO2	PRKCZ	TGFBR3	TFAP2C	PYGB	HCK	E2F1	MET	TGIF2	TNFRSF10B	NCOA3	SSX1	ABCB7	PCNA	MYH11	ABCB10	PRCC	MCL1	TP53BP2	EGFR	PCDH15	NAT2	NRG1	DLC1	BMI1	AR	MUC3A	KISS1	LPL	BCR	NTRK1
15374961-Table2	Human Brain_Freije04_44genes	DCN	CALCRL	SYT1	HDAC4	MCM2	SNCB	BIRC5	DLL3	LAMB1	CRTAC1	CDKN3	MMP9	MET	MGP	VEGFA	LOX	FN1	IGFBP2	RGS4	CENPF	PACSIN1	BMP2	LIF	INS-IGF2	SYT5	TOP2A	LGALS3	HEY2	EDNRB	THBS1	ITPKA	MSTN	IGFBP4	SNCA	MAL2	NTRK2	VSNL1	COL6A3	PTTG1	IGFBP6	CDK1	CSDC2	AURKB	S100A4
17284527-Table2	Human Lypmhoma_Leval07_96genes	HS3ST1	CCL26	KAL1	TNFRSF17	COL23A1	LAMC2	CDH3	TCF3	ANGPT2	CD200	PIM2	CD40LG	TIMP1	CCL22	FOXF1	CTSH	TGFB1	CCL24	PCOLCE	ENG	VTN	MMP12	IL4	CCL20	SDC1	EPAS1	CR2	PCDH17	PGF	TGFB3	CLU	CHPF	EFNB2	C3	LIF	NFATC1	SERPINF1	ADAM19	ITM2C	ITGAX	CDH11	COL6A1	COL6A2	SPIB	EPHA2	IGSF3	OSMR	CXCL14	SERPINH1	GJA1	THY1	CXCL13	LAD1	C1R	VAV2	ITGA5	FGF11	VCAM1	FCAMR	ADAMTS9	FNDC1	AMOTL1	MAL	LAMB2	EFEMP2	CCL19	C1QTNF1	SELP	CD151	THBD	VWA1	CLEC4G	GAS6	GP1BA	GJA4	PDCD1	MME	MMP1	COL27A1	L1CAM	COL15A1	IGKC	IGLC2	IGHM
15723654-Table2	Human Stomach_Takada05_41genes	CTDP1	ELMO2	BCAS1	JAK2	MTAP	MYBL2	E2F1	MCF2	FOLR1	TGIF2	TEK	NCOA3	GRP	MYC	SMAD4	PTPRG	BCL2	MLLT3	ZNF217	MALT1	DCC	PTPN1	PVT1
14744790-Table1b	Human Brain_DiarraMehrpour04_33genes	ERBB3	UNG	KIF22	NRCAM	XBP1	ITPK1	PLA2G15	CXCL12	CPE	NEDD9	PTP4A1	PCCB	IGFBP5	ID2	CLU	LARGE	DDB2	MAP7	TDG	DNAJA4	MDH2	ZFP36L2	ARPC5	MCM7	ATP5H	YWHAG	FOS	CRIP2	HSPA1A	ARPC1A	PCDHA10
15723654-Table3	Human Stomach_Takada05_29genes	CD44	MLH1	MTAP	MYBL2	CCNE1	CDK6	MET	SDC1	DNMT3A	TEK	EGR2	SNRPN	KRAS	LMO2	MYC	RB1	CYP1A1	IQGAP1	ERBB2	CTNNB1	ZNF131	CCK	PVT1
17409405-Table1a	Human Breast_Huper07_66genes_BasalCells	TP63	CA12	PKP1	PTHLH	LEPREL1	ITGA6	JAG1	NDRG1	PTPRZ1	IL1A	SDC1	CSTA	PI3	SLPI	IL1B	FLRT3	POSTN	DSG1	DSC3	SERPINE2	TRIM29	CLCA2	AMIGO2	RHCG	SLC39A6	S100A8	S100A7	CXCL14	PTGES	FEZ1	AKR1C2	DST	GJA1	PDPN	IVL	S100A9	S100P	AQP3	HTRA1	MMP10	AC110814.1	SPRR1B	SPRR1A	KRT75	SFN	GPX2	LGALS7B	KRT16	GJB5	S100A2	MFAP5	KRT6A	SERPINB5	FABP5P11
16012520-Table2	Human StemCell_Rickardson05_40genes	GAS7	SPAG9	WAS	LCP2	BCAR1	POLQ	TULP3	CTTN	GNA11	GCAT	CORO1A	ARHGDIB	TPI1	ATN1	ASCC3	FBRSL1	STAT1	ABCB6	TTF2	PSD4	RAC2	TIMM10	BNIP2	SLC39A1	TPBG	EBP	MED21	CAST	DDAH1	EXTL1	NIPBL	IDH3A	TMED3	SNUPN	PTTG1IP	MAPK11	AGRN	PHF2	HLA-DOA	FXYD1
18089833-Table1	Rat Breast_Zhu07_26genes	PFKL	PDK1	PGK1	FH1	PGAM1	OGDH	SUCLG1	SUCLG2	ACO1	HK2	MDH1	PKM2	PDP2	LDHA	ENO2	IDH1	TPI1	FBP2	GAPDH	SDHD	GPI	CS	ALDOA	PDHA1	PCK1	PSME3
20459861-Table2	Human Leukemia_Cleaver10_05genes	LGALS8	FAM13A	PLAC8	ABTB2	IL7R
15171711-Table5	Human Breast_Cicatiello04_78genes_ER	LTF	TMSB10	SLC12A2	PKM2	DNTTIP2	ACTN1	ATP2A3	UNG	CEACAM6	FKBP5	PSMD8	RPA3	BAG1	TPI1	MRPL3	IGFBP5	RAP1A	MESDC2	MYB	GTF3A	COPA	SERPINB6	GOT2	SNRPB	DUT	TUBG1	ACLY	MYH11	EIF2S1	ADCY3	CCNG2	SORD	PMAIP1	IGFBP4	TPBG	PGM5	ATP5G3	PTDSS1	CPT2	ABCG1	EIF4A1	CCT3	ABCE1	CITED2	ATP5L	SLC3A2	DTYMK	MTM1	PGAM1	PLEKHF2	SNRPE	SHMT2	ACTG1	MUC1	SERPINA5	ZNF33A	TSN
15171711-Table6	Human Breast_Cicatiello04_51genes_ER	RAD51	TRIP13	MCM2	UNG	AURKA	BIRC5	RAD51C	KPNB1	PSMD11	HSPA8	CCND1	FOXM1	HMGCR	CENPA	SFPQ	MPL	TMPO	ZWINT	AMD1	CKS2	TUBA4A	DKC1	RAN	ANP32B	ILF2	BUB1B	CDC25C	NXF1	MAD2L1	PTTG1	RRM1	FEN1	ZNF217	EXO1	KPNA2	MUC1	PRC1	TSN	TUBB	AC087632.1
16288011-SuppTable1	Human Brain_Misawa05_103genes	ERCC1	SNAP91	FGFR3	GLI2	ADAMTS2	SCD	GSTT2	TOP3B	ADNP	RP1	DKKL1	RPS16	ICAM5	BCAT2	LILRB5	MPP6	CORO2A	PLEKHA1	TRPV4	PFKFB4	CISH	STK11	APOA1	INSL6	PCDHB10	OCM	OPA3	UXT	BMP15	CCNA1	TIMM10	RDH5	TMPRSS4	PLCE1	BARD1	APP	EPHX1	SURF1	SCN2B	TIAL1	HHEX	LRP8	KCNJ15	AP3S2	B4GALT5	GNE	RPL39L	GUCY1A3	SLC22A11	PGAM1	DNAI2	EXT1	ASCL2	WHSC2	TCEA1	PLA2G2A	MAFG	LDB1	L1CAM	TGM2	PCDHA4	ARL2	ORM1	C6ORF25	OMP
19880498-TableS6	Human Leukemia_Kang09_352genes	CD99	CD38	PROM1	E2F2	NADK	CYTH3	CYB561	SERPINB1	NRXN3	TSSC1	FLT4	VPS13D	OPN3	CYFIP2	PIGV	TSPAN32	PDE4A	STAG3	OSBPL3	TRIB2	IGF2BP2	DGKD	LXN	EPB41L2	APLP2	SLC24A6	IRAK3	PITPNM2	ITGA6	PHGDH	ITPR3	PPM1F	CYTH4	AP1B1	CSF2RB	RIN3	MYBL2	RASSF2	E2F1	LMF1	FBXO31	FAM38A	NIPAL2	PON2	MPP6	AEBP1	GATA3	ICAM2	STIM2	NCAPG	HTATIP2	DTX4	C11ORF21	OAS3	BACH2	WASF1	GMNN	TTK	DBN1	ID2	HPCAL1	ODC1	RIMS3	TNFSF4	RCOR3	KLF7	LRMP	CTGF	CCND2	KLF9	SOCS2	ZNF706	FAM117A	KIAA0922	KHDRBS1	FLT3	LY9	NPY	RECK	TOX2	SERPINB6	GPR18	PTGER2	STK35	ARMCX1	KIAA1147	EMR2	E2F8	QRSL1	C1ORF38	AKAP12	SH3BP5	RAP1GAP2	IGJ	XAF1	TCEAL4	E2F5	BHLHE40	CDCA8	DTX1	CD36	MDFIC	PRR5L	LMO2	FAM129A	FLNB	RCBTB2	BLK	KLF4	IRF4	RAB30	IFI44	ADCY3	CENPO	BMPR1B	ETV6	LPAR6	REM2	DCAF5	JDP2	NEIL1	CMTM3	TTYH2	IFITM3	ECM1	DTL	RAB13	ITGA9	IQSEC1	LIMD1	PHLDB2	CAMK2D	ZNF92	DIAPH2	PARD3	MKI67	ODZ4	LATS2	CSNK1G3	SCHIP1	PSTPIP2	NMT2	HHEX	GPR125	BCL2L11	SAMSN1	GNAQ	TSPAN7	CD109	ATAD2	ERG	ETS2	NCF1	SLC45A3	ZBTB8A	ZNF333	DHRS3	B3GALNT2	CDC42EP3	ANTXR2	APBB2	GYG1	GUCY1A3	BAALC	NIPSNAP3B	ABCA1	CYBB	ZNF367	SLC7A3	BTNL9	C11ORF75	GPR176	AKTIP	DUSP18	TPM4	LAIR1	CD300A	RP11-25K19.1	ATG16L2	DTYMK	CDC40	KIAA0802	PKIG	ABHD15	ATF5	EFNA1	TMEM154	SMAD1	SERPINB9	USP32	SHCBP1	SUCLG2	RAB37	DCP2	SH3RF3	PARP15	AC087465.1	CD34	ADCY6	DDIT3	TRIM73	C7ORF41	YBEY	FAM101B	ZNF703	PCDH9	KCNK12	SNN	LRRC14B	CD24P4	METTL7A	KCNQ5	IFITM1	FNBP1	PLSCR1	DPYD	S100A16	H1F0	PAX5	SPATS2L	NCRNA00173	HSH2D	AMZ2	DAPK1	COL27A1	MAML3	KLHL9	PRC1	CHML	ANKRD28	SNORD60	AC009506.1	TRGC2	FTX	RP11-617D20.1	RP4-781L3.1	IRGM	NEAT1	RP11-887P2.1	SHANK3	PECAM1	AC025263.3
15171711-Table1	Human Breast_Cicatiello04_344genes	FKBP4	HCCS	SLC25A5	CREBBP	IDS	LTF	ELOVL5	PSMC4	CD44	BAK1	TMSB10	PSMA4	HSPA5	LIMA1	RAD51	FOXC1	ATP9A	SLC12A2	ERBB3	FAM107B	ME1	MTHFD2	FOXJ2	YBX1	PFKP	PKM2	DNTTIP2	TRIP13	ACTN1	ZFYVE26	MCM2	ATP2A3	SCARF1	UNG	SNRPA	PCM1	FDFT1	OPHN1	KIF22	TCF7	TNPO1	ITGAE	TAF9	DNAJA1	CEACAM6	TMED2	ACHE	AURKA	BIRC5	BLVRB	YPEL3	BAMBI	FKBP5	PGC	VARS	HSP90AB1	NRP1	PSMD8	RANBP1	LGALS1	PRMT5	EIF5	MTHFD1	VRK1	DHRS2	PCK2	MYBL2	SEC23B	NOP56	CSTF2	GLA	NUP93	FOXF1	SLC7A5	SQLE	PDCD5	MEGF8	HBP1	H2AFV	EIF3B	NUDT1	RPA3	MEST	AGR2	SEC61B	BAG1	CXCL12	CCDC6	UBE2S	PSMB3	RAD51C	KPNB1	NUP88	C1QBP	PSMD11	LRRC59	SLC16A6	SLC9A3R1	HSPA8	CCND1	MVK	FOXM1	SLC38A1	RFC5	TIMELESS	TPI1	C6ORF105	TPD52L1	TULP1	KIF20A	HSPA9	HMGCR	ARSB	TCERG1	STC2	UMPS	MRPL3	EEF1B2	NCL	CENPA	IGFBP5	CCT4	IL1RL2	SRSF7	CACYBP	SFPQ	TXNIP	CDC20	PRDX1	MESDC2	CTSD	SPCS2	MYB	ITGB1BP1	KDSR	MRPS14	EGR1	TMPO	AKAP1	NCAPH	GTF3A	COPA	RBBP6	HNRNPA2B1	ZWINT	DDX39A	AMD1	RAB9B	CKS2	SERPINB6	GOT2	SNRPB	HNRNPR	TRAP1	IFI6	TUBA4A	PAICS	YWHAH	VGF	MYO1B	HAT1	DUT	OLFM1	HIP1R	DKC1	F12	TUBG1	PSME3	ACLY	RAN	XAF1	MYH11	EIF2S1	RSAD2	LDHA	TIMM17A	RERG	AL109749.1	YARS	SYNCRIP	HNRNPA1	CCT7	SRSF1	TRA2B	HLX	IMP4	STXBP1	ANP32B	MYC	TUBB2A	SYTL2	FXYD2	ADCY3	ARL3	CCNG2	SNRPF	WARS	SORD	CYP1A1	COPS3	PMAIP1	IGFBP4	PSMB6	KIF2C	UCK2	ANXA9	TPM3	HAX1	ILF2	PARP1	SNRPG	HSPD1	N4BP3	TPBG	SLC39A4	GSTO1	RPS3	HYOU1	CCT5	CDC123	GFRA1	PLOD2	PGM5	ATP5G3	KLF10	AZIN1	PDIA4	SLC26A2	PTDSS1	BUB1B	CPT2	CDC25C	ABCG1	TFF1	G6PD	C21ORF33	FDPS	EIF4A1	NXF1	PDLIM5	CCT3	WDR43	IFT122	TKT	H2AFZ	HMGB2	MAD2L1	ABCE1	CITED2	TRA2A	PTTG1	COX6C	REEP3	IKBIP	NOLC1	MCM7	HSP90B1	PPIB	KIAA0101	PLK1	MARS	ATP5L	RRM1	TK1	SLC3A2	RPSA	DTYMK	STIP1	FEN1	LMAN2	EFNA1	MT1B	CDK1	FOS	PA2G4	MTM1	PGAM1	KCND3	EXOSC10	ZNF217	HSPA6	EXO1	BANF1	PLEKHF2	JUN	IMPDH2	AURKB	EGR3	NPM1	SNRPE	SHMT2	KPNA2	TTC3	ANXA2	GTF2H2C	THOC4	ZNF703	ACTG1	SOCS3	XPOT	HGS	MUC1	PCGF3	RXRA	MT1X	FNBP1	SERPINA5	APOD	SF3B3	CLDN4	ZNF33A	HMGB1	SERPINA3	PPIA	AMZ2	EIF1AY	PNP	TSEN15	PRC1	AREGB	TAPBP	GNL1	TSN	NRAS	IRF9	RSC1A1	IER3	HSPA1B	NME1	MTFP1	EIF6	SLC22A18AS
19880498-TableS5	Human Leukemia_Kang09_23genes	CD99	OPN3	EPB41L2	IRAK3	MYBL2	MPP6	TNFSF4	E2F8	DTX1	KLF4	IRF4	LPAR6	PHLDB2	CDC42EP3	BAALC	KIAA0802	PARP15	KCNK12
19880498-TableS4	Human Leukemia_Kang09_42genes	NRXN3	RGS1	SEMA6A	NFKBIB	PON2	RGS2	CD2	CTGF	NR4A3	LDB3	IGJ	MDFIC	NT5E	BMPR1B	TTYH2	ECM1	SCHIP1	BTG3	TSPAN7	FMNL2	CDC42EP3	DDX21	ELFN2	MAPK1IP1L	VPREB1	UBE2E3	CHST2	GRAMD1C	KCNQ5	AC007952.1	NEURL1B	RP3-523C21.1
15171711-Table3	Human Breast_Cicatiello04_52genes	FKBP4	SLC25A5	IDS	HSPA5	ATP9A	PFKP	ZFYVE26	MCM2	DNAJA1	HSP90AB1	RANBP1	SEC23B	NOP56	HBP1	EIF3B	SEC61B	C1QBP	CCND1	NCL	EGR1	NCAPH	HNRNPA2B1	AMD1	CKS2	HAT1	DKC1	RAN	LDHA	SRSF1	IMP4	MYC	HSPD1	CCT5	PLOD2	H2AFZ	MAD2L1	NOLC1	MCM7	PPIB	RRM1	STIP1	FEN1	MT1B	FOS	PA2G4	IMPDH2	MT1X	APOD	PNP	GNL1	IER3	NME1
15171711-Table4	Human Breast_Cicatiello04_18genes	BAK1	FAM107B	ME1	PCM1	FDFT1	ITGAE	BLVRB	PCK2	SQLE	TPD52L1	HMGCR	CTSD	AKAP1	WARS	G6PD	TKT	RXRA	CLDN4
20124481-SuppTable1	Human Leukemia_Marina10_94genes	DVL2	MARK4	LUC7L	FHL1	FAM13B	LCP2	USE1	AFF4	UBE2T	DCX	MKNK1	DDX43	RBM22	OGFOD1	SPG21	PLEKHG2	RAPGEF4	SLC7A6OS	C19ORF53	HOXA1	SLC9A3R1	MEF2D	CDK18	CDC20	UCHL3	FYTTD1	DDX54	C6ORF130	DYRK2	CALU	MIS18BP1	AC008810.1	ZFC3H1	ARL8B	SRPK2	SCEL	C9ORF78	TMOD1	NUSAP1	LLPH	NOB1	SERBP1	MAEL	PCYOX1L	RBMX	MPP7	PDCD4	C12ORF45	TWF1	PABPC3	ROBO3	LARP1	SH3RF2	SSBP3	GPBP1L1	DFFA	UBXN10	SPATA17	SCNM1	CDC20B	SPZ1	ZFYVE19	DAPK3	POLR3D	MAP3K2	KCNAB3	METTL7B	CHD2	UQCRH	CCNE2	ADI1	SCN5A	FAM131C	FAM122A	ZNF239	TEAD4	WWP2	ATAT1	TUBB	ARPC4	PLEKHO2
17761949-TableS1	Human Kidney_Doghman07_98genes	PDK4	ETV1	DCBLD2	COL11A1	TM7SF3	PPP2R5A	EML1	AKR1B1	PPP1R13B	C20ORF160	SULT2A1	NPTX2	PTPRZ1	TBC1D13	GATA3	SLC16A10	CCND3	EPAS1	RIMS3	APOA1	AKAP7	IFIT3	TNFRSF19	CDKN2D	FGF13	SCEL	LCP1	CHAD	TMOD1	SLC31A2	ENPP2	NOV	SYTL2	SORL1	FXYD6	KIAA1644	AMIGO2	DUSP6	ATP1B1	HES6	DDIT4L	DAAM2	FATE1	CDH22	BMP6	ACPL2	VAV2	CYP3A7	ACSL6	AXL	NXN	ABCA3	RAB31	KIAA0802	NR0B1	PDGFD	HSPB7	CIDEA	HSD11B2	PJA1	COL18A1	SHOX	EMID1	SERPINA5	PLXNB2	COL15A1	ITGA1	TUBB	CYP21A2
16166618-Table2	Human Lung_not_cancer_Woodruff05_20genes	IGF1	MMP12	CD69	MREG	ITIH5	SLC19A3	CYP1B1	PLA2G7	CXADR	TDRD9	SDC2	PDGFD	GATM	EMR1	TDRD6
16166618-Table4	Human Lung_not_cancer_Woodruff05_30genes	FGR	IGF1	WWTR1	TREM2	FLT1	GSR	TGFBR1	CCL2	MMP12	RND3	RGS2	SPP1	RAB11FIP5	THBS1	PLA2G7	SLC7A11	NR4A2	CSTB	CCR5	NFIA	BASP1	FAM20C	SLC26A11	C10ORF128	ITSN1	C2
15517866-Table5	Human Mouth_Ruutu04_15genes	FOXN3	CDK13	SP100	DDX18	KHSRP	MET	MAP2K6	TNR	IGFBP4	PHB	ZFP36L1	IL1RAP	MMP1	MAP3K5	NOTCH4
15342387-Table1	Human Liver_Breuhahn04_53genes	SEC62	SLC25A39	WWC3	SLC44A1	HNRNPM	LONP2	AHR	H2AFY	ATP6V0E1	NCL	ACADM	RGN	HSD17B4	SLC38A2	GRHPR	SSB	USO1	SORD	DET1	BRD4	PRCC	SELENBP1	ETNK2	ALDH1L1	BHMT	FADS1	CD8A	C8A	ZYG11B	PRKCI	DNASE1L3	RFC4	ACSL6	LEAP2	CYB5A	ACAA2	SLC16A5	ADH6	RPS23	BCAM	MCRS1	SERPINA3	ANAPC7	HDAC2	EMP2	IRF9
15517866-Table6	Human Mouth_Ruutu04_7genes	IFNGR1	CD200	CCNC	SUMO1	EPO	CTSW	LAT
19880498-TableS8	Human Leukemia_Kang09_32genes	RGS1	SEMA6A	PON2	RGS2	CTGF	NR4A3	LDB3	SCO2	IGJ	MDFIC	NT5E	SSFA2	BMPR1B	ECM1	SCHIP1	TSPAN7	CDC42EP3	BAALC	VPREB1	CHST2	GRAMD1C	NEURL1B	RP3-523C21.1	RP11-617D20.1
16103065-Table2	Mouse Leukemia_Lin05_59genes	4930550C14RIK	D17H6S56E-3	CCL8	ADCY3	DDX46	EAF1	TARS	MTDH	ANGPT1	PARVG	TFRC	GZMA	SLC38A1	FKBP5	STIP1	TAGLN2	RALGDS	NOTCH1	FUBP1	PGD	BST1	PPM1G	DTX1	GSR	EEF2	ALDH1B1	LMO1	PTCRA	SAA3	CD53	E130201H02RIK	OLIG3	AR	2010005H15RIK	PHGDH	RAPGEF2	MTAP	LYAR	2610005L07RIK	CCL21B	IGK-V	C330013E15RIK
15355895-Table1	Human Bone_Dring04_8genes_MeanDiffByChrom	EIF5	PHOX2B	WHSC1	RHOH	TMED10	ZFP36L1	CALM1
19797726-SuppTable1b	Human Lymphoma_VanLoo09_407genes	FUCA2	LAP3	M6PR	CD38	LAMP2	ALDH3B1	MPND	STARD3NL	ABHD5	PLAUR	TYROBP	DNASE1L1	BID	CD74	ERP44	DERA	RRAGD	NR1H3	GRN	ATP6V0A1	TMSB10	TIMP2	MSR1	AP2S1	CTNNA1	C12ORF4	HEXB	CYBA	FNIP2	GALC	YIPF1	TBXAS1	MXD1	DNAJC25	CTSA	FAR2	ME1	IFI35	EXOC5	PICALM	MGLL	C19ORF10	FOSL2	RAB7A	GPR137B	TP53INP2	UBE2D4	SLC1A3	MKNK1	OSTM1	EPB41L3	RNF13	PLOD1	PILRA	CHMP5	SNX10	HSD17B14	LPCAT2	SH3BP2	BLVRB	ICAM1	IRAK3	SPG21	NLRC4	NANS	SH3GLB1	RAB18	GZMH	C20ORF24	TPD52L2	SIRPB1	HCK	TLR8	TNFSF13B	PYCARD	LACTB	DMXL2	SGK3	NBN	DECR1	ASAH1	LILRB1	PLD3	PLIN3	CD33	TMEM205	NAMPT	TFEC	PLOD3	RHEB	MEGF9	RASSF4	ERLIN1	CBARA1	SFXN3	ACBD5	CPD	LGALS3BP	CCL8	NAGLU	VAT1	DUSP3	FAM20A	BST1	RAPGEF2	HTATIP2	MS4A4A	COMMD9	SLC15A3	LTBR	DSE	SOD2	RNF130	H2AFY	ATP6V0E1	CD86	PFKFB4	SLC35F5	GPD2	CENPA	LOXL3	STAT1	PLEKHB2	NFE2L2	RNF19B	RHOU	NCF2	LGALS8	KMO	SDHB	CTBS	GBP1	ATP6V0B	AKR1A1	PRDX1	STX12	CTSD	NRP2	VAMP8	MFSD1	FKBP15	CSF3R	NPC2	AC007182.1	SLC17A5	IFIT3	CD274	C5ORF32	PDZD11	PLXDC2	SCPEP1	TSHZ3	PLBD1	CD80	CCRL2	TNFSF10	C10ORF58	GLIPR2	P4HA1	LRP1	TNFAIP6	DNPEP	PIGT	RNF114	MT1G	PTGER2	INSIG2	IFI6	PLEKHG3	PNKD	FGL2	APOL3	APOBEC3A	DOCK4	SIGLEC9	ITFG1	SAT1	MOSPD2	PVRL2	UBAC1	C1ORF38	MPP1	LILRB2	IDO1	MGAT1	NINJ1	GCH1	LGALS3	EMILIN2	RIN2	DCTN4	SLC39A11	C15ORF24	SORT1	IL15RA	ACP2	SLC43A3	TMED7	CTSL1	HAVCR2	P2RX4	CD63	DYSF	GNS	GLUL	NPL	TMBIM1	PLXNC1	AOAH	IL1RN	TXN	SLC31A2	SLC31A1	TLR4	RNF144B	TLR2	ARRB1	IL18BP	SDCBP	RDX	CASP5	SQRDL	RAB1A	MYOF	NCOA4	IDH1	DIRC2	AC012100.1	SCARB2	SLC39A8	CPNE8	GPR84	RAB20	SLC38A6	CELF6	SECTM1	IFNAR1	EFHD2	PGD	CREG1	RGL1	S100A8	RALB	FAM105A	GZMA	RNF217	ARHGAP18	DYNLT1	ATP6V1B2	STOM	MSRB2	GSTO1	ADM	SERPING1	FCGR1A	HNMT	UBC	TMEM86A	ACSL1	PSTPIP2	ANKRD22	CAST	GBP5	SAMSN1	MOV10	SLC7A7	VSIG4	KCNMA1	FCHO2	FZD1	MRAS	B4GALT5	SLAMF8	FCER1G	IFNGR2	C1QC	ADIPOR1	PDXK	CSTB	HK3	CXCL16	FCGR3B	MT1P2	PQLC3	CTSS	RNF149	S100A11	S100A9	MNDA	RBM47	GYG1	CCR1	TMEM144	BRI3	CTSB	ABCA1	ALDH1A1	CYBB	IFI27	PCBD1	CYB5A	HSBP1P2	TK2	TMEM135	YIF1B	RILP	CD300C	FTH1	BATF2	RAB31	REEP4	VAMP5	C6ORF145	SIGLEC7	CXCL10	PTAFR	MT1E	SLC30A1	METTL7B	CD14	PFKFB3	FPR2	FPR1	P2RY6	TMEM51	C3AR1	CEBPB	CLEC12A	GLRX	C1QB	C1QA	TLR1	CMKLR1	MCTP1	LRRC25	KCNE3	SFN	RNPEP	CD163	AGTRAP	KCNJ10	PDE4DIP	RAB39	FGD6	AC007362.1	RAP2B	RNF135	ATP6AP2	AP1S2	LIMK2	CSF1R	SLC8A1	ZNF438	ADAP2	TNFAIP2	ATP6V0C	CD300LF	LILRP1	C17ORF58	MITF	MT1X	PLSCR1	CLN3	DPYD	NHLRC3	FUT4	CD47	FAM125B	SERPINA1	PDCD1LG2	PSAP	MCMBP	ERO1L	SIRPA	MT1F	C1ORF85	DLL1	SEPX1	GRIN3A	SUCNR1	NAGA	SYS1	C2	CTSL1P6	MT1M	TSPAN4	APOL6
19797726-SuppTable1a	Human Lymphoma_VanLoo09_135genes	RBM6	ABCB4	MYCBP2	CD79B	CD22	DEF6	SH3YL1	SKIV2L2	OFD1	KIAA1370	CYFIP2	POLR3E	EIF4B	DGKA	RASGRP2	SMARCE1	ATP2A3	ICAM3	MEF2C	OXCT1	YTHDC1	ABLIM1	CIRBP	HNRNPM	EIF3L	DDX17	TCL1A	SMEK1	PABPN1	PNN	TBL1X	CD37	FCER2	FBL	PRKD2	CD79A	CASP2	UBTF	FAM65B	PHACTR1	BACH2	CCR6	FOXP1	SF3B1	RALGPS2	SFPQ	C1ORF109	ESYT2	BCL11A	MOBKL2B	EPHX2	GPR18	HP1BP3	VPREB3	MBD4	MAU2	QRSL1	UBE2D2	FCRLA	SFRS18	RBM38	PIK3C2B	CD180	HOOK1	FBXO21	HNRNPA1	REV1	TBC1D4	ANP32B	SLTM	FAM117B	SYTL1	AFF3	RPL37	FBXO38	RNF44	TIAM2	LUC7L2	CHMP7	PPAPDC1B	ZCCHC7	ADD3	C11ORF2	FOXO1	RABGAP1L	BANK1	SCN3A	MS4A1	C7ORF30	TMSB15A	CD1C	EPB41	BEND5	RBBP4	FCRL1	PRKCB	FAM129C	EEF2	CD52	JMJD1C	MALT1	IL16	RPL38	RPL15	GAPT	PLEKHF2	CCDC57	CRLF3	GNG7	CD19	RABEP2	RRS1	ZNF238	SEPT1	PLAG1	AC068353.1	UBE2G2	MKL2	PPP1CC	RP11-319G5.1	ZNF395	NAP1L1	AC097382.5	ZNF573	PAX5	KLHL14	ZNF770	GPN1	CNOT7	SNORD50B	GNB2L1	KIAA0125
20138012-Table1	Mouse StemCell_Erez10_15genes	CCL3	SLPI	SRGN	NR4A1	IL6	IL1B	FGA	SPP1	CXCL5	CXCL1	PTGS2	MMP3	IL1F9	MMP12	CXCL2
15126347-Table4	Human Brain_Neben04_27genes	CASP10	HIVEP2	CDC14A	AFP	ARHGAP5	TRADD	FKBP8	RPS15	PRDX1	IRF3	SOX3	IL11RA	IQGAP1	RPL13A	PCDH1	MMP14	CSTB	YWHAZ	SF1	PTPN9	CNBP	BSG	FLII	PCBP2	TMSB4X	EFNA4
15126347-Table3	Human Brain_Neben04_54genes	PSMB1	ARID4A	ERBB3	MAPK6	NFATC3	NSF	TEAD2	AURKA	MAPK1	MCM5	AKT2	PPP2R1A	RHEB	CCND1	KIF17	MPL	STMN1	MLL	PMS2	IL13RA2	SOX4	CDKN2D	DUSP9	TUBG1	TOP2A	LHX1	CDK8	CCNB1	CCNH	MYC	AOX1	ETV6	TP53	ARHGDIA	TNFRSF11A	CYP4B1	NFIB	MKI67	NCAM1	GABRA2	NR4A2	REL	CXCL3	ALDH1A1	INPP5D	YWHAG	NFRKB	MGMT	THBS2	CYP4A11	CTNND1	NRAS	DAXX	PRKDC
16618758-Table1	Mouse StemCell_Lien06_29genes	UBA1	DNAJA3	CRKL	TSPAN31	DDAH2	PLCD1	LAMA4	SIRT1	GBE1	NNT	PFKFB2	ORC5	P2RX7	EZH2	TRIM24	HERPUD1	UCP3	JDP2	TK2	GPI1	BCLAF1	PLN	CACNA2D1	B4GALT6	ACADM	SHPRH
19699293-TableS3	Human Breast_Bienkowska09_103genes	CALCR	HMGB3	RAB27B	ARHGEF5	PTGER3	OPN3	ASPM	PFKP	MGAT4A	ALDH3A2	CELSR1	NDC80	HSD17B14	EBF4	BIRC5	SEC14L2	MMP9	CDC25B	STX1A	AGR2	LHX6	CA9	CWH43	TBC1D9	CPZ	C11ORF41	RERGL	VEGFA	IGFBP5	KIF14	WDR35	TGFB3	GNAZ	MATN3	NUP210	MTL5	GSTM3	FST	TCN1	TBX3	CTSL2	NUSAP1	LRIG1	CCDC74B	BTG3	RAB6B	FGF18	CD109	CCNB2	CLSTN2	SLC37A1	AKR7A3	USP1	C1ORF106	RPL39L	NPY1R	RAD21	FBP1	CENPN	MS4A7	TK1	FAM110B	TM4SF1	SLC16A5	CTPS	CCNE2	SCUBE2	C8ORF4	TSPYL5	TMEM45A	INPP5J	PRAME	IFITM1	PRR5	UROS	LAGE3	SND1	MB	ITGBL1	ECI2	PARG	CDKN2AIPNL
17638893-Table1	Human Breast_Larsson07_47genes	BAD	BCLAF1	BAK1	ANAPC4	PDS5B	NRP1	CDC34	BIK	EP300	CUL2	ZNF259	KAT2B	TUSC2	PGF	CKS2	EREG	CD70	PIN1	CHMP1A	GPS2	IL15RA	CDK4	TXNL4B	IGFBP4	TP53BP2	SKP2	EGFR	CDKN2A	SASS6	PPBP	PHB	CDT1	RAB4B	POLR3D	GPS1	PA2G4	BCL2L1	HRAS	ATR	FOSL1	SPHK1	ANAPC2	RHOG	HOXC10	INSIG1	SERTAD1	NRAS
16452211-Table1	Mouse StemCell_Shen06_29genes	AKR1B3	CDKN1B	FKBP11	MMD	PPAN	ASF1B	SRM	NEDD9	ROBO1	FHL1	GFRA1	VCAM1	PCDH7	AREG	6330406I15RIK	CALD1	RBPMS	GPR56	TAGLN	LDLR	TGFB2	SDPR
19699293-TableS1	Human Immune_Bienkowska09_24genes	ANKIB1	BOD1L	HDAC4	SEL1L	IKBKG	PGK1	EEA1	FSCN3	HDAC5	COL4A3BP	DNAH1	CASP5	ARF1	CALM2	C9ORF80	RER1	SRSF2	RBBP4	LGALS9	EGLN2	CLTB	YIPF6	MXRA7	C15ORF63
14728809-Table3b	Human Liver_Liu03_11genes	SPTBN1	TUBA1B	KIAA1409	C9ORF100	TMSB4Y	ITGA5	SLC25A6	ARL6IP1	PDZK1	SFT2D2
14728809-Table3a	Human Liver_Liu03_8genes	RRM2B	RGS1	HMGXB4	NR4A3	C17ORF48	GPR37	SHARPIN
15284076-Figure1	Human Lung_not_cancer_Golpon04_150genes	BAD	SLC25A5	ARSD	STAB1	MDH1	CD74	FHL1	IFNGR1	SARS	MAP4	USP13	MYLK	POLB	TCOF1	MARK3	FKBP1A	EFNB1	AARS	DLD	PGC	ATP5D	LGALS2	ITPK1	PSMC1	SMS	DHODH	NUCB1	GYS1	GCDH	PON2	SSBP1	GARS	PDAP1	POLD2	NUP88	SMARCD2	RAB5C	PMP22	VDR	LDHB	ALDH5A1	SPARC	UMPS	EBNA1BP2	SET	COPS5	RPL21	GTF3A	PEPD	GOT2	DSTN	SNRPB2	EIF2S2	THRA	BECN1	CANX	PSMA1	NEDD8	ARPC1B	COL5A1	PDHA1	ACP2	CDK4	PWP1	RAC1	GYPC	PLCB2	RABGGTB	LRPPRC	RPS24	AOX1	NAB1	ACVRL1	RB1	ETFA	IQGAP1	CLTC	SDHC	HDGF	SRP9	LBR	AGTR1	IL2RG	NFIB	SSRP1	PTPRJ	ATP5A1	SPARCL1	ATP5J	DBI	VBP1	PTDSS1	HK1	BRPF1	PSMD4	ALDH4A1	ARPC2	H2AFZ	COX6C	PRDX3	PSMC3	LGALS9	ALCAM	PGAM1	FKBP2	PSMD1	IMPDH2	NDUFV2	COX5A	SLC25A10	IRAK1	NDUFA4	LAMA2	TCF4	MYO1C	MAP3K3	RPL17	TIGD1	HLA-DMA	ACY1
19112599-Table2b	Human Breast_Ellsworth09_13genes	CD79B	EPHA3	COL4A4	FOXF1	ART4	C7	NTS	CCL21	CCDC102B	DNASE1L3	FOXG1	GP1BA	PAX5
17470200-Table3	Human Breast_Albrektsen07_16genes	POU2F2	ACACB	SERPINE1	HDAC5	NFKB1	PLAU	G0S2	CDKN1A	ID1	CDKN1C	CAMK1	C5ORF13	CSF2	SAA1	CDK5R1	PDCD6
19112599-Table2a	Human Breast_Ellsworth09_27genes	TAC1	MRC2	COL11A1	MXRA5	WNT2	OGN	ASPN	TNN	TNFAIP6	POSTN	FST	GRP	MMP13	RBP4	KERA	CNIH3	SPON1	MMP16	NRG1	SPON2	MMP10	SCG5	LRRC15	WT1	KRT14	MME	MFAP5
17470200-Table2	Human Breast_Albrektsen07_5genes	BIRC3	ITGB1	CXCL1	CSF2	IL8
16465392-Table1	Human Breast_Mewani06_17genes_raf1	MOCOS	GNAS	PXN	PYGB	ASF1B	PRKD3	RAF1	HMGA1	ARHGDIA	SLC16A3	CCL5	BCL2L1	PLEC	EXOC7	GM2A
11165872-Table2	Human Breast_Li01_11genes_down_MCF7_MnSOD	TRIP6	FLT1	FGF8	CCND1	IGFBP2	IL1B	RFC3	ADAM17	KRT8	CDK10	TNFRSF25
11165872-Table1	Human Breast_Li01_5genes_up_MCF7_MnSOD	CD9	CTNNA1	MET	JUP	DDIT3
18768393-Table1	Human Viral_Rodriguez-Caballero09_98genes	GGCT	MATK	ALOX5	SLC30A9	NFE2L3	MAST4	VPS35	DAPP1	ALPK1	SCARF1	RAB18	CSF2RB	ZFYVE21	RPS6KA5	PCIF1	TRADD	COTL1	STK3	NKG7	TFEC	PLEKHA8	FKTN	C9ORF46	PTGDS	CCL8	WSB1	POU2AF1	VDR	COPZ1	TPI1	SOD2	ACOT13	HEMK1	STAT1	GBP1	AKR1A1	TNFSF4	TTLL5	BCL11A	MCART1	TNFAIP6	PI3	NCOA3	SLC35B3	OSBPL2	SYNE1	AC008810.1	TMEM165	AGTPBP1	C7ORF68	FCHSD2	NDUFAF1	AP1AR	ETV6	GPR84	KIAA1609	IRF8	LYST	C14ORF109	LY96	MARCKS	AGPAT5	TMBIM4	ETS2	EYA3	GART	TRAPPC10	GBP4	PSMD6	ARFIP1	STX3	C15ORF48	CXCL10	LASS6	P2RY14	ZDHHC14	TALDO1	ZBTB20	RAD51L1	IMMP2L	ZNRF1	CXORF40B	PLCG2	TFDP1	GK	TMEM57	KLHL23	KIAA0125	GNG10	CAPNS2
15895078-Table1	Mouse StemCell_Tseng05_36genes	MMP14	COL6A1	EFNB2	LAMA4	DBNL	TNNC1	COL7A1	NRP1	COL3A1	ACTR3	TNNT2	TNNI1	SIGLEC1	SPP1	SPARCL1	MYLPF	COL4A1	COL4A2	PTPRF	TNXB	DBN1	TGFBI	DLK1	GJB3	COL6A3	GJA1	CEACAM10	MYL4	TNNT3	MYL1	ACTC1
12970791-Table1	Human Lymphoma_Qiu03_42genes	HGF	MEF2C	ANAPC5	BCCIP	HSPA8	AIM1	CLK4	ECT2	ELF1	TRIM5	TERF2	ANXA1	ATM	CCT5	CCT8	ETS2	RUNX1	FBXO8	CSRP2	UBE2G2	UBE2V1
12096084-Figure3-2	Human Breast_Jazaeri02_1872UpRegulated	BAD	PAF1	CDK11A	HGF	MNAT1	MAP2K3	TBC1D25	UBE2T	FDFT1	AFP	SLC9A1	AC013461.1	GCAT	GTPBP1	MAPRE1	MCM4	RAB3A	SLC25A11	MDK	SUMO1	ICMT	PTK2B	NFE2	IL1B	DLGAP5	CALU	SPCS3	DNAJB1	SCLY	CTNNBL1	PHC2	GYPC	TRIM26	ACTR1A	SF3B4	CAPN5	TATDN2	TAGLN2	GART	RUNX1	PEF1	CXCL5	ENOX2	ILK	TRIM66	C2ORF68	BSG	GNB2	AGFG1	IL17RA	MPI	TUFM	COPG	CYHR1	PPIA	NAGA	ZYG11A	HBA1	WDR46	PISD
12096084-Figure3-1	Human Breast_Jazaeri02_1430DownRegulated	YTHDC2	SUGP2	RPS6KA2	NCOA1	TRMT6	RGS1	COCH	SYT17	IL7	MAST1	WNT2	CD83	FAF2	AUP1	DHCR24	AMPD2	C1ORF63	NRP2	UFM1	PMEPA1	KDR	GNL3L	DAP3	PDE6A	ARGLU1	ANP32B	MMP13	RAB1A	RPRD1A	RGS16	ARF1	GOLGA7	SCN2B	RBMS1	SEC13	KALRN	RYBP	GFM2	LAIR1	MMADHC	ATF5	ZNF24	TMEM134	CSRP2	IDH2	RBM33	RP11-645C24.1	HBG2	TCF4	ZFP28	ENPP1
18593951-TableS3	Human Ovarian_Bonome08_572genes	SEMA3F	DBNDD1	TFPI	UPF1	THSD7A	CREBBP	IBTK	MATK	CDK11A	NADK	REV3L	WIZ	DCN	ALOX5	DDX11	WAS	SNAI2	ZNF839	RB1CC1	DEF6	TYMP	SEC63	HMGB3	RANBP3	MAP2K3	PEX3	ZFYVE16	RAI14	SPATA7	YTHDC2	ARHGAP6	PTGER3	HOMER3	KCNQ1	CDK14	OGFR	POLD1	U2AF2	EPN1	LIMCH1	LPAR2	SUGP2	SNCAIP	PDE4A	SPI1	DHX29	HDAC4	GPR116	MAOB	CNGB1	CAMK2A	RPS6KA2	PRKACA	PDE8A	SEMA3C	ARHGEF1	STXBP2	RARB	ITM2A	RUNX1T1	SMARCA2	SESN1	MEF2C	EPB41L3	DLG3	TNPO1	PDS5B	SCAMP1	RAD54L	DIMT1L	SRRT	HEPH	GMIP	IRAK3	LRRFIP2	AAAS	HOOK2	BAMBI	SIRT1	ACOT7	MAST3	MYO9B	MTAP	CDHR5	TRMT2A	LGALS1	KDELR3	SBF1	ST13	CERK	TELO2	DCAF11	MYBL2	STK4	CCDC22	CDK16	FNDC3A	VAC14	HERC1	ATP8B4	AC010859.1	IKBKB	RAB2A	ARHGEF10	ASAH1	BNIP3L	AMH	TRMT1	PDCD5	FZR1	MYH14	PTPRS	FAM83E	BCAT2	TNPO2	GCDH	DNASE2	PIK3R2	ELL	ARMC6	FKBP8	SUGP1	CAV2	CAV1	IQCE	TAX1BP1	FKBP14	PHF14	MEOX2	RARRES2	ECM2	TLE4	FUBP3	RAPGEF1	SEC23IP	PPP3CB	FAM190B	C10ORF2	FGF8	PITX3	TFAM	TADA2A	GOSR2	GALK1	AKAP10	PRKAR1A	WFS1	BST1	ZBTB16	SNX3	PHACTR2	BYSL	MAN2A1	C7	MRPS27	HMGCR	FAM172A	ARMC8	KAT2B	WNT5A	HHLA2	MAPKAPK3	GTF3C2	PDE1A	EFEMP1	GLS	IGFBP5	PRKD3	ICMT	EDEM3	WDR77	ARHGEF2	LEPR	SRSF11	NID1	SSX2IP	CDK18	ECE1	MOSC2	AKAP7	FBXL5	FOXO3	ABCG2	RARRES1	PCDH17	UBE2B	HDHD3	GPR68	WBP4	SOCS2	ADRA1A	SPOP	PDZRN3	MAPK8IP1	UBL3	RPAP2	SEPT7	RECK	ACO1	NEUROG3	CDK2	ACSL3	OBSL1	SLC12A4	CHST8	GRM4	SPDEF	COL21A1	C11ORF9	RAP2A	PAX8	PSD4	SH2D3A	TCF15	SIX1	RHOT1	AVPR2	TICAM1	GNAI1	KDR	DNAJB9	HOXD3	FAM63B	CLN6	VPS13C	THAP10	ANAPC13	KRI1	AP1M2	CDKN2D	REEP5	MAU2	GLT25D1	FCHO1	TNNI2	YIPF2	SMPDL3B	PPAN	DKC1	SYNE1	TRAF3	DCAF15	CC2D1A	SFRS18	ITGB4	INADL	SPG20	KL	GSTM5	IL6ST	CCNH	PDGFRA	ADAMTS8	TMED7	APC	NT5E	ESPL1	HNRNPA1	CD164	DHX9	RNASEH2B	ITM2B	NKX2-8	ADAMTS7	CALCOCO2	ODF2	CDK5RAP2	ENPP2	HMGA1	IL18BP	GIPC2	CGREF1	DTNB	MYOF	CILP	G3BP2	PPP3CA	MAPK8IP3	AMIGO2	SLC7A1	RB1	TLE3	SCAPER	CRTC3	TGFB1I1	CDR2	CDH13	DDX52	ABCA8	SS18	CCDC40	IGFBP4	VAV1	SLC47A1	IKBKE	ADAM15	LEFTY2	GULP1	AGTR1	TRPC1	PIK3R1	RASA1	PAM	SLC30A5	BTF3	FBXO38	MUT	IGFBP3	TMEM168	TMEM47	ERLIN2	STOM	REXO4	ASB6	ZEB1	PAOX	FEZ1	DLAT	FRMD4A	EPS8	EDNRA	DPYSL4	ADAM8	BICD1	DST	SPOCK1	NMT2	SPARCL1	RAD17	CDYL	HNRNPU	RANBP2	MERTK	PTPRD	JAM2	DKK2	PTPRN2	ATP6V1C1	CDK19	PSD3	ADAMTSL3	TSPAN7	TIAM1	NBL1	DEDD	IFNAR2	LAD1	MORC3	ZNF235	GNE	GRLF1	RRP1	VAV2	ZER1	NBEAL2	ADCY9	ZFPL1	PPAP2B	CAMK2N1	TM2D1	DNAJB4	C3ORF64	LMOD1	AZI2	DUSP7	RHOBTB3	ANKRA2	PDSS2	SYK	ABCA1	ZCCHC24	METTL3	PACSIN3	KCNC2	JAM3	TRMT61A	LARP6	DCHS1	SERPINB7	IGF2	CHAF1A	ZNF444	KLK5	OTUB1	DNASE1L2	MAP4K2	HIST1H2BI	FILIP1L	CDC40	ATXN2L	TMEM223	HNRNPH1	IRS1	MECP2	APEX2	KCNAB1	SDC2	VPREB1	ASPSCR1	DUS1L	CSGALNACT2	CRTAP	SMAGP	STAT2	ZNF16	BOP1	USP32	PDGFD	LRRC8E	KRT13	GATM	EIF2AK3	RND1	RARG	ESRRA	TNKS	DAG1	CCDC106	LRFN4	STAT5B	DENND4A	CLCF1	RAB6A	NR2F1	BAIAP2	FOXC2	PTRF	VCX2	ZNF518A	COX5A	FOXE1	FARSA	CDC42EP4	RCC1	F2R	SETD2	YIPF6	RNASE4	SLC35C1	ADO	CREB3L2	EXOC7	NDN	SLC25A10	JRKL	CBX6	GPR39	KCNK12	PKP3	CSF1	SOCS3	F8	SLC24A3	GAS2L1	C17ORF70	NR2F2	PCGF3	ZNF696	KRT10	SIRT7	MAOA	FAT4	HIST1H2BB	FUT4	IPO4	C6ORF106	ANXA6	MAP3K5	HIST1H2BH	COL13A1	HIST1H2BE	HIST1H2BF	FAM49A	GRK6	SFI1	LPAR1	ZIM2	SPRED2	NTRK1	NBR2	COPS8	CCDC69	STK39	TTC37	PAPSS2	GPRASP1	PJA2	CR1	C17ORF90	COL15A1	PBX2	EHMT2	MICB	AC092653.5	PRSS1	SNX2	RP11-706O15.7	MIR492	NUP62	HAUS7	SIPA1	RP3-522P13.2	AP1G2	HMX1	TNFRSF25	MIR939	KRT8P11	C6ORF26	AC009237.1	AL162407.1	AC012379.1	CD302	TWF2	HAUS5	PDCD6	PCDHA10	CDK3	SEPP1	RP11-731F5.1	GRINL1A	DYX1C1	AC040173.1
[truncated: 2,464,970 more chars]
