# Supplementary material for: Finding New Order in Biological Functions from the Network Structure of Gene Annotations
Source: PLoS Comput Biol. 2015 Nov 20;11(11):e1004565. doi: 10.1371/journal.pcbi.1004565 (PMC4654495; doi:10.1371/journal.pcbi.1004565)
Supplement: S1 Code — This file contains the input human annotation files and all the code needed to reproduce the analyses and figures presented in this manuscript. The complete collection of intermediate files (such as the predicted term-term networks, word clouds for all communities, etc), can be obtained from [34]. (TGZ) [file pcbi.1004565.s004.tgz › TermCommunities_code/EnrichmentAnalysis/CompareAEAResults2.m]

mincutoff=0.001;
pcutoff=0.01;
[CommID1, SigID1, Pval1]=textread('../EnrichmentFiles/AEAOut/AEA_SigsComms.txt', '%s%s%f');
[CommID2, SigID2, Pval2]=textread('../EnrichmentFiles/AEAOut/AEA_SigsBranches.txt', '%s%s%f');

% translate CommNumbers to Comm-IDs
for(cnt=1:length(CommID1))
	CommID1{cnt}=['TC:', repmat('0', 1, 7-length(CommID1{cnt})), CommID1{cnt}];
end

uSig=unique([SigID1; SigID2]);
uComm=unique([CommID1; CommID2]);
Pval=[Pval1; Pval2];

[~,i]=ismember([CommID1; CommID2], uComm);
[~,j]=ismember([SigID1; SigID2], uSig);

PvalMat=zeros(length(uComm), length(uSig));
idx=sub2ind([length(uComm), length(uSig)], i ,j);
PvalMat(idx)=Pval;

gfilter=strncmp(uComm, 'GO:', 3);
cfilter=strncmp(uComm, 'TC:', 3);

minComm=min(PvalMat(cfilter,:));
minBranch=min(PvalMat(gfilter,:));
idx1=find(minComm<pcutoff & minBranch>pcutoff);
idx2=find(minBranch<pcutoff & minComm>pcutoff);
disp([num2str(length(idx1)), ' Signatures were found enriched in only Communities with p<', num2str(pcutoff), '. ', num2str(length(idx2)), ' Signatures were found enriched in only Branches at p<', num2str(pcutoff)]);

%{
plot(minComm([idx1,idx2]), minBranch([idx1,idx2]), 'k.')
idx=find(minComm<pcutoff & minBranch>pcutoff);
fid=fopen('ComparisonTable.txt', 'wt');
for(cnt=1:length(idx))
	fprintf(fid, '%s\t%f\t%f\n', uSig{idx(cnt)}, minComm(idx(cnt)), minBranch(idx(cnt)));
end
idx=find(minBranch<pcutoff & minComm>pcutoff);
for(cnt=1:length(idx))
	fprintf(fid, '%s\t%f\t%f\n', uSig{idx(cnt)}, minComm(idx(cnt)), minBranch(idx(cnt)));
end
fclose(fid);
%}

idx1=find(minComm<mincutoff & minBranch>pcutoff);
idx2=find(minBranch<mincutoff & minComm>pcutoff);
cidx1=find(sum(PvalMat(:,idx1)<mincutoff,2)>0);
cidx2=find(sum(PvalMat(:,idx2)<mincutoff,2)>0);

if(length(idx1)>1 && length(cidx1)>1)
	LocMat=-log10(PvalMat(cidx1,idx1));
	LocMat(isinf(LocMat))=4;
	D=pdist(LocMat); %, 'correlation');
	Z=linkage(D, 'complete');
	[~,~,ridx1]=dendrogram(Z);
	D=pdist(LocMat'); %, 'correlation');
	Z=linkage(D, 'complete');
	[~,~,ridx2]=dendrogram(Z);
	if(length(ridx1)==length(cidx1))
		cidx1=cidx1(ridx1);
	end
	if(length(ridx2)==length(idx1))
		idx1=idx1(ridx2);
	end
end

if(length(idx2)>1 && length(cidx2)>1)
	LocMat=-log10(PvalMat(cidx2,idx2));
	LocMat(isinf(LocMat))=4;
	D=pdist(LocMat); %, 'correlation');
	Z=linkage(D, 'complete');
	[~,~,ridx1]=dendrogram(Z);
	D=pdist(LocMat'); %, 'correlation');
	Z=linkage(D, 'complete');
	[~,~,ridx2]=dendrogram(Z);
	if(length(ridx1)==length(cidx2))
		cidx2=cidx2(ridx1);
	end
	if(length(ridx2)==length(idx2))
		idx2=idx2(ridx2);
	end
end

idx=[idx1,idx2];
cidx=[cidx1;cidx2];

LocSigs=uSig(idx);
LocComms=uComm(cidx);
LocMat=-log10(PvalMat(cidx,idx));
LocMat(isinf(LocMat))=5;

LocSigs=regexprep(LocSigs, 'Human_', '');
LocSigs=regexprep(LocSigs, 'San_', '');
delloc=strfind(LocSigs, '_');
for(cnt=1:length(LocSigs))
	LocSigs{cnt}=[LocSigs{cnt}(1:(delloc{cnt}(1)-1)), ' (', LocSigs{cnt}((delloc{cnt}(1)+1):(delloc{cnt}(2)-3)), ' ''', LocSigs{cnt}((delloc{cnt}(2)-2):(delloc{cnt}(2)-1)), ')'];
end

figure, imagesc(LocMat',[0,-log10(mincutoff)])
set(gca, 'Position', [0.4, 0.35, 0.55, 0.6])
set(gca, 'ytick', 1:1:length(LocSigs), 'yticklabel', LocSigs, 'FontSize', 16, 'ticklength', [0,0]);
% set(gca, 'xtick', 1:1:length(LocComms), 'xticklabel', LocComms);
set(gca, 'xticklabel', '')
for(cnt=1:length(LocComms))
%	text(cnt, -length(LocSigs)*0.25, LocComms{cnt}, 'Rotation', 90, 'HorizontalAlignment', 'right', 'FontSize', 16);
	text(cnt, length(LocSigs)+0.75, LocComms{cnt}, 'Rotation', 90, 'HorizontalAlignment', 'right', 'FontSize', 16);
end
cmap=hot;
cmap=cmap(end:-1:1,:);
colormap(cmap)
colorbar('FontSize', 14);
text(length(LocComms)*1.35, length(LocSigs)/2, '-log_{10} P-value', 'FontSize', 18, 'Rotation', -90, 'HorizontalAlignment', 'center');
keyboard;
set(gcf, 'PaperSize', [7.5,6.5], 'PaperPosition', [0,0,7.5,6.5]);
print(gcf, '../Figures/EnrichmentInChosenSigs.pdf', '-dpdf', '-painters');

% evaluate the percentage of comms/branches enriched in each signature
PerGO=sum(PvalMat(gfilter,:)<pcutoff)/sum(gfilter);
PerComm=sum(PvalMat(cfilter,:)<pcutoff)/sum(cfilter);
figure, plot(PerGO, PerComm, 'ko', 'MarkerSize', 3, 'MarkerFaceColor', 'k')
hold on
plot(PerGO(idx), PerComm(idx), 'bo', 'MarkerSize', 3, 'MarkerFaceColor', 'b');
plot([0,.05], [0,.05], 'r-', 'linewidth', 2);
hold off
% xlabel(['% Branches with p<', num2str(pcutoff), ' in Signature'], 'FontSize', 16);
% ylabel(['% Communities with p<', num2str(pcutoff), ' in Signature'], 'FontSize', 16);
xlabel(['Percent Branches with p<', num2str(pcutoff)], 'FontSize', 16);
ylabel(['Percent Communities with p<', num2str(pcutoff)], 'FontSize', 16);
set(gca, 'box', 'off', 'linewidth', 2, 'FontSize', 16, 'xlim', [-0.001,0.0325], 'ylim', [-0.001,0.0325], 'ticklength', [0.01,0.01])
set(gca, 'xtick', 0:.005:0.03, 'xticklabel', {'0%', '0.5%', '1%', '1.5%', '2%', '2.5%', '3%'})
set(gca, 'ytick', 0:.005:0.03, 'yticklabel', {'0%', '0.5%', '1%', '1.5%', '2%', '2.5%', '3%'})
legend({'Signatures', 'Selected Signatures'}, 'location', 'northwest', 'FontSize', 14)
legend boxoff
keyboard;
set(gcf, 'PaperSize', [5,4.4], 'PaperPosition', [0,0,5,4.4]);
print(gcf, '../Figures/PercentAtCutoffPerSig.pdf', '-dpdf', '-painters');

% see how many sigs have branch or comm enrichment across a range of pcutoffs
pcutoff=[0.05,0.02,0.01,0.005,0.002,0.001];
gosig=zeros(length(pcutoff),1);
commsig=zeros(length(pcutoff),1);
Enrich=zeros(length(pcutoff),1);
for(pcnt=1:length(pcutoff))
	disp(pcnt)
	gosig(pcnt)=sum(sum(PvalMat(gfilter,:)<pcutoff(pcnt))>0 & sum(PvalMat(cfilter,:)<=pcutoff(pcnt))==0);
	commsig(pcnt)=sum(sum(PvalMat(cfilter,:)<pcutoff(pcnt))>0 & sum(PvalMat(gfilter,:)<=pcutoff(pcnt))==0);
	Enrich(pcnt)=commsig(pcnt)/gosig(pcnt);
end
ptextlabels={'0.05', '0.02', '0.01', '5e-3', '2e-3', '1e-3'};

plot(-log10(pcutoff), gosig, 'ko-', 'LineWidth', 3, 'MarkerSize', 5, 'MarkerFaceColor', 'k')
hold on
plot(-log10(pcutoff), commsig, 'ro-', 'LineWidth', 3, 'MarkerSize', 5, 'MarkerFaceColor', 'r')
set(gca, 'xtick', -log10(pcutoff), 'xticklabel', ptextlabels)
set(gca, 'ylim', [0, 100], 'xlim', [1.15, 3.15])
set(gca, 'box', 'off', 'linewidth', 3, 'FontSize', 16)
xlabel('P-value cutoff', 'FontSize', 16);
ylabel({'Number of Signatures with';  'Significant Enrichment'}, 'FontSize', 16);
legend({'In Branches but not Communities', 'In Communities but not Branches'}, 'location', 'northwest', 'FontSize', 12)
set(gcf, 'PaperSize', [6,5], 'PaperPosition', [0,0,6,5]);
print(gcf, '../Figures/SigVersusCutoff.pdf', '-dpdf', '-painters');
