# Supplementary material for: Finding New Order in Biological Functions from the Network Structure of Gene Annotations
Source: PLoS Comput Biol. 2015 Nov 20;11(11):e1004565. doi: 10.1371/journal.pcbi.1004565 (PMC4654495; doi:10.1371/journal.pcbi.1004565)
Supplement: S1 Code — This file contains the input human annotation files and all the code needed to reproduce the analyses and figures presented in this manuscript. The complete collection of intermediate files (such as the predicted term-term networks, word clouds for all communities, etc), can be obtained from [34]. (TGZ) [file pcbi.1004565.s004.tgz › TermCommunities_code/EnrichmentAnalysis/MakeRandSigsAndComms.m]

%% main program parameters %%
sigfile='../EnrichmentFiles/V4HumanAllSigs.txt';
parfile='../CommunityFiles/Human_TermNetwork_reduced.pars';
gofile='../EnrichmentFiles/HumanGOBipartite.mat';

%% read in GO ontology annotations as bipartite graph %%
disp('Reading in GO Annotations!');
load(gofile); % contains three variables, OntTerms (cell), GeneNames (cell), GOBP (sparse matrix of size=[length(OntTerms), length(GeneNames)])
GOBP=full(GOBP);
kT=sum(GOBP,2);
kG=sum(GOBP,1);
[NT,NG]=size(GOBP);

%% read in and process GO branches (or GO-term collections) %%
disp('Reading in GO Partition file!');
[GOID, GOPars]=textread(parfile, '%s%s');
filter=ismember(GOID, OntTerms);
GOID=GOID(filter); GOPars=GOPars(filter); % make sure partitioned terms are all in the GO Bipartite
if(strcmp(GOPars{1}(end), ','))
	for(cnt=1:length(GOPars))
		GOPars{cnt}=GroupContents(GOPars{cnt}(1:end-1), ',');
	end
else
	for(cnt=1:length(GOPars))
		GOPars{cnt}=GroupContents(GOPars{cnt}, ',');
	end
end
CommIDs=unique(cat(1, GOPars{:}))';
CommMembership=zeros(length(OntTerms), length(CommIDs));
for(cnt=1:length(OntTerms))
	CommMembership(cnt,:)=ismember(CommIDs, GOPars{cnt});
end
CommMembership=CommMembership(randperm(NT),:);

fid=fopen('../EnrichmentFiles/RandCommunities.pars', 'wt');
for(cnt=1:NT)
	idx=find(CommMembership(cnt,:)==1);
	fprintf(fid, '%s\t', OntTerms{cnt});
	for(c2=1:length(idx))
		fprintf(fid, '%u,', idx(c2));
	end
	fprintf(fid, '\n');
end
fclose(fid);

%% read in file with gene signatures %%
disp('Reading in Gene Signatures!');
[SigName, SigMembers]=textread(sigfile, '%s%s', 'delimiter', '\t', 'bufsize', 100000);
SigMembership=zeros(length(GeneNames), length(SigName));
if(strcmp(SigMembers{1}(end), ','))
        for(cnt=1:length(SigMembers))
                SigMembers{cnt}=GroupContents(SigMembers{cnt}(1:end-1), ',');
                % only keep genes in signatures that are in GO bipartite
                SigMembership(:,cnt)=ismember(GeneNames, SigMembers{cnt});
        end
else
        for(cnt=1:length(SigMembers))
                SigMembers{cnt}=GroupContents(SigMembers{cnt}, ',');
                % only keep genes in signatures that are in GO bipartite
                SigMembership(:,cnt)=ismember(GeneNames, SigMembers{cnt});
        end
end
SigMembership=SigMembership(randperm(NG),:);

fid=fopen('../EnrichmentFiles/RandSignatures.txt', 'wt');
for(cnt=1:length(SigName))
	idx=find(SigMembership(:,cnt)==1);
	fprintf(fid, '%s\t', SigName{cnt});
	for(c2=1:length(idx))
		fprintf(fid, '%s,', GeneNames{idx(c2)});
	end
	fprintf(fid, '\n');
end
fclose(fid);
