# Supplementary material for: Finding New Order in Biological Functions from the Network Structure of Gene Annotations
Source: PLoS Comput Biol. 2015 Nov 20;11(11):e1004565. doi: 10.1371/journal.pcbi.1004565 (PMC4654495; doi:10.1371/journal.pcbi.1004565)
Supplement: S1 Code — This file contains the input human annotation files and all the code needed to reproduce the analyses and figures presented in this manuscript. The complete collection of intermediate files (such as the predicted term-term networks, word clouds for all communities, etc), can be obtained from [34]. (TGZ) [file pcbi.1004565.s004.tgz › TermCommunities_code/EnrichmentAnalysis/MergeAndPlot_HatchLinear_AEA.m]

addpath('../Tools/');

tag={'SigsBranches', 'RandSigsBranches', 'SigsComms', 'RandSigsComms', 'SigsRandComms', 'RandSigsRandComms'};
taglabel={'GO Branches (Cancer Signatures)', 'GO Branches (Random Signatures)', 'Term Communities (Cancer Signatures)', 'Term Communities (Random Signatures)', 'Random Communities (Cancer Signatures)', 'Random Communities (Random Signatures)'};

bins=-6:1:0;
vals=zeros(length(bins), length(tag));

for(tagcnt=1:length(tag))
	fid=fopen(['../EnrichmentFiles/AEAOut/AEA_', tag{tagcnt}, '.txt'], 'r');
	C=textscan(fid, '%s%s%f', 'delimiter', '\t');
	fclose(fid);
	C=C{3};
	for(cnt=1:length(bins))
		vals(cnt, tagcnt)=sum(C<=10^(bins(cnt)))/length(C);
	end
end
vals(vals>0.01)=0.01; % makes it so that the vals are capped at 50% (the x-lim of the figure)

epsilon=0.001; % an extra bit to add to the bottom to make a "height" for a zero-value in the bar
vals=vals+epsilon;

% make the bar graph
bar(0.7:1:5.7, vals(1:6,1), 0.1, 'b', 'linewidth', 2)
hold on
bar(0.95:1:5.95, vals(1:6,3), 0.1, 'r', 'linewidth', 2)
bar(1.3:1:6.3, vals(1:6,6), 0.1, 'g', 'linewidth', 2)
bar(0.8:1:5.8, vals(1:6,2), 0.1, 'b', 'linewidth', 2)
bar(1.05:1:6.05, vals(1:6,4), 0.1, 'r', 'linewidth', 2)
bar(1.2:1:6.2, vals(1:6,5), 0.1, 'g', 'linewidth', 2)
plot(-1:1:10, repmat(epsilon, length(-1:1:10),1), 'k--', 'linewidth', 1);

% make x-labels
for(cnt=3:6) % 3:6 is the range from p<10e-4 to 10e-1
	h=text(cnt, -epsilon*0.75, ['p \leq 10^{', num2str(bins(cnt)), '}']);
	set(h, 'FontSize', 20, 'Interpreter', 'Tex', 'HorizontalAlignment', 'center');
end

% make y-labels
temp={'0%', '0.2%', '0.4%', '0.6%', '0.8%', '\geq1%'};
tempval=[0,0.002,0.004,0.006,0.008,0.01];
for(cnt=1:6)
	h=text(2.47, tempval(cnt)+epsilon, temp{cnt});
	set(h, 'FontSize', 20, 'Interpreter', 'Tex', 'HorizontalAlignment', 'right');
end

% change figure properties
set(gca, 'linewidth', 3, 'FontSize', 18, 'ytick', tempval+epsilon, 'xticklabel', '', 'TickLength', [0.01,1], 'xtick', [0,7], 'xlim', [0.25,6.75], 'ylim', [0, 0.01+epsilon], 'yticklabel', '');
set(gca, 'xlim', [2.5, 6.5]) % this changes the range
set(gca, 'box', 'off');
h=text(2.1, (epsilon+max(tempval))/2, {'Percentage of Comparisons'; 'Meeting Significance Level'});
set(h, 'FontSize', 20, 'Interpreter', 'Tex', 'Rotation', 90, 'HorizontalAlignment', 'center');

% the keyboard was so that I could change the width of the figure to span the full screen -- the striping angle is affected by this
keyboard;

% add stripes to the patch objects
h=findobj(gca, 'Type', 'patch');
hatchfill(h(4), 'single', 60,4, 'g');
hatchfill(h(3), 'single', 60,4, 'b');
hatchfill(h(2), 'single', 60,4, 'r');

% this is to add the legend manually
yoffset=-0.0015;
xoffset=2.2;

% patch objects
patch([0.33,1.75,1.75,0.33]+xoffset, [7.55, 7.55, 5.35, 5.35]*.0016+yoffset, 'w');
l1=patch([0.35,0.4,0.4,0.35]+xoffset, [7.45, 7.45, 7.2, 7.2]*.0016+yoffset, 'b');
l2=patch([0.35,0.4,0.4,0.35]+xoffset, [7.1, 7.1, 6.85, 6.85]*.0016+yoffset, 'b');
hatchfill(l2, 'single', 60, 4, 'b');
l3=patch([0.35,0.4,0.4,0.35]+xoffset, [6.75, 6.75, 6.5, 6.5]*.0016+yoffset, 'r');
l4=patch([0.35,0.4,0.4,0.35]+xoffset, [6.4, 6.4, 6.15, 6.15]*.0016+yoffset, 'r');
hatchfill(l4, 'single', 60, 4, 'r');
l5=patch([0.35,0.4,0.4,0.35]+xoffset, [6.05, 6.05, 5.8, 5.8]*.0016+yoffset, 'g');
l6=patch([0.35,0.4,0.4,0.35]+xoffset, [5.7, 5.7, 5.45, 5.45]*.0016+yoffset, 'g');
hatchfill(l6, 'single', 60, 4, 'g');

% and legend labels
c=[7.325:-0.35:5.575]*.0016+yoffset;
for(cnt=1:length(taglabel))
	h=text(0.42+xoffset, c(cnt), taglabel{cnt});
	set(h, 'FontSize', 14, 'Interpreter', 'Tex', 'HorizontalAlignment', 'left', 'VerticalAlignment', 'middle');
end

% finally, save the figure
set(gcf, 'PaperSize', [15,5], 'PaperPosition', [0,0,15,5]);
print(gcf, '../Figures/AEA_Comparison.pdf', '-dpdf', '-painters');
