# Supplementary material for: Finding New Order in Biological Functions from the Network Structure of Gene Annotations
Source: PLoS Comput Biol. 2015 Nov 20;11(11):e1004565. doi: 10.1371/journal.pcbi.1004565 (PMC4654495; doi:10.1371/journal.pcbi.1004565)
Supplement: S1 Code — This file contains the input human annotation files and all the code needed to reproduce the analyses and figures presented in this manuscript. The complete collection of intermediate files (such as the predicted term-term networks, word clouds for all communities, etc), can be obtained from [34]. (TGZ) [file pcbi.1004565.s004.tgz › TermCommunities_code/EnrichmentAnalysis/RunAEA.m]

function RunAEA(sigfile, parfile, gofile, tag);

%% other options %%
numrnds=10000;
minsigsize=100;
maxsigsize=1000;
mincommsize=10;
maxcommsize=1000;

%% read in GO ontology annotations as bipartite graph %%
disp('Reading in GO Annotations!');
load(gofile); % contains three variables, OntTerms (cell), GeneNames (cell), GOBP (sparse matrix of size=[length(OntTerms), length(GeneNames)])
GOBP=full(GOBP);
kT=sum(GOBP,2);
kG=sum(GOBP,1);
[NT,NG]=size(GOBP);

%% read in and process GO branches (or GO-term collections) %%
disp('Reading in GO Partition file!');
[GOID, GOPars]=textread(parfile, '%s%s');
filter=ismember(GOID, OntTerms);
GOID=GOID(filter); GOPars=GOPars(filter); % make sure partitioned terms are all in the GO Bipartite
if(strcmp(GOPars{1}(end), ','))
	for(cnt=1:length(GOPars))
		GOPars{cnt}=GroupContents(GOPars{cnt}(1:end-1), ',');
	end
else
	for(cnt=1:length(GOPars))
		GOPars{cnt}=GroupContents(GOPars{cnt}, ',');
	end
end
CommIDs=unique(cat(1, GOPars{:}))';
CommMembership=zeros(length(OntTerms), length(CommIDs));
for(cnt=1:length(OntTerms))
	CommMembership(cnt,:)=ismember(CommIDs, GOPars{cnt});
end
commfilter=sum(CommMembership,1)>=mincommsize & sum(CommMembership,1)<=maxcommsize;
CommIDs=CommIDs(commfilter==1);
CommMembership=CommMembership(:,commfilter);
NumComms=sum(commfilter);

%% read in file with gene signatures %%
disp('Reading in Gene Signatures!');
[SigName, SigMembers]=textread(sigfile, '%s%s', 'delimiter', '\t', 'bufsize', 100000);
SigMembership=zeros(length(GeneNames), length(SigName));
if(strcmp(SigMembers{1}(end), ','))
        for(cnt=1:length(SigMembers))
                SigMembers{cnt}=GroupContents(SigMembers{cnt}(1:end-1), ',');
                % only keep genes in signatures that are in GO bipartite
                SigMembership(:,cnt)=ismember(GeneNames, SigMembers{cnt});
        end
else
        for(cnt=1:length(SigMembers))
                SigMembers{cnt}=GroupContents(SigMembers{cnt}, ',');
                % only keep genes in signatures that are in GO bipartite
                SigMembership(:,cnt)=ismember(GeneNames, SigMembers{cnt});
        end
end
sigfilter=sum(SigMembership,1)>=minsigsize & sum(SigMembership,1)<=maxsigsize;
SigName=SigName(sigfilter==1);
SigMembers=SigMembers(sigfilter==1);
SigMembership=SigMembership(:,sigfilter);
NumSigs=sum(sigfilter);

disp([num2str(NumSigs), ' Signatures and ', num2str(NumComms), ' Communitis met the criteria for inclusion. Running AEA comparing these signatures and communities!!']);

disp('Running AEA!!');
disp('Determining Overlap Between Community and Signature');
N=CommMembership'*GOBP*SigMembership;

Ts=repmat(kT, 1, NumComms);
Gs=repmat(kG', 1, NumSigs);
Np=repmat(kT'*CommMembership, NT, 1);
Ns=repmat(kG*SigMembership, NG, 1);

disp('Determining Random Level of Overlap');
updn=logical(round(rand(numrnds,1)));
pvals=zeros(size(N));
for(rndcnt=1:numrnds)
	tic
	idxT=randperm(NT);
	idxG=randperm(NG);
	if(updn(rndcnt))
		% select enough genes/terms to be equal or slightly greater than real data
		LocComm=[ones(1,NumComms); double(cumsum(Ts(idxT,:))<Np)]; % ensures that we always choose at least one term
		LocSig=[ones(1,NumSigs); double(cumsum(Gs(idxG,:))<Ns)]; % ensures that we always choose at least one gene
	else
		% select enough genes/terms to be equal or just slightly less than real data
		LocComm=double(cumsum(Ts(idxT,:))<=Np);
		LocSig=double(cumsum(Gs(idxG,:))<=Ns);
	end
	Nr=LocComm(1:NT,:)'*GOBP(idxT, idxG)*LocSig(1:NG,:);
	pvals=pvals+(Nr>=N)/numrnds; % check whether this random case results in more overlap than the real case, if so, increase the pval
	disp(rndcnt);
	toc
end

fid=fopen([tag, '.txt'], 'wt');
for(pcnt=1:NumComms)
	for(scnt=1:NumSigs)
		fprintf(fid, '%s\t%s\t%g\n', CommIDs{pcnt}, SigName{scnt}, pvals(pcnt, scnt));
	end
end
fclose(fid);
