# Supplementary material for: Finding New Order in Biological Functions from the Network Structure of Gene Annotations
Source: PLoS Comput Biol. 2015 Nov 20;11(11):e1004565. doi: 10.1371/journal.pcbi.1004565 (PMC4654495; doi:10.1371/journal.pcbi.1004565)
Supplement: S1 Code — This file contains the input human annotation files and all the code needed to reproduce the analyses and figures presented in this manuscript. The complete collection of intermediate files (such as the predicted term-term networks, word clouds for all communities, etc), can be obtained from [34]. (TGZ) [file pcbi.1004565.s004.tgz › TermCommunities_code/EnrichmentAnalysis/RunFET.m]

function RunFET(sigfile, parfile, gofile, tag);

%% other options %%
minsigsize=100;
maxsigsize=1000;
mincommsize=10;
maxcommsize=1000;

%% read in GO ontology annotations as bipartite graph %%
disp('Reading in GO Annotations!');
load(gofile); % contains three variables, OntTerms (cell), GeneNames (cell), GOBP (sparse matrix of size=[length(OntTerms), length(GeneNames)])
GOBP=full(GOBP);
kT=sum(GOBP,2);
kG=sum(GOBP,1);
[NT,NG]=size(GOBP);

%% read in and process GO branches (or GO-term collections) %%
disp('Reading in GO Partition file!');
[GOID, GOPars]=textread(parfile, '%s%s');
filter=ismember(GOID, OntTerms);
GOID=GOID(filter); GOPars=GOPars(filter); % make sure partitioned terms are all in the GO Bipartite
if(strcmp(GOPars{1}(end), ','))
	for(cnt=1:length(GOPars))
		GOPars{cnt}=GroupContents(GOPars{cnt}(1:end-1), ',');
	end
else
	for(cnt=1:length(GOPars))
		GOPars{cnt}=GroupContents(GOPars{cnt}, ',');
	end
end
CommIDs=unique(cat(1, GOPars{:}))';
CommMembership=zeros(length(OntTerms), length(CommIDs));
for(cnt=1:length(OntTerms))
	CommMembership(cnt,:)=ismember(CommIDs, GOPars{cnt});
end
commfilter=sum(CommMembership,1)>=mincommsize & sum(CommMembership,1)<=maxcommsize;
CommIDs=CommIDs(commfilter==1);
CommMembership=CommMembership(:,commfilter);
NumComms=sum(commfilter);
CommMembership=double(GOBP'*CommMembership>0); % transform to a gene by community matrix with elements indicating gene is annotated to at least one term in the community

%% read in file with gene signatures %%
disp('Reading in Gene Signatures!');
[SigName, SigMembers]=textread(sigfile, '%s%s', 'delimiter', '\t', 'bufsize', 100000);
SigMembership=zeros(length(GeneNames), length(SigName));
if(strcmp(SigMembers{1}(end), ','))
	for(cnt=1:length(SigMembers))
		SigMembers{cnt}=GroupContents(SigMembers{cnt}(1:end-1), ',');
		% only keep genes in signatures that are in GO bipartite
		SigMembership(:,cnt)=ismember(GeneNames, SigMembers{cnt});
	end
else
	for(cnt=1:length(SigMembers))
		SigMembers{cnt}=GroupContents(SigMembers{cnt}, ',');
		% only keep genes in signatures that are in GO bipartite
		SigMembership(:,cnt)=ismember(GeneNames, SigMembers{cnt});
	end
end
sigfilter=sum(SigMembership,1)>=minsigsize & sum(SigMembership,1)<=maxsigsize;
SigName=SigName(sigfilter==1);
SigMembers=SigMembers(sigfilter==1);
SigMembership=SigMembership(:,sigfilter);
NumSigs=sum(sigfilter);

disp([num2str(NumSigs), ' Signatures and ', num2str(NumComms), ' Communitis met the criteria for inclusion. Running AEA comparing these signatures and communities!!']);

disp('Running FET!!');
disp('Determining Overlap Between Community and Signature');
N=CommMembership'*SigMembership;
Ns=sum(SigMembership);
Np=sum(CommMembership);

disp('Calculating P-value');
pvals=zeros(NumComms, NumSigs);
for(scnt=1:NumSigs)
	for(ccnt=1:NumComms)
		pvals(ccnt, scnt)=sum(hygepdf(N(ccnt, scnt):1:min([Ns(scnt), Np(ccnt)]), NG, Ns(scnt), Np(ccnt)));
	end
	disp(scnt);
end

fid=fopen([tag, '.txt'], 'wt');
for(pcnt=1:NumComms)
	for(scnt=1:NumSigs)
		fprintf(fid, '%s\t%s\t%g\n', CommIDs{pcnt}, SigName{scnt}, pvals(pcnt, scnt));
	end
end
fclose(fid);
