# Supplementary material for: Finding New Order in Biological Functions from the Network Structure of Gene Annotations
Source: PLoS Comput Biol. 2015 Nov 20;11(11):e1004565. doi: 10.1371/journal.pcbi.1004565 (PMC4654495; doi:10.1371/journal.pcbi.1004565)
Supplement: S1 Code — This file contains the input human annotation files and all the code needed to reproduce the analyses and figures presented in this manuscript. The complete collection of intermediate files (such as the predicted term-term networks, word clouds for all communities, etc), can be obtained from [34]. (TGZ) [file pcbi.1004565.s004.tgz › TermCommunities_code/MakeAdj/BranchRank.m]

addpath('../Tools/')
fid=fopen('../BranchInfo/HumanBranches.pars', 'r');
C=textscan(fid, '%s%s', 'delimiter', '\t');
fclose(fid);

disp('Processing Branch File');
comm=C{2};
numterms=zeros(length(comm),1);
for(cnt=1:length(comm))
	% break up the list of community members
	comm{cnt}=GroupContents(comm{cnt}(1:end-1), ',');
	numterms(cnt)=length(comm{cnt});
end
commid=unique(cat(1, comm{:}));

disp('Determining Branch Rank!');
commlayer=zeros(length(commid),1);
commlayer(ismember(commid, cat(2, comm{numterms==1})))=1;

layercnt=2;
while(sum(commlayer==0))
	% remove ids from previous layer
	disp(layercnt);
	for(cnt=1:length(comm))
		comm{cnt}=comm{cnt}(~ismember(comm{cnt}, commid(commlayer==(layercnt-1))));
		numterms(cnt)=length(comm{cnt});
	end

	% identify the GO terms that don't have any parents assigned to a layer -- these make up the next layer
	loclayer=cat(2, comm{numterms==1});
	% check to make sure these haven't been assigned a layer (true means an error in the code)
	if(sum(commlayer(ismember(commid, loclayer))))
		disp('problem');
		keyboard;
	end

	% assign the next layer
	commlayer(ismember(commid, loclayer))=layercnt;
	layercnt=layercnt+1;
end

fid=fopen('../BranchInfo/Branch_NumID_Rank.txt', 'wt');
for(cnt=1:length(commid))
	fprintf(fid, '%s\t%u\n',commid{cnt}, commlayer(cnt));
end
fclose(fid);
