# Supplementary material for: Finding New Order in Biological Functions from the Network Structure of Gene Annotations
Source: PLoS Comput Biol. 2015 Nov 20;11(11):e1004565. doi: 10.1371/journal.pcbi.1004565 (PMC4654495; doi:10.1371/journal.pcbi.1004565)
Supplement: S1 Code — This file contains the input human annotation files and all the code needed to reproduce the analyses and figures presented in this manuscript. The complete collection of intermediate files (such as the predicted term-term networks, word clouds for all communities, etc), can be obtained from [34]. (TGZ) [file pcbi.1004565.s004.tgz › TermCommunities_code/MakeAdj/CrossOntologyEnrichment.m]

fid=fopen('../Networks/Human_TermNetwork_GOIDs.pairs', 'r');
TermNet=textscan(fid, '%s%s%f', 'delimiter', '\t');
fclose(fid);

fid=fopen('../BranchInfo/AllCrossOntologyEdges.pairs', 'r');
CrossOnt=textscan(fid, '%s%s', 'delimiter', '\t');
fclose(fid);

disp(['Number of cross-domain edges: ', num2str(length(CrossOnt{1}))]);

GOIDs=unique([TermNet{1}; TermNet{2}]);
[~,i]=ismember(TermNet{1}, GOIDs);
[~,j]=ismember(TermNet{2}, GOIDs);
NetWeight=TermNet{3};
TermNet=[i,j];
NetDensity=length(NetWeight)/nchoosek(length(GOIDs),2); % although this is a directed graph, calculate like undirected since cross-ontology links don't always follow that structure

[~,i]=ismember(CrossOnt{1}, GOIDs);
[~,j]=ismember(CrossOnt{2}, GOIDs);
CrossOnt=[i,j];
f=sum(CrossOnt==0,2)==0;
CrossOnt=CrossOnt(f,:);
CrossOnt=unique(sort(CrossOnt,2), 'rows'); % all the unique cross-ontology links that go between two terms in the Human Term-Term Network
CrossNum=size(CrossOnt,1);
disp(['Number of cross-domain edges between two human-annotated terms: ', num2str(CrossNum)]);

crosslinks=ismember(TermNet, CrossOnt, 'rows');
crossweight=NetWeight(crosslinks);
noncrossweight=NetWeight;

CrossEnrichment=(sum(crosslinks)/CrossNum)/NetDensity;
CrossSignificance=sum(hygepdf(sum(crosslinks):1:CrossNum, nchoosek(length(GOIDs),2), CrossNum, length(NetWeight)));
disp(['Number of these edges in T: ', num2str(sum(crosslinks))]);
disp(['%Cross-Links in  T-T: ', num2str(sum(crosslinks)/CrossNum) '; FC: ', num2str(CrossEnrichment), '; Significance: ', num2str(CrossSignificance)]);
disp(['Density of T-T network: ', num2str(NetDensity)]);
disp(['Median Weight of Cross-Edges: ', num2str(median(crossweight)), '; Median Weight of All Edges: ', num2str(median(noncrossweight))]);

bins=-6:.25:0;
numcross=hist(log10(crossweight), bins);
numnoncross=hist(log10(noncrossweight), bins);

plot(bins, numcross/sum(numcross), 'k-', 'linewidth', 3);
hold on;
plot(bins, numnoncross/sum(numnoncross), 'r-', 'linewidth', 3)
hold off
set(gca, 'box', 'off', 'linewidth', 2, 'FontSize', 16, 'ylim', [0,0.2], 'ytick', 0:.05:0.2, 'yticklabel', {'0%', '5%', '10%', '15%', '20%'});
legend({'Documented Cross-Domain Relationships', 'All Edges'}, 'FontSize', 12, 'Location', 'NorthWest');
xlabel('log_{10} Edge-Weight in Term-Term Network', 'FontSize', 18);
ylabel('Percentage of Edges', 'FontSize', 18);
set(gcf, 'PaperSize', [6,5], 'PaperPosition', [0,0,6,5]);
print(gcf, '../Figures/CrossOntologyEnrichment.pdf', '-dpdf', '-painters');
