# Supplementary material for: Finding New Order in Biological Functions from the Network Structure of Gene Annotations
Source: PLoS Comput Biol. 2015 Nov 20;11(11):e1004565. doi: 10.1371/journal.pcbi.1004565 (PMC4654495; doi:10.1371/journal.pcbi.1004565)
Supplement: S1 Code — This file contains the input human annotation files and all the code needed to reproduce the analyses and figures presented in this manuscript. The complete collection of intermediate files (such as the predicted term-term networks, word clouds for all communities, etc), can be obtained from [34]. (TGZ) [file pcbi.1004565.s004.tgz › TermCommunities_code/MakeAdj/MakeBranchInfo.m]

tag='../BranchInfo/HumanBranches';
ontfile='../AnnotationsDownloaded052815/go.obo.txt';
annofile='../AnnotationsDownloaded052815/gene_association.goa_human';

disp('Reading in Gene Ontology!');
allrows=textread(ontfile, '%s', 'delimiter','\n');

% determining Term Names, etc
NameIdx=find(strncmp(allrows, 'name:', 5));
OntName=upper(regexprep(allrows(NameIdx), 'name: ', ''));
OIdx=find(strncmp(allrows, 'namespace:', 10));
OntO=regexprep(allrows(OIdx), 'namespace: ', '');
OntIdx=find(strncmp(allrows, 'id:', 3));
OntTerms=regexprep(allrows(OntIdx), 'id: ', '');
OntO=regexprep(OntO, 'biological_process', 'BP');
OntO=regexprep(OntO, 'molecular_function', 'MF');
OntO=regexprep(OntO, 'cellular_component', 'CC');

% removing extra info before loop
filter=strncmp(allrows, 'id:', 3) | strncmp(allrows, 'is_a', 4);
AllIdx=find(filter);
allrows=allrows(filter);
OntParents=cell(length(OntTerms),1);
NumParents=zeros(length(OntTerms),1);
allrows=regexprep(allrows, 'is_a: ', '');
delloc=strfind(allrows, ' ! ');
for(cnt=1:length(allrows))
	if(length(delloc{cnt}))
		allrows{cnt}=allrows{cnt}(1:(delloc{cnt}-1));
	end
end

% mapping parents
termcnt=0;
for(cnt=1:length(allrows))
	if(ismember(AllIdx(cnt), OntIdx))
		if(termcnt>0)
			OntParents{termcnt}=OntParents{termcnt}(1:pcnt);
			NumParents(termcnt)=pcnt;
		end
		termcnt=termcnt+1;
		OntParents{termcnt}=cell(25,1);
		pcnt=0;
	else
		pcnt=pcnt+1;
		OntParents{termcnt}{pcnt}=allrows{cnt};
	end
end
OntParents{termcnt}=OntParents{termcnt}(1:pcnt);
NumParents(termcnt)=pcnt;

OntParentsIdx=cell(length(OntTerms),1);
for(cnt=1:length(OntTerms))
	OntParentsIdx{cnt}=find(ismember(OntTerms, OntParents{cnt}));
	disp(['Indexing #', num2str(cnt)]);
end

AllParentsIdx=cell(length(OntTerms),1);
NumAllParents=NumParents;
for(cnt=1:length(OntTerms))
	AllParentsIdx{cnt}=unique([OntParentsIdx{cnt}; cat(1, OntParentsIdx{OntParentsIdx{cnt}})]);
	while(length(AllParentsIdx{cnt})>NumAllParents(cnt))
		NumAllParents(cnt)=length(AllParentsIdx{cnt});
		AllParentsIdx{cnt}=unique([AllParentsIdx{cnt}; cat(1, OntParentsIdx{AllParentsIdx{cnt}})]);
	end
	AllParentsIdx{cnt}=unique([AllParentsIdx{cnt}; cnt]);
	NumAllParents(cnt)=length(AllParentsIdx{cnt});
	disp(['Mapping #', num2str(cnt)]);
end

save('../BranchInfo/OntInfo.mat', 'OntTerms', 'AllParentsIdx', 'OntName', 'OntO', 'OntParents');
% load('../BranchInfo/OntInfo.mat');

disp('Reading in Gene Annotations!');
fid=fopen(annofile, 'r');
AnnoInfo=textscan(fid, repmat('%s', 1, 16), 'delimiter', '\t', 'headerlines', 33);
fclose(fid);
Gene=AnnoInfo{3};
GOAnno=AnnoInfo{5};

[uGene,~,loc]=unique(Gene);
GeneAnno=cell(length(uGene), 1);
Adj=zeros(length(uGene), length(OntTerms));
for(cnt=1:length(uGene))
	GeneAnno{cnt}=unique(cat(1, AllParentsIdx{ismember(OntTerms, GOAnno(loc==cnt))}));
	Adj(cnt,GeneAnno{cnt})=1;
	disp(['Gene#', num2str(cnt)]);
end

% filter to only include terms that have gene annotations
AnnoFilter=sum(Adj,1)>0;

% translate BP/MF/CC into 0/12
OntOdx=zeros(length(OntO),1);
OntOdx(strcmp(OntO, 'MF'))=1;
OntOdx(strcmp(OntO, 'CC'))=2;

% print information for each term to a file
fid=fopen([tag, '.description'], 'wt');
for(cnt=1:length(OntTerms))
	if(AnnoFilter(cnt))
		fprintf(fid, '%u\t', cnt);
		fprintf(fid, '%s\t', OntTerms{cnt});
		fprintf(fid, '%u\t', length(AllParentsIdx{cnt}));
		fprintf(fid, '%u\t', OntOdx(cnt));
		fprintf(fid, '%s\n', OntName{cnt});
	end
end
fclose(fid);

fid=fopen([tag, '.pars'], 'wt');
for(cnt=1:length(OntTerms))
	if(AnnoFilter(cnt))
		fprintf(fid, '%s\t', OntTerms{cnt});
		for(pcnt=1:length(AllParentsIdx{cnt}))
			fprintf(fid, '%s,', OntTerms{AllParentsIdx{cnt}(pcnt)});
		end
		fprintf(fid, '\n');
	end
end
fclose(fid);

fid=fopen('../BranchInfo/OntologyDAG.pairs', 'wt');
for(cnt=1:length(OntTerms))
	if(AnnoFilter(cnt))
		for(cnt2=1:length(OntParents{cnt}))
			fprintf(fid, '%s\t%s\t1.0\n', OntTerms{cnt}, OntParents{cnt}{cnt2});
		end
	end
end
fclose(fid);
