# Supplementary material for: Finding New Order in Biological Functions from the Network Structure of Gene Annotations
Source: PLoS Comput Biol. 2015 Nov 20;11(11):e1004565. doi: 10.1371/journal.pcbi.1004565 (PMC4654495; doi:10.1371/journal.pcbi.1004565)
Supplement: S1 Code — This file contains the input human annotation files and all the code needed to reproduce the analyses and figures presented in this manuscript. The complete collection of intermediate files (such as the predicted term-term networks, word clouds for all communities, etc), can be obtained from [34]. (TGZ) [file pcbi.1004565.s004.tgz › TermCommunities_code/MakeAdj/MakeGMX.m]

function []=MakeGMX(tag, annofile);

load('../BranchInfo/OntInfo.mat'); % created from MakeBranchInfo.m

disp('Reading in Gene Annotations!');
fid=fopen(annofile, 'r');
AnnoInfo=textscan(fid, repmat('%s', 1, 16), 'delimiter', '\t', 'headerlines', 33);
fclose(fid);
Gene=AnnoInfo{3};
GOAnno=AnnoInfo{5};

[uGene,~,loc]=unique(Gene);
GeneAnno=cell(length(uGene), 1);
Adj=zeros(length(uGene), length(OntTerms));
for(cnt=1:length(uGene))
	GeneAnno{cnt}=unique(cat(1, AllParentsIdx{ismember(OntTerms, GOAnno(loc==cnt))}));
	Adj(cnt,GeneAnno{cnt})=1;
	disp(['Gene#', num2str(cnt)]);
end
AnnoFilter=sum(Adj,1)>0;

% print GO annotations
fid=fopen([tag, '.gmt'], 'wt');
for(cnt=1:size(Adj,2))
	if(AnnoFilter(cnt))
		fprintf(fid, '%s\t%s', [OntName{cnt}, ' (', OntO{cnt}, ')'], OntTerms{cnt});
		for(gcnt=1:length(uGene))
			if(Adj(gcnt,cnt)==1)
				fprintf(fid, '\t%s', uGene{gcnt});
			end
		end
		fprintf(fid, '\n');
	end
end
fclose(fid);

% remove columns for terms with no gene annotations
Adj=Adj(:,AnnoFilter);
OntTerms=OntTerms(AnnoFilter);

% make bipartite
w=zeros(length(OntTerms));
w(1:(length(OntTerms)+1):end)=1./sum(Adj);
T=w'*Adj'*Adj*w;
[i,j,w]=find(T);
fid=fopen([tag, '_TermNetwork.pairs'], 'wt');
for(cnt=1:length(i))
	if(i(cnt)<j(cnt)) % T is a symmetric matrix, so we only print the upper-right half
		fprintf(fid, '%u\t%u\t%f\n', i(cnt), j(cnt), w(cnt));
	end
end
fclose(fid);

fid=fopen([tag, '_OntTerms.txt'], 'wt');
for(cnt=1:length(OntTerms))
        fprintf(fid, '%s\n', OntTerms{cnt});
end
fclose(fid);
