# Supplementary material for: Finding New Order in Biological Functions from the Network Structure of Gene Annotations
Source: PLoS Comput Biol. 2015 Nov 20;11(11):e1004565. doi: 10.1371/journal.pcbi.1004565 (PMC4654495; doi:10.1371/journal.pcbi.1004565)
Supplement: S1 Code — This file contains the input human annotation files and all the code needed to reproduce the analyses and figures presented in this manuscript. The complete collection of intermediate files (such as the predicted term-term networks, word clouds for all communities, etc), can be obtained from [34]. (TGZ) [file pcbi.1004565.s004.tgz › TermCommunities_code/MakeCloudFiles/Pars2TxtOntComm.m]

addpath('../Tools');

[GOID, comm]=textread('../CommunityFiles/Human_TermNetwork_reduced.pars', '%s%s', 'delimiter', '\t');

disp('Transforming Communities');
commsize=zeros(length(comm),1);
for(cnt=1:length(GOID))
	comm{cnt}=GroupContentsNum(comm{cnt}(1:end-1), ',')';
	commsize(cnt)=length(comm{cnt});
end
commvals=nan(length(GOID), max(commsize));
for(cnt=1:length(GOID))
	commvals(cnt,1:commsize(cnt))=comm{cnt};
end
comm=commvals;
clear commvals

ucommid=unique(comm(~isnan(comm)));
numcomm=length(ucommid);

fid=fopen('../BranchInfo/HumanBranches.description', 'r');
C=textscan(fid, '%u%s%u%u%s', 'delimiter', '\t');
fclose(fid);
% remove parentheses and quotes; add hyphens to join common concepts
C{5}=regexprep(C{5}, ',', '');
C{5}=regexprep(C{5}, ')', '');
C{5}=regexprep(C{5}, '(', '');
C{5}=regexprep(C{5}, '"', '');
C{5}=regexprep(C{5}, ' 1', '-1');
C{5}=regexprep(C{5}, ' 2', '-2');
C{5}=regexprep(C{5}, ' I', '-I');
C{5}=regexprep(C{5}, ' II', '-II');
C{5}=regexprep(C{5}, ' III', '-III');
C{5}=regexprep(C{5}, ' IV', '-IV');
C{5}=regexprep(C{5}, 'CELL CYCLE', 'CELL-CYCLE');
C{5}=regexprep(C{5}, 'G1 PHASE', 'G1-PHASE');
C{5}=regexprep(C{5}, 'G2 PHASE', 'G2-PHASE');
C{5}=regexprep(C{5}, 'M PHASE', 'M-PHASE');
C{5}=regexprep(C{5}, 'S PHASE', 'S-PHASE');
C{5}=regexprep(C{5}, 'X CHROMOSOME', 'X-CHROMOSOME');
C{5}=regexprep(C{5}, 'Y CHROMOSOME', 'Y-CHROMOSOME');
C{5}=regexprep(C{5}, ' MOTIF', '-MOTIF');
C{5}=regexprep(C{5}, 'T CELL', 'T-CELL');
C{5}=regexprep(C{5}, 'B CELL', 'B-CELL');
C{5}=regexprep(C{5}, 'RNA POLYMERASE', 'RNA-POLYMERASE');

fid=fopen('../CloudFiles/AllCommBackground.txt', 'wt');
fid2=fopen('../CloudFiles/AllCommOntBackground.txt', 'wt');
for(cnt=1:length(C{5}))
	fprintf(fid, '%s\n', C{5}{cnt});
	fprintf(fid2, '%u', C{4}(cnt));
	for(c2=1:length(strfind(C{5}{cnt}, ' ')))
		fprintf(fid2, '\t%u', C{4}(cnt));
	end
	fprintf(fid2, '\n');
end
fclose(fid);
fclose(fid2);

disp('Printing Comm Desc Files');
for(cnt=1:numcomm)
	tempOnt=C{4}(ismember(C{2}, GOID(sum(comm==ucommid(cnt),2)>0)));
	tempGO=C{5}(ismember(C{2}, GOID(sum(comm==ucommid(cnt),2)>0)));
	fid=fopen(['../CloudFiles/CommunityTxtFiles/Comm', num2str(ucommid(cnt)), '.txt'], 'wt');
	fid2=fopen(['../CloudFiles/CommunityTxtFiles/OntComm', num2str(ucommid(cnt)), '.txt'], 'wt');
	for(c2=1:length(tempGO))
		fprintf(fid, '%s\n', tempGO{c2});
		fprintf(fid2, '%u', tempOnt(c2));
		for(c3=1:length(strfind(tempGO{c2}, ' ')))
			fprintf(fid2, '\t%u', tempOnt(c2));
		end
		fprintf(fid2, '\n');
	end
	fclose(fid);
	fclose(fid2);
end
