# Supplementary material for: Finding New Order in Biological Functions from the Network Structure of Gene Annotations
Source: PLoS Comput Biol. 2015 Nov 20;11(11):e1004565. doi: 10.1371/journal.pcbi.1004565 (PMC4654495; doi:10.1371/journal.pcbi.1004565)
Supplement: S1 Code — This file contains the input human annotation files and all the code needed to reproduce the analyses and figures presented in this manuscript. The complete collection of intermediate files (such as the predicted term-term networks, word clouds for all communities, etc), can be obtained from [34]. (TGZ) [file pcbi.1004565.s004.tgz › TermCommunities_code/MakeCloudFiles/rgbconv.m]

function [x,y,z]=rgbconv(a,b,c)
%RGBCONV   Convert hex color to or from matlab rgb vector.
%   RGB = RGBCONV(HEX)  where HEX is a string of hexadecimal numbers
%      'RRGGBB' where the parts RR, GG, BB are two digit hexadecimal
%      numberes corresponding to the strengths of the colors red,
%      green and blue. RGB is the matlab rgb-vector.
%   RGB = RGBCONV(HEX)  where HEX is a string matrix of the form
%      ['RR';'GG';'BB'], or a cell string {'RR','GG','BB'}, or
%   RGB = RGBCONV('RR','GG','BB')
%   [R,G,B] = RGBCONV(...)  gives the corresponding matlab rgb-values
%   as scalar values in R, G and B correspondingly.
%
%   HEX = RGBCONV(RGB)  where RGB is a matlab rgb-vector with
%      three elements each corresponding to strengs of
%      red, green and blue and ranging between 0 and 1.
%   HEX = RGBCONV(R,G,B)  where R, G and B are scalar values
%      ranging between 0 and 1 each corresponding to red, green
%      and blue.
%      HEX is a string containing the hex values and is of length 6.
%   ['RR','GG','BB'] = RGBCONV(...)  gives the corresponding hex
%      values as two character strings 'RR', 'GG' and 'BB'
%
%   Examples:
%      rgbconv([.1 .2 .3])
%      rgbconv(.55,.6,.12)
%      [r,g,b]=rgbconv([.1 .2 .3])
%      rgbconv('1a334d')
%      rgbconv('1a','33','4d')
%      [r,g,b]=rgbconv({'F1','2A','55'})
%
%   See also COLORMAP.

% Copyright (c) 2001-10-09, B. Rasmus Anthin.
% Revisited 2002-03-06.
% Renewed 2003-12-16.

flag=0;           %meaning hex->rgb
switch(nargin)
case 1
   if iscell(a)
      arg=[a{1} a{2} a{3}];
   elseif ischar(a) & all(size(a)==[3 2])
      arg=[a(1,:) a(2,:) a(3,:)];
   elseif ischar(a) & all(size(a)==[6 1])
      arg=a';
   elseif ischar(a) & all(size(a)==[1 6])
      arg=a;
   elseif isnumeric(a) & all(size(a)==[1 3]) | all(size(a)==[3 1])
      arg=a;
      flag=1;
   else
      error('Syntax error.')
   end
case 3
   if ischar(a) & ischar(b) & ischar(c) & ...
         length(a)==2 & length(b)==2 & length(c)==2
      arg=[a(:)' b(:)' c(:)'];
   elseif isnumeric(a) & isnumeric(b) & isnumeric(c) & ...
         length(a)==1 & length(b)==1 & length(c)==1
      arg=[a b c];
      flag=1;
   end
otherwise
   error('Must be 1 or 3 input arguments.')
end
if flag        % rgb->hex
   out=dec2hex(round(255*arg));
   out=reshape(out',1,6);
   switch nargout
   case {0,1}
      x=out;
   case 3
      x=out(1:2);
      y=out(3:4);
      z=out(5:6);
   otherwise
      error('Must be 1 or 3 output arguments.')
   end
else           % hex->rgb
   out=[hex2dec(arg(1:2)) hex2dec(arg(3:4)) hex2dec(arg(5:6))]/255;
   switch nargout
   case {0,1}
      x=out;
   case 3
      x=out(1);
      y=out(2);
      z=out(3);
   otherwise
      error('Must be 1 or 3 output arguments.')
   end
end
