# Supplementary material for: Finding New Order in Biological Functions from the Network Structure of Gene Annotations
Source: PLoS Comput Biol. 2015 Nov 20;11(11):e1004565. doi: 10.1371/journal.pcbi.1004565 (PMC4654495; doi:10.1371/journal.pcbi.1004565)
Supplement: S1 Code — This file contains the input human annotation files and all the code needed to reproduce the analyses and figures presented in this manuscript. The complete collection of intermediate files (such as the predicted term-term networks, word clouds for all communities, etc), can be obtained from [34]. (TGZ) [file pcbi.1004565.s004.tgz › TermCommunities_code/MakeCloudFiles/tabconfiguration3.txt]

# This is a sample output configuration for the
# IBM Word Cloud Generator; it also serves
# as documentation.

# Blank lines and lines beginning with the # character are ignored.
# Case *is* significant.

# Configuration files must be encoded as UTF-8 (therefore, ASCII is fine).

##########################################
# The following properties are MANDATORY #
##########################################

# Path to a TrueType font:

# e.g. windows:
# font: c:/windows/fonts/georgiab.ttf

# e.g. mac:
# font: /Library/Fonts/Times New Roman.ttf
# font: /Library/Fonts/Georgia.ttf

# for linux, download any TrueType font and point to it
font:  /usr/share/fonts/dejavu/DejaVuSans.ttf

# NOTE: if you're using this sample to test, remember to change your
# working directory to the one containing this file, so that the relative
# path to the sample font will work for you. You could also replace it
# with the absolute path of one of your own truetype fonts.

# The structure of the input text.
#
# Possible values are:
#
#	text
#	tab
#
# "text" means unstructured text. The program will count words and
#		size the words in proportion to their frequencies.
# "tab" means tab-separated values, and requires further configuration
#		settings, below.
#
format: tab

# The encoding of the input text.
#
# Possible values are:
#
#	US-ASCII
#	ISO-8859-1
#	UTF-8
#	UTF-16BE
#	UTF-16LE
#	UTF-16
#
inputencoding: UTF-8

#################################################################
# The following properties are MANDATORY for tab files          #
#################################################################

# How to treat the first line of structured data.
#
# Possible values:
#	data
#	skip
#	headings
#
# "data" means that the first line in the file is data. This
#		setting cause the "column" configuration options to
#		be understood as numeric indices, starting at 1.
# "skip" means throw away the first line, and look for numeric
#		indices in the "column" config options, as with "data".
# "headings" means that the first line contains column headings.
#		The "column" config options will be interpreted as the
#		text of the data headings.
#
# Ignored for input type "text".

# example
firstline: data

# How to interpret the structured data.

# Which column contains the "word"?
#
# For firstline values of "data" and "skip", this should be a
# column number, where the first column is column 1. For
# "heading", this should be the value of the heading for
# column containing the word or phrase to be rendered in the cloud.

# example numeric index
wordcolumn: 1

# examples with headings:
# wordcolumn: firstname
# wordcolumn: Heading With Spaces

# Which column contains the weight?
#
# For firstline values of "data" and "skip", this should be a
# column number, where the first column is column 1. For
# "heading", this should be the value of the heading for
# column containing the weight of the given word or phrase.
# The weight determines the word's relative size.

# example
weightcolumn: 2

# Which column contains the color? (OPTIONAL)
#
# You can provide your own color per word.
# Colors should be in the format
#    RRGGBB
# or
#    #RRGGBB
# or
#    0xRRGGBB
# where RR, GG, and BB are hexadecimal numbers
# between 00 and FF.
#
# For firstline values of "data" and "skip", this should be a
# column number, where the first column is column 1. For
# "heading", this should be the value of the heading for
# column containing the color of the given word or phrase.
#
# If this configuration is given, then palette settings (below)
# will be ignored.

# example
colorcolumn: 3


##########################################
# The following properties are OPTIONAL  #
##########################################

# Case folding -- send everything to upper or lower case
#
# Possible values: Upper, Lower
#
# Default: no case folding
#
# Example:
#
#casefold: Lower


# Background color
#
# Colors should be specified as in the colorcolumn setting, above.
# 
# Default:
# background: FFFFFF
background: 808080

# Palette
#
# Colors should be specified as in the colorcolumn setting, above.
#
# Colors are assigned to words by randomly choosing from
# the provided palette. You can list any number of colors, and
# you can make a given color more likely
# than another by listing it more than once.
#
# Default:
palette: 880099, 339922, 993333, 2266CC

# Maximum number of words to show
#
# Default:
# maxwords: 150
# More fun:
maxwords: 800

# The "placement strategy" to use
# Possible values:
#
#   HorizontalCenterLine
#   VerticalCenterLine
#   Alphabetical
#   AlphabeticalVertical
#   Center
#
# Capitalization and spelling are significant.
#
# Default:
placement: HorizontalCenterLine

# The perimeter shape, either BLOBBY or SQUARISH
#
# Default:
shape: SQUARISH

# The "orientation strategy" to use.
# Possible values:
#
#	HORIZONTAL
#	MOSTLY_HORIZONTAL
#	HALF_AND_HALF
#	MOSTLY_VERTICAL
#	VERTICAL
#	ANY_WHICH_WAY
#
# Default:
orientation: HALF_AND_HALF
			
# Which collection of stopwords (ignored words) to use.
# One of:
#
#	Arabic, Catalan, Czech, Dutch, Danish, English, Esperanto,
#	Farsi, Finnish, French, German, Greek, Hebrew, Hindi, Hungarian,
#	Italian, Norwegian, Polish, Portuguese, Romanian, Russian,
#	Slovenian, Spanish, Swedish, Turkish
#
#	See stopwordsfile setting for custom stop words lists.
#
# No stopwords used by default.
#
# Example: 
stopwords: English

# Path to a file containing custom stopwords. 
# Stopwords should be given one per line in a text file.
#
# No stopwords file used by default.
# For the hamlet example, we might wish to remove the names that
# indicate the speaker
# stopwordsfile: ACommFiles/AComm-stopwords.txt

# If you use both the "stopwords" and "stopwordsfile" options
# the the program will load the given stopwords and append
# your custom list.

# Encoding of stopwords file, when using custom stopwords.
#
# Default:
stopwordsencoding: UTF-8

# Whether or not to treat numbers as stopwords
#
# true/false
#
# Default:
stripnumbers: true
