# Supplementary material for: Finding New Order in Biological Functions from the Network Structure of Gene Annotations
Source: PLoS Comput Biol. 2015 Nov 20;11(11):e1004565. doi: 10.1371/journal.pcbi.1004565 (PMC4654495; doi:10.1371/journal.pcbi.1004565)
Supplement: S1 Code — This file contains the input human annotation files and all the code needed to reproduce the analyses and figures presented in this manuscript. The complete collection of intermediate files (such as the predicted term-term networks, word clouds for all communities, etc), can be obtained from [34]. (TGZ) [file pcbi.1004565.s004.tgz › TermCommunities_code/MakeCommunities/Pars2Dot5.m]

parfile='../CommunityFiles/Human_TermNetwork.pars';
outfile='../Figures/ResolutionDAG.dot';
N=10;	% minimum number of terms in community to show community
P=0.1;	% minimum percentage mapping to parent to show community connection

addpath('../Tools');

[GOidx, comm]=textread(parfile, '%u%s', 'delimiter', '\t');
GOID=textread('../Networks/goa_human_OntTerms.txt', '%s', 'delimiter', '\n');
GOID=GOID(GOidx);

disp('Transforming Communities');
for(cnt=1:length(GOID))
	comm{cnt}=GroupContentsNum(comm{cnt}, ',')';
end
comm=cat(1, comm{:});
[numterms,numlayers]=size(comm);

disp('Reading in Mapping Info');
collapsedmapping=dlmread([parfile(1:end-5), '_CollapsedMapping.txt'], '\t');
collapsedmapping=collapsedmapping(:,2:3);
allcommid=unique(collapsedmapping(:,2));
allcommcnt=hist(comm(ismember(comm(:), allcommid)), allcommid);
allcommcolor=zeros(length(allcommid),3);
allcommrank=zeros(length(allcommid),1);
for(layer=1:numlayers)
	allcommrank(ismember(allcommid, comm(:,layer)))=layer;
end

disp('Determining Community Colors');
fid=fopen('../BranchInfo/HumanBranches.description', 'r');
C=textscan(fid, '%u%s%u%u%s', 'delimiter', '\t');
fclose(fid);
ontnorm=hist(C{4}, 0:1:2);
for(cnt=1:length(allcommid))
	ont=C{4}(ismember(C{2}, GOID(sum(comm==allcommid(cnt),2)>0)));
	ont=hist(ont,0:1:2)./ontnorm;
	ont([3,1,2])=ont;
	allcommcolor(cnt,:)=rgb2hsv(1-ont/max(ont));
end
clear C;

numlayers=6;

disp('Determining DAG!');
fid=fopen(outfile, 'wt');
fprintf(fid, '%s\n', 'digraph G{');
fprintf(fid, '%s\n', 'ranksep=1.75;');
for(layercnt=2:numlayers)
	prevcommid=unique(comm(:,layercnt-1));
	loccommid=unique(comm(:,layercnt));
	loccommid=loccommid(ismember(loccommid, allcommid(allcommcnt>N)));
	prevterms=cell(length(prevcommid),1);
	locterms=cell(length(loccommid),1);
	for(cnt1=1:length(prevcommid))
		prevterms{cnt1}=sum(comm==prevcommid(cnt1),2)>0;
	end
	for(cnt1=1:length(loccommid))
		locterms{cnt1}=sum(comm==loccommid(cnt1),2)>0;
	end
	commcompare=zeros(length(prevcommid), length(prevcommid));
	for(cnt1=1:length(prevcommid))
		for(cnt2=1:length(loccommid))
			commcompare(cnt1, cnt2)=sum(prevterms{cnt1} & locterms{cnt2})/sum(locterms{cnt2});
		end
	end
	for(cnt1=1:length(loccommid))
		parentid=prevcommid(commcompare(:,cnt1)>P);
		parentweight=commcompare(commcompare(:,cnt1)>P, cnt1);
		[f,idx]=ismember(parentid, collapsedmapping(:,1));
		parentid=collapsedmapping(idx,2);
		for(cnt2=1:length(parentid))
			if(ismember(parentid(cnt2), allcommid(allcommcnt>N)))
				fprintf(fid, '%s\n', [num2str(parentid(cnt2)), ' -> ', num2str(loccommid(cnt1)), ' [penwidth=', num2str(10*parentweight(cnt2)), ', dir=back];']);
			end;
		end
	end
	disp(layercnt);
end

for(cnt=1:length(allcommid))
	if(allcommcnt(cnt)>N & allcommrank(cnt)<=numlayers)
		fprintf(fid, '%s\n', ['"', num2str(allcommid(cnt)), '" [label="", style=filled, fillcolor="', num2str(allcommcolor(cnt,1)), ' ', num2str(allcommcolor(cnt,2)), ' ', num2str(allcommcolor(cnt,3)), '", shape=circle, fixedsize=true, width=', num2str(0.5*log10(allcommcnt(cnt))),'];']);
	end
end

for(cnt=1:numlayers)
	idx=find(allcommcnt'>N & allcommrank==cnt);
	fprintf(fid, '%s\n', ['"rank', num2str(cnt), '" [label="", color=invis, width=0.01];']);
	fprintf(fid, '%s', ['{rank=same; rank', num2str(cnt)']);
	for(c=1:length(idx))
		fprintf(fid, '%s', '; ');
		fprintf(fid, '%u', allcommid(idx(c)));
	end
	fprintf(fid, '%s\n', '};');
end
fprintf(fid, '%s\n', '}');
fclose(fid);
