# Supplementary material for: Finding New Order in Biological Functions from the Network Structure of Gene Annotations
Source: PLoS Comput Biol. 2015 Nov 20;11(11):e1004565. doi: 10.1371/journal.pcbi.1004565 (PMC4654495; doi:10.1371/journal.pcbi.1004565)
Supplement: S1 Code — This file contains the input human annotation files and all the code needed to reproduce the analyses and figures presented in this manuscript. The complete collection of intermediate files (such as the predicted term-term networks, word clouds for all communities, etc), can be obtained from [34]. (TGZ) [file pcbi.1004565.s004.tgz › TermCommunities_code/MakeCommunities/resolution.R]

# Some handy notes/functions on calculating resolution w/ modularity
library(igraph)

# Generate a sequence of resolutions to test with
genres = function(G, p, u=1) { 
    seq(0,u*vcount(G), by=floor(vcount(G)*p))
}

# Get a membership vector from simulated annealing scheme
get_memb_simanneal = function(G, r=0) { thermo.community(G, r) }

# Get a membership vector from a fastgreedy scheme
get_memb_fastgreedy = function(G, r=0, degree.adjusted.resolution=FALSE) {
    fg = fastgreedy.community(G, r=r, degree.adjusted.resolution=degree.adjusted.resolution)
    community.to.membership(G, fg$merges, sort(fg$modularity, index.return=TRUE, decreasing=TRUE)$ix[1])$membership
}

# Generate a list of partitions obtained at different resolution values
respars = function(G, res, getmemb=get_memb_fastgreedy) {
    lapply(res, function (x) { getmemb(G, r=x)  })
}

# Get a vector of community counts for every resolution
ncpars = function(G, pars) {
    as.numeric(lapply(pars, function (x) { length(unique(x)) }))
}

# Get a vector of modularities for every resolution
modres = function(G, pars) {
   as.numeric(lapply(pars, function (x) { modularity(G, x) }))
}

# Calculate a normalized modularity if you wish (kind of expensive)
# This one uses the fastgreedy community algorithm by default
modularity_norm = function(G, n=100) {
    G = simplify(as.undirected(G));
    Q = max(fastgreedy.community(G)$modularity);
    #degree_sequence = sapply(V(G), function(x) { degree(G, x) });

    Qr = 0;
    for (i in 1:n) {
        # Need to discuss degree-sequence vs. rewiring -- use rewire() instead
        #Qr_cur = max(fastgreedy.community(simplify(
        #             as.undirected(degree.sequence.game(degree_sequence))))
        #             $modularity);
        Qr_cur = max(fastgreedy.community(rewire(G))$modularity);
        Qr = Qr + Qr_cur;
    }
    Qr = Qr/n;

    # Maximal modularity is just the extreme of 1 here
    (Q-Qr)/(1-Qr);
}
