# Supplementary material for: Finding New Order in Biological Functions from the Network Structure of Gene Annotations
Source: PLoS Comput Biol. 2015 Nov 20;11(11):e1004565. doi: 10.1371/journal.pcbi.1004565 (PMC4654495; doi:10.1371/journal.pcbi.1004565)
Supplement: S1 Code — This file contains the input human annotation files and all the code needed to reproduce the analyses and figures presented in this manuscript. The complete collection of intermediate files (such as the predicted term-term networks, word clouds for all communities, etc), can be obtained from [34]. (TGZ) [file pcbi.1004565.s004.tgz › TermCommunities_code/README.txt]

This README file describes the steps needed to recreate all the analysis in "Finding New Order in Biological Functions from the Network Structure of Gene Annotations".
This version of the code is included with the published manuscript for long-term reproducibility.
It includes all the code and input files needed to recapitulate the human annotation term communities and analysis presented in the main text of the manuscript.
Input files necessary to reproduce the species-specific analysis that is included in the supplemental material can be obtained from: 
https://sites.google.com/a/channing.harvard.edu/kimberlyglass/tools/term-communities
A full set of the intermediate files and output can also be obtained from the above web address.
For questions, please contact kimberly.glass@channing.harvard.edu.

This directory contains a number of subdirectories:
1. The directory with original data downloaded from geneontology.org is:
* AnnotationsDownloaded052815/
2. Folders containing the code used in the analysis include:
* MakeAdj/
* MakeCommunities/
* CompareCode/
* MakeCloudFiles/
* EnrichmentAnalysis/
* Tools/
3. Folders containing intermediate files produced by this code include:
* BranchInfo/
* Networks/
* CommunityFiles/
* ComparisonFiles/
* CloudFiles/
* EnrichmentFiles/
4. Figures/Tables produced and presented in the manuscript are in:
* Figures/
* Tables/

## Note that if you have downloaded the skeleton version of this code, only the folders in (1) and (2) above will be populated (as 3 and 4 can be populated by running the code, as outlined below)
## If you would like to download all the files, including all the intermediate files and figures/tables, please visit: https://sites.google.com/a/channing.harvard.edu/kimberlyglass/tools/term-communities


The overview of the analysis pipeline is described below in eight main steps:

(1) STEP ONE: Download Data -- Files put into AnnotationsDownloaded052815/

gene ontology annotation files were downloaded from: http://geneontology.org/page/download-annotations, 05/28/2015
gene ontology obo file (go.obo) was downloaded from: http://geneontology.org/page/download-ontology, 05/28/2015


(2) STEP TWO: Process ontology files and build networks

(2.1) Build GO hierarchy, compare to human annotatiions to create information about human "GO Branches"
Summary: This code saves the full GO hierarchy information to a mat file, it then filters this against the human annotation information to create several useful files.
(i) information for each human-annotated GO Term in a tab-delimited format -- useful for easily translating between GOID and the full "name" (description), and for identifying ontology associated with term
(ii) Gene Ontology branches in a "pars" format -- the first column in a GO term, and the second column are all the parents of that term (the branches the term belong to)
(iii) the term-term edges that define the edges in the GO-DAG
MCode: MakeAdj/MakeBranchInfo.m
ReadsFiles: AnnotationsDownloaded052815/go.obo.txt, MakeAdj/AnnotationsDownloaded052815/gene_association.goa_human
Output: BranchInfo/OntInfo.mat, BranchInfo/HumanBranches.pars, MakeAdj/HumanBranches.description, BranchInfo/OntologyDAG.pairs

(2.2) For each species, select terms with an annotation, build bipartite graph, and create term-term network

(2.2.1) Using all Annotations
M-code: MakeAdj/MakeSpeciesTermNetworks.m
Relies on: MakeAdj/MakeGMX.m
ReadsFilesIn: BranchInfo/OntInfo.mat, AnnotationsDownloaded052815/
PrintsResultsTo: Networks/

(2.2.1) Using only Annotations with experimental evidence codes
M-code: MakeAdj/MakeSpeciesTermNetworks_EvidenceFiltered.m
Relies on: MakeAdj/MakeGMX_EvidenceFiltered.m
ReadsFilesIn: BranchInfo/OntInfo.mat, AnnotationsDownloaded052815/
PrintsResultsTo: Networks/EvidenceFiltered/

(2.3) For each primary domain in human annotations, build a bipartite graph, and create a term-term network
M-code: MakeAdj/MakeOntspecificTermNetworks.m
ReliesOn: MakeAdj/MakeGMX_OntSpecific.m 
ReadsFilesIn: BranchInfo/OntInfo.mat, AnnotationsDownloaded052815/gene_association.goa_human
Output: Networks/Human_CC_OntTerms.txt, Networks/Human_MF_OntTerms.txt, Networks/Human_BP_OntTerms.txt, Networks/Human_CC_TermNetwork.pairs, Networks/Human_MF_TermNetwork.pairs, Networks/Human_BP_TermNetwork.pairs

(2.4) There are several other programs that should be run at this time in preparation for future analysis

(2.4.1) Determine a "rank" for each GO Branch: will be used when visualizing a "hierarchical" version of the Branch DAG
MCode: MakeAdj/BranchRank.m
ReadsFiles: BranchInfo/HumanBranches.pars
Output: BranchInfo/Branch_NumID_Rank.txt

(2.4.2) Make a version of the Human Network with Term-names instead of index values for node-names. This is queried using awk to make community subnetwork pictures (in most other analyses the "index" version of the network is used as it is generally easier to process)
MCode: MakeAdj/ConvertNetwork.m
ReadsFiles: Networks/goa_human_TermNetwork.pairs, Networks/goa_human_OntTerms.txt
Output: Networks/Human_TermNetwork_GOIDs.pairs

(2.5) Run Cross-Ontology Analysis

(2.5.1) Identify all cross-ontology links (includes any relationship in the go.obo.txt file, not just is_a and part_of, as in the branch creation and gene-annotation propagation)
Mcode: MakeAdj/MakeCrossOntologyEdges.m
ReadsIn: AnnotationsDownloaded052815/go.obo.txt
Output: BranchInfo/AllCrossOntologyEdges.pairs

(2.5.2) Evalute if documented cross-ontology links tend to have high edge-weight in the term-term network (see Other/PruneTest/ for another version of this analysis -- gives nearly identical results)
Mcode: MakeAdj/CrossOntologyEnrichment.m
ReadsIn: Networks/Human_TermNetwork_GOIDs.pairs, BranchInfo/CrossOntologyEdges.pairs
Output: Figures/CrossOntologyEnrichment.pdf (Supplemental Figure 1A)

(2.6) Characterize the number of genes, terms and annotations in each network
Mcode: MakeAdj/SpeciesNetProperties.m
ReadsIn: Networks/*.gmt
Output: Tables/SpeciesAnnoTable.txt (Supplemental Table 3)


(3) STEP THREE: Make Communities
R-code: MakeCommunities/MakeCommunities.R and MakeCommunities/MakeCommunities1.R (for evidence-filtered networks)
Relies on: resolution.R **
ReadsFiles: Networks/*.pairs (generated in step 2 above) 
Output: a "pars" and "info" file for each input network, printed to CommunityFiles/
** Note that resolution.R relies on a modified version of the igraph library (igraph_mod.tar.gz). Importantly, this version of the igraph library not longer works with the most recent versions of R. Please install an older version of R (e.g. R 2.9.0, available at https://cran.r-project.org/src/base/R-2/R-2.9.0.tar.gz is included) **


(4) STEP FOUR: Process Partitions across multiple resolutions and create "Term Communities"

(4.1) Collapse the same communities found at different resolutions, the output file (e.g. "Human_TermNetwork_reduced.pars") defines the set of non-redundant human term communities used in the manuscript
Mcode: MakeCommunities/CollapseAllCommunities.m
ReliesOn: MakeCommunities/CollapseCommunities_v2.m, Tools/GroupContents.m
ReadsFiles: CommunityFiles/Human_*_TermNetwork.pars, Networks/goa_human_*_OntTerms.txt
Output: CommunityFiles/Human_TermNetwork_reduced.pars, CommunityFiles/Human_TermNetwork_CollapsedResolution.txt, CommunityFiles/Human_TermNetwork_CollapsedMapping.txt, CommunityFiles/Human_TermNetwork_CC_reduced.pars, CommunityFiles/Human_TermNetwork_CC_CollapsedResolution.txt, CommunityFiles/Human_TermNetwork_CC_CollapsedMapping.txt, CommunityFiles/Human_TermNetwork_MF_reduced.pars, CommunityFiles/Human_TermNetwork_MF_CollapsedResolution.txt, CommunityFiles/Human_TermNetwork_MF_CollapsedMapping.txt, CommunityFiles/Human_TermNetwork_BP_reduced.pars, CommunityFiles/Human_TermNetwork_BP_CollapsedResolution.txt, CommunityFiles/Human_TermNetwork_BP_CollapsedMapping.txt

(4.2) Characterize the number of communities found at each resolution (Supplemental Table 1)
Mcode: MakeCommunities/CommunityByResolution.m
ReadsIn: CommunityFiles/Human_TermNetwork.info, CommunityFiles/Human_TermNetwork_CollapsedResolution.txt
Output: Tables/CommResTable.txt

(4.3) Characterize the number of communities found before/after collapse for each ontology-network (Supplemental Table 2)
Mcode: MakeCommunities/OntCommunityCounts.m
ReadsIn: CommunityFiles/Human_*_TermNetwork.info, CommunityFiles/Human_*_TermNetwork_CollapsedResolution.txt
Output: Tables/OntResTable.txt


(5) STEP FIVE: Visualize the Partitions at different resolutions

(5.1) For Term Communities (Figure 2)
Mcode: MakeCommunities/Pars2Dot5.m
ReadsFiles: CommunityFiles/Human_TermNetwork.pars, Networks/goa_human_OntTerms.txt, CommunityFiles/Human_TermNetwork_CollapsedMapping.txt, BranchInfo/HumanBranches.description
Output: Figures/ResolutionDAG.dot
NOTE: this dot file can be compiled with neato to make Figure 2 in the manuscript. The neato command should be something like this:
./dot -Tpng -oCommDAG.png ResolutionDAG.dot
The neato and dot commands are part of the graphviz suite, which can be downloaded from: http://graphviz.org/Download.php

(5.2) For GO Branches (Supplemental Figure 3)
Mcode: MakeCommunities/Pars2Dot5_Branches.m
ReadsFiles: BranchInfo/HumanBranches.pars, BranchInfo/Branch_NumID_Rank.txt, BranchInfo/HumanBranches.description
Output: Figures/BranchResolutionDAG.dot
NOTE: this dot file can be compiled with neato to make Supplemental Figure 3. The neato command should be something like this:
./dot -Tpng -oBranchDAG.png BranchResolutionDAG.dot


(6) STEP SIX: Compare Term Communities and GO Branches

(6.1) Compare the distribution of sizes for GO Branches and Term Communities

(6.1.1) Transform the communities/branches to gene-by-community matrix
Mcode: CompareCode/Par2TermMembership.m
ReliesOn: Tools/GroupContents.m
ReadsIn: BranchInfo/HumanBranches.pars, CommunityFiles/Human_TermNetwork_reduced.pars
Output: ComparisonFiles/Branches.mat, ComparisonFiles/Communities.mat

(6.1.2) Visualize the distribution of the number of terms assigned to each branch/community
Mcode: CompareCode/MergedDegreeDistribution.m
ReadsIn: ComparisonFiles/Branches.mat, ComparisonFiles/Communities.mat
Output: Figures/BranchCommSizeDist.pdf (Supplemental Figure 1B)

(6.2) Compare the similarity of Branches and Communities

(6.2.1) Calculate the Jaccard Similarity between Communities and Branches (with more than 10 members, can be modified in the code)
Mcode: CompareCode/SimilarityBetweenCommunitiesAndBranches2.m
ReadsFiles: BranchInfo/HumanBranches.description, BranchInfo/HumanBranches.pars, CommunityFiles/Human_TermNetwork_reduced.pars
ReliesOn: Tools/GroupContents.m
Output: ComparisonFiles/BranchesVsComms.mat, ComparisonFiles/Community2BranchInfo.txt, ComparisonFiles/Branch2CommunityInfo.txt

(6.2.2) Make Distribution of Similarity between Communities and Branches
Mcode: CompareCode/MergedJaccardDistribution.m
ReadsFile: ComparisonFiles/BranchesVsComms.mat
Output: Figures/JaccardDistributionAll.pdf (Figure 3A)

(6.2.3) Do the same as 6.2.1-6.2.2, but comparing Branches specific to an ontology with term-term networks built only using annotations to those terms
Mcode: CompareCode/OntSpecJaccardDistribution.m
ReliesOn: CompareCode/SimilarityBetweenCommunitiesAndBranchesOntFunction.m, Tools/GroupContents.m
ReadsFiles: BranchInfo/HumanBranches.description, BranchInfo/HumanBranches.pars, Networks/Human_CC_TermNetwork_reduced.pars, Networks/Human_MF_TermNetwork_reduced.pars, Networks/Human_BP_TermNetwork_reduced.pars
Output: Figures/JaccardDistributionCC.pdf, Figures/JaccardDistributionMF.pdf, Figures/JaccardDistributionBP.pdf (Supplemental Figure 2)

(6.3) Compare the branch and network structure of specific examples (Figure 3B-C)
Mcode: CompareCode/VizBranchAndComm4.m
ReadsFiles: BranchInfo/HumanBranches.description, BranchInfo/HumanBranches.pars, CommunityFiles/Human_TermNetwork_reduced.pars, CommunityFiles/Human_TermNetwork_CollapsedResolution.txt, Networks/Human_TermNetwork_GOIDs.pairs, BranchInfo/OntologyDAG.pairs
ReliesOn: Tools/GroupContents.m
Output: Figures/Comm*.dot and Figures/Branch*.dot
Note: the BranchID and CommID can be changed at the top of the file to Visualize any pair of community/branch. For our manuscript we queried ComparisonFiles/Community2BranchInfo.txt manually and selected a few comparisons to visualize.
ComparisonsMade:
CommID=3876; BranchID=GO:0015298 (index-value 5304)
CommID=11556; BranchID=GO:0090559 (index-value 16727)
To compile community dot files to make community network pictures:
./neato -Gbgcolor=transparent -Nfontname=MyriadPro -Goutputorder=edgesfirst -Goverlap=false -Gsplines=true -Gesep=+20 -Tpdf -oComm3876.pdf Community3876.dot
./neato -Gbgcolor=transparent -Nfontname=MyriadPro -Goutputorder=edgesfirst -Goverlap=false -Gesep=+20 -Tpdf -oComm11556.pdf Community11556.dot
To compile branch dot files to make branch pictures:
./dot -Granksep=3 -Gnodesep=+1 -Gbgcolor=transparent -Nfontname=MyriadPro -Tpdf -oBranch5304.pdf Branch5304.dot
./dot -Granksep=2.5 -Gnodesep=+1 -Gbgcolor=transparent -Nfontname=MyriadPro -Tpdf -oBranch16727.pdf Branch16727.dot 

(6.4) Compare the term communities defined based on annotations for different species 
Mcode: CompareCode/CompareCommunities.m
ReliesOn: CompareCode/VariationOfInformation.m
ReadsIn: CommunityFiles/*.pars and Networks/*OntTerms.txt
Output: Figures/SpeciesVI.pdf (Supplemental Figure 6A)

(6.5) Compare the term communities defined based on evidence-filtered annotations for different species
Mcode: CompareCode/CompareCommunitiesFiltered.m
ReliesOn: CompareCode/VariationOfInformation.m
ReadsIn: CommunityFiles/EvidenceFiltered/*.pars and Networks/EvidenceFiltered/*OntTerms.txt
Output: Figures/SpeciesVI_Filtered.pdf (Supplemental Figure 6B)


(7) STEP SEVEN: Make Word Clouds to Visualize the contents of the communities and branches (Figure 4)

(7.1) write files with all the "full names" of GO terms in a branch, also makes a file recording the ontology from which those words were derived

ForCommunities:
Mcode: MakeCloudFiles/Pars2TxtOntComm.m
ReliesOn: Tools/GroupContentsNum.m
ReadsFile: CommunityFiles/Human_TermNetwork_reduced.pars, BranchInfo/HumanBranches.description
Ouput: CloudFiles/AllCommBackground.txt, AllCommOntBackground.txt, all files in CloudFiles/CommunityTxtFiles/

ForBranches:
Mcode: MakeCloudFiles/Pars2TxtOnt.m
ReliesOn: Tools/GroupContents.m
ReadsFile: BranchInfo/HumanBranches.pars, BranchInfo/HumanBranches.description
Ouput: all files in CloudFiles/BranchTxtFiles/


(7.2) Determine the color and size of the words in the clouds by comparing the contents of the previous files with "background" files.

ForCommunities:
Mcode: MakeCloudFiles/Txt2WeightColorComm.m
ReliesOn: rgbconv.m (downloaded from: http://www.mathworks.com/matlabcentral/fileexchange/4265-rgbconv-m)
ReadsFiles: CloudFiles/AllCommBackground.txt, CloudFiles/AllCommOntBackground.txt, files in CloudFiles/CommunityTxtFiles/
Output: all files in CloudFiles/CommunityWeightFiles/

ForBranches:
Mcode: MakeCloudFiles/Txt2WeightColor.m
ReliesOn: rgbconv2.m (modified version of rgbconv.m)
ReadsFiles: CloudFiles/AllCommBackground.txt, CloudFiles/AllCommOntBackground.txt, files in CloudFiles/BranchTxtFiles/
Output: all files in CloudFiles/BranchWeightFiles/

(7.3) Run the Word-Cloud making program

ForCommunities:
bashscript: MakeCloudFiles/RunIBM2color
ReliesOn: tabconfiguration3.txt, word-cloud program files in MakeWordClouds/IBM Word Cloud/
ReadsFilesIn: CloudFiles/CommunityWeightFiles/
Output: Figures/WordClouds/CommunityColorClouds/

ForBranches:
bashscript: MakeCloudFiles/RunIBMcolor
ReliesOn: tabconfiguration3.txt, word-cloud program files in MakeWordClouds/IBM Word Cloud/
ReadsFilesIn: CloudFiles/BranchWeightFiles/
Output: Figures/WordClouds/BranchColorClouds/

(7.4) For Clouds in Figure 4:
To make High-Res versions of select branches/communities with various different configurations one can run (from within MakeCloudFiles) something like:
java -jar ./IBM\ Word\ Cloud/ibm-word-cloud.jar -c tabconfiguration3.txt -w 10000 -h 10000 < ../CloudFiles/BranchWeightFiles/Branch13175.colorweight > Branch13175.png
java -jar ./IBM\ Word\ Cloud/ibm-word-cloud.jar -c tabconfiguration3.txt -w 10000 -h 10000 < ../CloudFiles/CommunityWeightFiles/Comm228.colorweight > Comm228.png


(8) STEP 8: Run Functional Enrichment Analysis

(8.1) Pre-process GO bipartite to correct format for AEA/FET code
Mcode: EnrichmentAnalysis/MakeGOBipartite.m
ReliesOn: Tools/GroupContents.m
ReadsIn: Networks/goa_human.gmt
Output: EnrichmentFiles/HumanGOBipartite.mat

(8.2) Process Gene Signatures from genesigdb
Mcode: EnrichmentAnalysis/ProcessSigsV4.m
ReadsIn: EnrichmentAnalysis/ALL_SIGSv4.gmt (downloaded from http://compbio.dfci.harvard.edu/genesigdb/download/ALL_SIGSv4.gmt)
Output: EnrichmentFiles/V4HumanAllSigs.txt

(8.3) Make Random Signatures and Communities for Comparative Analysis
Mcode: EnrichmentAnalysis/MakeRandSigsAndComms.m
ReadsIn: EnrichmentFiles/V4HumanAllSigs.txt, CommunityFiles/Human_TermNetwork_reduced.pars, EnrichmentFiles/HumanGOBipartite.mat
Output: EnrichmentFiles/RandCommunities.pars, EnrichmentFiles/RandSignatures.txt

(8.4) Run Annotation Enrichment Analysis
Mcode: RunAllAEA.m
ReliesOn: RunAEA.m (which ReliesOn: GroupContents.m and ReadsIn: HumanGOBipartite.mat)
ReadsIn: (passed to RunAEA.m): Signatures/V4HumanAllSigs.txt, BranchInfo/HumanBranches.pars, CommunityFiles/Human_TermNetwork_reduced.pars, RandCommunities.pars, RandSignatures.txt
Output: files in EnrichmentFiles/AEAOut/

(8.5) Run Fisher's Exact Test
Mcode: RunAllFET.m
ReliesOn: RunFET.m (which ReliesOn: GroupContents.m and ReadsIn: HumanGOBipartite.mat)
ReadsIn: (passes to RunFET.m): Signatures/V4HumanAllSigs.txt, BranchInfo/HumanBranches.pars, CommunityFiles/Human_TermNetwork_reduced.pars, RandCommunities.pars, RandSignatures.txt
Output: files in EnrichmentFiles/FETOut/

(8.6) Compare the Enrichment of Signatures in GO Branches versus Term Communities using AEA (Figure 5 and Supplemental Figure 4)
Mcode: CompareAEAResults2.m
ReadsIn: EnrichmentFiles/AEAOut/AEA_SigsComms.txt, EnrichmentFiles/AEAOut/AEA_SigsBranches.txt
Output: Figures/EnrichmentInChosenSigs.pdf, Figures/PercentAtCutoffPerSig.pdf, Figures/SigVersusCutoff.pdf

(8.7) Look at the Enrichment across different cutoffs for AEA, and with randomization controls (Supplemental Figure 5A)
MCode: MergeAndPlot_HatchLinear_AEA.m
ReliesOn: Tools/hatchfill.m (downloaded from: http://www.mathworks.com/matlabcentral/fileexchange/30733-hatchfill/)
ReadsIn: files in EnrichmentFiles/AEAOut/
Output: Figures/FET_Comparison.pdf

(8.8) Look at the Enrichment across different cutoffs for FET, and with randomization controls (Supplemental Figure 5B)
MCode: MergeAndPlot_HatchLinear.m
ReliesOn: Tools/hatchfill.m (downloaded from: http://www.mathworks.com/matlabcentral/fileexchange/30733-hatchfill/)
ReadsIn: files in EnrichmentFiles/FETOut/
Output: Figures/FET_Comparison.pdf
