# Supplementary material for: Finding New Order in Biological Functions from the Network Structure of Gene Annotations
Source: PLoS Comput Biol. 2015 Nov 20;11(11):e1004565. doi: 10.1371/journal.pcbi.1004565 (PMC4654495; doi:10.1371/journal.pcbi.1004565)
Supplement: S1 Code — This file contains the input human annotation files and all the code needed to reproduce the analyses and figures presented in this manuscript. The complete collection of intermediate files (such as the predicted term-term networks, word clouds for all communities, etc), can be obtained from [34]. (TGZ) [file pcbi.1004565.s004.tgz › TermCommunities_code/Tools/hatchfill.m]

function H = hatchfill(A,STYL,ANGLE,SPACING,FACECOL)
%% HATCHFILL Hatching and speckling of patch objects
%%   HATCHFILL(A) fills the patch(es) with handle(s) A.
%%   A can be a vector of handles or a single handle.
%%   If A is a vector, then all objects of A should
%%   be part of the same group for predictable results.
%%   The hatch consists of black lines angled at
%%   45 degrees spaced 5 pixels apart, with no color
%%   filling between the lines.
%%
%%   HATCHFILL(A,STYL) applies STYL pattern with default paramters.
%%      - STYL can be 'single' for single lines (the default),
%%      'cross' for a double-crossed hatch, 'speckle' for
%%      speckling inside the patch boundary, and 'outspeckle' for
%%      for speckling outside the boundary. 'fill' will
%%      apply only a gray fill and no hatching.
%%
%%   HATCHFILL(A,STYL,ANGLE,SPACING) applies a hatch/speckle with
%%   customized parameters:
%%      - ANGLE sets the angle of hatch lines. For speckling, it 
%%      controls the width of the speckling region.
%%      - SPACING controls the spacing of hatch lines or the
%%      density of speckle points.
%%      If STYL is 'fill', then ANGLE and SPACING are ignored.
%%
%%   HATCHFILL(A,STYL,ANGLE,SPACING,FACECOL) allows the user
%%   to specify a fill color. (The default is 'none'.)
%%
%%   H = HATCHFILL(...) returns handles to the line objects
%%   comprising the hatch/speckle.
%%
%%   Examples:
%%       Gray region with hatching:
%%       hh = hatchfill(a,'cross',45,5,[0.5 0.5 0.5]);
%%
%%       Speckled region:
%%       hatchfill(a,'speckle',7,1);
%%
%%   NOTE: This function depends on the script hatch_xy.m
%%   based on the work of R. Pawlowicz, K. Pankratov, and
%%   Iram Weinstein.
%%
%%   Neil Tandon 11 Jul 2011

% set defaults:
if nargin == 1
    STYL = 'single';
    ANGLE = 45;
    SPACING = 5;
    FACECOL = 'none';
end

% For backwards compatability:
if strcmpi(STYL,'none')
    STYL = 'fill';
end

if nargin == 2
    if strcmpi(STYL,'single') || strcmpi(STYL,'cross')
        ANGLE = 45;
        SPACING = 5;
        FACECOL = 'none';
    elseif strcmpi(STYL,'speckle') || strcmpi(STYL,'outspeckle')
        ANGLE = 7;
        SPACING = 1;
        FACECOL = 'none';
    elseif strcmpi(STYL,'fill')
        FACECOL = [0.8 0.8 0.8];
    end
end

if nargin == 3
    error('Invalid number of input arguments');
end

if nargin == 4
    if strcmpi(STYL,'fill')
        FACECOL = [0.8 0.8 0.8];
    else
        FACECOL = 'none';
    end
end

if ( ~strcmpi(STYL,'single') && ~strcmpi(STYL,'cross') && ...
     ~strcmpi(STYL,'speckle') && ~strcmpi(STYL,'outspeckle') && ...
     ~strcmpi(STYL,'fill') )
    error(['Invalid style: ',STYL])
end

linec = 'k';
linew = 1;
specksize = 2;

% axis handle is one or two hierarchical levels up:
% (Additional check suggested by Dan K)
hax = get(A(1),'parent');
is_axes = strcmpi(get(hax,'type'),'axes');
if ~is_axes
   hax = get(hax,'parent');
end
is_axes = strcmpi(get(hax,'type'),'axes');

x_is_log = 0; y_is_log = 0;
x_is_reverse = 0; y_is_reverse = 0;

if is_axes
   axsize_in = get(hax,'position');
   y_is_log = strcmpi(get(hax,'yscale'),'log');
   if y_is_log
       ylims = get(hax,'ylim');
       dy = (ylims(2) - ylims(1))/(log10(ylims(2))-log10(ylims(1)));
       set(hax,'units','pixels');
       axsize = get(hax,'position');
       set(hax,'position',[ axsize(1:3) dy*axsize(4) ]);
       set(hax,'units','normalized')
   end

   x_is_log = strcmpi(get(hax,'xscale'),'log');
   if x_is_log
       xlims = get(hax,'xlim');
       dx = (xlims(2) - xlims(1))/(log10(xlims(2))-log10(xlims(1)));
       set(hax,'units','pixels');
       axsize = get(hax,'position');
       set(hax,'position',[ axsize(1:2) dx*axsize(3) axsize(4) ]);
       set(hax,'units','normalized')
   end

   if strcmp(STYL,'single') || strcmp(STYL,'cross')
      y_is_reverse = strcmpi(get(hax,'ydir'),'reverse');
      if y_is_reverse
          ANGLE = -ANGLE;
      end
      x_is_reverse = strcmpi(get(hax,'xdir'),'reverse');
      if x_is_reverse
          ANGLE = 180-ANGLE;
      end
   end
end

% Apply hatch:
j = 1;
for k = 1:length(A)
    set(A,'facecolor',FACECOL);
    v = get(A(k),'vertices');
    if any(v(end,:)~=v(1,:))
        v(end+1,:) = v(1,:);
    end
    x = v(:,1);
    if x_is_log
        x = log10(v(:,1));
    end
    y = v(:,2);
    if y_is_log
        y = log10(v(:,2));
    end

    if strcmp(STYL,'fill')
        H = NaN;
        continue
    end

    [xhatch,yhatch] = hatch_xy(x,y,STYL,ANGLE,SPACING);
    if x_is_log
        xhatch = 10.^xhatch;
    end
    if y_is_log
        yhatch = 10.^yhatch;
    end
    if strcmp(STYL,'speckle') || strcmp(STYL,'outspeckle')
        if any(xhatch)
            H(j) = line(xhatch,yhatch,'marker','.','linest','none', ...
                    'markersize',specksize,'color',linec);
            j = j+1;
        end
    elseif strcmp(STYL,'single') || strcmp(STYL,'cross')
        H(j) = line(xhatch,yhatch);
        set(H(j),'color',linec,'linewidth',linew);
        j = j+1;
    end
end

if y_is_log || x_is_log
    set(hax,'position',axsize_in);
end


%%%%%%%%%%%%%%%%%%% SUBFUNCTIONS %%%%%%%%%%%%%%%%%%%%%%%%

function [xi,yi,x,y]=hatch_xy(x,y,varargin);
%
% M_HATCH Draws hatched or speckled interiors to a patch
%       
%    M_HATCH(LON,LAT,STYL,ANGLE,STEP,...line parameters);
%
% INPUTS:
%     X,Y - vectors of points.
%     STYL - style of fill
%     ANGLE,STEP - parameters for style
%
%     E.g.
%                 
%      'single',45,5  - single cross-hatch, 45 degrees,  5 points apart 
%      'cross',40,6   - double cross-hatch at 40 and 90+40, 6 points apart
%      'speckle',7,1  - speckled (inside) boundary of width 7 points, density 1
%                               (density >0, .1 dense 1 OK, 5 sparse)
%      'outspeckle',7,1 - speckled (outside) boundary of width 7 points, density 1
%                               (density >0, .1 dense 1 OK, 5 sparse)
%
%     
%      H=M_HATCH(...) returns handles to hatches/speckles.
%
%      [XI,YI,X,Y]=MHATCH(...) does not draw lines - instead it returns
%      vectors XI,YI of the hatch/speckle info, and X,Y of the original
%      outline modified so the first point==last point (if necessary).
%
%     Note that inside and outside speckling are done quite differently
%     and 'outside' speckling on large coastlines can be very slow.

%
% Hatch Algorithm originally by K. Pankratov, with a bit stolen from 
% Iram Weinsteins 'fancification'. Speckle modifications by R. Pawlowicz.
%
% R Pawlowicz 15/Dec/2005
  
styl='speckle';
angle=7;
step=1/2;

if length(varargin)>0 & isstr(varargin{1}),
  styl=varargin{1};
  varargin(1)=[];  
end;
if length(varargin)>0 & ~isstr(varargin{1}),
  angle=varargin{1};
  varargin(1)=[];  
end;
if length(varargin)>0 & ~isstr(varargin{1}),
  step=varargin{1};
  varargin(1)=[];
end;

I = zeros(1,length(x));
%[x,y,I]=m_ll2xy(lon,lat,'clip','patch');
 
  
if x(end)~=x(1) & y(end)~=y(1),
  x=x([1:end 1]);
  y=y([1:end 1]);
  I=I([1:end 1]);
end;

if strcmp(styl,'speckle') | strcmp(styl,'outspeckle'),
  angle=angle*(1-I);
end;

if size(x,1)~=1,
 x=x(:)';
 angle=angle(:)';
end;
if size(y,1)~=1,
 y=y(:)';
end;


% Code stolen from Weinstein hatch
oldu = get(gca,'units');
set(gca,'units','points');
sza = get(gca,'pos'); sza = sza(3:4);
set(gca,'units',oldu)   % Set axes units back

xlim = get(gca,'xlim');
ylim = get(gca,'ylim');
xsc = sza(1)/(xlim(2)-xlim(1)+eps);
ysc = sza(2)/(ylim(2)-ylim(1)+eps);

switch lower(styl),
 case 'single',
  [xi,yi]=drawhatch(x,y,angle,step,xsc,ysc,0);
  if nargout<2,
    xi=line(xi,yi,varargin{:});
  end;  
 case 'cross',
  [xi,yi]=drawhatch(x,y,angle,step,xsc,ysc,0);
  [xi2,yi2]=drawhatch(x,y,angle+90,step,xsc,ysc,0);
  xi=[xi,xi2];
  yi=[yi,yi2];
  if nargout<2,
    xi=line(xi,yi,varargin{:});
  end;  
 case 'speckle',
  [xi,yi ]  =drawhatch(x,y,45,   step,xsc,ysc,angle);
  [xi2,yi2 ]=drawhatch(x,y,45+90,step,xsc,ysc,angle);
  xi=[xi,xi2];
  yi=[yi,yi2];
  if nargout<2,
    if any(xi),
      xi=line(xi,yi,'marker','.','linest','none','markersize',2,varargin{:});
    else
      xi=NaN;
    end;    
  end; 
 case 'outspeckle',
  [xi,yi ]  =drawhatch(x,y,45,   step,xsc,ysc,-angle);
  [xi2,yi2 ]=drawhatch(x,y,45+90,step,xsc,ysc,-angle);
  xi=[xi,xi2];
  yi=[yi,yi2];
  inside=logical(inpolygon(xi,yi,x,y)); % logical needed for v6!
  xi(inside)=[];yi(inside)=[];
  if nargout<2,
    if any(xi),
      xi=line(xi,yi,'marker','.','linest','none','markersize',2,varargin{:});
    else
      xi=NaN;
    end;    
  end; 
    
end;


return

%%%%%

function [xi,yi]=drawhatch(x,y,angle,step,xsc,ysc,speckle);
%
% This is the guts. 
%

angle=angle*pi/180;

% Idea here appears to be to rotate everthing so lines will be
% horizontal, and scaled so we go in integer steps in 'y' with
% 'points' being the units in x.
% Center it for "good behavior".
ca = cos(angle); sa = sin(angle);
x0 = mean(x); y0 = mean(y);   
x = (x-x0)*xsc; y = (y-y0)*ysc;
yi = x*ca+y*sa;              % Rotation
y = -x*sa+y*ca;
x = yi;
y = y/step;    % Make steps equal to one

% Compute the coordinates of the hatch line ...............
yi = ceil(y);
yd = [diff(yi) 0]; % when diff~=0 we are crossing an integer
fnd = find(yd);    % indices of crossings
dm = max(abs(yd)); % max possible #of integers between points
 

%
% This is going to be pretty space-inefficient if the line segments
% going in have very different lengths. We have one column per line
% interval and one row per hatch line within that interval.
%
A = cumsum( repmat(sign(yd(fnd)),dm,1), 1);

% Here we interpolate points along all the line segments at the
% correct intervals.
fnd1 = find(abs(A)<=abs( repmat(yd(fnd),dm,1) ));
A  = A+repmat(yi(fnd),dm,1)-(A>0);
xy = (x(fnd+1)-x(fnd))./(y(fnd+1)-y(fnd));
xi = repmat(x(fnd),dm,1)+(A-repmat(y(fnd),dm,1) ).*repmat(xy,dm,1);
yi = A(fnd1);
xi = xi(fnd1);

 % Sorting points of the hatch line ........................
%%%yi0 = min(yi); yi1 = max(yi);
% Sort them in raster order (i.e. by x, then by y)
% Add '2' to make sure we don't have problems going from a max(xi)
% to a min(xi) on the next line (yi incremented by one)
xi0 = min(xi); xi1 = max(xi);
ci = 2*yi*(xi1-xi0)+xi;
[ci,num] = sort(ci);
xi = xi(num); yi = yi(num);


% if this happens an error has occurred somewhere (we have an odd
% # of points), and the "fix" is not correct, but for speckling anyway
% it really doesn't make a difference.
if rem(length(xi),2)==1, 
  disp('mhatch warning');
  xi = [xi; xi(end)];
  yi = [yi; yi(end)];
end

 % Organize to pairs and separate by  NaN's ................
li = length(xi);
xi = reshape(xi,2,li/2);
yi = reshape(yi,2,li/2);

% The speckly part - instead of taking the line we make a point some
% random distance in.
if length(speckle)>1 | speckle(1)~=0,

 if length(speckle)>1,
   % Now we get the speckle parameter for each line.
   
   % First, carry over the speckle parameter for the segment
%   yd=[0 speckle(1:end-1)];
   yd=[speckle(1:end)];
   A=repmat(yd(fnd),dm,1);
   speckle=A(fnd1);
   
   % Now give it the same preconditioning as for xi/yi
   speckle=speckle(num);
   if rem(length(speckle),2)==1, 
     speckle = [speckle; speckle(end)];
   end
   speckle=reshape(speckle,2,li/2);

 else
   speckle=[speckle;speckle];
 end;
   
 % Thin out the points in narrow parts.
 % This keeps everything when abs(dxi)>2*speckle, and then makes
 % it increasingly sparse for smaller intervals.
 oldxi=xi;oldyi=yi;
 dxi=diff(xi);
 nottoosmall=sum(speckle,1)~=0 & rand(1,li/2)<abs(dxi)./(max(sum(speckle,1),eps));
 xi=xi(:,nottoosmall);
 yi=yi(:,nottoosmall);
 dxi=dxi(nottoosmall);
 if size(speckle,2)>1, speckle=speckle(:,nottoosmall); end;
 % Now randomly scatter points (if there any left)
 li=length(dxi);
 if any(li),
   xi(1,:)=xi(1,:)+sign(dxi).*(1-rand(1,li).^0.5).*min(speckle(1,:),abs(dxi) );
   xi(2,:)=xi(2,:)-sign(dxi).*(1-rand(1,li).^0.5).*min(speckle(2,:),abs(dxi) );
   % Remove the 'zero' speckles
   if size(speckle,2)>1,
    xi=xi(speckle~=0);
    yi=yi(speckle~=0);
   end;
  end;
  
else
 xi = [xi; ones(1,li/2)*nan];  % Separate the line segments
 yi = [yi; ones(1,li/2)*nan];
end;
xi = xi(:)'; yi = yi(:)';

% Transform back to the original coordinate system
yi = yi*step;
xy = xi*ca-yi*sa;
yi = xi*sa+yi*ca;
xi = xy/xsc+x0;
yi = yi/ysc+y0;
